# Supplementary material for: Co-option of the same ancestral gene family gave rise to mammalian and reptilian toxins
Source: BMC Biol. 2021 Dec 23;19:268. doi: 10.1186/s12915-021-01191-1 (PMC8705180; doi:10.1186/s12915-021-01191-1)
Supplement: Supplementary file 2 — Additional file 2. – List of orthogroups. [file 12915_2021_1191_MOESM2_ESM.txt]

OG0000000: NP_001001228.1 NP_001002596.1 NP_001003526.1 NP_001005710.1 NP_001008623.1 NP_001016055.2 NP_001016980.1 NP_001020685.1 NP_001025685.1 NP_001026985.1 NP_001032480.1 NP_001034592.1 NP_001037931.1 NP_001038986.1 NP_001070924.1 NP_001074532.1 NP_001074737.1 NP_001074868.2 NP_001075157.2 NP_001076313.1 NP_001077416.2 NP_001088.2 NP_001091024.1 NP_001106508.1 NP_001116228.1 NP_001119849.1 NP_001157248.1 NP_001165872.1 NP_001167022.2 NP_001167023.2 NP_001181881.1 NP_001182058.1 NP_001183949.1 NP_001191978.1 NP_001243246.1 NP_001257381.1 NP_001264174.1 NP_001264175.1 NP_001264176.1 NP_001275678.1 NP_001275679.1 NP_001275680.1 NP_001275681.1 NP_001277023.2 NP_001277025.2 NP_001284368.1 NP_001305324.1 NP_001340540.1 NP_001341515.2 NP_001346389.1 NP_001351457.1 NP_001354892.1 NP_001356777.1 NP_001366451.1 NP_001366452.1 NP_001372391.1 NP_001372392.1 NP_001372393.1 NP_001372571.1 NP_001519.1 NP_002764.1 NP_004253.1 NP_006790.1 NP_032899.1 NP_034911.3 NP_036349.1 NP_038483.1 NP_056590.2 NP_058565.2 NP_062320.2 NP_063947.2 NP_065233.2 NP_071402.1 NP_076927.1 NP_077078.5 NP_081360.1 NP_081496.2 NP_081920.1 NP_109634.2 NP_110397.2 NP_112464.4 NP_114154.1 NP_115780.1 NP_444490.2 NP_542765.2 NP_579929.1 NP_598492.2 NP_659205.1 NP_659206.1 NP_663378.1 NP_663536.1 NP_683742.2 NP_690851.2 NP_694739.1 NP_766496.2 NP_780649.1 NP_872308.2 NP_892018.1 NP_898932.2 NP_899231.4 NP_937828.3 NP_940866.2 NP_956439.2 NP_997290.2 XP_001341498.1 XP_002662541.2 XP_002939269.3 XP_002939739.1 XP_002939741.2 XP_002940084.3 XP_002940490.1 XP_003432875.1 XP_004911266.2 XP_004918402.1 XP_005164187.1 XP_005165399.1 XP_005255530.1 XP_005265767.1 XP_005271670.1 XP_005271671.1 XP_005271672.1 XP_005272429.3 XP_005619775.1 XP_005621299.1 XP_005621305.1 XP_005621306.1 XP_005621307.1 XP_005621309.1 XP_005621733.1 XP_005635713.1 XP_005636891.1 XP_005638988.1 XP_005638989.1 XP_005992502.1 XP_006004707.2 XP_006011988.1 XP_006012320.1 XP_006013129.2 XP_006013936.1 XP_006014234.1 XP_006016364.1 XP_006027582.1 XP_006030080.1 XP_006030793.2 XP_006033649.1 XP_006034466.3 XP_006037623.2 XP_006037627.1 XP_006110764.1 XP_006110765.1 XP_006124581.2 XP_006126415.1 XP_006504094.1 XP_006504095.1 XP_006508369.1 XP_006510772.1 XP_006512376.1 XP_006512377.1 XP_006512380.1 XP_006513905.2 XP_006513906.2 XP_006513907.2 XP_006513908.2 XP_006520363.1 XP_006523127.1 XP_006523128.1 XP_006523803.1 XP_006524514.1 XP_006524968.4 XP_006524969.1 XP_006529921.1 XP_006529922.1 XP_007517345.1 XP_007519477.1 XP_007520976.1 XP_007523703.2 XP_007527854.1 XP_007528593.1 XP_007530130.1 XP_007530406.1 XP_007534041.1 XP_007534042.1 XP_007535151.1 XP_007536851.1 XP_007538183.1 XP_007538185.1 XP_007538192.1 XP_009295418.2 XP_009296334.2 XP_009296342.3 XP_011239057.1 XP_011241266.1 XP_011520991.1 XP_011526280.1 XP_011526282.1 XP_011526284.1 XP_011529910.1 XP_011529911.1 XP_011530223.1 XP_011530224.1 XP_011541203.1 XP_011541204.1 XP_011541205.1 XP_011541206.1 XP_011542116.3 XP_011544118.1 XP_011544119.1 XP_011544120.1 XP_011544121.1 XP_011544122.1 XP_012810622.2 XP_013962962.1 XP_013962963.1 XP_013962964.1 XP_013962966.1 XP_013968888.1 XP_013970156.1 XP_013977243.1 XP_014340434.1 XP_014343396.1 XP_014343397.1 XP_014343438.1 XP_014344675.1 XP_014345345.1 XP_014350428.1 XP_014351932.1 XP_014352730.1 XP_014352803.1 XP_014353696.1 XP_014353762.1 XP_014353959.1 XP_014354147.1 XP_014354268.1 XP_014354304.1 XP_014354331.1 XP_014373151.1 XP_014377422.1 XP_014380804.1 XP_014382147.2 XP_014424368.2 XP_014428180.1 XP_014430543.1 XP_014432687.1 XP_014434213.1 XP_014436753.1 XP_015665730.2 XP_015668654.1 XP_015668997.1 XP_015669828.1 XP_015670647.1 XP_015671944.1 XP_015672411.1 XP_015674419.1 XP_015674427.1 XP_015674428.1 XP_015674430.2 XP_015678247.1 XP_015679033.1 XP_015679036.1 XP_015681127.1 XP_015682176.2 XP_015687330.1 XP_016040389.1 XP_016042001.1 XP_016042461.1 XP_016044401.1 XP_016045876.1 XP_016045877.1 XP_016045878.1 XP_016046753.1 XP_016046766.1 XP_016046874.1 XP_016049315.1 XP_016049831.1 XP_016050260.1 XP_016864340.1 XP_016868671.2 XP_016873148.1 XP_016873855.1 XP_016873856.1 XP_016878364.1 XP_016878365.1 XP_016878366.1 XP_016878367.1 XP_017168761.1 XP_017168842.1 XP_017169106.1 XP_017169939.1 XP_017171408.1 XP_017171683.1 XP_017173005.1 XP_017207703.2 XP_017207706.2 XP_017209252.1 XP_017214157.1 XP_017946452.1 XP_017949880.1 XP_017949881.1 XP_020373756.1 XP_020374312.1 XP_020377710.1 XP_020379369.1 XP_020381791.1 XP_020385201.1 XP_020387293.1 XP_020387785.1 XP_021325244.1 XP_021325728.1 XP_021325761.1 XP_021326347.1 XP_021327132.1 XP_021329949.1 XP_021333030.1 XP_021334565.1 XP_022259215.2 XP_022263675.2 XP_022275934.2 XP_022275941.2 XP_022279949.1 XP_022282234.2 XP_022282896.1 XP_025036210.1 XP_025036211.1 XP_025039237.1 XP_025039238.1 XP_025039239.1 XP_025039240.1 XP_025039241.1 XP_025039242.1 XP_025039243.1 XP_025039244.1 XP_025039245.1 XP_025041150.1 XP_025041868.1 XP_025043074.1 XP_025043226.1 XP_025043228.1 XP_025043230.1 XP_025044184.1 XP_025044185.1 XP_025044527.1 XP_025044528.1 XP_025046102.1 XP_025046104.1 XP_025046119.1 XP_025048848.1 XP_025049736.1 XP_025049737.1 XP_025050929.1 XP_025051595.1 XP_025051711.1 XP_025054156.1 XP_025054157.1 XP_025054159.1 XP_025054160.1 XP_025054161.1 XP_025054162.1 XP_025054163.1 XP_025054164.1 XP_025054165.1 XP_025054166.1 XP_025063451.1 XP_025065066.1 XP_025065067.1 XP_025065294.1 XP_025071202.1 XP_025071203.1 XP_025071204.1 XP_025071205.1 XP_025071206.1 XP_025072173.1 XP_029139535.1 XP_029140155.1 XP_029140927.1 XP_029141050.1 XP_029142118.1 XP_029142401.1 XP_029142516.1 XP_029143110.1 XP_029143112.1 XP_029143113.1 XP_029143114.1 XP_029143115.1 XP_030100509.1 XP_030103883.1 XP_030103885.1 XP_030103886.1 XP_030104136.1 XP_030104665.1 XP_030105385.1 XP_030110555.1 XP_030110566.1 XP_031748571.1 XP_031749379.1 XP_031751260.1 XP_031751504.1 XP_031756362.1 XP_032068813.1 XP_032070899.1 XP_032071128.1 XP_032076176.1 XP_032076271.1 XP_032079559.1 XP_032079732.1 XP_032088179.1 XP_032093652.1 XP_032094135.1 XP_032992584.1 XP_033001377.1 XP_033002266.1 XP_033002953.1 XP_033002954.1 XP_033004433.1 XP_033007925.1 XP_033015697.1 XP_033015698.1 XP_033015699.1 XP_033016845.1 XP_033024251.1 XP_033026714.1 XP_033028414.1 XP_033028424.1 XP_036009385.1 XP_036009388.1 XP_036009389.1 XP_036011306.1 XP_036011307.1 XP_036012440.1 XP_036014741.1 XP_036016678.1 XP_038282402.1 XP_038282407.1 XP_038282412.1 XP_038282416.1 XP_038282485.1 XP_038282486.1 XP_038283893.1 XP_038285146.1 XP_038285147.1 XP_038285148.1 XP_038286342.1 XP_038291189.1 XP_038291190.1 XP_038291191.1 XP_038291192.1 XP_038291193.1 XP_038291707.1 XP_038294123.1 XP_038299489.1 XP_038299490.1 XP_038299491.1 XP_038299507.1 XP_038299508.1 XP_038311865.1 XP_038311866.1 XP_038311867.1 XP_038314697.1 XP_038317775.1 XP_038317776.1 XP_038317777.1 XP_038330809.1 XP_038330931.1 XP_038330932.1 XP_038330933.1 XP_038330936.1 XP_038334421.1 XP_038334429.1 XP_038334430.1 XP_038334431.1 XP_038334432.1 XP_038335345.1 XP_038335346.1 XP_038335347.1 XP_038335349.1 XP_038335351.1 XP_038336351.1 XP_038336352.1 XP_038344098.1 XP_038344099.1 XP_038349640.1 XP_038349641.1 XP_038349642.1 XP_038349644.1 XP_038350011.1 XP_038350079.1 XP_038350080.1 XP_038352544.1 XP_038360679.1 XP_038360680.1 XP_038360681.1 XP_038360941.1 XP_038360942.1 XP_038361650.1 XP_038366115.1 XP_038366125.1 XP_038366135.1 XP_038366136.1 XP_038366137.1 XP_038366138.1 XP_038366140.1 XP_038366147.1 XP_038366636.1 XP_038368810.1 XP_038368811.1 XP_038373910.1 XP_038373911.1 XP_038389988.1 XP_038391935.1 XP_038392058.1 XP_038392059.1 XP_038392060.1 XP_038392063.1 XP_038394811.1 XP_038394812.1 XP_038395673.1 XP_038395681.1 XP_038395682.1 XP_038395683.1 XP_038395684.1 XP_038396603.1 XP_038396604.1 XP_038396606.1 XP_038396608.1 XP_038396610.1 XP_038405397.1 XP_038405406.1 XP_038405992.1 XP_038405993.1 XP_038411044.1 XP_038411953.1 XP_038411954.1 XP_038411955.1 XP_038411956.1 XP_038412376.1 XP_038412377.1 XP_038414938.1 XP_038421214.1 XP_038421215.1 XP_038422572.1 XP_038423825.1 XP_038424877.1 XP_038429594.1 XP_038429595.1 XP_038429596.1 XP_038429597.1 XP_038429598.1 XP_038430121.1 XP_038433585.1 XP_038433586.1 XP_038437468.1 XP_038437469.1 XP_038437470.1 XP_038437485.1 XP_038437486.1 XP_038456138.1 XP_038456252.1 XP_038456253.1 XP_038456254.1 XP_038456257.1 XP_038458876.1 XP_038458939.1 XP_038458940.1 XP_038459760.1 XP_038459767.1 XP_038459768.1 XP_038459769.1 XP_038459770.1 XP_038460725.1 XP_038460727.1 XP_038460729.1 XP_038460731.1 XP_038469988.1 XP_038474928.1 XP_038476306.1 XP_038476307.1 XP_038476308.1 XP_038478867.1 XP_038485335.1 XP_038485336.1 XP_038485399.1 XP_038487942.1 XP_038487943.1 XP_038487944.1 XP_038489045.1 XP_038493898.1 XP_038493899.1 XP_038493900.1 XP_038493901.1 XP_038493902.1 XP_038494411.1 XP_038496589.1 XP_038496590.1 XP_038501855.1 XP_038501856.1 XP_038501857.1 XP_038501875.1 XP_038501876.1 XP_038520675.1 XP_038520782.1 XP_038520783.1 XP_038520784.1 XP_038520787.1 XP_038523470.1 XP_038523644.1 XP_038523645.1 XP_038524478.1 XP_038524485.1 XP_038524486.1 XP_038524487.1 XP_038524488.1 XP_038525410.1 XP_038525411.1 XP_038525413.1 XP_038525415.1 XP_038525417.1 XP_038535334.1 XP_038535335.1 XP_038540491.1 XP_038541495.1 XP_038541496.1 XP_038541497.1 XP_038541498.1 XP_038541994.1 XP_038541995.1 XP_038544542.1 XP_532412.4 XP_848248.1 XP_851584.5
OG0000001: Alsi_A_01 Alsi_A_02 Alsi_A_03 Alsi_A_04 Alsi_A_05 Alsi_A_06 Alsi_A_08 Alsi_B_01 Alsi_B_02 Calu_KLK10 Calu_KLK11 Calu_KLK12 Calu_KLK13 Calu_KLK14 Calu_KLK15 Calu_KLK1a Calu_KLK1b Calu_KLK2 Calu_KLK4 Calu_KLK5 Calu_KLK7 Calu_KLK8 Calu_KLK9 EreuK10 EreuK11 EreuK12 EreuK13 EreuK15 EreuK1a EreuK1b EreuK4 EreuK5 EreuK6 EreuK7 EreuK8 EreuK9 Hosa_KLK1 Hosa_KLK10 Hosa_KLK11 Hosa_KLK12 Hosa_KLK13 Hosa_KLK15 Hosa_KLK2 Hosa_KLK3 Hosa_KLK4 Hosa_KLK5 Hosa_KLK6 Hosa_KLK7 Hosa_KLK8 Hosa_KLK9 Hosa_KLK_1 KLK14 KLK14 Laag_SVL1 Laag_TKL1 Laag_TKL2 Laag_TKL3 Laag_TKL4 Laag_TKL5 Laag_TKL6 Laag_TKL7 Laag_TKL8 MumuKlk1 MumuKlk1b1 MumuKlk1b11 MumuKlk1b16 MumuKlk1b21 MumuKlk1b22 MumuKlk1b24 MumuKlk1b26 MumuKlk1b27 MumuKlk1b3 MumuKlk1b4 MumuKlk1b5 MumuKlk1b9 Mumu_Klk10 Mumu_Klk11 Mumu_Klk12 Mumu_Klk13 Mumu_Klk14 Mumu_Klk15 Mumu_Klk1b8 Mumu_Klk4 Mumu_Klk5 Mumu_Klk6 Mumu_Klk7 Mumu_Klk8 Mumu_Klk9 NP_001003262.1 NP_001003378.1 NP_001003405.1 NP_001006847.1 NP_001007055.1 NP_001011199.1 NP_001011202.1 NP_001011209.1 NP_001013442.1 NP_001015792.1 NP_001018368.1 NP_001019885.1 NP_001034085.1 NP_001034086.1 NP_001036175.1 NP_001038273.1 NP_001070959.1 NP_001070960.1 NP_001096130.1 NP_001096623.1 NP_001107158.1 NP_001108166.1 NP_001108167.1 NP_001122022.1 NP_001184026.2 NP_001184026.3 NP_001184027.1 NP_001184095.1 NP_001238808.1 NP_001245280.2 NP_001257709.1 NP_001257710.1 NP_001268923.1 NP_001278844.1 NP_001289414.1 NP_001289428.1 NP_001290343.1 NP_001292737.1 NP_001295138.2 NP_001304264.1 NP_001307362.1 NP_001316470.1 NP_001348566.1 NP_001373362.1 NP_001919.2 NP_001KLK14 NP_002095.1 NP_002761.1 NP_002762.2 NP_002762.3 NP_005308.2 NP_006135.2 NP_031369.2 NP_031826.1 NP_032222.1 NP_032530.1 NP_032596.1 NP_032597.1 NP_032598.1 NP_033456.1 NP_034245.3 NP_034500.1 NP_034501.2 NP_034502.2 NP_034503.2 NP_034504.1 NP_034505.1 NP_034909.2 NP_034910.2 NP_034912.3 NP_035308.2 NP_035775.1 NP_035776.1 NP_036559.1 NP_038487.1 NP_038570.1 NP_056594.2 NP_071KLK14 NP_075822.3 NP_076196.1 NP_219491.1 NP_444473.1 NP_571783.2 NP_694692.1 NP_955899.2 NP_989320.1 NP_999875.2 Pesi_A_01 Pesi_A_02 Pesi_A_03 Pesi_A_04 Pesi_A_05 Pesi_A_06 Pesi_A_07 Pesi_B_01 Pesi_B_03 Pesi_B_04 Pesi_B_05 Pesi_B_06 Pesi_B_07 Pesi_B_08 PrmuB01 PrmuB02 Prmu_A_01 Prmu_A_04 Prmu_A_05 Prmu_A_06 Prmu_A_07 Prmu_A_08 Prmu_A_10 Prmu_A_11 Thel_SVL1 Thel_SVL2 Thel_TKL1 Thel_TKL2 XP_001335076.2 XP_001335166.1 XP_001341145.4 XP_002937430.1 XP_002940708.1 XP_002941159.1 XP_003201075.3 XP_003201076.1 XP_003201077.1 XP_003201079.2 XP_003201094.1 XP_003201096.2 XP_003432104.1 XP_004919987.1 XP_005170582.2 XP_005988765.1 XP_005988792.1 XP_005991999.1 XP_005992000.1 XP_005996400.2 XP_005999188.1 XP_005999189.1 XP_005999194.1 XP_005999433.1 XP_006011323.1 XP_006017354.1 XP_006017360.3 XP_006017514.1 XP_006017535.2 XP_006017616.1 XP_006017629.2 XP_006031387.1 XP_006031388.1 XP_006031389.1 XP_006037530.1 XP_006038596.1 XP_006039387.1 XP_006111904.1 XP_006111905.1 XP_006112503.1 XP_006112505.1 XP_006112506.2 XP_006112507.1 XP_006112508.1 XP_006113273.2 XP_006118274.1 XP_006126761.1 XP_006126762.1 XP_006126780.1 XP_006131339.1 XP_006132803.1 XP_006134403.1 XP_006134405.1 XP_006139634.1 XP_006513340.1 XP_006514262.1 XP_006514263.1 XP_006514264.1 XP_006514265.1 XP_006518631.1 XP_006518632.2 XP_006518734.1 XP_006519083.1 XP_007518954.1 XP_007518956.1 XP_007518976.1 XP_007522363.1 XP_007522365.1 XP_007522366.1 XP_007522406.1 XP_007524916.2 XP_007531343.1 XP_007531344.1 XP_007531349.1 XP_007531350.1 XP_007537387.1 XP_007537405.1 XP_007537415.1 XP_007537437.2 XP_007537447.1 XP_007537493.1 XP_007537512.2 XP_007537523.1 XP_007537532.1 XP_007537553.1 XP_009294619.1 XP_009294620.1 XP_009294635.2 XP_011241886.1 XP_011243265.1 XP_011243282.1 XP_011516267.1 XP_011525004.1 XP_011525005.1 XP_011534985.1 XP_012808240.1 XP_012810074.1 XP_012816617.1 XP_013971285.1 XP_013971286.1 XP_013977853.1 XP_014339646.1 XP_014341557.1 XP_014344050.1 XP_014345786.1 XP_014345787.1 XP_014345984.1 XP_014350655.1 XP_014353236.1 XP_014382173.1 XP_014382175.2 XP_014382705.1 XP_014382706.2 XP_014382730.1 XP_014383392.1 XP_014424301.1 XP_014427353.1 XP_014428706.1 XP_014430794.2 XP_014431969.2 XP_014432408.1 XP_014432413.1 XP_014433334.1 XP_014433336.1 XP_014433337.2 XP_014433418.1 XP_014434443.1 XP_014434642.1 XP_015665549.1 XP_015667257.1 XP_015670838.1 XP_015670840.1 XP_015670841.1 XP_015670842.1 XP_016044389.1 XP_016049247.1 XP_016049258.1 XP_0168KLK14 XP_017169305.1 XP_017171509.1 XP_017171510.1 XP_017206910.1 XP_017208551.1 XP_017208733.1 XP_017208791.2 XP_017208792.2 XP_017945758.1 XP_017945762.1 XP_020373263.1 XP_020373264.1 XP_020373265.1 XP_020373266.1 XP_020373496.1 XP_020375785.1 XP_020379730.1 XP_020379733.1 XP_020379734.1 XP_020379735.1 XP_020379736.1 XP_020381433.1 XP_020386154.1 XP_020386155.1 XP_021324736.1 XP_021325135.1 XP_021325265.1 XP_021325371.1 XP_021329085.1 XP_021329086.1 XP_021329141.1 XP_021329142.1 XP_021329143.1 XP_021329144.1 XP_021329145.1 XP_021329148.1 XP_021329151.1 XP_021329153.1 XP_021329154.1 XP_021329155.1 XP_021329158.1 XP_021329159.1 XP_021330143.1 XP_021330144.1 XP_021330145.1 XP_021330146.1 XP_021330147.1 XP_021330148.1 XP_022278927.2 XP_025037349.1 XP_025042152.1 XP_025042216.1 XP_025042223.1 XP_025043505.1 XP_025043799.1 XP_025043894.1 XP_025043899.1 XP_025043900.1 XP_025043901.1 XP_025043902.1 XP_025044689.1 XP_025044691.1 XP_025044748.1 XP_025045699.1 XP_025045712.1 XP_025046094.1 XP_025049668.1 XP_025049875.1 XP_025049893.1 XP_025049901.1 XP_025050843.1 XP_025052353.1 XP_025052365.1 XP_025055983.1 XP_025055987.1 XP_029138923.1 XP_029140091.1 XP_029140761.1 XP_031760892.1 XP_031761514.1 XP_031761515.1 XP_033028607.1 XP_036011936.1 XP_036021592.1 XP_038285291.1 XP_038285292.1 XP_038285303.1 XP_038323281.1 XP_038325717.1 XP_038329931.1 XP_038338840.1 XP_038338841.1 XP_038338842.1 XP_038338843.1 XP_038352950.1 XP_038352951.1 XP_038360816.1 XP_038360817.1 XP_038360828.1 XP_038383983.1 XP_038386511.1 XP_038391028.1 XP_038400282.1 XP_038400283.1 XP_038400284.1 XP_038400285.1 XP_038415282.1 XP_038415283.1 XP_038423974.1 XP_038423975.1 XP_038423986.1 XP_038440409.1 XP_038448284.1 XP_038450754.1 XP_038455323.1 XP_038464399.1 XP_038464400.1 XP_038464401.1 XP_038464402.1 XP_038479263.1 XP_038479264.1 XP_038488083.1 XP_038488084.1 XP_038488095.1 XP_038509422.1 XP_038512072.1 XP_038514802.1 XP_038519633.1 XP_038528823.1 XP_038529211.1 XP_038529212.1 XP_038529213.1 XP_038529214.1 XP_038544981.1 XP_038544982.1 XP_532744.1 XP_542213.4 XP_542217.5 XP_544335.3 XP_546318.2 XP_547752.3 XP_687163.4 XP_688573.1 XP_693464.3 Xetr_TKL1 Xetr_TKL2 Xetr_TKL3 Xetr_out1 Xetr_out3 Xetr_out4 Xetr_out5 Xetr_out6
OG0000002: CTRB1_HUMAN CTRB1_MOUSE NP_001001650.1 NP_001004582.1 NP_001011477.1 NP_001015686.1 NP_001017724.1 NP_001018482.1 NP_001020371.3 NP_001032651.1 NP_001038747.1 NP_001075159.1 NP_001104713.2 NP_001183984.1 NP_001337220.1 NP_001344655.1 NP_001361137.1 NP_001361138.1 NP_001373176.1 NP_001897.4 NP_001898.1 NP_036164.2 NP_036599.4 NP_038949.2 NP_075671.1 NP_079859.2 NP_848459.1 NP_997783.1 XP_001336264.1 XP_002935402.2 XP_002944677.2 XP_004913565.1 XP_005616030.2 XP_005616031.2 XP_005992860.1 XP_006002467.1 XP_006020242.1 XP_006020243.1 XP_006037608.1 XP_006501683.1 XP_006517555.1 XP_006517556.1 XP_006524421.1 XP_006524422.2 XP_006524423.1 XP_006524424.1 XP_006524426.1 XP_006524427.1 XP_006524445.1 XP_007517780.1 XP_007527639.1 XP_007527640.1 XP_007527642.1 XP_007528133.1 XP_007528444.1 XP_007539974.1 XP_011244785.1 XP_011244786.1 XP_011244787.1 XP_011244801.1 XP_011520748.1 XP_011520749.1 XP_014342021.1 XP_014434662.1 XP_015671362.1 XP_016045835.1 XP_017206707.1 XP_020370423.1 XP_020370424.1 XP_020389441.1 XP_022277937.1 XP_025055588.1 XP_025055589.1 XP_029139957.1 XP_029140282.1 XP_029141375.1 XP_032086810.1 XP_032087012.1 XP_038333052.1 XP_038333276.1 XP_038381283.1 XP_038383279.1 XP_038383280.1 XP_038383281.1 XP_038394239.1 XP_038394476.1 XP_038447581.1 XP_038447582.1 XP_038447583.1 XP_038458362.1 XP_038458593.1 XP_038511372.1 XP_038511373.1 XP_038511374.1 XP_038522968.1 XP_038523203.1 XP_536782.2 XP_853830.2
OG0000003: CTRC_HUMAN CTRC_MOUSE NP_001003007.2 NP_001003426.1 NP_001003450.1 NP_001003737.1 NP_001008077.1 NP_001011421.1 NP_001011426.1 NP_001011481.1 NP_001011493.1 NP_001019579.1 NP_001019608.1 NP_001020358.1 NP_001020645.2 NP_001025669.1 NP_001029047.1 NP_001119790.1 NP_001132936.1 NP_001307331.1 NP_001373787.1 NP_001962.3 NP_005738.4 NP_031378.1 NP_031945.1 NP_056933.3 NP_080695.1 NP_254275.1 NP_291090.2 NP_956180.1 XP_002666235.1 XP_002933738.2 XP_005171924.1 XP_005988759.1 XP_005988760.1 XP_006004603.1 XP_006004604.2 XP_006004607.1 XP_006023027.2 XP_006037742.1 XP_006037743.1 XP_006037749.1 XP_006037750.1 XP_006037751.2 XP_006037752.1 XP_006122763.1 XP_006132787.1 XP_006132788.1 XP_007518308.1 XP_007522665.1 XP_007523788.1 XP_007523789.1 XP_014349368.1 XP_014351161.1 XP_015675839.1 XP_015683637.1 XP_015685638.1 XP_015686395.1 XP_015686746.1 XP_015686839.1 XP_015686887.1 XP_017945752.1 XP_020365525.1 XP_020371334.1 XP_020371337.1 XP_020372301.1 XP_020373881.1 XP_020381312.1 XP_021324991.1 XP_021331840.1 XP_025039124.1 XP_025039140.1 XP_025039141.1 XP_025043965.1 XP_025045722.1 XP_031753043.1 XP_031753044.1 XP_031761366.1 XP_033014721.1 XP_038326743.1 XP_038326972.1 XP_038387606.1 XP_038387846.1 XP_038451838.1 XP_038452111.1 XP_038515916.1 XP_038516193.1 XP_535370.1 XP_852179.1
OG0000004: FA9_HUMAN NP_001003323.1 NP_001011223.1 NP_001013871.1 NP_001015728.1 NP_001015759.1 NP_001036232.1 NP_001036233.2 NP_001041498.1 NP_001072819.1 NP_001229297.1 NP_001292726.1 NP_001300867.1 NP_031998.3 NP_032005.1 NP_032960.3 NP_034302.2 NP_956650.1 NP_958870.3 XP_006016057.1 XP_006017307.1 XP_006017329.1 XP_006031120.3 XP_006115513.1 XP_006131075.1 XP_006131076.1 XP_006139007.1 XP_006139008.1 XP_006525784.1 XP_006525785.1 XP_007528316.1 XP_011245159.1 XP_014345179.1 XP_015674811.1 XP_015687916.1 XP_016045969.1 XP_016048740.1 XP_016048741.1 XP_016049951.1 XP_016049953.1 XP_025036678.1 XP_025065251.1 XP_025065260.1 XP_029140583.1 XP_030106222.1 XP_038281495.1
OG0000005: NP_032269.3 NP_066278.3 NP_694512.1 PLMN_HUMAN PLMN_MOUSE XP_004915630.2 XP_006025057.1 XP_006511702.2 XP_006713229.1 XP_007527316.1 XP_011532040.1 XP_014348423.1 XP_015672854.1 XP_015685782.1 XP_016861957.1 XP_025039232.1 XP_025039233.1 XP_025061555.1 XP_030099919.1 XP_031756971.1 XP_031756972.1 XP_031756973.1 XP_031756974.1 XP_032066321.1 XP_032996481.1 XP_032996482.1 XP_032996484.1 XP_038283667.1 XP_038283668.1 XP_038310855.1 XP_038359352.1 XP_038359353.1 XP_038422354.1 XP_038422355.1 XP_038486503.1 XP_038486504.1 XP_541884.3
OG0000006: NP_001316894.1 NP_001333779.1 NP_001352944.1 NP_001371289.1 NP_001725.1 NP_059066.1 NP_066275.3 NP_776289.2 NP_958850.1 XP_002941253.2 XP_005253817.1 XP_005637267.1 XP_006036086.2 XP_006037096.1 XP_006124195.2 XP_007535915.1 XP_015669515.1 XP_016045301.1 XP_020381625.1 XP_021333661.1 XP_024306019.1 XP_025049277.1 XP_029139581.1 XP_032068656.1 XP_033029238.1 XP_038295052.1 XP_038295053.1 XP_038369717.1 XP_038369718.1 XP_038432585.1 XP_038432586.1 XP_038497559.1 XP_038497560.1 XP_853320.1
OG0000007: NP_001091657.1 NP_001103722.1 NP_001263198.1 NP_001362370.1 NP_001371062.1 NP_002142.1 NP_032307.2 NP_892028.1 XP_006114828.1 XP_007539549.1 XP_012811934.1 XP_014345806.1 XP_014381448.1 XP_016882220.1 XP_016882221.1 XP_021322406.1 XP_025036301.1 XP_025036302.1 XP_025036303.1 XP_025036304.1 XP_029139995.1 XP_032083606.1 XP_033014028.1 XP_033014029.1 XP_038309232.1 XP_038324516.1 XP_038324517.1 XP_038385297.1 XP_038385298.1 XP_038449554.1 XP_038449555.1 XP_038513410.1 XP_038513411.1 XP_541697.2
OG0000008: XP_022270939.1 XP_022270940.1 XP_022270941.1 XP_022270942.1 XP_038303342.1 XP_038303343.1 XP_038303344.1 XP_038303345.1 XP_038303346.1 XP_038377408.1 XP_038377409.1 XP_038377410.1 XP_038377411.1 XP_038377412.1 XP_038441107.1 XP_038441108.1 XP_038441109.1 XP_038441110.1 XP_038441111.1 XP_038505515.1 XP_038505516.1 XP_038505517.1 XP_038505518.1 XP_038505519.1 XP_536006.4
OG0000009: NP_082801.2 XP_022265639.1 XP_022265640.1 XP_022265641.1 XP_022265642.1 XP_038291196.1 XP_038291198.1 XP_038291199.1 XP_038291200.1 XP_038314632.1 XP_038366143.1 XP_038366144.1 XP_038366145.1 XP_038366146.1 XP_038429601.1 XP_038429602.1 XP_038429603.1 XP_038429604.1 XP_038493905.1 XP_038493906.1 XP_038493907.1 XP_038493908.1
OG0000010: NP_001297468.1 XP_006531428.1 XP_006531429.1 XP_006531431.1 XP_007520186.1 XP_013964673.1 XP_014345810.1 XP_014345811.1 XP_014373806.1 XP_014373807.2 XP_017168453.1 XP_017168454.1 XP_025043028.1 XP_025055593.1 XP_029139217.1 XP_033013247.1 XP_038326025.1 XP_038386841.1 XP_038451061.1 XP_038515143.1
OG0000011: NP_001180560.1 NP_001334560.1 XP_006518369.1 XP_006518371.1 XP_006518375.1 XP_011243174.1 XP_013962973.2 XP_016041090.1 XP_022265638.2 XP_030103432.1 XP_030103433.1 XP_030103434.1 XP_038291194.1 XP_038291195.1 XP_038366141.1 XP_038366142.1 XP_038429599.1 XP_038429600.1 XP_038493903.1 XP_038493904.1
OG0000012: XP_022262504.1 XP_022262505.1 XP_022262506.1 XP_038282487.1 XP_038282488.1 XP_038282489.1 XP_038282491.1 XP_038360943.1 XP_038360944.1 XP_038360945.1 XP_038360946.1 XP_038421216.1 XP_038421217.1 XP_038421218.1 XP_038421219.1 XP_038485337.1 XP_038485338.1 XP_038485339.1 XP_038485340.1 XP_851604.2
OG0000013: XP_003432139.1 XP_005629600.1 XP_022259439.1 XP_038352961.1 XP_038352962.1 XP_038352963.1 XP_038415300.1 XP_038415301.1 XP_038415302.1 XP_038479280.1 XP_038479281.1 XP_038479282.1 XP_038544998.1 XP_038544999.1 XP_038545000.1
OG0000014: NP_001005260.1 XP_038523501.1 XP_038523502.1 XP_038523503.1 XP_038523504.1 XP_038523505.1 XP_038523506.1 XP_038523507.1 XP_038523508.1 XP_038523509.1
OG0000015: XP_013975028.1 XP_022259216.1 XP_038352545.1 XP_038352546.1 XP_038414939.1 XP_038414940.1 XP_038478868.1 XP_038478869.1 XP_038544543.1 XP_038544544.1
OG0000016: NP_001366296.1 NP_037402.1 NP_666339.2 XP_005632682.1 XP_007531505.1 XP_038283895.1 XP_038360871.1 XP_038422574.1 XP_038486718.1
OG0000017: NP_001284569.1 NP_001284571.1 NP_001284572.1 NP_057630.2 NP_851989.3 XP_005637262.1 XP_016049243.1 XP_016049244.1 XP_038369710.1
OG0000018: NP_033382.2 XP_006495919.1 XP_006495920.1 XP_006495921.1 XP_006495922.1 XP_006495923.1 XP_006495924.1 XP_006495925.1
OG0000019: NP_778185.1 XP_007522404.1 XP_038352953.1 XP_038415285.1 XP_038479266.1 XP_038544984.1 XP_532745.2
OG0000020: NP_694812.1 XP_007534040.1 XP_038283894.1 XP_038359549.1 XP_038422573.1 XP_038486717.1 XP_533850.4
OG0000021: XP_022275937.2 XP_038335348.1 XP_038396607.1 XP_038460728.1 XP_038525414.1
OG0000022: XP_006133227.1 XP_038323283.1 XP_038512074.1 XP_038515837.1 XP_038515902.1
OG0000023: XP_038335352.1 XP_038396611.1 XP_038405426.1 XP_038460732.1 XP_038525418.1
OG0000024: NP_898926.2 XP_007534027.1 XP_038359550.1 XP_038422575.1 XP_038486719.1
OG0000025: XP_003201078.1 XP_009294621.1 XP_021325370.1 XP_021329156.1 XP_021329157.1
OG0000026: XP_038324518.1 XP_038324519.1 XP_038449556.1 XP_038449557.1
OG0000027: XP_017209773.1 XP_021326331.1 XP_021326332.1 XP_021326333.1
OG0000028: XP_038383278.1 XP_038447580.1 XP_038511371.1
OG0000029: NP_080593.1 XP_006506588.1 XP_007522395.1
OG0000030: XP_003201101.3 XP_014428485.1 XP_025039818.1
OG0000031: NP_031369.3 XP_025039812.1
OG0000032: NP_001347784.1 NP_033381.1
OG0000033: Pesi_B_02 XP_025043504.1
OG0000034: XP_002939724.1 XP_012826218.1
OG0000035: XP_014354203.1 XP_014354238.1
OG0000036: NP_001077051.2 XP_005163955.1
OG0000037: XP_003201098.1 XP_021329149.1
OG0000038: XP_021325372.1 XP_021329150.1
OG0000039: XP_005170576.1 XP_685744.4
OG0000040: NP_001373422.1 XP_021325702.1
OG0000041: XP_038281494.1
OG0000042: XP_038281496.1
OG0000043: XP_038281497.1
OG0000044: XP_038281498.1
OG0000045: XP_038281499.1
OG0000046: XP_038323282.1
OG0000047: XP_038512073.1
OG0000048: XP_038515652.1
OG0000049: XP_038475892.1
OG0000050: XP_005637264.1
OG0000051: XP_005637265.1
OG0000052: XP_038295045.1
OG0000053: XP_038295046.1
OG0000054: XP_038295047.1
OG0000055: XP_038295048.1
OG0000056: XP_038295049.1
OG0000057: XP_038295050.1
OG0000058: XP_038315689.1
OG0000059: XP_038315690.1
OG0000060: XP_038369709.1
OG0000061: XP_038369711.1
OG0000062: XP_038369712.1
OG0000063: XP_038369713.1
OG0000064: XP_038369715.1
OG0000065: XP_038432588.1
OG0000066: XP_038432589.1
OG0000067: XP_038432590.1
OG0000068: XP_038432591.1
OG0000069: XP_038432592.1
OG0000070: XP_038432593.1
OG0000071: XP_038497551.1
OG0000072: XP_038497552.1
OG0000073: XP_038497553.1
OG0000074: XP_038497555.1
OG0000075: XP_038497556.1
OG0000076: XP_038497557.1
OG0000077: XP_543840.3
OG0000078: XP_038374094.1
OG0000079: XP_038330810.1
OG0000080: XP_038391936.1
OG0000081: XP_038520676.1
OG0000082: XP_038286715.1
OG0000083: XP_038283896.1
OG0000084: XP_851662.2
OG0000085: XP_038330934.1
OG0000086: XP_038330935.1
OG0000087: XP_038366131.1
OG0000088: XP_038366139.1
OG0000089: XP_038392061.1
OG0000090: XP_038392062.1
OG0000091: XP_038456255.1
OG0000092: XP_038456256.1
OG0000093: XP_038520785.1
OG0000094: XP_038520786.1
OG0000095: XP_007522405.1
OG0000096: XP_007536252.2
OG0000097: XP_016049253.1
OG0000098: XP_016049269.1
OG0000099: NP_000883
OG0000100: IL8_HUMAN
OG0000101: NP_001316119.1
OG0000102: XP_011530237.1
OG0000103: XP_011532034.1
OG0000104: XP_016861949.1
OG0000105: XP_016861950.1
OG0000106: XP_016861951.1
OG0000107: XP_016861952.1
OG0000108: XP_016861953.1
OG0000109: XP_016861954.1
OG0000110: XP_016861955.1
OG0000111: XP_016861956.1
OG0000112: NP_115781.1
OG0000113: NP_444489.2
OG0000114: XP_030107081.1
OG0000115: XP_017172730.1
OG0000116: XP_011241158.1
OG0000117: XP_030099920.1
OG0000118: NP_955765.1
OG0000119: XP_006504096.1
OG0000120: XP_006131340.1
OG0000121: XP_025046103.1
OG0000122: XP_006128189.1
OG0000123: XP_025046339.1
OG0000124: XP_025046340.1
OG0000125: XP_014434663.2
OG0000126: Xetr_out2
OG0000127: NP_001107513.1
OG0000128: NP_001120287.1
OG0000129: XP_004916005.1
OG0000130: XP_002941509.1
OG0000131: XP_014345926.1
OG0000132: XP_006010167.2
OG0000133: XP_006014350.2
OG0000134: XP_021334252.1
OG0000135: XP_021327885.1
OG0000136: NP_001076536.1
OG0000137: XP_021325665.1
OG0000138: NP_001186929.1
OG0000139: XP_017212577.1
OG0000140: XP_021335658.1
OG0000141: XP_021326346.1
OG0000142: Prmu_A_02
OG0000143: Prmu_A_03
OG0000144: XP_015685448.1
OG0000145: XP_015687532.1
OG0000146: XP_020369048.1
OG0000147: XP_020381830.1
