# Supplementary material for: Co-option of the same ancestral gene family gave rise to mammalian and reptilian toxins
Source: BMC Biol. 2021 Dec 23;19:268. doi: 10.1186/s12915-021-01191-1 (PMC8705180; doi:10.1186/s12915-021-01191-1)
Supplement: Supplementary file 3 — Additional file 3. – PhyML tree file. [file 12915_2021_1191_MOESM3_ESM.txt]

(SopaB4:0.12214172,SopaB1:0.14607220,(SopaB10:0.14607220,(SopaB9:0.10097903,(SopaB8:0.16187434,(SopaB11:0.06058047,(EreuK15:0.12299762,((Hosa_KLK15:0.09266418,(KLK15_Canis_lupus:0.01184104,(Calu_KLK1a:0.04918999,Calu_KLK15:0.00000001)0.000000:0.00000001)1.000000:0.10494663)0.635287:0.00964576,(Mumu_Klk15:0.12952276,(Phci_A_11:0.18165418,(Oran_A_12:0.12380883,((Pesi_B_08:0.23456919,(Laag_TKL2:0.35206781,Alsi_B_02:0.27987345)0.802410:0.06080131)1.000000:0.26263755,(Alsi_A_08:0.56230306,((((((Oran_A_03:0.25728936,((EreuK13:0.00000001,Erinaceus_europaeus_GeneID103120804:0.00000001)0.999996:0.04351176,(SopaK13:0.09885972,(Calu_KLK13:0.03098618,(Hosa_KLK13:0.07832366,Mumu_Klk13:0.11085114)0.989628:0.02697234)0.469964:0.01135764)0.529932:0.02370299)1.000000:0.14727475)1.000000:0.19150379,((Mumu_Klk6:0.23458174,(Hosa_KLK6:0.08952336,(SopaK6:0.21972495,EreuK6:0.15346341)0.635139:0.03315346)0.977289:0.05198422)1.000000:0.16282703,(Phci_A_09:0.25603226,Oran_A_10:0.22914854)0.806690:0.05383155)1.000000:0.27560389)0.979369:0.06647510,((Oran_A_11:0.17414881,((Hosa_KLK4:0.08819339,(Mumu_Klk4:0.21792723,(EreuK4:0.17003840,Calu_KLK4:0.06501014)0.993707:0.04919477)0.866639:0.03589544)1.000000:0.52748771,(Phci_A_10:0.24052959,((Hosa_KLK5:0.00000001,KLK5_Homo_sapiens_GeneID25818:0.00000001)1.000000:0.11706584,((EreuK5:0.11947653,SopaK5:0.11473761)0.999854:0.04120682,(Calu_KLK5:0.05145997,Mumu_Klk5:0.15459440)0.644289:0.01735331)0.999560:0.04384414)1.000000:0.11294892)0.721809:0.03100068)0.982456:0.07789414)1.000000:0.20960209,(Oran_A_01:0.82732382,(Phci_A_01:0.27879542,(Mumu_Klk14:0.14554281,((Hosa_KLK14:0.00000001,Hosa_KLK_1:0.00000001)1.000000:0.11339132,(Calu_KLK14:0.08387246,(SopaK14:0.22149564,Erueu_KLK14:0.08583103)0.762927:0.02915798)0.997775:0.04610952)0.990012:0.05233609)0.999997:0.10147968)0.488322:0.06878063)0.996214:0.16861670)0.709865:0.05026148)0.999871:0.06868389,((Oran_A_13:0.48719347,(Oran_A_08:0.28730221,(Phci_A_07:0.20037331,(Hosa_KLK8:0.08259303,(Mumu_Klk8:0.19243452,(EreuK8:0.10360721,Calu_KLK8:0.07257035)0.999974:0.05877703)0.978778:0.03158747)0.999997:0.10653971)0.999977:0.12275355)1.000000:0.21241068)0.991999:0.09828520,((Oran_A_04:0.16369648,((SopaK12:0.11493640,(Calu_KLK12:0.10786398,Hosa_KLK12:0.14662655)0.848221:0.02149875)0.916959:0.03281023,(Mumu_Klk12:0.21680676,EreuK12:0.13549882)0.531199:0.02293485)1.000000:0.18154816)1.000000:0.21577758,((Oran_A_06:0.21349262,(Phci_A_05:0.15654057,(EreuK10:0.09398393,((Hosa_KLK10:0.05199984,Mumu_Klk10:0.33436044)0.833473:0.02582244,(Calu_KLK10:0.04328223,SopaK10:0.12395814)0.666999:0.01881697)0.996601:0.05019479)1.000000:0.17466019)0.999988:0.15798017)1.000000:0.41872056,(Oran_A_09:0.14427131,(Phci_A_08:0.16874296,(EreuK7:0.18065787,(Calu_KLK7:0.05027722,(Hosa_KLK7:0.08532082,Mumu_Klk7:0.20532294)0.733163:0.03954650)0.519151:0.02863482)1.000000:0.14889389)0.977484:0.11075613)1.000000:0.30349437)0.956267:0.10805798)0.840834:0.04921370)0.518272:0.02825231)0.752611:0.03518353,((Oran_A_05:0.18770872,(Phci_A_04:0.10950056,(SopaK11:0.05248383,((EreuK11:0.00000001,Erinaceus_europaeus_GeneID103120805:0.00000001)1.000000:0.05154231,(Mumu_Klk11:0.10878128,(Hosa_KLK11:0.07651915,Calu_KLK11:0.08857860)0.946299:0.02815403)0.868091:0.02480320)0.823150:0.01018464)0.999997:0.06368395)0.999009:0.05784235)1.000000:0.14929497,(Oran_A_07:0.18681865,(Phci_A_06:0.09834768,((Calu_KLK9:0.03396729,(Hosa_KLK9:0.04178707,Mumu_Klk9:0.18177312)0.997569:0.02851360)0.897202:0.01884351,(EreuK9:0.09528963,SopaK9:0.09646137)0.627860:0.02060986)0.999998:0.05648219)0.999399:0.07613952)1.000000:0.31371175)1.000000:0.11599484)0.999313:0.05626459,((((Pesi_A_07:0.34739403,(Alsi_A_04:0.30402272,(Euma1:0.43091937,(Laag_SVL1:0.31603259,(Vako_B_01:0.33343960,(((Prmu_A_11:0.16741821,(Crvi_A_09:0.10346989,(Crvi_A_07:0.06200310,(Crvi_A_04:0.05014200,Prmu_A_05:0.11625053)0.999994:0.03547284)1.000000:0.04484589)0.999992:0.04272169)0.982263:0.02284916,(Prmu_A_04:0.25235657,((((Crvi_A_08b:0.03815247,Crvi_A_08a:0.02332528)1.000000:0.10864660,(Prmu_A_06:0.10726933,(Crvi_A_02:0.03925388,Prmu_A_07:0.06646487)1.000000:0.05434384)1.000000:0.08673125)0.998848:0.04327665,(Prmu_A_01:0.12040537,(Prmu_A_10:0.05092265,Prmu_A_08:0.04279805)1.000000:0.06726237)0.969223:0.02146703)0.999999:0.03392313,(Crvi_A_01:0.26477520,((Crvi_A_10b:0.00000001,Crvi_A_10a:0.00000001)1.000000:0.15373220,(Crvi_A_03:0.05641870,Crvi_A_05:0.03601016)1.000000:0.05643698)0.926354:0.01951803)0.975157:0.01642254)0.986574:0.02100203)0.803351:0.00798795)1.000000:0.16607237,((Nana_SVL1:0.11276522,Nana_SVL2:0.01301150)1.000000:0.06892008,(Thel_SVL1:0.03547815,Thel_SVL2:0.09526733)0.997648:0.03414440)0.999461:0.07920494)1.000000:0.22685232)0.999855:0.15472063)0.962807:0.10510571)0.999981:0.15897131)0.861605:0.04997935)1.000000:0.14172728,((Euma2:0.25420765,(Vako_A_07:0.23249023,Laag_TKL1:0.20257581)0.724558:0.08499860)1.000000:0.40223806,(Xetr_TKL3:0.24858807,((Xetr_TKL2:0.07076045,Xetr_TKL1:0.09832018)1.000000:0.26367219,(Oran_A_14:0.34591408,(((((MumuKlk1b11:0.07433085,(MumuKlk1b21:0.03005222,(MumuKlk1b27:0.05758087,MumuKlk1b24:0.05172839)0.631266:0.01537725)0.999793:0.04043541)0.991280:0.02645580,(MumuKlk1b22:0.09912258,(Mumu_Klk1b8:0.09480235,(MumuKlk1b16:0.10260788,(MumuKlk1b26:0.01039353,Egfbp2_Mus_musculus_GeneID13647:0.01888687)0.999934:0.03330941)0.980286:0.01764584)1.000000:0.07481784)0.993374:0.03402201)1.000000:0.05712717,(MumuKlk1b4:0.11685228,(MumuKlk1b5:0.03791308,MumuKlk1:0.03791308)0.999997:0.05522429)0.997786:0.03351521)0.799631:0.01620976,(MumuKlk1b3:0.07631529,(MumuKlk1b1:0.07995672,MumuKlk1b9:0.03349495)1.000000:0.06174578)0.645233:0.02043523)1.000000:0.18627402,(Hosa_KLK1:0.14023136,((Calu_KLK1b:0.00000001,KLK1_Canis_lupus:0.00380149)1.000000:0.08729836,((SopaB2:0.04388662,(SopaB3:0.04360541,(SopaB5:0.05730624,SopaB7:0.15936411)1.000000:0.07198442)0.999910:0.04865300)1.000000:0.31754129,((Erinaceus_europaeus_GeneID103120812:0.00000001,EreuK1b:0.00000001)1.000000:0.17328795,((Hosa_KLK3:0.14891663,Hosa_KLK2:0.07356415)1.000000:0.15735392,(Calu_KLK2:0.24147082,(Erinaceus_europaeus_GeneID103120810:0.00000001,EreuK1a:0.00000001)1.000000:0.37747100)0.566410:0.05480221)0.999999:0.09153210)0.417224:0.01039284)0.970274:0.03234531)0.988075:0.05380905)0.999990:0.12753797)1.000000:0.25402755)1.000000:0.24102431)0.560966:0.05228580)0.999916:0.09060276)0.887347:0.06011293)0.997559:0.09112826,((((((cfd_Danio_rerio_GeneID553553:0.63204852,(cfd_Xenopus_tropicalis_GeneID394945:0.45247148,((Alligator_sinensis_GeneID102381206:0.23864184,CFD_Protobothrops_mucrosquamatus_GeneID107282291:0.28157305)0.555259:0.03776219,(Cfd_Mus_musculus_GeneID11537_isoform_1:0.29664096,(CFD_Canis_lupus:0.07579947,CFD_Homo_sapiens_GeneID1675_isoform_2:0.07644964)0.995989:0.06618750)0.999971:0.12914279)1.000000:0.20430711)0.916978:0.11836890)0.999993:0.16889517,((Latimeria_chalumnae_GeneID102347764:0.43493327,(prtn3_Xenopus_tropicalis_GeneID448597:0.23584147,(Prtn3_Mus_musculus_GeneID19152:0.30707733,(Elane_Mus_musculus_GeneID50701:0.12832740,ELANE_Canis_lupus:0.09147122)1.000000:0.25943592)1.000000:0.18449891)1.000000:0.35209607)0.999995:0.18014631,((((Erinaceus_europaeus_GeneID103115097:0.13578275,(PRSS57_Canis_lupus:0.08972867,(PRSS57_Homo_sapiens_GeneID400668_isoform_1:0.09075779,Prss57_Mus_musculus_GeneID73106:0.17481627)0.687745:0.02538387)0.999884:0.09498710)1.000000:0.48926783,(Protobothrops_mucrosquamatus_GeneID114922240:0.39689705,PRSS57_Alligator_sinensis_GeneID102388662:0.32311446)0.855321:0.09929661)0.805729:0.08731450,(Xenopus_tropicalis_GeneID496767:0.24005280,XB17329844_Xenopus_tropicalis_GeneID100497492:0.36261126)0.999973:0.15278544)1.000000:0.15114340,(Latimeria_chalumnae_GeneID102352835:0.28674017,(Latimeria_chalumnae_GeneID102352566:0.18478603,Latimeria_chalumnae_GeneID102359481:0.06896531)1.000000:0.30614126)0.999238:0.09346154)0.802648:0.05974186)0.999943:0.08627468)0.818410:0.02656292,((Latimeria_chalumnae_GeneID102345749_isoform_X1:0.00000001,Latimeria_chalumnae_GeneID102345749_isoform_X2:0.00000001)1.000000:0.45238126,(GZMM_Alligator_sinensis_GeneID102386315:0.61423797,(gzmh_Xenopus_tropicalis_GeneID496758:0.29425816,(Pelodiscus_sinensis_GeneID102454962:0.15856395,Alligator_sinensis_GeneID102386560:0.68337339)0.578802:0.05523076)0.999793:0.16900146)0.831438:0.07054120)0.999978:0.11065214)0.991020:0.05190351,((((gzma_Danio_rerio_GeneID795070:0.03391013,gzmk_Danio_rerio_GeneID794999_isoform_X1:0.08208297)1.000000:0.60181367,(GZMK_Erinaceus_europaeus_GeneID103109798:0.11180574,(GZMK_Canis_lupus:0.15074130,Gzmk_Mus_musculus_GeneID14945:0.15810358)0.903499:0.05536181)1.000000:0.30372318)0.407703:0.01827030,(((Rhincodon_typus_GeneID109917820:0.18948844,(Rhincodon_typus_GeneID109931235:0.17584621,Rhincodon_typus_GeneID109931234:0.21901291)0.519410:0.04394210)1.000000:0.17118054,(Rhincodon_typus_GeneID109917819:0.28219433,(Rhincodon_typus_GeneID109917818:0.40273097,(Rhincodon_typus_GeneID109918005:0.04628358,gzmk_Rhincodon_typus_GeneID109917821:0.00593350)1.000000:0.37568034)0.707372:0.05636628)0.931691:0.04755717)0.826439:0.04297838,(GZMK_Latimeria_chalumnae_GeneID102348943:0.28451450,(Alligator_sinensis_GeneID102383762:0.44701832,(Protobothrops_mucrosquamatus_GeneID107283810:0.34048163,(gzma_Xenopus_tropicalis_GeneID100135014_isoform_X1:0.44363642,(((GZMA_Pelodiscus_sinensis_GeneID102462891:0.25216423,(Alligator_sinensis_GeneID102381782:0.00000001,Alligator_sinensis_GeneID102381782_2:0.00000001)1.000000:0.23018975)0.999853:0.10865536,(Erinaceus_europaeus_GeneID103109779:0.30957683,(Erinaceus_europaeus_GeneID103109778:0.24254389,(Gzma_Mus_musculus_GeneID14938:0.18439795,(GZMA_Homo_sapiens_GeneID3001:0.11415052,GZMA_Canis_lupus:0.14278151)0.984281:0.04673150)0.919910:0.04346055)0.999835:0.09263509)1.000000:0.09191066)0.999708:0.07831204,(Latimeria_chalumnae_GeneID102345118:0.21522814,(gzmak_Xenopus_tropicalis_GeneID100497188:0.70458147,Latimeria_chalumnae_GeneID102346637:0.28611782)0.935768:0.07741962)0.634582:0.04232477)0.929623:0.03060909)0.000000:0.02182643)0.894942:0.05221096)0.888899:0.05270488)0.942883:0.05177985)0.956170:0.05678639)1.000000:0.11843538,((Latimeria_chalumnae_GeneID102354524:0.27749549,(Alligator_sinensis_GeneID102385169_isoform_X1:0.30421062,(Gzmm_Mus_musculus_GeneID16904_isoform_1:0.22761635,GZMM_Homo_sapiens_GeneID3004_isoform_1:0.15424584)1.000000:0.19076463)1.000000:0.27100454)1.000000:0.30760042,((((Danio_rerio_GeneID100001065:0.08550425,Danio_rerio_GeneID100001210:0.06485338)1.000000:0.30215539,(gzm3_Danio_rerio_GeneID100000986:0.14465855,Danio_rerio_GeneID100001138:0.09851093)0.999578:0.13208611)1.000000:0.34034019,((Alligator_sinensis_GeneID102367834:0.35725898,(Alligator_sinensis_GeneID102388488:0.41965962,Alligator_sinensis_GeneID102388738:0.11097123)1.000000:0.32804471)0.346234:0.01118633,(((Pelodiscus_sinensis_GeneID102454985:0.36958288,(Pelodiscus_sinensis_GeneID102450790:0.13582789,(Pelodiscus_sinensis_GeneID102455738:0.08826596,Pelodiscus_sinensis_GeneID102450564:0.04879965)0.993701:0.07222612)1.000000:0.38363223)0.991332:0.06825875,((((CMA1_Canis_lupus_2:0.00000001,CMA1_Canis_lupus:0.00000001)1.000000:0.08252434,(Cma1_Mus_musculus_GeneID17228:0.19938004,(Erinaceus_europaeus_GeneID103126571:0.19098316,Erinaceus_europaeus_GeneID103126550:0.11252829)0.996526:0.06291865)0.926764:0.02833737)0.999831:0.11409209,(Erinaceus_europaeus_GeneID103126542:0.18611584,(Mcpt4_Mus_musculus_GeneID17227:0.04852199,((Cma2_Mus_musculus_GeneID545055_isoform_1:0.01592420,Mcpt9_Mus_musculus_GeneID17232:0.02417228)1.000000:0.25214240,(Mcpt1_Mus_musculus_GeneID17224:0.10591843,Mcpt2_Mus_musculus_GeneID17225:0.33065839)0.989973:0.06785697)0.992568:0.05776202)1.000000:0.13888273)0.999989:0.12015386)1.000000:0.37321416,(Alligator_sinensis_GeneID102387989:0.31617959,((Alligator_sinensis_GeneID112548405:0.00000001,Alligator_sinensis_GeneID102374953:0.04698440)1.000000:0.30319708,(Alligator_sinensis_GeneID102371192:0.06640897,Alligator_sinensis_GeneID102372276:0.09666153)0.989177:0.07742659)1.000000:0.28312578)0.994085:0.09470331)0.000000:0.00000001)0.999993:0.06659330,((Pelodiscus_sinensis_GeneID102463197:0.35535647,(((GZMB_Canis_lupus:0.15749834,((Erinaceus_europaeus_GeneID103126503:0.24921422,(gzma_Canis_lupus2:0.11552565,GZMH_Homo_sapiens_GeneID2999_isoform_1:0.15416326)0.881959:0.02486848)1.000000:0.10655236,(Ctsg_Mus_musculus_GeneID13035:0.16485199,(Erinaceus_europaeus_GeneID103126509:0.23405230,CTSG_Canis_lupus:0.18754695)0.998795:0.08613471)1.000000:0.19834090)0.471444:0.01896435)0.994814:0.03668673,((((Gzmg_Mus_musculus_GeneID14944:0.07767693,Gzmf_Mus_musculus_GeneID14943:0.13978514)0.972446:0.03245984,(Gzmn_Mus_musculus_GeneID245839_isoform_2:0.20340593,(Gzmd_Mus_musculus_GeneID14941:0.06109191,Gzme_Mus_musculus_GeneID14942:0.01167619)1.000000:0.08505401)0.963254:0.01633268)1.000000:0.27933406,(Gzmc_Mus_musculus_GeneID14940_isoform_X2:0.25767133,Gzmb_Mus_musculus_GeneID14939:0.14184205)0.996706:0.08310903)0.999973:0.07939727,(Erinaceus_europaeus_GeneID103126417:0.19242722,(Erinaceus_europaeus_GeneID103126486:0.16048801,(Erinaceus_europaeus_GeneID103126467:0.15757323,(Erinaceus_europaeus_GeneID103126437:0.16145469,(Erinaceus_europaeus_GeneID103126447:0.05521806,Erinaceus_europaeus_GeneID103126477:0.10100934)0.999806:0.05881561)0.997336:0.04151329)0.999997:0.07883014)0.999997:0.10020050)0.942773:0.04243382)0.910367:0.03496857)0.823113:0.05524600,(Erinaceus_europaeus_GeneID103126532:0.41634777,Mcpt8_Mus_musculus_GeneID17231:0.35420701)1.000000:0.13052570)1.000000:0.09386164)0.556480:0.02933607,((Pelodiscus_sinensis_GeneID102461984:0.32377061,(Pelodiscus_sinensis_GeneID102462712:0.43864031,(Pelodiscus_sinensis_GeneID102463263:0.18133075,((Pelodiscus_sinensis_GeneID102461598:0.11507796,Pelodiscus_sinensis_GeneID102463428:0.05002223)1.000000:0.23058814,((Pelodiscus_sinensis_GeneID106732597:0.15419192,Pelodiscus_sinensis_GeneID102455240:0.24634048)0.953602:0.04284069,(Pelodiscus_sinensis_GeneID102459172:0.15565825,(Pelodiscus_sinensis_GeneID102458929:0.09828483,Pelodiscus_sinensis_GeneID102462227:0.29843223)0.519316:0.02373465)0.964705:0.04091085)0.997559:0.07316597)0.951284:0.04936525)1.000000:0.09639224)0.397300:0.02151347)0.999895:0.06607392,(Pelodiscus_sinensis_GeneID102455484:0.29723938,(((Pelodiscus_sinensis_GeneID102462956:0.30434547,(Pelodiscus_sinensis_GeneID102460362:0.16700626,(Pelodiscus_sinensis_GeneID102455097:0.34607757,Pelodiscus_sinensis_GeneID102444467:0.24786972)0.965628:0.09399262)0.843925:0.06716617)0.992638:0.04933123,(Pelodiscus_sinensis_GeneID102454582:0.38962652,(((Pelodiscus_sinensis_GeneID102454843:0.15160139,(Pelodiscus_sinensis_GeneID102462794:0.07170188,Pelodiscus_sinensis_GeneID112547189:0.09567402)1.000000:0.25935455)0.450541:0.03988877,(Pelodiscus_sinensis_GeneID102458389:0.15004882,(Pelodiscus_sinensis_GeneID112547215:0.11343835,Pelodiscus_sinensis_GeneID106731344:0.15812958)1.000000:0.15603188)0.998667:0.06721328)0.891676:0.04527528,(Pelodiscus_sinensis_GeneID102455167:0.14460148,Pelodiscus_sinensis_GeneID102462471:0.28820769)0.983559:0.07524423)0.944734:0.04823873)0.995100:0.05802603)0.999998:0.06231437,(Pelodiscus_sinensis_GeneID102462771:0.21383735,((Pelodiscus_sinensis_GeneID102453822:0.19564140,(Pelodiscus_sinensis_GeneID102459655:0.07889394,Pelodiscus_sinensis_GeneID106732481:0.08979944)1.000000:0.10726309)0.991031:0.05001187,(Pelodiscus_sinensis_GeneID102455354:0.21181316,(Pelodiscus_sinensis_GeneID106732480:0.26445281,Pelodiscus_sinensis_GeneID102460125:0.08580797)0.986712:0.05281435)0.825932:0.03146340)0.781833:0.03171464)0.999978:0.06484820)0.913854:0.03962916)0.999551:0.05572725)0.998048:0.04543090)0.999978:0.06681225)0.745813:0.04611935)1.000000:0.17786762)0.998950:0.10697327,(Danio_rerio_GeneID558805:0.71884200,((((Danio_rerio_GeneID100034650:0.10077359,((Danio_rerio_GeneID101886682:0.06881354,Danio_rerio_GeneID556860:0.10065166)1.000000:0.04968197,(Danio_rerio_GeneID556666:0.15296616,(Danio_rerio_GeneID100034605:0.06826747,((Danio_rerio_GeneID561111:0.03126579,Danio_rerio_GeneID110439067:0.02283457)1.000000:0.03540988,(Danio_rerio_GeneID556598:0.13525564,Danio_rerio_GeneID567711:0.12486321)0.999999:0.05360395)0.999888:0.02402054)0.996409:0.02162040)0.999700:0.02904172)0.999938:0.02746378)0.999992:0.03521768,(Danio_rerio_GeneID100034439:0.12669866,Danio_rerio_GeneID100034620:0.12982343)0.967865:0.03291468)1.000000:0.08921335,(Danio_rerio_GeneID100034478:0.18689830,((Danio_rerio_GeneID110439068:0.00406634,Danio_rerio_GeneID110439063:0.00000001)0.999850:0.04854104,(Danio_rerio_GeneID100034588:0.01743986,(Danio_rerio_GeneID110439069:0.00000001,Danio_rerio_GeneID110439065:0.00000001)1.000000:0.02327711)0.594472:0.02664759)1.000000:0.18033259)0.000000:0.01963675)0.999965:0.10763900,(Danio_rerio_GeneID100034472_isoform_X2:0.28846234,Danio_rerio_GeneID100034628_isoform_X2:0.29305941)0.739728:0.05252025)1.000000:0.22948193)0.994591:0.11947498)0.997276:0.07913121)0.561166:0.03466549)0.948129:0.06143099)1.000000:0.26087112,((Rhincodon_typus_GeneID109920168:0.19505121,(zmp_0000001088_Danio_rerio_GeneID560086:0.29228888,(Latimeria_chalumnae_GeneID102356172:0.32040374,(Alligator_sinensis_GeneID102387651:0.03681329,(Pelodiscus_sinensis_GeneID102446786:0.03920595,Protobothrops_mucrosquamatus_GeneID107291374:0.14096423)0.904421:0.03105820)1.000000:0.16768586)0.935993:0.09862438)0.999983:0.13343292)1.000000:0.28401747,(Latimeria_chalumnae_GeneID102363265:0.44266017,(Danio_rerio_GeneID565078:0.43450126,Rhincodon_typus_GeneID109925952:0.34065776)0.678703:0.05404099)0.995875:0.10982497)0.988622:0.08171534)1.000000:0.22276836,((Alligator_sinensis_GeneID102385992:0.24546543,(Latimeria_chalumnae_GeneID102366613:0.23114129,(Alligator_sinensis_GeneID102385253:0.13051635,Pelodiscus_sinensis_GeneID102463318:0.10027832)0.000000:0.02862070)0.859892:0.05220323)1.000000:0.20061842,(((Vako_A_08:0.22971088,((Xetr_out3:0.32266029,(Xetr_out1:0.11119681,(Xetr_out4:0.01239914,(Xetr_out5:0.00000001,Xetr_out6:0.03201284)1.000000:0.04172764)1.000000:0.10926553)0.999989:0.11090772)1.000000:0.13144778,(Alligator_sinensis_GeneID102385741:0.19531704,(Pelodiscus_sinensis_GeneID102443518:0.00341218,Pelodiscus_sinensis_GeneID102445677:0.00450494)1.000000:0.11543687)0.998259:0.04926738)0.998780:0.07089734)0.711051:0.02551471,(Latimeria_chalumnae_GeneID102366350:0.29781228,(zgc_171509_Danio_rerio_GeneID100141339:0.33151227,(zgc_92590_Danio_rerio_GeneID474322:0.07128357,Danio_rerio_GeneID103908930:0.26114172)0.999966:0.12398479)0.999997:0.12698294)0.890068:0.04267479)1.000000:0.11257522,(((Danio_rerio_GeneID322453:0.01675137,Danio_rerio_GeneID100535672:0.01522250)1.000000:0.18641070,(Latimeria_chalumnae_GeneID102345227:0.19274284,Latimeria_chalumnae_GeneID102349341:0.27353867)0.999652:0.07186805)0.839057:0.03810969,((Rhincodon_typus_GeneID109924125:0.00471563,(Rhincodon_typus_GeneID109924127_isoform_X1:0.01054011,(Rhincodon_typus_GeneID109924126_isoform_X1:0.00000001,Rhincodon_typus_GeneID109924126_isoform_X2:0.00000001)1.000000:0.03041252)0.505377:0.00515040)1.000000:0.24496770,((Latimeria_chalumnae_GeneID106701818:0.09644875,Latimeria_chalumnae_GeneID102350107:0.28578369)0.965105:0.04795215,(prss1_Danio_rerio_GeneID65223:0.15211893,(((Alligator_sinensis_GeneID102370737:0.13326844,(Erinaceus_europaeus_GeneID103112861:0.29066548,Pelodiscus_sinensis_GeneID102445365:0.07262534)0.681322:0.01767665)0.999917:0.03968581,((TMPRSS11D_Lacerta_agilis_GeneID117060477:0.07622384,(Protobothrops_mucrosquamatus_GeneID107286912:0.05868537,Protobothrops_mucrosquamatus_GeneID107286910:0.14375608)1.000000:0.07419560)1.000000:0.06839016,(((Pelodiscus_sinensis_GeneID102445111:0.07572562,((Alligator_sinensis_GeneID102370981:0.00000001,Alligator_sinensis_GeneID102370981_2:0.00000001)1.000000:0.16900921,(try10_Xenopus_tropicalis_GeneID496640:0.20395491,(Protobothrops_mucrosquamatus_GeneID107286913:0.09728753,Protobothrops_mucrosquamatus_GeneID107286911:0.22747452)0.999994:0.08752799)0.629710:0.03095704)0.999604:0.06648816)0.996142:0.03093320,((PRSS2_Homo_sapiens_GeneID5645_isoform_1:0.02710559,PRSS3_Homo_sapiens_GeneID5646_isoform_X1:0.07445551)1.000000:0.07692363,((Prss2_Mus_musculus_GeneID22072:0.05489284,(Try10_Mus_musculus_GeneID436522:0.03990746,(Try4_Mus_musculus_GeneID22074:0.00000001,(Try5_Mus_musculus_GeneID103964:0.00390206,(Gm5771_Mus_musculus_GeneID436523:0.00795323,(Prss1_Mus_musculus_GeneID114228:0.00795431,(Gm10334_Mus_musculus_GeneID100040233:0.00000001,Prss3_Mus_musculus_GeneID22073:0.00791388)0.987569:0.00396857)0.000000:0.00000001)1.000000:0.04546040)0.983668:0.00778516)0.999920:0.01575913)0.795902:0.02056345)1.000000:0.06559734,(PRSS2_Canis_lupus:0.05736426,(Erinaceus_europaeus_GeneID103112822:0.00000001,Erinaceus_europaeus_GeneID103112821:0.00000001)1.000000:0.06168394)0.995791:0.02595721)0.838446:0.01432510)0.998807:0.03014442)0.881500:0.02322870,((2210010C04Rik_Mus_musculus_GeneID67373:0.07522314,(1810009J06Rik_Mus_musculus_GeneID73626:0.00386032,Gm2663_Mus_musculus_GeneID100040208:0.00000001)1.000000:0.18405547)0.999964:0.05730210,(Erinaceus_europaeus_GeneID103112820:0.06118391,cationic_trypsin_Canis_lupus_familiaris_GeneID475521:0.10100584)0.000000:0.02480199)0.999963:0.03774985)0.978053:0.01963818)0.744854:0.01459315)1.000000:0.04293024,(prss1_Xenopus_tropicalis_GeneID548509:0.10359955,(Xenopus_tropicalis_GeneID496623:0.07157148,(Xenopus_tropicalis_GeneID101730988_isoform_X1:0.03130902,(Xenopus_tropicalis_GeneID116406450:0.00000001,prss2_Xenopus_tropicalis_GeneID496627:0.01129941)1.000000:0.04061159)1.000000:0.03379165)1.000000:0.06014387)0.813442:0.01190962)0.985342:0.01802588)0.999486:0.03864875)0.999497:0.05432210)0.999971:0.05672881)0.999962:0.04840301)0.844265:0.02928701)1.000000:0.13021866)0.980359:0.07395346)0.999992:0.09140191,(((((Alsi_A_03:0.00000001,Alligator_sinensis_GeneID102369812:0.00000001)1.000000:0.36886482,((Alsi_A_02:0.33126966,(Vako_A_02:0.13140534,(Euma7:0.14327553,(Laag_TKL7:0.14739205,(Nana_TKL3:0.03521148,(Thel_TKL1:0.04145072,PrmuB01:0.04839338)0.609750:0.01210052)1.000000:0.14538722)0.733930:0.02302338)0.591525:0.02702318)0.999366:0.07783133)0.990608:0.05296154,(Pesi_A_06:0.23187432,(Alsi_A_01:0.63267624,(Pesi_A_05:0.29567418,(Euma6:0.08938143,(Vako_A_03:0.11632082,Laag_TKL6:0.17205432)0.999996:0.11761832)1.000000:0.22702743)0.730528:0.07256133)1.000000:0.23765692)0.981920:0.07253856)0.990251:0.04517303)0.954316:0.06647464,(Pesi_B_07:0.25836686,(Alsi_B_01:0.51819302,(Euma3:0.15627800,(Vako_A_06:0.12244397,Laag_TKL3:0.14878866)0.000000:0.05527617)1.000000:0.19655169)0.831887:0.09708451)0.998314:0.11000596)0.980919:0.03978128,((Euma8:0.21012098,(Vako_A_01:0.19881167,Laag_TKL8:0.14093982)0.999999:0.11231486)1.000000:0.18926571,(Alsi_A_05:0.35732016,(Alligator_sinensis_GeneID112549762:0.00000001,Alsi_A_06:0.00000001)1.000000:0.29060839)1.000000:0.25091368)0.998943:0.08216300)0.953835:0.03428304,((Pesi_B_06:0.35194596,(Alligator_sinensis_GeneID102382711:0.28136639,(Laag_TKL4:0.10385514,(Euma4:0.11312737,(Nana_TKL1:0.18830082,Vako_A_05:0.09832958)0.996377:0.04971034)0.972774:0.07482780)0.999813:0.10155013)0.655795:0.07280053)1.000000:0.15847769,(((Thel_TKL2:0.02472201,(Nana_TKL2:0.05483798,(PrmuB02:0.04704989,Protobothrops_mucrosquamatus_GeneID107288023:0.00000001)1.000000:0.05881195)0.505100:0.01841669)1.000000:0.17645987,(Euma5:0.13708323,(Vako_A_04:0.17287746,Laag_TKL5:0.17443074)0.981002:0.06737765)0.981301:0.07044235)1.000000:0.32541323,((Pesi_A_01:0.12021942,(Pesi_A_03:0.09199833,((Pesi_B_01:0.00000001,Pelodiscus_sinensis_GeneID102446142:0.00000001)1.000000:0.13065448,(Pelodiscus_sinensis_GeneID112544765:0.00000001,Pesi_A_02:0.00000001)1.000000:0.09014904)0.998786:0.04290211)0.998684:0.04525683)0.999981:0.08507941,(Pesi_A_04:0.17035813,(Pesi_B_05:0.19056329,(Pesi_B_04:0.19719909,Pesi_B_03:0.20880518)0.999917:0.08328478)0.999988:0.08976526)0.493076:0.03440685)1.000000:0.22999822)0.999061:0.10851580)0.999427:0.09323366)0.994706:0.03720233)0.969437:0.05737600)0.659244:0.04981215)0.996211:0.11850716)1.000000:0.17216875)0.998247:0.06244507)0.999988:0.07497793)0.997801:0.02790319)0.722755:0.01466414)1.000000:0.10305591)1.000000:0.08226941)1.000000:0.16120685)0.894308:0.03970270)1.000000:0.14764049);
