# Supplementary material for: Co-option of the same ancestral gene family gave rise to mammalian and reptilian toxins
Source: BMC Biol. 2021 Dec 23;19:268. doi: 10.1186/s12915-021-01191-1 (PMC8705180; doi:10.1186/s12915-021-01191-1)
Supplement: Supplementary file 4 — Additional file 4. – MrBayes tree file. [file 12915_2021_1191_MOESM4_ESM.txt]

#NEXUS
begin taxa;
	dimensions ntax=438;
	taxlabels
		gzmk_Rhincodon_typus_GeneID109917821
		Erinaceus_europaeus_GeneID103126417
		Alligator_sinensis_GeneID112549762
		Pelodiscus_sinensis_GeneID102463197
		CFD_Canis_lupus
		PRSS3_Homo_sapiens_GeneID5646_isoform_X1
		Xenopus_tropicalis_GeneID496767
		SopaK6
		Protobothrops_mucrosquamatus_GeneID107291374
		Danio_rerio_GeneID110439063
		MumuKlk1b21
		Calu_KLK5
		SopaK5
		Mumu_Klk5
		KLK5_Homo_sapiens_GeneID25818
		Hosa_KLK5
		EreuK5
		PRSS57_Canis_lupus
		Latimeria_chalumnae_GeneID106701818
		Pesi_B_08
		Rhincodon_typus_GeneID109917820
		Prss57_Mus_musculus_GeneID73106
		Pelodiscus_sinensis_GeneID102461598
		GZMM_Alligator_sinensis_GeneID102386315
		Danio_rerio_GeneID110439067
		PRSS57_Homo_sapiens_GeneID400668_isoform_1
		Phci_A_11
		ELANE_Canis_lupus
		Erinaceus_europaeus_GeneID103126477
		SopaK10
		SopaB5
		Laag_TKL2
		Gzmc_Mus_musculus_GeneID14940_isoform_X2
		Alligator_sinensis_GeneID102387989
		Alligator_sinensis_GeneID102386560
		SopaK13
		Rhincodon_typus_GeneID109917819
		Mumu_Klk10
		Erinaceus_europaeus_GeneID103120804
		EreuK13
		EreuK10
		Calu_KLK13
		Calu_KLK10
		Hosa_KLK13
		Erinaceus_europaeus_GeneID103115097
		Mumu_Klk13
		Hosa_KLK10
		Alsi_A_02
		Rhincodon_typus_GeneID109931234
		Rhincodon_typus_GeneID109931235
		Prmu_A_01
		Alligator_sinensis_GeneID102372276
		Oran_A_12
		Oran_A_14
		Laag_TKL4
		GZMA_Canis_lupus
		Phci_A_05
		Oran_A_09
		Latimeria_chalumnae_GeneID102345749_isoform_X1
		GZMK_Canis_lupus
		Alligator_sinensis_GeneID102387651
		Vako_B_01
		Latimeria_chalumnae_GeneID102345749_isoform_X2
		Hosa_KLK_1
		gzmk_Danio_rerio_GeneID794999_isoform_X1
		gzma_Xenopus_tropicalis_GeneID100135014_isoform_X1
		Calu_KLK1a
		Phci_A_10
		Latimeria_chalumnae_GeneID102352566
		Latimeria_chalumnae_GeneID102346637
		gzmak_Xenopus_tropicalis_GeneID100497188
		Alligator_sinensis_GeneID102381206
		GZMK_Latimeria_chalumnae_GeneID102348943
		Elane_Mus_musculus_GeneID50701
		cfd_Xenopus_tropicalis_GeneID394945
		Alligator_sinensis_GeneID102381782_2
		Alligator_sinensis_GeneID102381782
		Alligator_sinensis_GeneID102371192
		Gzmm_Mus_musculus_GeneID16904_isoform_1
		GZMK_Erinaceus_europaeus_GeneID103109798
		zmp_0000001088_Danio_rerio_GeneID560086
		Thel_TKL2
		Protobothrops_mucrosquamatus_GeneID107288023
		Oran_A_03
		Nana_SVL2
		MumuKlk1b27
		MumuKlk1b24
		Latimeria_chalumnae_GeneID102359481
		Gzmk_Mus_musculus_GeneID14945
		GZMA_Pelodiscus_sinensis_GeneID102462891
		Crvi_A_05
		Pelodiscus_sinensis_GeneID102462956
		Pelodiscus_sinensis_GeneID102455484
		Hosa_KLK1
		GZMA_Homo_sapiens_GeneID3001
		Danio_rerio_GeneID100034628_isoform_X2
		Danio_rerio_GeneID100034472_isoform_X2
		Crvi_A_01
		Vako_A_04
		PRSS2_Homo_sapiens_GeneID5645_isoform_1
		MumuKlk1b26
		MumuKlk1b16
		MumuKlk1b11
		MumuKlk1b9
		MumuKlk1b5
		MumuKlk1b3
		MumuKlk1b1
		Mumu_Klk1b8
		Laag_TKL1
		KLK15_Canis_lupus
		KLK1_Canis_lupus
		Hosa_KLK3
		Hosa_KLK2
		Erinaceus_europaeus_GeneID103120812
		Erinaceus_europaeus_GeneID103120810
		EreuK1b
		EreuK1a
		Egfbp2_Mus_musculus_GeneID13647
		Ctsg_Mus_musculus_GeneID13035
		Alsi_B_01
		Phci_A_07
		Pesi_B_03
		Mumu_Klk8
		Laag_SVL1
		Hosa_KLK8
		Gzma_Mus_musculus_GeneID14938
		Erinaceus_europaeus_GeneID103109778
		EreuK8
		Crvi_A_03
		CFD_Homo_sapiens_GeneID1675_isoform_2
		Calu_KLK2
		Calu_KLK1b
		Vako_A_01
		Thel_SVL1
		Pesi_A_04
		Pelodiscus_sinensis_GeneID102462227
		MumuKlk1b22
		GZMB_Canis_lupus
		Cfd_Mus_musculus_GeneID11537_isoform_1
		Calu_KLK8
		Alsi_A_04
		Prmu_A_11
		Prmu_A_05
		Prmu_A_04
		Phci_A_08
		Pelodiscus_sinensis_GeneID102455097
		Pelodiscus_sinensis_GeneID102446786
		Oran_A_06
		Erinaceus_europaeus_GeneID103126571
		Erinaceus_europaeus_GeneID103126503
		Crvi_A_09
		Crvi_A_08b
		Crvi_A_07
		Crvi_A_04
		Alligator_sinensis_GeneID102385169_isoform_X1
		Rhincodon_typus_GeneID109925952
		Prmu_A_10
		Prmu_A_08
		Prmu_A_07
		Prmu_A_06
		Pelodiscus_sinensis_GeneID102458929
		Oran_A_08
		GZMM_Homo_sapiens_GeneID3004_isoform_1
		gzma_Danio_rerio_GeneID795070
		Erinaceus_europaeus_GeneID103109779
		EreuK7
		Danio_rerio_GeneID100001138
		Crvi_A_08a
		Crvi_A_02
		CFD_Protobothrops_mucrosquamatus_GeneID107282291
		Calu_KLK7
		Alligator_sinensis_GeneID102383762
		Pelodiscus_sinensis_GeneID102460125
		MumuKlk1b4
		Latimeria_chalumnae_GeneID102352835
		Xetr_TKL2
		Vako_A_05
		Vako_A_03
		Pesi_B_05
		Pesi_A_05
		Mumu_Klk4
		Laag_TKL5
		Hosa_KLK15
		EreuK9
		Danio_rerio_GeneID561111
		Danio_rerio_GeneID558805
		XB17329844_Xenopus_tropicalis_GeneID100497492
		Prtn3_Mus_musculus_GeneID19152
		Phci_A_06
		Mumu_Klk15
		Hosa_KLK4
		gzmh_Xenopus_tropicalis_GeneID496758
		Erinaceus_europaeus_GeneID103112861
		EreuK4
		Crvi_A_10b
		Crvi_A_10a
		Calu_KLK15
		Calu_KLK4
		Xetr_TKL1
		Thel_SVL2
		Protobothrops_mucrosquamatus_GeneID107283810
		Pesi_A_02
		Pesi_A_01
		Oran_A_01
		Mumu_Klk6
		Hosa_KLK7
		gzm3_Danio_rerio_GeneID100000986
		Euma1
		Vako_A_06
		Thel_TKL1
		SopaK14
		SopaK11
		SopaK9
		PrmuB01
		Pesi_A_03
		Oran_A_11
		Oran_A_05
		Latimeria_chalumnae_GeneID102363265
		Laag_TKL7
		Gzmd_Mus_musculus_GeneID14941
		Danio_rerio_GeneID110439068
		Danio_rerio_GeneID101886682
		CTSG_Canis_lupus
		Calu_KLK12
		Xetr_out6
		Xetr_out5
		Pesi_B_06
		Pelodiscus_sinensis_GeneID102450790
		Mumu_Klk9
		Hosa_KLK14
		Danio_rerio_GeneID110439069
		Danio_rerio_GeneID110439065
		Danio_rerio_GeneID100034650
		Danio_rerio_GeneID100034620
		Danio_rerio_GeneID100034605
		Danio_rerio_GeneID100034588
		Danio_rerio_GeneID100034439
		Danio_rerio_GeneID100001210
		Danio_rerio_GeneID567711
		Danio_rerio_GeneID565078
		Danio_rerio_GeneID556598
		Calu_KLK14
		Calu_KLK9
		Xetr_out4
		Vako_A_08
		Phci_A_04
		Pesi_B_04
		Pelodiscus_sinensis_GeneID102461984
		Pelodiscus_sinensis_GeneID102454985
		Pelodiscus_sinensis_GeneID102445677
		Pelodiscus_sinensis_GeneID102443518
		Oran_A_13
		Mumu_Klk14
		Latimeria_chalumnae_GeneID102350107
		Hosa_KLK11
		Hosa_KLK9
		gzma_Canis_lupus2
		Erueu_KLK14
		Erinaceus_europaeus_GeneID103120805
		EreuK11
		Danio_rerio_GeneID556666
		Calu_KLK11
		Alsi_A_01
		Alligator_sinensis_GeneID102385741
		Xetr_TKL3
		Xetr_out3
		Xetr_out1
		Phci_A_09
		Pesi_B_07
		Pelodiscus_sinensis_GeneID102463428
		Oran_A_07
		Oran_A_04
		Mumu_Klk11
		Mumu_Klk7
		Erinaceus_europaeus_GeneID103126509
		EreuK15
		Danio_rerio_GeneID100034478
		Danio_rerio_GeneID556860
		CMA1_Canis_lupus
		cfd_Danio_rerio_GeneID553553
		TMPRSS11D_Lacerta_agilis_GeneID117060477
		SopaK12
		SopaB7
		SopaB3
		SopaB2
		Protobothrops_mucrosquamatus_GeneID107286912
		Protobothrops_mucrosquamatus_GeneID107286911
		Protobothrops_mucrosquamatus_GeneID107286910
		Phci_A_01
		Pelodiscus_sinensis_GeneID112547189
		Pelodiscus_sinensis_GeneID106732597
		Pelodiscus_sinensis_GeneID102462794
		Pelodiscus_sinensis_GeneID102455167
		Nana_TKL2
		Latimeria_chalumnae_GeneID102347764
		Hosa_KLK12
		Gzmn_Mus_musculus_GeneID245839_isoform_2
		Gzmg_Mus_musculus_GeneID14944
		Gzmf_Mus_musculus_GeneID14943
		Gzme_Mus_musculus_GeneID14942
		EreuK12
		EreuK6
		zgc_92590_Danio_rerio_GeneID474322
		Vako_A_02
		PRSS2_Canis_lupus
		prss1_Danio_rerio_GeneID65223
		Protobothrops_mucrosquamatus_GeneID107286913
		Pesi_B_01
		Pelodiscus_sinensis_GeneID102459172
		Pelodiscus_sinensis_GeneID102445365
		Nana_TKL1
		Mumu_Klk12
		Mcpt8_Mus_musculus_GeneID17231
		Laag_TKL3
		Gzmb_Mus_musculus_GeneID14939
		Gm2663_Mus_musculus_GeneID100040208
		Erinaceus_europaeus_GeneID103126532
		Danio_rerio_GeneID100001065
		Cma1_Mus_musculus_GeneID17228
		Alsi_A_08
		Alligator_sinensis_GeneID102385253
		Alligator_sinensis_GeneID102370737
		2210010C04Rik_Mus_musculus_GeneID67373
		1810009J06Rik_Mus_musculus_GeneID73626
		Try10_Mus_musculus_GeneID436522
		Try5_Mus_musculus_GeneID103964
		Try4_Mus_musculus_GeneID22074
		SopaB9
		Prss3_Mus_musculus_GeneID22073
		Prss2_Mus_musculus_GeneID22072
		Prss1_Mus_musculus_GeneID114228
		Pesi_A_06
		Pelodiscus_sinensis_GeneID102463263
		Pelodiscus_sinensis_GeneID102459655
		Pelodiscus_sinensis_GeneID102454582
		Mcpt9_Mus_musculus_GeneID17232
		Mcpt4_Mus_musculus_GeneID17227
		Mcpt1_Mus_musculus_GeneID17224
		Latimeria_chalumnae_GeneID102366613
		Latimeria_chalumnae_GeneID102356172
		GZMH_Homo_sapiens_GeneID2999_isoform_1
		Gm10334_Mus_musculus_GeneID100040233
		Euma4
		Erinaceus_europaeus_GeneID103112822
		Erinaceus_europaeus_GeneID103112821
		Erinaceus_europaeus_GeneID103112820
		Cma2_Mus_musculus_GeneID545055_isoform_1
		cationic_trypsin_Canis_lupus_familiaris_GeneID475521
		Alligator_sinensis_GeneID102370981_2
		Alligator_sinensis_GeneID102370981
		prtn3_Xenopus_tropicalis_GeneID448597
		Pelodiscus_sinensis_GeneID102463318
		Pelodiscus_sinensis_GeneID102455240
		Oran_A_10
		Gm5771_Mus_musculus_GeneID436523
		Alsi_B_02
		Alsi_A_06
		Alsi_A_05
		SopaB1
		Rhincodon_typus_GeneID109924127_isoform_X1
		prss1_Xenopus_tropicalis_GeneID548509
		Mcpt2_Mus_musculus_GeneID17225
		Hosa_KLK6
		Euma8
		Xenopus_tropicalis_GeneID116406450
		Xenopus_tropicalis_GeneID101730988_isoform_X1
		Xenopus_tropicalis_GeneID496623
		try10_Xenopus_tropicalis_GeneID496640
		prss2_Xenopus_tropicalis_GeneID496627
		Pelodiscus_sinensis_GeneID102455738
		Pelodiscus_sinensis_GeneID102454962
		Pelodiscus_sinensis_GeneID102450564
		Pelodiscus_sinensis_GeneID102445111
		Danio_rerio_GeneID103908930
		Latimeria_chalumnae_GeneID102366350
		Latimeria_chalumnae_GeneID102349341
		Danio_rerio_GeneID100535672
		Danio_rerio_GeneID322453
		Rhincodon_typus_GeneID109924125
		Pelodiscus_sinensis_GeneID102458389
		Latimeria_chalumnae_GeneID102345227
		Euma5
		zgc_171509_Danio_rerio_GeneID100141339
		Pelodiscus_sinensis_GeneID102462771
		Vako_A_07
		Pelodiscus_sinensis_GeneID102455354
		Rhincodon_typus_GeneID109924126_isoform_X1
		Pelodiscus_sinensis_GeneID102462712
		Euma7
		Erinaceus_europaeus_GeneID103126542
		Alsi_A_03
		SopaB8
		Pelodiscus_sinensis_GeneID102444467
		Rhincodon_typus_GeneID109924126_isoform_X2
		Rhincodon_typus_GeneID109920168
		Erinaceus_europaeus_GeneID103126447
		Nana_SVL1
		Laag_TKL8
		Euma3
		Erinaceus_europaeus_GeneID103126550
		Nana_TKL3
		Laag_TKL6
		SopaB4
		Euma6
		Pesi_A_07
		SopaB10
		Rhincodon_typus_GeneID109917818
		Alligator_sinensis_GeneID102388738
		PRSS57_Alligator_sinensis_GeneID102388662
		Protobothrops_mucrosquamatus_GeneID114922240
		Latimeria_chalumnae_GeneID102354524
		Euma2
		CMA1_Canis_lupus_2
		MumuKlk1
		Pelodiscus_sinensis_GeneID102446142
		Erinaceus_europaeus_GeneID103126437
		Pelodiscus_sinensis_GeneID112544765
		Pelodiscus_sinensis_GeneID106732480
		Pelodiscus_sinensis_GeneID106731344
		Pelodiscus_sinensis_GeneID102453822
		Erinaceus_europaeus_GeneID103126486
		Alligator_sinensis_GeneID112548405
		Alligator_sinensis_GeneID102382711
		Alligator_sinensis_GeneID102374953
		SopaB11
		Alligator_sinensis_GeneID102388488
		Erinaceus_europaeus_GeneID103126467
		Alligator_sinensis_GeneID102367834
		Rhincodon_typus_GeneID109918005
		Latimeria_chalumnae_GeneID102345118
		PrmuB02
		Pelodiscus_sinensis_GeneID102460362
		Pelodiscus_sinensis_GeneID106732481
		Pelodiscus_sinensis_GeneID102462471
		Pelodiscus_sinensis_GeneID102454843
		Alligator_sinensis_GeneID102385992
		Alligator_sinensis_GeneID102369812
		Pelodiscus_sinensis_GeneID112547215
		;
end;
begin trees;
	translate
		1	gzmk_Rhincodon_typus_GeneID109917821,
		2	Erinaceus_europaeus_GeneID103126417,
		3	Alligator_sinensis_GeneID112549762,
		4	Pelodiscus_sinensis_GeneID102463197,
		5	CFD_Canis_lupus,
		6	PRSS3_Homo_sapiens_GeneID5646_isoform_X1,
		7	Xenopus_tropicalis_GeneID496767,
		8	SopaK6,
		9	Protobothrops_mucrosquamatus_GeneID107291374,
		10	Danio_rerio_GeneID110439063,
		11	MumuKlk1b21,
		12	Calu_KLK5,
		13	SopaK5,
		14	Mumu_Klk5,
		15	KLK5_Homo_sapiens_GeneID25818,
		16	Hosa_KLK5,
		17	EreuK5,
		18	PRSS57_Canis_lupus,
		19	Latimeria_chalumnae_GeneID106701818,
		20	Pesi_B_08,
		21	Rhincodon_typus_GeneID109917820,
		22	Prss57_Mus_musculus_GeneID73106,
		23	Pelodiscus_sinensis_GeneID102461598,
		24	GZMM_Alligator_sinensis_GeneID102386315,
		25	Danio_rerio_GeneID110439067,
		26	PRSS57_Homo_sapiens_GeneID400668_isoform_1,
		27	Phci_A_11,
		28	ELANE_Canis_lupus,
		29	Erinaceus_europaeus_GeneID103126477,
		30	SopaK10,
		31	SopaB5,
		32	Laag_TKL2,
		33	Gzmc_Mus_musculus_GeneID14940_isoform_X2,
		34	Alligator_sinensis_GeneID102387989,
		35	Alligator_sinensis_GeneID102386560,
		36	SopaK13,
		37	Rhincodon_typus_GeneID109917819,
		38	Mumu_Klk10,
		39	Erinaceus_europaeus_GeneID103120804,
		40	EreuK13,
		41	EreuK10,
		42	Calu_KLK13,
		43	Calu_KLK10,
		44	Hosa_KLK13,
		45	Erinaceus_europaeus_GeneID103115097,
		46	Mumu_Klk13,
		47	Hosa_KLK10,
		48	Alsi_A_02,
		49	Rhincodon_typus_GeneID109931234,
		50	Rhincodon_typus_GeneID109931235,
		51	Prmu_A_01,
		52	Alligator_sinensis_GeneID102372276,
		53	Oran_A_12,
		54	Oran_A_14,
		55	Laag_TKL4,
		56	GZMA_Canis_lupus,
		57	Phci_A_05,
		58	Oran_A_09,
		59	Latimeria_chalumnae_GeneID102345749_isoform_X1,
		60	GZMK_Canis_lupus,
		61	Alligator_sinensis_GeneID102387651,
		62	Vako_B_01,
		63	Latimeria_chalumnae_GeneID102345749_isoform_X2,
		64	Hosa_KLK_1,
		65	gzmk_Danio_rerio_GeneID794999_isoform_X1,
		66	gzma_Xenopus_tropicalis_GeneID100135014_isoform_X1,
		67	Calu_KLK1a,
		68	Phci_A_10,
		69	Latimeria_chalumnae_GeneID102352566,
		70	Latimeria_chalumnae_GeneID102346637,
		71	gzmak_Xenopus_tropicalis_GeneID100497188,
		72	Alligator_sinensis_GeneID102381206,
		73	GZMK_Latimeria_chalumnae_GeneID102348943,
		74	Elane_Mus_musculus_GeneID50701,
		75	cfd_Xenopus_tropicalis_GeneID394945,
		76	Alligator_sinensis_GeneID102381782_2,
		77	Alligator_sinensis_GeneID102381782,
		78	Alligator_sinensis_GeneID102371192,
		79	Gzmm_Mus_musculus_GeneID16904_isoform_1,
		80	GZMK_Erinaceus_europaeus_GeneID103109798,
		81	zmp_0000001088_Danio_rerio_GeneID560086,
		82	Thel_TKL2,
		83	Protobothrops_mucrosquamatus_GeneID107288023,
		84	Oran_A_03,
		85	Nana_SVL2,
		86	MumuKlk1b27,
		87	MumuKlk1b24,
		88	Latimeria_chalumnae_GeneID102359481,
		89	Gzmk_Mus_musculus_GeneID14945,
		90	GZMA_Pelodiscus_sinensis_GeneID102462891,
		91	Crvi_A_05,
		92	Pelodiscus_sinensis_GeneID102462956,
		93	Pelodiscus_sinensis_GeneID102455484,
		94	Hosa_KLK1,
		95	GZMA_Homo_sapiens_GeneID3001,
		96	Danio_rerio_GeneID100034628_isoform_X2,
		97	Danio_rerio_GeneID100034472_isoform_X2,
		98	Crvi_A_01,
		99	Vako_A_04,
		100	PRSS2_Homo_sapiens_GeneID5645_isoform_1,
		101	MumuKlk1b26,
		102	MumuKlk1b16,
		103	MumuKlk1b11,
		104	MumuKlk1b9,
		105	MumuKlk1b5,
		106	MumuKlk1b3,
		107	MumuKlk1b1,
		108	Mumu_Klk1b8,
		109	Laag_TKL1,
		110	KLK15_Canis_lupus,
		111	KLK1_Canis_lupus,
		112	Hosa_KLK3,
		113	Hosa_KLK2,
		114	Erinaceus_europaeus_GeneID103120812,
		115	Erinaceus_europaeus_GeneID103120810,
		116	EreuK1b,
		117	EreuK1a,
		118	Egfbp2_Mus_musculus_GeneID13647,
		119	Ctsg_Mus_musculus_GeneID13035,
		120	Alsi_B_01,
		121	Phci_A_07,
		122	Pesi_B_03,
		123	Mumu_Klk8,
		124	Laag_SVL1,
		125	Hosa_KLK8,
		126	Gzma_Mus_musculus_GeneID14938,
		127	Erinaceus_europaeus_GeneID103109778,
		128	EreuK8,
		129	Crvi_A_03,
		130	CFD_Homo_sapiens_GeneID1675_isoform_2,
		131	Calu_KLK2,
		132	Calu_KLK1b,
		133	Vako_A_01,
		134	Thel_SVL1,
		135	Pesi_A_04,
		136	Pelodiscus_sinensis_GeneID102462227,
		137	MumuKlk1b22,
		138	GZMB_Canis_lupus,
		139	Cfd_Mus_musculus_GeneID11537_isoform_1,
		140	Calu_KLK8,
		141	Alsi_A_04,
		142	Prmu_A_11,
		143	Prmu_A_05,
		144	Prmu_A_04,
		145	Phci_A_08,
		146	Pelodiscus_sinensis_GeneID102455097,
		147	Pelodiscus_sinensis_GeneID102446786,
		148	Oran_A_06,
		149	Erinaceus_europaeus_GeneID103126571,
		150	Erinaceus_europaeus_GeneID103126503,
		151	Crvi_A_09,
		152	Crvi_A_08b,
		153	Crvi_A_07,
		154	Crvi_A_04,
		155	Alligator_sinensis_GeneID102385169_isoform_X1,
		156	Rhincodon_typus_GeneID109925952,
		157	Prmu_A_10,
		158	Prmu_A_08,
		159	Prmu_A_07,
		160	Prmu_A_06,
		161	Pelodiscus_sinensis_GeneID102458929,
		162	Oran_A_08,
		163	GZMM_Homo_sapiens_GeneID3004_isoform_1,
		164	gzma_Danio_rerio_GeneID795070,
		165	Erinaceus_europaeus_GeneID103109779,
		166	EreuK7,
		167	Danio_rerio_GeneID100001138,
		168	Crvi_A_08a,
		169	Crvi_A_02,
		170	CFD_Protobothrops_mucrosquamatus_GeneID107282291,
		171	Calu_KLK7,
		172	Alligator_sinensis_GeneID102383762,
		173	Pelodiscus_sinensis_GeneID102460125,
		174	MumuKlk1b4,
		175	Latimeria_chalumnae_GeneID102352835,
		176	Xetr_TKL2,
		177	Vako_A_05,
		178	Vako_A_03,
		179	Pesi_B_05,
		180	Pesi_A_05,
		181	Mumu_Klk4,
		182	Laag_TKL5,
		183	Hosa_KLK15,
		184	EreuK9,
		185	Danio_rerio_GeneID561111,
		186	Danio_rerio_GeneID558805,
		187	XB17329844_Xenopus_tropicalis_GeneID100497492,
		188	Prtn3_Mus_musculus_GeneID19152,
		189	Phci_A_06,
		190	Mumu_Klk15,
		191	Hosa_KLK4,
		192	gzmh_Xenopus_tropicalis_GeneID496758,
		193	Erinaceus_europaeus_GeneID103112861,
		194	EreuK4,
		195	Crvi_A_10b,
		196	Crvi_A_10a,
		197	Calu_KLK15,
		198	Calu_KLK4,
		199	Xetr_TKL1,
		200	Thel_SVL2,
		201	Protobothrops_mucrosquamatus_GeneID107283810,
		202	Pesi_A_02,
		203	Pesi_A_01,
		204	Oran_A_01,
		205	Mumu_Klk6,
		206	Hosa_KLK7,
		207	gzm3_Danio_rerio_GeneID100000986,
		208	Euma1,
		209	Vako_A_06,
		210	Thel_TKL1,
		211	SopaK14,
		212	SopaK11,
		213	SopaK9,
		214	PrmuB01,
		215	Pesi_A_03,
		216	Oran_A_11,
		217	Oran_A_05,
		218	Latimeria_chalumnae_GeneID102363265,
		219	Laag_TKL7,
		220	Gzmd_Mus_musculus_GeneID14941,
		221	Danio_rerio_GeneID110439068,
		222	Danio_rerio_GeneID101886682,
		223	CTSG_Canis_lupus,
		224	Calu_KLK12,
		225	Xetr_out6,
		226	Xetr_out5,
		227	Pesi_B_06,
		228	Pelodiscus_sinensis_GeneID102450790,
		229	Mumu_Klk9,
		230	Hosa_KLK14,
		231	Danio_rerio_GeneID110439069,
		232	Danio_rerio_GeneID110439065,
		233	Danio_rerio_GeneID100034650,
		234	Danio_rerio_GeneID100034620,
		235	Danio_rerio_GeneID100034605,
		236	Danio_rerio_GeneID100034588,
		237	Danio_rerio_GeneID100034439,
		238	Danio_rerio_GeneID100001210,
		239	Danio_rerio_GeneID567711,
		240	Danio_rerio_GeneID565078,
		241	Danio_rerio_GeneID556598,
		242	Calu_KLK14,
		243	Calu_KLK9,
		244	Xetr_out4,
		245	Vako_A_08,
		246	Phci_A_04,
		247	Pesi_B_04,
		248	Pelodiscus_sinensis_GeneID102461984,
		249	Pelodiscus_sinensis_GeneID102454985,
		250	Pelodiscus_sinensis_GeneID102445677,
		251	Pelodiscus_sinensis_GeneID102443518,
		252	Oran_A_13,
		253	Mumu_Klk14,
		254	Latimeria_chalumnae_GeneID102350107,
		255	Hosa_KLK11,
		256	Hosa_KLK9,
		257	gzma_Canis_lupus2,
		258	Erueu_KLK14,
		259	Erinaceus_europaeus_GeneID103120805,
		260	EreuK11,
		261	Danio_rerio_GeneID556666,
		262	Calu_KLK11,
		263	Alsi_A_01,
		264	Alligator_sinensis_GeneID102385741,
		265	Xetr_TKL3,
		266	Xetr_out3,
		267	Xetr_out1,
		268	Phci_A_09,
		269	Pesi_B_07,
		270	Pelodiscus_sinensis_GeneID102463428,
		271	Oran_A_07,
		272	Oran_A_04,
		273	Mumu_Klk11,
		274	Mumu_Klk7,
		275	Erinaceus_europaeus_GeneID103126509,
		276	EreuK15,
		277	Danio_rerio_GeneID100034478,
		278	Danio_rerio_GeneID556860,
		279	CMA1_Canis_lupus,
		280	cfd_Danio_rerio_GeneID553553,
		281	TMPRSS11D_Lacerta_agilis_GeneID117060477,
		282	SopaK12,
		283	SopaB7,
		284	SopaB3,
		285	SopaB2,
		286	Protobothrops_mucrosquamatus_GeneID107286912,
		287	Protobothrops_mucrosquamatus_GeneID107286911,
		288	Protobothrops_mucrosquamatus_GeneID107286910,
		289	Phci_A_01,
		290	Pelodiscus_sinensis_GeneID112547189,
		291	Pelodiscus_sinensis_GeneID106732597,
		292	Pelodiscus_sinensis_GeneID102462794,
		293	Pelodiscus_sinensis_GeneID102455167,
		294	Nana_TKL2,
		295	Latimeria_chalumnae_GeneID102347764,
		296	Hosa_KLK12,
		297	Gzmn_Mus_musculus_GeneID245839_isoform_2,
		298	Gzmg_Mus_musculus_GeneID14944,
		299	Gzmf_Mus_musculus_GeneID14943,
		300	Gzme_Mus_musculus_GeneID14942,
		301	EreuK12,
		302	EreuK6,
		303	zgc_92590_Danio_rerio_GeneID474322,
		304	Vako_A_02,
		305	PRSS2_Canis_lupus,
		306	prss1_Danio_rerio_GeneID65223,
		307	Protobothrops_mucrosquamatus_GeneID107286913,
		308	Pesi_B_01,
		309	Pelodiscus_sinensis_GeneID102459172,
		310	Pelodiscus_sinensis_GeneID102445365,
		311	Nana_TKL1,
		312	Mumu_Klk12,
		313	Mcpt8_Mus_musculus_GeneID17231,
		314	Laag_TKL3,
		315	Gzmb_Mus_musculus_GeneID14939,
		316	Gm2663_Mus_musculus_GeneID100040208,
		317	Erinaceus_europaeus_GeneID103126532,
		318	Danio_rerio_GeneID100001065,
		319	Cma1_Mus_musculus_GeneID17228,
		320	Alsi_A_08,
		321	Alligator_sinensis_GeneID102385253,
		322	Alligator_sinensis_GeneID102370737,
		323	2210010C04Rik_Mus_musculus_GeneID67373,
		324	1810009J06Rik_Mus_musculus_GeneID73626,
		325	Try10_Mus_musculus_GeneID436522,
		326	Try5_Mus_musculus_GeneID103964,
		327	Try4_Mus_musculus_GeneID22074,
		328	SopaB9,
		329	Prss3_Mus_musculus_GeneID22073,
		330	Prss2_Mus_musculus_GeneID22072,
		331	Prss1_Mus_musculus_GeneID114228,
		332	Pesi_A_06,
		333	Pelodiscus_sinensis_GeneID102463263,
		334	Pelodiscus_sinensis_GeneID102459655,
		335	Pelodiscus_sinensis_GeneID102454582,
		336	Mcpt9_Mus_musculus_GeneID17232,
		337	Mcpt4_Mus_musculus_GeneID17227,
		338	Mcpt1_Mus_musculus_GeneID17224,
		339	Latimeria_chalumnae_GeneID102366613,
		340	Latimeria_chalumnae_GeneID102356172,
		341	GZMH_Homo_sapiens_GeneID2999_isoform_1,
		342	Gm10334_Mus_musculus_GeneID100040233,
		343	Euma4,
		344	Erinaceus_europaeus_GeneID103112822,
		345	Erinaceus_europaeus_GeneID103112821,
		346	Erinaceus_europaeus_GeneID103112820,
		347	Cma2_Mus_musculus_GeneID545055_isoform_1,
		348	cationic_trypsin_Canis_lupus_familiaris_GeneID475521,
		349	Alligator_sinensis_GeneID102370981_2,
		350	Alligator_sinensis_GeneID102370981,
		351	prtn3_Xenopus_tropicalis_GeneID448597,
		352	Pelodiscus_sinensis_GeneID102463318,
		353	Pelodiscus_sinensis_GeneID102455240,
		354	Oran_A_10,
		355	Gm5771_Mus_musculus_GeneID436523,
		356	Alsi_B_02,
		357	Alsi_A_06,
		358	Alsi_A_05,
		359	SopaB1,
		360	Rhincodon_typus_GeneID109924127_isoform_X1,
		361	prss1_Xenopus_tropicalis_GeneID548509,
		362	Mcpt2_Mus_musculus_GeneID17225,
		363	Hosa_KLK6,
		364	Euma8,
		365	Xenopus_tropicalis_GeneID116406450,
		366	Xenopus_tropicalis_GeneID101730988_isoform_X1,
		367	Xenopus_tropicalis_GeneID496623,
		368	try10_Xenopus_tropicalis_GeneID496640,
		369	prss2_Xenopus_tropicalis_GeneID496627,
		370	Pelodiscus_sinensis_GeneID102455738,
		371	Pelodiscus_sinensis_GeneID102454962,
		372	Pelodiscus_sinensis_GeneID102450564,
		373	Pelodiscus_sinensis_GeneID102445111,
		374	Danio_rerio_GeneID103908930,
		375	Latimeria_chalumnae_GeneID102366350,
		376	Latimeria_chalumnae_GeneID102349341,
		377	Danio_rerio_GeneID100535672,
		378	Danio_rerio_GeneID322453,
		379	Rhincodon_typus_GeneID109924125,
		380	Pelodiscus_sinensis_GeneID102458389,
		381	Latimeria_chalumnae_GeneID102345227,
		382	Euma5,
		383	zgc_171509_Danio_rerio_GeneID100141339,
		384	Pelodiscus_sinensis_GeneID102462771,
		385	Vako_A_07,
		386	Pelodiscus_sinensis_GeneID102455354,
		387	Rhincodon_typus_GeneID109924126_isoform_X1,
		388	Pelodiscus_sinensis_GeneID102462712,
		389	Euma7,
		390	Erinaceus_europaeus_GeneID103126542,
		391	Alsi_A_03,
		392	SopaB8,
		393	Pelodiscus_sinensis_GeneID102444467,
		394	Rhincodon_typus_GeneID109924126_isoform_X2,
		395	Rhincodon_typus_GeneID109920168,
		396	Erinaceus_europaeus_GeneID103126447,
		397	Nana_SVL1,
		398	Laag_TKL8,
		399	Euma3,
		400	Erinaceus_europaeus_GeneID103126550,
		401	Nana_TKL3,
		402	Laag_TKL6,
		403	SopaB4,
		404	Euma6,
		405	Pesi_A_07,
		406	SopaB10,
		407	Rhincodon_typus_GeneID109917818,
		408	Alligator_sinensis_GeneID102388738,
		409	PRSS57_Alligator_sinensis_GeneID102388662,
		410	Protobothrops_mucrosquamatus_GeneID114922240,
		411	Latimeria_chalumnae_GeneID102354524,
		412	Euma2,
		413	CMA1_Canis_lupus_2,
		414	MumuKlk1,
		415	Pelodiscus_sinensis_GeneID102446142,
		416	Erinaceus_europaeus_GeneID103126437,
		417	Pelodiscus_sinensis_GeneID112544765,
		418	Pelodiscus_sinensis_GeneID106732480,
		419	Pelodiscus_sinensis_GeneID106731344,
		420	Pelodiscus_sinensis_GeneID102453822,
		421	Erinaceus_europaeus_GeneID103126486,
		422	Alligator_sinensis_GeneID112548405,
		423	Alligator_sinensis_GeneID102382711,
		424	Alligator_sinensis_GeneID102374953,
		425	SopaB11,
		426	Alligator_sinensis_GeneID102388488,
		427	Erinaceus_europaeus_GeneID103126467,
		428	Alligator_sinensis_GeneID102367834,
		429	Rhincodon_typus_GeneID109918005,
		430	Latimeria_chalumnae_GeneID102345118,
		431	PrmuB02,
		432	Pelodiscus_sinensis_GeneID102460362,
		433	Pelodiscus_sinensis_GeneID106732481,
		434	Pelodiscus_sinensis_GeneID102462471,
		435	Pelodiscus_sinensis_GeneID102454843,
		436	Alligator_sinensis_GeneID102385992,
		437	Alligator_sinensis_GeneID102369812,
		438	Pelodiscus_sinensis_GeneID112547215
		;
tree con_50_majrule = [&U] (1[&prob=1.00000000e+00,prob_stddev=0.00000000e+00,prob_range={1.00000000e+00,1.00000000e+00},prob(percent)="100",prob+-sd="100+-0"]:1.417945e-02[&length_mean=1.68328638e-02,length_median=1.41794500e-02,length_95%HPD={5.27819000e-06,4.10254500e-02}],429[&prob=1.00000000e+00,prob_stddev=0.00000000e+00,prob_range={1.00000000e+00,1.00000000e+00},prob(percent)="100",prob+-s…
end;
