# Supplementary material for: Co-option of the same ancestral gene family gave rise to mammalian and reptilian toxins
Source: BMC Biol. 2021 Dec 23;19:268. doi: 10.1186/s12915-021-01191-1 (PMC8705180; doi:10.1186/s12915-021-01191-1)
Supplement: Supplementary file 5 — Additional file 5. – PAML results reptiles. [file 12915_2021_1191_MOESM5_ESM.txt]

     33    717

Alsi_A_04                       CGG GTC CTG GGA GGC TCA GAG TGC CAG AAG GGC GCC CAC CCC TGG CTG GTG CTG CTC TAC TAC TTT GAC AAG CAC TAC TGC TCT GGC GCC CTC CTG AAC CAA AAC TGG GTG CTC ACA GCT GCC CAC TGC TCC ATG AGA --- CAT ATC CAG GTG CGT CTA GGT GAG CAC AAC ATC TCC ACA TCA ACG GGG TAC GAG CAG TTC TCG ACG GTC CAG GAA GCC ATC ATC CAC CCA GGC TTT GTC GAT GGG ACG AGC --- GGG CTT CGC AGC TAT GAG --- --- --- --- --- AAT GAC ATC ATG CTC CTG CGG TTG AAG CCC CCT GCT GTT TAC ACA TCC TAT GTG CAG CCC ATT GAC CTA CCC ACG CTC TGC CCC CTG CCC ATG GGC ACC ACC TGC ACC GTG ATG GGC TGG GGG ACC ACC AGT AGT CCA GAG --- GAG ACC TAC CCC AAC GTG CCC CAG TGC CTG GAC ATC ACC ACA GTG CCC CTG GCC CAG TGC CAG GCC ACC TAC CCA --- GAG AAG GTC ACT GAG AAC ATG CTG TGC GCC GGG GGT GCC CAG GAG GGC AAG GAC TCC TGC CAG GGC GAC TCC GGA GGC CCC CTG CTG TGT AAC --- AGG AAG CTC TAC GGC CTT GTC TCA TGG GGT GAC TTC CCA TGT GGG AAG CTC GGC CAG CCG GGG ATC TAC ACC AAC GTC TGC TGT TAC CTT GAC TGG ATC CGC ACC ACC ATG 
C.war02.1                       CGG ATC GTT GGG GGC CAG GAG TGC AGT GAG GAT GAG CAT CCT TGG CTT GTG TTG TTC CAT GAT TCA ACA GGA CCC TTC TGC TCT GGG GTA TTG CTG GAT CAC AAC TGG GTC CTC ACT GCT GCT CAT TGC TAC GAG AGG GGC AAA ATG CAG ATG AAG CTT GGA GTG CAC AAC AGG AAC GTG CTC AGA GGG GAT GAA GAG TCA AGA GTC AGT GCT GCC GCC AGG TGC TTC CCG GAC CGT CCT GGC GCC ACC CAG AAC AGC TGC GAG GCT TTC ACT --- --- --- --- --- GCT GAC ATC ATG ATG GTC AAA CTG AAC AGT CCT GTG AAG TAC AAT AAG CAC ATC AGC TCC CTC CTC CTG CCC AGT --- GCC TCG GTC TTC GTG GGA GCA AAA TGC AGA GTC ATG GGT TGG GGC TCC AAC ACC GTT GTT CGA --- AAC ACC ATT --- --- GTT CCT CAC TGT GTT GAC CTC ACG ATA CTC GAG AAT CGT GTT TGT ACG GCT GCT TTA CCA GTT TTG GAC ATG TCT GAT GAC GAC TTA TGT GCA GGA GAC CCG AAG GGA TGC AAA GAT TCG TGC CAG GGT GAT TCC GGT GGA CCC CTT GTT TGT GAT --- GGA CAG CTC CAG GGG ATT GTT TCT AGG GGT CGC TCC CCA --- --- --- --- --- GGG CCT GGC ATC TAT ACA AAG GTC GAC AGC TAT CTC AAC TGG ATC CTG GAA TTC ATT 
G.ind96.1                       CGG ATC CTT GGA GGC AAG GAA TGC AAT GAG GCT GAG CAC CCT TGG CTT GTG CTA CTC TAT GAG TCA AAA AAG CCG TTC TGC TCT GGA ATA TTG CTG GAT CGC AAC TGG GTA GTC ACT GCT GCT CAT TGC TAC GTA AGT GGC GAA ATC GAG ATA AGG CTT GGA CTG CAC AAC CGA AAC ATG CCC AGA GGG GAT GAA CAG ATG AGA GTC AGT GCG GCC ACC CTG TGC TAC CCT GAC ACT GCC AGC ACC ACC CAG AAC AGC TGT GCG GAC TTC ACT --- --- --- --- --- GCT GAT ATC ATG ATG ATC AAA TTG AAC AGC CCT GTG AAG TAC AGC AAG CAC ATC GGC CCC CTC CTC CTG CCC ACC --- GGC TCT GTC TTC GTG GGA ACA AAA TGC AGG GTC ATG GGT TGG GGC ACA ACC ACA ACT TCT GAA --- GTG ACT TTC CCC ATT GTT CCT CAG TGT GCT AAC ATC AAC ATA CTC GAG AAC CGT GTT TGT GCG GTT GCT TAT CCA TCT TGG AGA ATG ACT AAC GAC ATG TTA TGT GCA GGA GAC CAG AAA GGA TGC AAA GAT ACA TGC CAG GGT GAT TCC GGT GGT CCC CTA ATC TGT GGT --- GGA CAA CTC CAG GGG ATT ATA TCT ATG GGA AAG TCC CCA --- --- --- --- --- GGG CCT GGC GTC TAT ACT AAC GTT AAC AGC TAT TTC AAC TGG ATC CTG GAA TTT ATT 
C.war97.1                       CGG GTC ATT GGA GGC CAG GAG TGC GAT GAG ACC AGC CAT CCT TGG CTC GTG ATG ATT GTT AGC CCC AAA GGC TTC CTC TGC TCT GCA GTG TTG CTC AAC CAT GAG TGG CTG CTC AGT GCT GCT CAT TGC TTT GAA AGT GGC GAA TTC AGA CTA AGG CTT GGA ACA CAT AGC CAT AGA GTG CGA AAA GGA CAC GAA CAG CGG AGA ACC AGT GCC AGT CTC ATC TGC TAC CCT AAT ACC AAC ACC TCC ACT AAT ATC AGC GAT TGC TCC TTT GAC --- --- --- --- --- AAT GAC ATC ATG CTG ATC AAA CTG AAC GAG CCT GTG ACC TAC AAT GAG TAT ATT TCC CCC ATC AGC CTG CCC ACC --- AGC CCT GTC TCT CTG GGA ACA AAG TGC ACT GTA ATG GGT TGG GGC ACA ACC ACG TCT CCT CAA --- TTT ACG TAC CCA GAC GTT CCT CAG TGT GCT GAC ATC CAG ATA TTT CCC AGT TCC ACG TGT GAA GAT GCT TAT CCT TGG TGG ACA ATG ACT GAC TCC ATA ATA TGT GCA GGA GTC CTG GAA GGA GGC AGA GAT TCC TGT AAG GGT GAT TCT GGC GGA CCC CTT CTC TGT GGC --- GGA GAA TTC CAG GGG ATT ATA TCT TGG GGG GGC TTT CCT TGT GCT CAG CCA AAT GAG CCC ACT ATC CAT ACC GAG GTC TAC AAC TAT CTC GAT TGG ATC CAG AGT ATC ATT 
C.war98.1                       CGG GTC ATT GGA GGC CAG GAG TGC GAC GAG ACC AGC CAT CCT TGG CTC GTG AGG ATT GTT AGC CCC AAA GGC TTC CTC TGC TCT GCA GTG TTG CTC AAC CAC AAG TGG CTG CTC AGT GCT GCT CAT TGC TTT GAA AGT GGC GAA TTC AGA CTA AGG CTT GGA ACA CAT AGC CAT AGA GTG CGA AAA GGA CAC GAA CAG CGG AGA ACC AGT GCC AGT CTC ATC TGC TAC CCT AAT ACC AAC ACC TCC ACT AAT ATC AGC GAT TGC TCC TTT GAC --- --- --- --- --- AAT GAC ATC ATG CTG ATC AAA CTG AAC GAG CCT GTG ACC TAC AAT GAG TAT ATT TCC CCC ATC AGC CTG CCC ACC --- AGC CCT GTC TCT CTG GGA ACA AAG TGC ACT GTA ATG GGT TGG GGC ACA ACC ACG TCT CCT CTA --- TTT ACG ATG CCT GAA GTT CCT CAA TGT GTT GAC ATC CTG GTA TTT GCC ACT TCT GCA TGT GGT GCT GCT TAT AAC TGG TGG TCA ATG ACT GAT GCC ATG ATA TGT GCA GGA GTC CTG GAA GGA GGC AGA GAT TCC TGT AAG GGT GAT TCT GGT GGA CCC CTT GTC TGT GAT --- GGA GAA CTC CAG GGG ATT GTA TCT TTT GGG GGC TCT CCT TGT GCT CAG CCA AAT GAG CCC GCT GTC TAT GTC AAG GTC CAC AGC TAT CTC AAC TGG ATC CAG AGT ATC ATT 
G.inf95.1                       AGG ATC ATT GGA GGG CAA GAA TGC AGT GAG ACT GAC CAT CCT TGG CTC GCG ATA CTC ACT AGC TCC AGC GGG TCC TTC TGC TCT GCG GCA TTG CTC AAC CAC GAG TGG GTG ATC AGC GCT GCT CAT TGC TAC GGA AGT GGC AAA CTC GAG ATA AGG CTT GGA ATG CAC AAC TAC ACA GCG CAA AGA GGG CAT GAA CAG CTG AGA ACC GGT GTC AGA GTA ATA TGC TAC CCT GAA ACC AAC AAT AGC AAC ACC AAC GTC AAC TGC TCC GTA ATC --- --- --- --- --- AAG GAC ATC ATG CTG GTC AAA CTG AAC AGA CCT GTT GAC TAC AGC GAG TAC ATT GCT CCC ATC GAC CTG CCC AAC --- ACC CCT GCC CCT CTA GGA ACA GAT TGC ACT GTG ATG GGT TGG GGC TCA ATC ACA CCT GCT AAC --- ATG ACT TTT CCC GTC GTT CCT CAT TGT GTT GAC ATC CAG GTA TAC AAC AAT TCC ATG TGT GAT TAT GCT AAT TAT TGG TTG CCA GTG ACT GAC AGC ATG TTA TGT GTA GGA GTC CTG CAA GGA GGC CAA GAT TCA TGC AAG GGT GAT TCT GGA GGA CCC CTT GTC TGT GGT --- GGA GAA CTC CAG GGG ATT GTA TCT TTG GGG GGC TTT CCT TGT GCT CAG CCT CTG GAG CCC GCT ATC TAT ACC AAG GTC CAC AGC TAT CTT GAC TGG ATC CAA AGT ATC GTT 
H_susp                          CGG ATC ATT GGA GGC CAG GAA TGC CCC CAG CTT CTG CAT CCT TGG CTC GGA CTG CTC TAT CAC TCT GGA GGG CCC TAC TGC TCT GTA GTA TTG ATC AAC CAG GAC TGG GTG GTC ACC GCT GCT CAT TGC TTC TAC AGT GGC GAA CTC CGA GTA GGT CTT GGA GTG CAC AAC AGA AGA GTG CTA ACA GGG AAT GAG CAG TTC AGA GTC AGT GAG AGA AAG ATA TGC TAC CCT GAT ACC AAC AGC ACA ACC ACC AAC AGC AGC TGC TCA GAG TAC --- --- --- --- --- ACT GAC ATC ATG CTG ATC AAA TTG AAC AGC TCC GTT GAG TAT ACC CGG AAT GTT CGC CCC CTC AGG CTG CCC ACC --- AGC ACT GTC TCT GAG GGG ACA TAT TGC ACT GTA ATG GGC TGG GGC ACA ACC ACA TCT CCT AAC --- GTG ACC TAC CCA GCT GTC CCC CAT TGT GTT AGG ATC AGA ATG TTG AAT AAT ATT GAT TGT GAG CTT GCT TAC CCA TGG TGG AAT ATC ACT GAC AGT GTG CTA TGT GCA GGA ACC TGG AGT GGG GGC AAA GAT TCA TGC AAG GGT GAT TCT GGT GGA CCC CTC ATC TGT CGT --- GGA CAA CTC CAG GGG ATT GTA TCT TTT GGG GGC TTC CCT TGT GCT CAG CCA TTG GAG CCG GGC GTC TAT ACC AAG GTC AAC AGC TAT CTC AAC TGG ATC CAG AGT ATT ATT 
Vako_B_01                       CGG ATC ATT GGA GGT CAG GAA TGC CCA GAG GAT GAA CAT CCT TGG CTT GTG CAG CTG TAC AAC TTC GAG GAG CCC TAC TGC GCG GGA ACA TTG CTC AAC TCT GAC TGG ATC ATC ACT GCT GCT CAT TGC TAC TTA CAG GAT GAA ATC CGT GTA AAG CTT GGC GTG CAC AAC CAG GAT GTT CCA AGA GGG GAT GAA GCG TGG AGA GTC AGC GTG GGC ACC TTT TGC TAC CCT GAT TCT GCC AGC ACC ACC AGC AGC ACC TGT GCA GAC CAC AAA --- --- --- --- --- GAT GAC ATC ATG CTG ATC AAA CTG AAC AGC TCA GTT ACC TAC AAT AAG CAC ATC TCT CCA CTC AGC TTG CCT GAC --- TAT GCT TCT CCT GTG GGA ACA TAT TGT ACT GTC ATG GGC TGG GGC TCC ATC ACA ACC AGT CCA --- GAC ACT TAT CCC AAC GTC CCT CAC TGT GTT TCC ATC AAG ATG CTG AAG AAT CAC TTT TGC CAG GAT GCT TAC CCA TGG TGG TCC ATG ACG GAC AAC ATG TTT TGT GCA GGA TTC CTG GAA GGA GAG AAA GAC TCA TGC CGG GGT GAT TCT GGG GGA CCT CTT GTC TGT GAT --- GGA CAA CTC CAG GGA ATT GTA TCT TTG GGA GGC TAC CCC TGT GGC GAG CCA CTG CAG CCC GGA ATC TAT ACC AAG GTC TAC AGC TAT CTC CAA TGG ATC CAG AAT ATT CTT 
V.aca14.1                       CGG ATC ACT GGA GGT GAG GAA TGC AAT GAG GAT TCG CAT CCT TGG CTT GTT GTA ATC TAT ACG GAG GCA AAC ACC ATG TGT GGG GCG ACA CTG CTC AAC CAA GAC TGG GTG CTC ACT GCT GCT CAT TGC TAT AAA AGA GGG AAA ATC TGG TTA AAC TTT GGA GTG CAC AAC AGA GAA CAA GCA AGA GGG GAC GAG GAG GTG AGG GAA GCT GTC GGA ACC TTC TGC TAC CCG GAC TCT CCC GGC ACC ACC ACC AGC AGC TGC CCA TGT TAC ACA --- CTG GAC CAC GGG GAT GAC ATC ATG CTG ATC AAG CTG AAT GCC TCT GTT ACC TAC AAT GAG CAC ATC GCC CCA ATG GCC TTG CCT GAC --- CAT GCT GTT CCA CTG GGG ACG GAA TGC GAC ATA ATA GGC TGG GGA GAA ACC GAA TTG ATT GTC --- GAT ACT GCT TCT GAT GTT CCC CTC TGT GCT TCC ATC AGT ACA AGG GAG AAT CAC TTT TGC GAG GAT GCT TAC TCG --- GCG AAC ATG ACT GAC GAC ATG TTA TGT GCA GGA GAC CTA AAA GGA GGC CCA GAT GCA TGC AGG AGT GAC TCT GGG GGA CCT CTC CTC TGT GGT --- GGC CAA CTC CAG GGT CTT GTA TCT TTT GGA GGC ATC CCC TGT GGT CAG CCA AAG AAG CCT GGC GTT TAT ACT AAG ATC TTC AAC TAT CGC AAG TGG ATC CGC AGT CAT ATC 
V.gil80.1                       CGG ATC ACT GGA GGT GAG GAA TGC AAT GAG GAT TCG CAT CCT TGG CTT GTT CTA CTC TAT ACC GAG GCA AAC ACC ATG TGT GGG GCG ACA CTG CTC AAC CAA GAC TGG GTG CTC ACT GCT GCT CAT TGC TAT AAA AGA GGG AAA ATC TGG TTA AGC TTT GGA GTG CAC AAC AGA GAA GAA GCA AGA GGG GAC GAG CAG GTG AGG GAA GCT GTC GGA ACC TTC TGC TAC CCG GAC TCT CCT GGC ACC ACC AAC AGC AGC TGC CCA AGT TTC ACA --- CTG GAC AGC GGG GAT GAC ATC ATG CTG ATC GGG CTG AAT GCC TCT GTT ACC TAC AAT GAG CAC ATT GCC CCA ATG GCC TTG CCT GAC --- CAT GCT GCT CCA CTG GGG ACG GAA TGC AAC ATA ATA GGC TGG GGA GAA ACC GAA TTG ATT GTC --- GGT TCT CCT TCT GAA GTT CCT CTC TGT GCT TCC ATC AGT ACA AGG GAG AAT CAC TTT TGT GAG GAA GCT TAC TCG --- GCG AAC ATG ACT GAC AAC ATG CTA TGT GCA GGA GTC CTA GAA GGA GGC CCA GAT GCA TGC AAT GGT GAC TCT GGG GGA CCT CTT CTC TGT GGT --- GGC CAA CTC CAG GGC CTT GTA TCT TTT GGA GGC TAC CCC TGT GGT CAG CCA ATG ATG CCC GGC GTT TAT ACC AAG ATC TTC AGC TAT CGC AAA TGG ATC CAC AGT CAT ATT 
V.gla81.1                       CGG ATC ACT GGA GGT GAG GAA TGC AAT GAG GAT TCG CAT CCT TGG CTT GTT CTA CTC TAT ACT GAG GCA GGC ACC ATG TGT GGG GCG ACG CTG CTC AAC CAA GAC TGG GTG CTC ACT GCT GCT CAT TGC TAT CAA AGA GGG AAA ATC TGG TTA AAC TTG GGA GTG TAC AAC AGA GAA CAA GCA AGA GAG GAC GAG CAG GTG AGG GAA GCT GTC GGA ACC TTC TGC TAT CCT GAC TCT CCC GGC ACC ACC AGC AGC AGC TGC CCA GGT TAC ACA --- TTG GAC CGC GGG GAC GAC ATC ATG CTG ATC AAG CTG AAC GCC TCC GTG ACC TAC AAT GAG CAC ATC GCC CCA ATG GCC TTG CCT GAC --- CGC GCT GCC CCA CTG GGG ACG GAA TGC GAC ATA ATA GGC TGG GGA GAA ACC GAA TTG ATT GTC --- GGT TCT CCT TCT GAT GTT CCT CTC TGT GCT TCC ATC AGT ACA AGG GAG AAT CAC TTT TGT GAG GAT GCT CAC TCG --- GCG AAC ATG ACT GAC AAC ATG CTA TGT GCA GGA GTC CTA GAA GGA GGC CCA GAT GCA TGC AAG GGT GAC TCT GGG GGA CCT CTT CTC TGT GGT --- GGA CAA CTC CAG GGT CTT GTA TCT TTT GGA GGG TAC CCC TGT GGT GAG CCA ATG ATG CCC GGC GTT TAT ACC AAG ATC TTC AGC TAT CGC AAG TGG ATC CAC AGT CAT ATT 
V.gig94.1                       CGG ATC ACT GGA GGT CAG GAA TGC AAC CGA GAC ACG CAT CCT TGG CTT GTT CTA CTC ATT ACC GAG GCA GGC AGC ATG TGT GGG GCG ACA CTG CTC AAC CAG GAC TGG GTG CTC ACT GCT GCT CAT TGC TAT GAC AGA GAG AAA ATC TGG TTA CGC TTT GGA GTG CAC AAC AGA GAA CAA ACA AGA GGG GAC GAG CAG GTG AGG GAA GCT GTC GGA ACC TTC TGC TAT CCT GAC ATT CCC AGC ACC ACC AAC AGC AGC TGC CCA AGT TTC ACA --- CTG GAC CGC GGG GAT GAC ATC ATG CTC ATC AAG CTG GAC ACC CCT GTT ACC TAC AAT GAG CAC ATC GCC CCA ATG GCC TTG CCT GAC --- CAT GCT GCT CCA CTG GGG ACA GAA TGC GAC ATA ATA GGC TGG GGA GAA ACC GAA TGG GTT GTC --- GGT TCT CCT TCT GAT GTT CCT CTC TGT GCT TCC ATC AAT ACA ATG GAG AAT CAC TTT TGC CAG GAT GTT TAC TCG --- GGG AAC ATC ACT GAC GAC ATG TTA TGT GCA GGA GTC CTA GAA GGA GGT CCA GAT GCA TGC AGG GGT GAC TCT GGG GGA CCT CTT CTC TGT GGT --- GGC CAA --- --- --- --- --- --- --- --- --- --- --- --- --- --- --- --- --- --- --- --- --- --- --- --- --- --- --- --- --- --- --- --- --- --- --- 
V.mer84.1                       CGG ATC ACT GCA GGC GAG GAA TGC AAT GAG GAT TCG CAT CCT TGG CTT GTC CTA CTC ATT ACC GAG GCA GGC AGC ATG TGT GGG GCA ACC CTG CTC AAC CAG GAC TGG GTG CTC ACT GCT GCT CAT TGC TAT GAA AGA GAG AAA ACC TGG TTA CGC TTT GGA GTG CAC AAC AGA GAA CAA ACA AGA GGG GAC GAG CAG GTG AGG GAA GCT GTC GGA ACC TTC TGC TAT CCT GAC TCT CCC GGC ACC ACC AAC AGC AGC TGC CCA AGT TTC ACA --- CTG GAC CGC GGG GAT GAC ATC ATG CTG ATC AAG CTG AAT GCC TCC GTT ACC TAC AAT GAG CAC ATT GCC CCA ATG GCC TTG CCT GAC --- CAT GCT GCT CCA CTG GGG ACA GAA TGC GAC ATA ATG GGC TGG GGA GAA ACC GAA TTG ATT GTC --- GGT TCT CCT TCT GAT GTT CCT CTC TGT GCT TCC ATC AAT ACA ATG GAG AAT CAC TTT TGT CAG GAT GTT TCC TCG --- GTA ACC ATC ACT GAC GAC ATG TTA TGT GCA GGA GTC CTA GAA GGA GGT CCA GAT GCA TGC AGG GGT GAC TCT GGG GGA CCT CTT CTC TGT GGT --- GGC CAA CTC CAG GGT CTT GTA TCT TTT GGA GGC TAC CCC TGT GGT GAG CCA ATG GTG CCC GGC GTT TAT ACC AAG ATC TTC AAC TAT CGC AAG TGG ATC CAG AGT CAT ATG 
V.gou83.1                       CGG ATC ACT GCA GGC GAG GAA TGC AAT GAG GAT TCG CAT CCT TGG CTT GTT CTA CTC ACT ACC GAG TCA GGC GCC GTG TGT GGG GCG ACA CTG CTC AAC CAG GAC TGG GTG CTC ACT GCT GCT CAT TGC TAT GAA AGA GAG AAA ATC TGG TTA AGC TTT GGA GTG CAC AAC AGA GAA CAA AGA AGA GGG GAT GAG CAG GTG AGG GAA GCT GTC GGA ACC TTC TGC TAT CCT GAC ATT CCC AGC ACC ACC AAC AGC AGC TGC CCA AGT TTC ACA --- CTG GAC CGC GGG GAT GAC ATC ATG CTG ATC AAG CTG GAC ACC CCT GTT ACC TAC AAT GAG CAC ATT GCC CCA ATG GCC TTG CCT GAC --- CAT GCT GCT CCA CTG GGG ACA GAA TGC GAC ATA ATA GGC TGG GGA GAA ACC GAA TTG ATT GTC --- GGT TCT GCT TCT GAT GTT CCT CTC TGT GCT TCC ATC AGT ATA AGG GAG AAT CAC TTT TGC GAG GAT GTT TAC CTG --- AGG AAC ATC ACT GAT GAC ATG ATA TGT GCA GGA GTC CTA GAA GGA GGT CCA GAT GCA TGC AAG GGT GAC TCT GGG GGA CCT CTT CTC TGT GGT --- GGC CAA CTC CAG GGT CTT GTA TCT TTT GGA GGC TAC CCC TGT GGT GAG CCA ATG GTG CCC GGC GTT TAT ACC AAG ATC GTC AAG TAT CGC AAG TGG ATC CAG AGT CAT ATG 
V.pan93.1                       CGG ATC ACT GCA GGC GAG GAA TGC AAT GAG GAT TCG CAT CCT TGG CTT GTT CTA CTC ACT ACC GAG TCA GGC ACC ATG TGT GGG GCG ACA CTG CTC AAC CAG GAC TGG GTG CTC ACT GCT GCT CAT TGC TAT GAA AGA GAG AAA ATC TGG TTA AGC TTT GGA GTG CAC AAC AGA GAA CAA AGA AGA GGG GAC GAG CAG GTG AGG GAA GCT GTC GGA ACC TTC TGC TAT CCT GAC ATT CCC AGC ACC ACC AAC AGC AGC TGC CCA AGT TTC ACA --- CTG GAC CGT GGG GAT GAC ATC ATG CTG ATC AAG CTG AAT GCC CCC GTT ACC TAC AAT GAG CAC ATT GCC CCA ATG GCC TTG CCT GAC --- CAT GCT GCT CCA CTG GGG ACA GAA TGC AAC ATA ATA GGC TGG GGA GAA ACT GAA TTG ATT GTC --- GGT TCT GCT TCT GAT GTT CCT CTC TGT GCT TCC ATC AGT ATG AGG GAG AAT CAC TTT TGC GAG GAT GTT TAC CTG --- AGG AAC ATC ACT GAT GAC ATG ATA TGT GCA GGA GTC CTA GAA GGA GGT CCA GAT GCA TGC AAG GGT GAC TCT GGG GGA CCT CTT CTC TGT GGT --- GGC CNA CTC CAG GGT CTT GTA TCT --- --- --- --- --- --- --- --- --- --- --- --- --- --- --- --- --- --- --- --- --- --- --- --- --- --- --- --- --- 
V.pan90.1                       CGG ATC ACT GCA GGC GAG GAA TGC AAT GAG GAT TCG CAT CCT TGG CTT GTT CTA CTC ACT ACC GAG TCA GGC ACC ATG TGT GGG GCG ACA CTG CTC AAC CAG GAC TGG GTG CTC ACT GCT GCT CAC TGC TAT GAA AGA GAG AAA ATC TGG TTA AGC TTT GGA GTG CAC AAC AGA GAA CAA AGA AGA GGG GAC GAG CAG GTG AGG GAA GCT GTC GGA ACC TTC TGC TAT CCT GAC ATT CCC AGC ACC ACC AAC AGC AGC TGC CCA AGT TTC ACA --- CTG GAC CGT GGG GAT GAC ATC ATG CTG ATC AAG CTG AAT GCC CCC GTT ACC TAC AAT GAG CAC ATT GCC CCA TTG GCC TTG CCT GAC --- CAT GCT GCT CCA CTG GGG ACA GAA TGC AAC ATA ATA GGC TGG GGA GAA ACC GAA TTG ATT GTC --- GGT TCT GCT TCT GAT GTT CCT CTC TGT GCT TCC ATC AGT ACA AAG GAG AAT CAG TTT TGC CAG GAT GTT TAC CAG --- AGG AAC ATC ACT GAC GAC ATG ATA TGT GCA GGA GTC CTA GAA GGA GGT CCA GAT GCA TGC AGG GGT GAC TCT GGG GGA CCT CTT CTC TGT GGT --- GGC CAA CTC CAG GGT CTT GTA TCT TTT GGA GGC TAC CCC TGT GGT GAG CCA ATG GTG CCC GGC GTT TAT ACC AAG ATC GTC AAG TAT CGC AAG TGG ATC CAG AGT CAT ATG 
V.scal86.1                      CGG ATC ACT GGA GGT GAG GAG TGC AAT GAG GAT TCG CAT CCT TGG CTT GTT CTA CTC ACA ACC GAG GCA AAC ACC ATG TGT GGG GCG ACG CTG CTC AAC GAA GAC TGG GTG ATC ACA GCT GCT CAT TGC TAC GAA AGA GGG AAA ATC TGG TTA AGC TTT GGA GTG CAC AAC AGA GAA CAT GCA AGA GGG GAC AAG CAG GTG AGG GAA GCT GTC GGA ACC TTC TGC TAT CCT GAC TCT CCC GGC ACC ACC ACC AGC AGC TGC CCA TGT TAC ACA --- CTG GAC CGC GGG GAT GAC ATC ATG CTG ATC AAG CTG AAT GCC TCT GTT ACC TAC AAT GAG CAC ATC GCC CCA ATG GCC TTG CCT GAC --- CGT GCT CCT CCA GTG GGG ACG GAA TGC GAC ATA ATA GGC TGG GGA GAA ACC GAA CTG ATC GTC --- GGT TCT GCT TCT GTA GTT CCT CTC TGT GCT TCC ATC AGT ACA AGG GAG AAT CAC TTT TGC GAG GAG GCC TAC TCG --- GTG AAC ATG ACT GAC AGC ATG ATA TGT GCA GGA GTC CTA GAA GGA GGC CCA GAT GCA TGC AAG GGT GAC TCT GGG GCA CCT CTC CTC TGT GGT --- GGC CAA CTC CAG GGT ATT GTA TCT TTT GGA GAC TAC CCC TGT GGT AAG CCA AGG AAG CCC GGT GTT TAT ACC AAG GTA TTC AAC TAT CGC GAG TGG ATC TAC AGT CAT ATT 
V.gla87.1                       CGG ATC ACT GGA GGT CAG GAG TGC AAT AAG GAT TCG CAT CCT TGG CTT GTT CTA CTC GTT ACC GAG GCA AGC ACC ATG TGT GGG GCG ACG CTG CTC AAC CAA GAC TGG GTG CTC ACT GCT GCT CAT TGC TAT GAC AGG GAG CCA ATC CAC TTA TAT TTT GGA ATC CAC AAC AAA AAA CAG CCA AGT GGG CAT GAG GAA GAG AGG GTT GCT GTT GGC ACC TTT TGC TAC CCG GAC TCT CCC GGC ACC ACC ACC AAC AGT TGT GCA AAG TTC ACA --- --- --- --- --- CAT GAC ATC ATG CTT ATC AAG CTG GAC ACC CCT GTT ACC TAC AAT GAG CAC ATC GCC CCA GTG GCC TTG CCT GAC --- CGT GCT GCT CCA CTG GGG ACA AAA TGC AAC ATA ATA GGC TGG GGA GAA ACT GAA CTG ACG GTC --- GGT TCT CCT TCT CAC ATC CCT TTC TGT GCT TCC ATC AAT ACA ATG GAC AAT CAC TTT TGT CAG GAT GCT TAC TCG --- GCA ACC ATC ACT GAC AAC ATG CTA TGT GCA GGA GTC CTA GAA GGA GGC CCA GAT GCA TGC AAG AGT GAC TCT GGG GGA CCT CTT CTC TGT GGT --- GGA CAA CTC CAG GGT CTT GTA TCT TTT GGA GGC TAC CCC TGT GGT CAG CCA ATG AAG CCC AGC GTT TAT ACC AAG ATT TTC AAC TAT CGC AGG TGG ATC CGC AGT CAT ATT 
V.tris88.1                      CGG ATC ACT GGA GGT CAG GAG TGC AAT AAG GAT TCG CAT CCT TGG CTT GTC CTA CTC GTT ACC GAG GCA AGC ACC ATG TGT GGG GCG ACG CTG CTC AAC CAA GAC TGG GTG CTC ACT GCT GCT CAT TGC TAT GAC AGG GAG CCA ATC CAC TTA TAT TTT GGA ATC CAC AAC AAA AAA CAG CCA AGT GGG CAT GAG GAA GAG AGG GTT GCT GTT GGC ACC TTT TGC TAC CCG GAC TCT CCC GGC ACC ACC AGC GAC AGT TGT GCA AAG TTC ACA --- --- --- --- --- CAT GAC ATC ATG CTT ATC AAG CTG GAC ACC CCT GTT ACC TAC AAT GAG CAC ATC GCC CCA ATG GCC TTG CCT GAC --- CGT GCT GCT CCA CTG GGG ACA AAA TGC AAC ATA ATA GGC TGG GGA GAA ACT GAA CTG ACG GTC --- GGT TCT CCT TCT CAC ATC CCT TTC TGT GCT TCC ATC AAT ACA ATG GAC AAT CAC TTT TGT CAG GAT GCT TAC TCG --- GCA ACC ATC ACT GAC AAC ATG CTA TGT GCA GGA GTC CTA GAA GGA GGC CCA GAT GCA TGC AAG AGT GAC TCT GGG GGA CCT CTT CTC TGT GGT --- GGA CAA CTC CAG GGT CTT GTA TCT TTT GGA GGC TAC CCC TGT GGT CAG CCA ATG AAG CCC AGC GTT TAT ACC AAG ATT TTC AAC TAT CGC AGG TGG ATC CGC AGT CAT ATT 
V.scal91.1                      CGG ATC ACT GGA GGT CAG GAG TGC AAT AAG GAT TCG CAT CCT TGG CTT GTT CTA CTC GTT ACC GAG GGA AGC ACC ATG TGT GGG GCT ACA CTG CTC AAC CAA AAC TGG GTG CTC ACT GCT GCT CAT TGC TAT GAC AGG AAG CCA ATC CAC TTA TAT TTT GGA ATC CAC AAC AAA AAG CAG CCA AGT GGG CAT GAG GAC GAG AGG GTT GCT GTT GGC ACC TTT TGC TAC CCG GAC CCT CCC GGC ACC ACC ACC AAC AGT TGT GCA AAG TTC ACA --- --- --- --- --- CAT GAC ATC ATG CTG ATC AAG CTG GAC ACC CCT GTT ACC TAC AAT GAG CAC ATC GCC CCA ATG GCC TTG CCT GAC --- CGT GCT GCT CCA CTG GGG ACA AAA TGC GAC ATA ATA GGC TGG GGA GAA ACT GAA CTG ACG GTC --- GGT TCT GTT TCT GAC ATC CCT TTC TGT GCT TCC ATC AAT ACA ATG GAC AAT CAC TTT TGT CAG GAT GCT TAC TCG --- GCA ACC ATC ACT GAC GAC ATG ATA TGT GCC GGA GTC CTG GAA GGA GGC CCA GAT GCA TGC ATG AGG GAC TCT GGG GGA CCT CTT CTC TGT GGT --- GGC CAA CTC CAG GGT CTT GTA TCT TTT GGA GGC TAC CCC TGT GGT CAG CCA ATG AAG CCC AGT GTT TAT ACC AAG ATC TTC AAC TAT CGC AAG TGG ATC CGC AGT CAT ATT 
V.ind82.1                       CGG ATC ACT GGA GGT CAG GAA TGC AAC CAA GAC ACA CAT CCT TGG CTT GTT CTA CTC ATT ACC GAG GCA GGC ACC ATG TGT GGT GCA ACA CTG CTC AAC CAA GAC TGG GTG CTC ACT GCT GCT CAT TGC TAC GAA AGG GAG CCA ATC CAC TTA TAT TTT GGA ATC CAC AAC ACA AAA CTG CCG AGA GGG GAT GAG CAA GTG AGG GAT GCT GTC AGC ACC TTT TGC TAC CCG GAC TCT CCC AGC ACC ACC ACC AAC AGT TGT GCA AAC TTC ACA --- --- --- --- --- CAT GAC ATC ATG CTG ATC AAA CTG GAC ACC CCT GTT ACC TAC AAC GAG CAC ATC GCC CCA ATG GCC TTG CCT GAC --- CAT GCT GCT CCA CTG GGG ACA GAA TGC GAC ATA ATA GGC TGG GGA GAA ACT GAA CTG ACT GTC --- GGT TCT CCT TCT CAC ATT CCT CTC TGT GCT TCC ATC AAT ACA ATG GAG AAT CAC TTT TGC CAG GAT GTT TAC TCG --- GCA ACC ATC ACT GAC AAC ATG TTA TGT GCA GGA GTC CTA GAA GGA GGC CCA GAT GCA TGC AAG AGT GAC TCT GGG GGA CCT CTT CTC TGT GAT --- GGC CAA TTC CAG GGT CTT GTA TCT TTT GGA GGC TAC CCC TGT GGT GAG CCA ATG AGG CCC AGC GTT TAT ACC AAG ATC TTC AAC TAT CGC AAG TGG ATC CGC AGT CAT ATG 
V.mit15.1                       CGG ATC ACT GGA GGT CAG GAA TGC AAT GAG GAT TCG CAT CCT TGG CTT GTT CTA CTC TAT GCT GAG GCA AGC TTC ATG TGT GGG GCG ACA CTG CTC AAC CAA GAC TGG GTG CTC ACT GCT GCT CAT TGC TAT GAC AGC AGA CCA ATC CAC TTA TAT TTT GGA ATC CAC AAC ACA AAA CAG CCA AGA GGT CAT GAG CAA GCG AGG GAC GCT GTC AGC ACC TTT TGC TAC CCA GAC TCT CCC GGC ACC ACC AAC AGC AGC TGC CCA AGT TTC AGA --- CTG GAC CGC GGG GAT GAC ATC ATG CTG ATC AAG CTG AAT GCC TCT GTT ACC TAC AAT GAG CAC ATC GCC CCA ATG GCC TTG CCT GAC --- CGT GCT GCT CCA CTG GGG ACA GAA TGC GAC ATA ATA GGC TGG GGG GAA ACT GAA CTG ACG ATC --- GGT TCT GTT TCT CAC ATC CCT TTC TGT GCT TCC ATC AAT ACA ATG GAC AAT CAC TTT TGT CAG GAT GTT TCC TCA --- GTA ACC ATC ACT GAT GAC ATG ATA TGT GCA GGA GTC CTA GAA GGA GGC CCA GAT GCA TGC AAG GGT GAC TCT GGG GGA CCT CTT CTC TGT GGT --- GGC CAA CTC CAG GGT CTT GTG TCT TTT GGA GGC TAC CCC TGT GGT CAG CCA ATG ATG CCC GGT GTT TAT ACC AAG ATC TTC AGC TAT CGC GAG TGG ATC TAC AGT CAT ATT 
V.gou85.1                       CGG ATC ACT GGA GGT CAG GAA TGC AAC CGA GAC ACG CAT CCT TGG CTT GTT CTA CTC ACT ACC GAG TCA GGC GCC ATG TGT GGG GCG ACA CTG CTC AAC CAG GAC TGG GTG CTC ACT GCT GCT CAC TGC TAT GAA AGG GAG CCA ATC CAC TTA AAG TTT GGA ATC CAC AAC GAC CAC CTG CCA AGT GAG CAT GAG CAA GTG AGG GAC GCT GTC AGC ACC TTT TGC TAC CCG GAC TCT CCC AAC ACC ACT ACT AAC AGT TGT GCA GAC TTC ACA --- CTG GAC CGT GGG GAT GAC ATC ATG CTG ATC AAG CTG AAT GCC CCC GTT ACC TAC AAT GAG CAC ATC GCC CCA TTG GCC TTG CCT GAC --- CGT GCT GCT CCA CTG GGG ACA GAA TGC AAC ATA ATA GGC TGG GGA GAA ACT GAA CTG ACT GTC --- GGT --- --- TCT CAC GTC CCT CTG TGT GCT ACC ATC AAT ACA ATG GAC AAT CAC TTT TGT CAG GAT GTT TCC AGG --- GTA ACC ATC ACT GAC GAC ATG ATC TGT GCA GGA GTC CTA GAA GGA GGC CCA GAT GCA TGC AAG GGT GAC TCT GGG GGA CCT CTT CTC TGT GGT --- GGC CAA CTC CAG GGT CTT GTA TCT TTT GGA AGC TAC CCC TGT GGT GAG CCA ATG GTG CCC GGC GTT TAT ACC AAG ATC TTC AAC TAT CGC GAG TGG ATC CAG AGT CAT ATG 
V.gou89.1                       CGG ATC ACT GGA GGT CAG GAA TGC AAC CGA GAC ACG CAT CCT TGG CTT GTT CTA CTC ACT ACC AAG TCA GGC GCC ATG TGT GGG GCG ACA CTG CTC AAC CAG GAC TGG GTG CTC ACT GCT GCT CAT TGC TAT GCA AGG GAG CCA ATC CAC TTA AAG TTT GGA ATC CAC AAC GAC CAC CTG CCA AGT GAG CAT GAG CAA GTG AGG GAC GCT GTC AGC ACC TTT TGC TAC CCG GAC TCT CCC AGC AAC ACT ACC AAC AGT TGT GCA GAC TTC ACA --- CTG GAC CGT GGG CAT GAC ATC ATG CTG ATC AAG CTG AAT GCC CCC GTT ACC TAC AAT GAG CAC ATC GCC CCA TTG CCC TTG CCT GAC --- CAT GCT GCT CCA CTG GGG ACA GAA TGC AAC ATA ATA GGC TGG GGA GAA ACT GAA CTG ACT GTC --- GGT --- --- TCT CAC GTC CCT CTC TGC ACT ACC ATC AAT ACA ATG GAC AAT CAC TTT TGT CAG GAT GTT TCC ACG --- GTA ACC ATC ACT GAC AAC ATG ATA TGT GCA GGA GTC CTA GAA GGA GGC CCA GAT GCA TGC AAG GGT GAC TCT GGG GGA CCT CTT CTC TGT GGT --- GGC CAA CTC CAG GGT CTT GTA TCT TTT GGA AGC TAC CCC TGT GGT GAG CCA ATG GTG CCC GGC GTT TAT ACC AAG ATC TTC AAC TAT CGC GAG TGG ATC CAG AGT CAT ATG 
V.pan00.1                       CGG ATC ACT GGA GGT CAG GAA TGC AAC CGA GAC ACG CAT CCT TGG CTT GTT CTA CTC ACT ACC AAG TCA GGC GCC ATG TGT GGG GCG ACA CTG CTC AAC CAG GAC TGG GTG CTC ACT GCT GCT CAT TGC TAT GCA AGG GAG CCA ATC CAC TTA AAG TTT GGA ATC CAC AAC GAC CAC CTG CCA AGT GAG CAT GAG CAA GTG AGG GAC GCT GTC AGC ACC TTT TGC TAC CCG GAC TCT CCC AGC AAC ACT ACC AAC AGT TGT GCA GAC TTC ACA --- CTG GAC CGT GGG CAT GAC ATC ATG CTG ATC AAA CTG AAT GCC CCC GTT ACC TAC AAT GAG CAC ATC GCC CCA TTG CCC TTG CCT GAC --- CAT GCT GCT CCA CTG GGG ACA GAA TGC AAC ATA ATA GGC TGG GGA GAA ACT GAA CTG ACT GTC --- GGT --- --- TCT CAC GTC CCT CTC TGC ACT ACC ATC AAT ACA ATG GAC AAT CAC TTT TGT CAG GAT GTT TCC ACG --- GTA ACC ATC ACT GAC AAC ATG ATC TGT GCA GGA GTC CTA GAA GGA GGC CCA GAT GCG TGC AAG GGT GAC --- --- --- --- --- --- --- --- --- --- --- --- --- --- --- --- --- --- --- --- --- --- --- --- --- --- --- --- --- --- --- --- --- --- --- --- --- --- --- --- --- --- --- --- --- --- 
V.gou92.1                       CGG ATC ACT GGA GGT CAG GAA TGC AAC CGA GAC ACG CAT CCT TGG CTT GTT CTA CTC ACT ACC AAG TCA GGC GCC ATG TGT GGG GCG ACA CTG CTC AAC CAG GAC TGG GTG CTC ACT GCT GCT CAT TGC TAT GCA AGG GAG CCA ATC CAC TTA AAG TTT GGA ATC CAC AAC GAC CAC CTG CCA AGT GAG CAT GAG CAA GTG AGG GAC GCT GTC AGC ACC TTT TGC TAC CCG GAC TCT CCC AGC AAC ACT ACC AAC AGT TGT GCA GAC TTC ACA --- CTG GAC CGT GGG CAT GAC ATC ATG CTG ATC AAG CTG AAT GCC CCC GTT ACC TAC AAT GAG CAC ATC GCC CCA TTG CCC TTG CCT GAC --- CAT GCT GCT CCA CTG GGG ACA GAA TGC AAC ATA ATA GGC TGG GGA GAA ACT GAA CTG ACT GTC --- GGT --- --- TCT CAC GTC CCT CTC TGC ACT ACC ATC AAT ACA ATG GAC AAT CAC TTT TGT CAG GAT GTT TCC ACG --- GTA ACC ATC ACT GAC AAC ATG ATA TGT GCA GGA GTC CTA GAA GGA GGC CCA GAT GCA TGC AAG GGT GAC TCT GGG GGA ACT CTT CTC TGT GGT --- GGC CAA CTC CAG GGT CTT GTA TCT TTT GGA AGC TAC CCC TGT GGT GAG CCA GTG GTG CCC GGC GTT TAT ACC AAG ATC TTC AAC TAT CGC GAG TGG ATC CAG AGT CAT ATG 
V.gou78.1                       CGG GTC ATT GGA GGG CAG GAA TGC ATC GAA GAT GAG CAT CCT TGG CTT GCT GCA ATC ATT GAC CAC GAA TTC TTC ATC TGT GGG GCG ACG CTG CTG AAC CAA GAC TGG GTG CTC ACT GCT GCT CAT TGC TAC GAA AGC ACG AAA CTA CAG GTG AAG TTC GGA GTG CAC CAC AAA GGA AAG CCA AGA GGG GAT GAG CAG GTA AGG GAT GCT GTC AGC ACG TTT TGC TTC CCA GAC ACT CCC GGC ACC ACC AAC AGC ACC TGC CCA TAT GAG AAG --- AAC AAC ACC AAG CAT GAC ATC ATG CTG ATC AAG CTG AAT GCC TCC GTT ACC TAC AAC GAG CAC ATC GCC CCA TTG GCC TTG CCT GAC --- CGT GCT GCT CCA CCG GGG ACA GAA TGT GAA ATA ATA GGC TGG GGA AAA ACC GAG GTG GCT GAT --- GAA CCA TTT CCC AAA GTT CCT TTC TGT GCT TCC ATC AAG ATA CTG AAG AAT CAC TTT TGT CAG GAT GCT TAC CCA TGG TGG CAC ATG ACT GAC TAC CAG TTG TGT GCA GGA ATC CTA GGA GGA GGC AGA GAC ACA TGC AAG GGT GAT TCT GGG GGA CCT CTT GTC TGT GAT --- AGA CAA ATC CAA GGG ATT GTA TCT TTT GGA AGT GAC CCC TGT GCG CAG CTG CTG GAG CCT GGG GTC TAT AGC AGT GTC TAC GAA TAT CTC AAC TGG ATC CAG GGC CAT ACT 
V.kom56.1                       CGG GTC ATT GGA GGG CAG GAA TGC ATC GAA GAT GAG CAT CCT TGG CTT GCT GCA ATC ATT ACC AGC GAA TTC TTC GTC TGT GCG GCG ACG CTG CTC AAC CAA GAC TGG GTG CTC ACT GCT GCT CAT TGC TAC GAA AGC ATG AAA CTA CAG GTG AAG TTC GGA GTG CAC CAC AAA GGA AAG CCA AGA GGG GAT GAG CAG GTA AGG GAC GTT GTC AGC ACG TTT TGC TTC CCA GAC ACT CCC GGC ACC ACC AGC AGC ACC TGC CCA TAT GAG AGG --- AAC AAC ACC AAG CAT GAC ATC ATG TTG ATG AAG CTG AAT GCC TCT GTT ACC TAC AAC GAG CAC ATC GCC CCA TTG GCC TTG CCT GAC --- CGT GCT GCT CCA CCA GGG ACA GAA TGC GAC ATA ATA GGC TGG GGA AAA ACC GAA GTG GCT GAT --- GAA CCA TTT CCC AAA GTT CCT TTC TGT GCT TCC ATC AAG ATA CTG AAG AAT CAC TTT TGT CAG GAT GCT TAC CCA TGG TGG CAC ATG ACT AAC AAC CAG TTG TGT GCA GGA ATC CTA GGA GGA GAC AGA GAC ACA TGC AAG GGT GAT TCT GGG GGA CCT CTT GTC TGT GAT --- GGA CGA ATC CAA GGG GTT GTA TCT TTT GGA GAT GAC CCC TGT GGG CAG CTG CTG AAG CCT GGG GTC TAT ACC AAT GTC TAC CAA TAT CTC AAC TGG ATC CAC ATA CAT ATT 
V.ind79.1                       CGG ATC ATT GGA GGG CAG GAA TGC ATC GAG GAA GAG CAT CCT TGG CTT GCT GCA ATC ATT GAC AAC GAA AAC TTC ATC TGC GGG GCG ACG CTG CTC AAC CAA GAC TGG GTG CTC ACT GCT GCT CAT TGC TAC GAA AGG GGG AAA CTA CAG GTG AAG TTC GGA GTG CAC CAC AAA GGA AAG CCA AGA GGG GAT GAG CAG GTG AGG GAC GTT GTC AGC ACA TTT TGC TTC CCA GAC ACT CCC GGC ACC ACC AAC AGC ACT TGC CCA TAT GAG AAG --- AAC AAC ACC AAG CAT GAC ATC ATG CTG ATG AAG CTG AAT GCC TCT GTT ACC TAC AAC GAG CAC ATC GCC CCA TTG GCC TTG CCT GAC --- CGT GCT GCC CCG ATG CGG ACA ATG TGC AAA ATA ATG GGC TGG GGC CAA ACC GAA GTG GCT GAA --- GGA CCA TTT CCC AAA GTT CCT CTC TGT GCT TCC ATC AAG ATA CTG GAG AAT CAC TTT TGC CAG GAT GCT TAC CCA TGG TGG CAC ATG ACT GAC AAC CAG TTG TGT GCA GGA TTC CTA GAA GGA GAC AGA GAC ACA TGC AAG GGT GAT TCT GGG GGA CCT CTT GTG TGT GGC --- AGA AAA ATC CAA GGG ATT GTA TCT TTT GGA AGC GAA CCC TGT GGT GAG CCA CTG ATG CCT GGA GTC TAT ACC AAG GTC TAC AAC TAT AAC AAC TGG ATC CAG AGT CAT ATT 
V.kom57.1                       AGG GTT GTT GGA GGT CAG GAA TGC GAG AAA GAC GGA CAT CGT TGG CTT GGT CTA CTC CAG ACT GAG GAA GGG CCC TAC TGT GGT GTG GCA CTG ATC AGC CAA AAC TGG GTG CTC AGT GCT GCT CAT TGC TAC GAA AGC ATG AAA CTA CAG GTG AGG CTT GGA GTG CAC CAC AGA GGA AAA CCA ATA GCG GAT GAG CAG CTG AGG GAT GTT GAC AGC ACC TTT TGC TAC CCG GAT GCT CCT GAC ACC ACC AAC AGC ACC TGC CCC TAC TTG GGG TTT GAC GCA ATT TCG AAT GAC ATC ATG CTG ATG AAG CTG AGC AGT CCT GTT ACC TAC AAT GAG CAC ATT GCC TCA ATT GCA TTG CCT GAC --- CAT GAT GCT CCG ATG GGG ACA GAA TGC ACC ATA ATG GGT TGG GGC CTA ACT GGA GCG ACT AAC --- GGG TCT TAT CCT AAA GTT CCT TTA TGT GCT TCT GTC AAT ACA TTC CAC AAT TCG GTG TGC GAC GTT GTT TAC CCA TGG TGG GAC CTG ACT GAC AAC CAG TTG TGT GCA GGA GTC CTG CTG GGA GGC ATA GAC ACA TGC AAG GGT GAT TCT GGG GGA CCT CTT GTC TGT GGT --- GGA CGA ATC CAA GGG GTT GTA TCT TTT GGA GAT GAC CCC TGT GGG CAG CTG CTG AAG CCT GGG GTC TAT ACC AAT GTC TAC AAA TAT GTC CAC TGG ATC CAC AGA TAT ATT 
Laag_SVL1                       CGG ATC ATT GGA GGC GAG GAG TGC CCT GAC AAT AAT CAC TCC TGG CTC GCT CTG CTC TAT GAC TCT GAC AAG CTT CTG TGC TCC GGA ATG TTG ATC AGC CCC GAC TGG GTG CTC ACG GCT GCT CAC TGC TAC ATA TGC GGA AAC ATC CAG GTA AGG CTC GGA GCA CAC AAC AAA GAT --- --- --- GAC TAT GAG CAG TTA AGA GTC AGC ACG TTG AAG AAA TGC CCC GGT GAC --- --- --- --- --- --- --- AAT TGC TCG TGC TTT ACC --- --- --- --- --- GAC GAC ATC ATG CTG ATC AAA CTG AAC AGC TCT GCT GAC ATG ACT AAG CGT GTG TCT ACC ATT GAC TTA CCC TCC --- AGC TGC TCC CCG GTG GGA ACA GAT TGC ACT GTG ATG GGC TGG GGC ACA ACC ACC ACT CCT GAA --- GAG ACG TAT CCC AAC GTT CCT TAT TGT GTT AAC ATT ACG ATA TTC GAC AAC CGT GTG TGT GAG GCT GCT TAC CCG --- TGG GAA GTG ACC GAC AAC ATG TTT TGT GCA GGA TAC TTT GAC GGA GGC AAA GAT TCA TGC CGG GGT GAT TCT GGG GGA CCC CTT CTC TGT GAT GGT GGA GGC CTC CAA GGC GTG GTC TCT TTG GGG GGC TTC CCT TGC GCT CAG CCT GGT GAC CCT GGC ATC TAC ATC AAG ATC TGC AAA TTC CTT GAC TGG ATC CGT ACT ACT ATA 
Euma1                           CGG ATC ATT GGA GGC AAA GAG TGC TAT GAG AAA AAG CAT CCT TAT CTT GCA CTG CTC TAC CGC TTA ACA AGT CCT TAC TGC TCT GGA ATA TTA ATC AAC AAA AAC TGG GTA CTC ACT GCT GCT CAC TGC TGC AAA AGT GGT GAC ATT GTG ATC AAG CTC GGA GAG CAC AAC TTG GAA GAG TCA ACT GGG CGT GAG CAG ATG AGG ACC AGT GCA GAA ACT ATT CTA TAC AAC ACC AAG GCT GAC GCC AAA --- --- TGT GAA TGC GAA TGC GAA --- --- --- --- --- AAC GAC ATC ATG CTG ATC CGG CTG AAT AAA CCC GCG GAC CTT ACA GAA TAC GTA GCC CCT ATC GAT TTG GGC ATA --- ACT CCT CCC CCT TTG GGA ACA AGC TGC ACT GTG ATG GGC TGG GGT GCA ATC ACA AGT CCT GAA --- GAA ACG TTT CCC GCA GCT CCT CAG TGC GTG AAC ATT ACC ATC CTT GAG ACC AAA TTG TGT GAG GAA AAT TAT CCA --- TGC ATA GTG CCT GAA AAT ATT CTT TGT GCC GGG GTT CCT GAA GGA GGC AAA GAC TCA TGC CGG GGC GAC TCT GGT GGA CCA CTT GTC TGT GAC --- AAT AAG CTT CAT GGC GTT GTG TCT TTA GGG GGG GAC CCT TGT GCC CAG CCA GAG CTC CCG GCT GTC TAC ACC AAT ATC AGC CAT TAT GTT GAC TGG ATC CAG GAA CAT ATT 
Pesi_B_07                       CGG ATC GTC GGG GGC TAC CCC TGT --- GAG AAG CCC CAG CCC TGG CAG GCC GCC ATC TTC AAT GAA CAC CAG CTG TAC TGC GGG GGG GTG CTC ATC AAC AAG GAG TGG GTG ATG ACG GCC GCC CAC TGC GTA CTG AGG GGC ACC ACT AGC ATC CGT GTG GGC GAG TAC AAC CTG AGG CAG ATG GAC GAG TCT GAG CAG GTC AAG ATG GCG GCC AAG TCC GTT GCC CAC CCC AAC TAC AAC CCC GCC ACC AAG GAC --- --- --- --- --- --- --- --- --- --- --- AAT GAC ATC ATG CTC ATC AAA CTC AGC AGC CCC GTG CAG CTG AAT AAC AAC GTG CAC CCC ATC GCC CTG GCC AGC --- TCC GCC GCC CCG GCT GGA ATC GTC TGC CTG GTG TCC GGC TGG GGC ACC ACC ACC ACC CCC AAA CCA GCC TCG TTC CCA GCC CTG CTT CAG TGC GCT AAT CTC GAG ATC ATC TCC GAT TCA GAC TGT CGA AGA ACC TAC CCC --- GGC TTG ATC ACT GAC AAC ATG CTG TGT GCC GGC GTG CCA CAA GGG GGC ACG GAT TCC TGC CAG GGT GAC TCC GGG GGT CCG TTG GTG TGC GGC --- AGG TCC CTC CAG GGT ATT GTG TCG TGG GGG CTG GAG GAA TGC GCC CAG CCT AAC AAA CCG GGT GTC TAC AGC AAG GTC AGC AAA TAC CTT GAC TGG ATC CAG CAA ACC ATA 


Printing out site pattern counts


        33        714  P

Alsi_A_04                        --- --- --- --- --- --- --- --- --- --- AAC AAC AAC AAC AAC AAC AAC AAG AAG AAG AAG AAG AAG AAG AAT ACA ACA ACA ACA ACC ACC ACC ACC ACC ACC ACC ACC ACC ACC ACC ACG ACG ACG ACG ACT AGA AGC AGC AGG AGT AGT ATC ATC ATC ATC ATC ATC ATC ATC ATG ATG ATG ATG ATG ATG ATT CAA CAC CAC CAC CAC CAC CAG CAG CAG CAG CAG CAG CAG CAG CAG CAG CAG CAT CCA CCA CCA CCA CCC CCC CCC CCC CCC CCC CCC CCC CCC CCC CCG CCT CGC CGC CGG CGG CGT CTA CTA CTC CTC CTC CTC CTC CTC CTC CTG CTG CTG CTG CTG CTG CTG CTG CTG CTG CTG CTT CTT CTT GAA GAC GAC GAC GAC GAC GAC GAC GAC GAG GAG GAG GAG GAG GAG GAG GAG GAG GAT GCC GCC GCC GCC GCC GCC GCC GCC GCT GCT GGA GGA GGC GGC GGC GGC GGC GGC GGC GGC GGC GGC GGC GGG GGG GGG GGG GGG GGG GGG GGT GGT GGT GTC GTC GTC GTC GTC GTC GTG GTG GTG GTG GTG GTG GTG GTT TAC TAC TAC TAC TAC TAC TAC TAC TAC TAC TAT TAT TCA TCA TCA TCC TCC TCC TCC TCC TCG TCT TGC TGC TGC TGC TGC TGC TGC TGC TGC TGC TGG TGG TGG TGG TGT TGT TGT TTC TTC TTG TTT TTT
C.war02.1                        --- --- --- --- --- --- --- AAC GGC GTT --- AAC AAC AAG GAC GAT GAT --- AAA AAC CAG GAC GAG GGA GCT AAT ACT ATA GTG AAA AAC ACA ACC ACG AGA GAA GCA GCT TCC TTC ACC AGA AGT GTC TCT AGG CAG GCT GGA ACC GTT AGG AGG ATC ATC ATC ATG CTC TGC ATG ATG ATT GAC GAG GTG CTC CAC CAC CAT CAT CCC TTC AAG ACG AGC AGT CAC CAG CAG GAG GCT GGG GTT AAA CCA CCA CCG GTT --- AGT CCC CCC CCT CCT GAG TCC TCG TTC CCT CCT CTG GAG AAA CGG AAG CTG CTT --- --- ATG CTC CTC TTC TTG AAT CTG CTT CTT GTC GTC GTT GTT GTT TTA TTG ATT CTC TGC GCC AAC ACA CGC CTC GAC GAC GAT GAT AAC ACT CGA GAA GAG GAT GGA GTG TTG GGC CCG CGT GAG GCA GCC GCT GCT GTA GCT GTG GGG GGT --- GAC GAT GGA GGA GGC GGG GGG GGT GGT TGC --- AGC GCC GGA GGC GGC GGG GAC GGA GGT AGT ATC ATG CCT GTC GTT ATC ATG CTC GTC GTC GTG GTT AAG ATT CAG CAT GAT GAT TAC TAT TAT TTA TTC CAC TTC CAG CTC TCT AAC AAG TAC TCC TCG AGA TCT GAC GCC TGC TGC TGC TGC TGC TGT TGT TGT AGG TGG TGG TGG --- AGC TGT TCA TCC CTG CGT TCA
G.ind96.1                        --- --- --- --- --- --- --- AAC GGC TCT ATT AAC AAC AAC GAC GAT GGT --- AAA AAC CAA AGA GAG AAG GCT AGC ACT ATA ATG AAA ACC ACT ACT AAC AGG GAA ACA GCT ACA TTT ACC AGA ACC GTC ACT AGT CAG GAC GGA ACA ACT CGA CTG ATC ATC GTC ATC ATC TGC ATG ATG ATT ATG GTA GTG CTC CGC CAC CAC CAT CCG TAC AAA GCG GGC AAT CAG CAG GAG CAG GCG GGG GTT GAA CCA CCA CCT TCT CCC AGC CCC CCC CCT CCT GAG CCC TCT TTC CCT CCT CTG GCG AAA CGG AGG CTG CTT --- --- ATG CTC GTC CTC TTG AAC CTG CTA CTT ATC GTC ATC CTT GCT TTA CTA ATT TTC TGT GCC AAC AAA AAG CTC AAC GAT GAT GAT GTG ACT GAA GAA GAA AAC GGA CTG TGG AGC CAG CGT GAG GCA ACC GCT GTT ATA GCT GTG GGA GGT --- GAC GCT GGA GGT GGC GGA GGG GGT GGT TGC --- AGC ACC GGA GGC GGC GGG GAC GGA GGA AGT ATC ATG GCC GTT ATA ATC ATA CTC GTA GTC GTG GTT AAG TTC CAG TAT GAG GAT TAC TAT TAT TAT TTC CAC TTC AAG CCC TCT AAC AAG TAC TCC ACA AGA TCT AAC GGC TGC TGC TGC TGC TGC TGT TGT TGT ATG TGG TGG TGG --- AGC TGT ATG TCC TTG ACT TCA
C.war97.1                        --- --- --- --- --- --- --- ATC GGC TGG GAC AGC GAG GAG TCC AAC GGC CAG AGA AAC GAA ACA GAG GGC AAT AAT AGT ATA GTG AAG ACC ACC ACG CAG ACT AGT ACA GCT ACA ATC ACT AAA ACC ACC ACT AGT AAT TCC GGA ACG TCT CAT ATC ATC ATC ATC TTC ATC TGC ATG ATG ATT ATA GAA CTG ATC CAT CAT CAT CAT TTC TAC GAA GAA TCC GAT CAG AAG AGA CAG GCC GAG ACG GAA CCT CCT CCT CCT CCA GAG CCC CCC CCT CCT CCC CCC CCT TCT CCC CCT CAG TGC AAA CGG AGG CTG CTT --- CCA CTG TTC CTC ATT TTG AGT CTC CTT CTC ATC GTC CTC ATT GCT ATA ATG ATT CTC GAT AGT GAT AAA GGC AGC GAC GAC GAT GAT TTT GAC CAA GAA GAG GAC GGA ACA TGG ACC CTG TCC AGC GCA CTC GCT GAT GTG GCT GTG GGA GGC AAT AAT ACC GGA GGA GGC GCA GGG GGT GGT GGC GCT AGC TCC GGA ACT GGC GGA GTC GGA GGG AGT GTC ATG AAC GTC ATA ATT CTA TTT CTG GTA GTG GTT ACC TAC CAG GTT AGC CAC TAC CAT TAT TAT CTC TAT TTT CAG CGA TCT AGA GAG TTT TCT TCC AGA TCT TAC AGC TGC TGC TGC TGC TGT TGT TGT TGT TGG TGG TGG TGG TGT AAC TGT CGG TTT CTG ACC CCC
C.war98.1                        --- --- --- --- --- --- --- ATC GGC TGG GAA AGC AAG AAG GCC AAC GAT CAG AGA AAC GAA TCA GAG GGC AAT AAT AGT GTA GTG AAG ACC GTC ACG CTG ACT AGT ACA GCT ACA ATC ACT AAA ACC ACC ACT AGT AAT TCC GGA ACG TCT CAT ATC ATC ATC GTC TTC ATC TGC ATG ATG ATT ATG GAA CTG ATC CAC CAT CAT CAT TTC TAC GAA GGT TCC GAC CAA AAG AGA CAG GCC GAG GCA GAA AAC CCT CCT CCT CCT GAG CCC CCC CCT CCT GCC CCC CCT TCT CCC CCT CAG TGC AAA CGG AGG CTG CTT --- CCA CTG CTC CTC ATT TTG ACT CTC CTT CTC ATC GTC GTC ATT GTT ATA AGG ATT CTC GAT AGT AAC AAA GGC AGC GAC GAC GAT GAT TTT GAC CTA GAA GAG GAT GGA ACA TGG ACC CTG TCT AGC GCA CTC GCT GCT GTG GCT GTG GGA GGT AAT AAT ACC GGA GGA GGC GCA GGG GGT GGT GGC GCT AGC TCC GGA GCT GGC GGA GTC GGA GGG AGT GTC ATG AAC GTC GTA ATT CTA TTT CTG GTA GTG GTT ACC ATG CAG GTT AGC CAC TAC TAT TAT TAT CTC TAT TTT CAG CGA TCT AGA GAG TTT TCT TCC AGA TCT CAC AGC TGC TGC TGC TGC TGT TGT TGT TGT TTT TGG TGG TGG TGT AGC TGT CGG TCT CTG ACC CCC
G.inf95.1                        --- --- --- --- --- --- --- AAC GGC TGG GTC AAC GAG AAG AGC AAC GGT CAG CAA AAC GAA CCA GAG GGG AAG AGC AGC GTA GCG GAT ATC ACC ACT CAG ACT AGT ACA GCT TCA ATC AAC AGA AAC ACC ACT AGT ACC TCC GGA ACA CCT TAC ATA ATC ATC ATC CTC ATC TGC ATG ATG GTT ATG GGA CTA ATC CAC CAC CAT CAT TCC TAC CAA GAT GCT AGT CAT AAG GAG CAG GTC GAG ATG AAA TAT CCT CCT GCT CCC AGA CCC CCC CCT CCT AAC CCC CCT CCT CCC CCT CAA TGC AAA AGG AGG CTG CTT --- CCT CTG CTC ATC CTC TTG AAT CTC CTT CTC GTC GCC GTC ATT GTT TTA ATA ATT CTT AAC AGA GAC AGC GGC GAC GAC GAC GAT GAT ATG ATC AAC GAA GAA GAC GGA ATG TTG AAT CTG TCC GAC GTA GTA GCT TAT GCA GCT GTT GGA GGA CTG GAA ACT GGA GGA GGG GCG GGG GGT GGT GGC GCT GTC AGC GGA GCT GGC GGG GTC GGA GGG GGT ATC GTG AAC GTC GTA ATT ATA TAC GTG GTG GCG GTT GAC TTT CAG ACT AGC CAT TAC TAT TAT AAT TTC TAC GTA CAA CAA TCT ACA GAG TAC TCT TCA AGA TCT CAC ACC TGC TGC TGC TGC TGC TGT TGT TGT TTG TGG TGG TGG TGT AGC TGT CTG TTT CTG ACC TCC
H_susp                           --- --- --- --- --- --- --- AAC GGC TGG GCT AAC GAC AAG AGT AAC CGT CAG AAA AAC CAA AAT CAG GGG ACT ACC ACC ATG GTG TAT ACC ACC ACC AGA ACT AGT ACA GCT ACA ATT ACC ACA ACC GTC ACT AGT ACC TCA GGA ACA TCT AGA ATA ATC ATC GTC CTC ATC TGC ATG ATG ATT GTG TAC GAG CTC CAG CAC CAT CAT CCC TAC AGT GAG CGC CCC CAT AAG CGA CAG GAG GAG GAT GAA CCA CCT CCT CCT CCA AGC CCC CCC CCC CCT AAT CCC ACT TCT CCG TCC CAG TGC AAA CGG GGT CTG CTT --- CCA CTG CTC GTC CTC TTG AAT ATC CTC CTC ATC GTC ATC ATT GTT CTA CTG ATT CTC AGC AGA AAC GGA GGC AGG AGG GAC GAT GAT GTG TAC AAC GAG GAA GAC GGG GTG TGG AGC TGG ATT CTG GCA AAG GCT CTT GTA GCT GTT GGA GGT TTG GAT CTT GGG GGA GGC GTA GGG GGC GGT GGC GCT AGC ACA GGA GGC GGC GGG ACC GGA GGG AGT ATC ATC AAC GTC GTA GTT GTA TTG GTG GTA GGA GTC GAG TAC CAG TAT CAC AAT TAT TAT TAT TAC TAC AAT GAG CAG CTA TCT AGA CGG TTC TCT TCA AGA TCT AAC AGC TGC TGC TGC TGC TGC TGT TGT TGT TTT TGG TGG TGG TGT AGC TGT TTC TTC TTG ACC TCT
Vako_B_01                        --- --- --- --- --- --- --- AGC GAT TGG AAC AAC GAC AAG AAC AAC GAT GAG AAA AAC CAA TCC GAG GAG GAT AAT ACT ATG GTT TAT ATC ACC ACT AAG ACT AAT ACA GCT TCC ATT ACC AGA GAC GTC ACG CAG AGC GAC GGA ACA ACC CAG TTT ATC ATC ATC ATC ATC TGC ATG ATG CTT ATG TTA GTG CTC TCT CAC CAT CAT CCC TAC GAA CAG TCT CCA CAC CGG CGT GCG GTG CAG TTT GAA CCA CCC CCT AGT CCC AGC CCT CCT CCT CCT AAG CCA GCT CCT CCC TCA CAG GCA AAA CGG AAG TTG CTT --- CCA CTG CTC ATC CTG TTG AAT CTC CTT CTT ATC TCT GTC ATT GTT TTT CAG ATT CTC TGT GGC CAA GAG GGC AGC TCC GAC GAC GAT GAC AAA CCA GAA GAA GAC GGA GTG TGG AGC CTG CAC GAA GCA ACC GCT GAT ACA GCT GTT GGA GGG CTG GAT GAT GGA GGA GGT GGA GGA GGC GGT GAG GGC ACC ACC GGA GGA GGC GGG TTC GGC GGA AGC ATC ATG GCC GTC GTA ATC GTA CTG ATC GTC GTG GTC ACC TAT CAG TAC AAC GAT TAC TAT TAT TAC TAC CAC CAC CAG CCA TCT GAT AAG TAC TCT TCA AGA GCG TAC TAT TGC TGC TGC TGT TGC TGC TGT TGT TTG TGG TGG TGG TGT AGC TGT TGG TAC CTG TCT TTC
V.aca14.1                        --- --- --- CAC CTG GAC GGG AGC GGG --- GAT AAC GAC AAG GAC AAC GGT CAG CCA AAT CAA AAC GAG AAC GAT AAT ACT ACA CAA GAA ACC ACT ACT AGT GAC AGT ACG GCT GAA CAT ACC AGA GAC GAA ACT AGA ACC TGT GGC GAA TTG AGA TTC ATC ATC GTT ATC ATC TGC ATA ATG ATC ATG AAA CTG ATG CAA CAC CAT CAT ACC TAC AAA GAG GCC AAT CTC AGG TGG GAG GTC AAG TTT AAA TCG CCC CCG ATT TCT GCC CCT CCT CCC CCT GAG CCA GCT CCA CCT TCT CGC CCA AAG CGG AAC TTG TTT --- CCA CTG CTC CTC ATC CTG AAT CTC CTC CTT ATC GTT CTC ACT GCT TTA GTA CTT CGC TGC GGA AAG GCA GGC GCC TCC GAC GAT GAC GAT ACA GTC GAG GAA GAC GGA GTG GCG GGC CTA CAC TCG GCA ACC GCT GAT ACA GCT GTT GGA GGG AAG GAC GAT GGG GGA GGT GCG GGT GGC AGT GGC GGT AGC ACC GGA GGC GGA GGG GAC GGA GGA GCT ATC ATG CCC ATC GTA ATC TTA AGG GTG ATA GTT GTT ACC GCT CAG TAT ACG GAC TAC TAT TAT TAC ATG CAC TAC GAG GCA TCT GAA GAG TAT TCT GCA AGG GGG TTC CAT TGC TGC TGT TGC TGC TGC TGT TGT TTT TGG TGG TGG TGT AAC TGT GTG ATC CTG TCT GAG
V.gil80.1                        --- --- --- AGC CTG GAC GGG AGC GGG --- GAA AAC GAC AAG AAC AAC GGT CAG CCA AAT CAA AAC GAG AAC GAT AAT ACT ACA GAA GAA ACC ACC TCT AGT AAC AGT ACG GCT GAA CAT ACC AGA GAC GAA ACT AGA AAC AGT GGC GAA TTG AGA TTC ATC ATC GTT ATC ATC TGC ATA ATG ATT ATG AAA CTG ATG CAA CAC CAT CAT ACC TAC GAA GAG GCC AAT CTC AAT TGG CAG GTC ATG TTT AAA TCG CCC CCG ATT TCT GCC CCT CCT CCT CCT GAG CCA GCT CCA CCC TCT CAC CCA GGG CGG AGC TTG TTT --- CCA CTG CTC CTC CTC CTG AAT CTC CTT CTT ATC GCT CTC ACT GCT CTA CTA CTT CGC TGC GGA AAA GCA GGC GCC TCC GAC GAT GAC GGT ACA GTC GAG GAA GAC GGA GTG GCG GGC CTA CAC TCG GCA ACC GCT GAA ACA GCT GTT GGA GGG ATG GAC GAT GGG GGA GGT GCG GGC GGC GGT GGC GGT AGC ACC GGA GGC GGA GGG GTC GGA GGA GCT ATC ATG CCT ATC GTA ATT TTA AGG GTG ATA GTT GTT ACC CCT CAG TAT ACC GAC TAC TAT TAT TAC ATG CAC TTC GAG GCA TCT GAA GAG TAT TCT GCA AGG GGG TTC CAT TGC TGC TGT TGC TGC TGT TGT TGT TTT TGG TGG TGG TGT AGC TGT GTG TAC CTG TCT GAG
V.gla81.1                        --- --- --- CGC TTG GAC GGG AGC GGG --- GAT AAC GAC AAG AAC AAC GGT GAG CCA AAC CAA AAC GAG GGC GAC AAT ACT ACA CAA GAA ACC ACC TCT AGT GAC AGT ACG GCT GAA CAT ACC AGA GAC GAA ACT AGA AGC GGT GGA GAA TTG AGA TTC ATC ATC GTT ATC ATC TGC ATA ATG ATT ATG CAA CTG ATG CAA TAC CAT CAT ACC TAT GAA GAG GCC AAT CTC AAG TGG CAG GTC ATG TTT AAA TCG CCC CCT ATT TCT GCC CCT CCT CCT CCT GAG CCA GCT CCA CCC TCC CAC CCA AAG CGG AAC TTG TTG --- CCA CTG CTC CTC CTC CTG AAT CTC CTT CTT ATC GCC CTC ACT GCT CTA CTA CTT CGC TGC GGA AAG GCA GGG GCC TCC GAC GAT GAC GGT ACA GTC GAG GAA GAC GGA GTG GCG GGC CTA CAC TCG GCA ACC GCT GAT ACG GCT GTG GGA GGG ATG GAC GAT GGG GGA GGT GCG GGT GGC GGT GGC GGT AGC ACC GGA GGC GGA GAG GTC GGA GGA GCT ATC ATG CCC ATC GTA ATC TTA AGG GTG ATA GTT GTT ACC CCT CAG TAT ACT GAC TAC TAT TAT CAC ATG CAC TAC GAG GCA TCT GAA GAG TAT TCT GCA AGG GGG TTC CGC TGC TGC TGT TGC TGC TGT TGT TGT TTT TGG TGG TGG TGT AGC TGT GTG TAC CTG TCT GAG
V.gig94.1                        --- --- --- CGC CTG GAC GGG AGC GAG --- GAT AAC GAC --- GAC AAC GGT --- CCA GAC CAA AAC CGA GGC GAT AAT ACT ACA CAA GAA ACC --- TCT AAT GAC --- ACA GTT GAA --- ACC AGA GAC GAA ACT AGA AAC AGT GGC GAA TGG AGA TTC --- ATC --- ATC ATC TGC ATA ATG --- ATG GAC CTG ATG CAG CAC CAT CAT AGC TAT GAA CAG GCC AAC CTC AGG TGG CAG GTC --- TTT AAA TCG --- CCT GTT TCT ACC CCT CCT CCT CCT GAG CCA GCT CCA --- CCT --- CCA AAG CGG CGC TTG TTT --- --- CTC --- CTC CTC CTG AAT CTC CTT CTT ATC GCT CTC ACT GCT TTA CTA --- --- TGC GGA --- GCA --- GCC TCC GAC GAT GAC GGT ACA GTC GAG GAA GAC GGA GTG GGG AGC CTA CAC ACG GCA ACC GCT GAT ACA GCT GTT GGA GGG --- GAC GAC GGG GGA GGT GCG --- GGC GGT GGT --- AGC ACC GGA --- GGA GGG GTC GGA --- GCT ATC ATC CCC --- --- ATC TTA ATG GTG ATA GTT GTT ACC CCT --- ATT ACC GAC TAC --- --- TAC ATG CAC TTC CAG ACA --- GAA GAG TAT TCT GCA AGG GGG --- CAT TGC TGC TGT TGC TGC TGC TGT TGT --- --- TGG TGG --- --- TGT GTG --- CTG ATT GAG
V.mer84.1                        --- --- --- CGC CTG GAC GGG AGC GAG --- GAT AAC GAC AAG GAC AAC GGT GAG CCA AAT CAA ACC GAG GGC GAT AAT ACT ACA CAA GAA ACC ACC TCT AAT GAC AGT ACA GTT GAA CAT ACC AGA GAC GAA ACT AGA AAC AGT GGC GAA TTG AGA TTC ATC ATC GTT ACC ATC TGC ATG ATG ATG ATG GAA CTG ATG CAG CAC CAT CAT AGC TAT GAA CAG GCC AAT CTC AGG TGG CAG GTC GTG TTT AAA TCG CCC CCT ATT TCT GCC CCT CCT CCT CCT GAG CCA GCT CCA CCC TCC CAG CCA AAG CGG CGC TTG TTT --- CCA CTG CTC CTC CTC CTG AAT CTC CTT CTT ATC GCT CTC ACT GCT TTA CTA CTT CGC TGC GGA AAG GCA GGC GCC TCC GAC GAT GAC GGT ACA GTC GAG GAA GAC GGA GTG GTA GGC CTA CAC TCG GCA ACC GCT GAT ACC GCT GTT GCA GGG ATG GAC GAT GGG GGA GGC GCA GGT GGC GGT GGT GGT AGC ACC GGA GGC GGA GGG GTC GGA GGA GCT ATC ATC CCC ATC GTA ATT TTA ATG GTG ATA GTC GTT ACC CCT CAG ATT ACC GAC TAC TAT TAT TCC ATG CAC TTC GAG ACA TCT GAA GAG TAT TCT GCA AGG GGG TTC CAT TGC TGC TGT TGC TGC TGT TGT TGT TTT TGG TGG TGG TGT AAC TGT GTG TAC CTG TCT GAG
V.gou83.1                        --- --- --- CGC CTG GAC GGG AGC GAG --- GAT AAC GAC AAG GAC AAC GGT GAG CCA GAC CAA AAC GAG GGC GAT AAT ACT ATA CAA GAA ACC ACC TCT AGT GAC AGT ACA GTT GAA CAT ACC AGA GAC GAA ACT AGA AAC AGT GGC GAA TTG AGA TTC ATC ATC GTT ATC ATC TGC ATA ATG ATG ATG GAA CTG ATG CAG CAC CAT CAT GCC TAT GAA GAG GCC AAT CTC AAG TGG CAG GTC GTG TTT AAA CTG CCC CCT ATT TCT ACC CCT CCT CCT CCT GAG CCA GCT CCA CCC CCT CAG CCA AAG CGG AGC TTG TTT --- CCA CTG CTC CTC CTC CTG AAT CTC CTT CTT ATC GCT CTC ACT GCT ATA CTA CTT CGC TGC GGA AAG TCA GGC GCC TCC GAC GAT GAC GGT ACA GTC GAG GAA GAT GGA GTG AGG AGC CTA CAC TCG GCA ACC GCT GAT ACA GCT GTT GCA GGG ATG GAC GAT GGG GGA GGC GCG GGT GGC GGT GGT GGT AGC ACC GGA GGC GGA GGG GTC GGA GGA GCT ATC ATC CCC ATC GTA ATT TTA AGG GTG ATA GTT GTT ACC GCT CAG ACT ACC GAT TAC TAT TAT TAC GTG CAC TTC GAG AGA TCT GAA GAG TAT TCT GCA AGG GGG GTC CAT TGC TGC TGT TGC TGC TGC TGT TGT TTT TGG TGG TGG TGT AAG TGT GTG TAC CTG ATT GAG
V.pan93.1                        --- --- --- CGT CTG GAC GGG AGC GAG --- GAT AAC GAC --- GAC AAC GGT --- CCA AAT CNA AAC GAG GGC GAT AAT ACT ATG CAA GAA ACT --- TCT AGT AAC --- ACA GTT GAA --- ACC AGA GAC GAA ACT AGA AAC AGT GGC GAA TTG AGA TTC --- ATC --- ATC ATC TGC ATA ATG --- ATG GAA CTG ATG CAG CAC CAT CAT ACC TAT GAA GAG GCC AAT CTC AAG TGG CAG GTC --- TTT AAA CTG --- CCT ATT TCT GCC CCT CCT CCT CCT GAG CCA GCT CCA --- CCC --- CCA AAG CGG AGC TTG TTT --- --- CTG CTC CTC CTC CTG AAT CTC CTT CTT ATC GCT CTC ACT GCT ATA CTA CTT --- TGC GGA --- TCA --- GCC TCC GAC GAT GAC GGT ACA GTC GAG GAA GAT GGA GTG AGG AGC CTA CAC TCG GCA ACC GCT GAT ACA GCT GTT GCA GGG --- GAC GAT GGG GGA GGC GCG GGT GGC GGT GGT --- AGC ACC GGA --- GGA GGG GTC GGA --- GCT ATC ATC CCC --- GTA ATT TTA AGG GTG ATA GTT GTT ACC GCT CAG ACT ACC GAC TAC --- --- TAC ATG CAC TTC GAG AGA TCT GAA GAG TAT TCT GCA AGG GGG --- CAT TGC TGC TGT TGC TGC TGC TGT TGT --- --- TGG TGG --- --- TGT GTG --- CTG ATT GAG
V.pan90.1                        --- --- --- CGT CTG GAC GGG AGC GAG --- GAT AAC GAC AAG GAC AAC GGT GAG CCA AAT CAA AAC GAG GGC GAT AAT ACT ACA CAA GAA ACC ACC TCT AGT AAC AGT ACA GTT GAA CAT ACC AGA GAC GAA ACT AGA AAC AGT GGC GAA TTG AGA TTC ATC ATC GTT ATC ATC TGC ATA ATG ATG ATG GAA CTG TTG CAG CAC CAT CAC ACC TAT GAA CAG GCC AAT CTC AGG TGG CAG GTC GTG TTT AAA CAG CCC CCT ATT TCT GCC CCT CCT CCT CCT GAG CCA GCT CCA CCC CCC CAG CCA AAG CGG AGC TTG TTT --- CCA CTG CTC CTC CTC CTG AAT CTC CTT CTT ATC GCT CTC ACT GCT ATA CTA CTT CGC TGC GGA AAG TCA GGC GCC TCC GAC GAT GAC GGT ACA GTC GAG GAA GAC GGA GTG AGG AGC CTA CAG TCG GCA ACC GCT GAT ACA GCT GTT GCA GGG ATG GAC GAT GGG GGA GGC GCG GGT GGC GGT GGT GGT AGC ACC GGA GGC GGA GGG GTC GGA GGA GCT ATC ATC CCC ATC GTA ATT TTA AAG GTG ATA GTT GTT ACC GCT CAG ACT ACC GAC TAC TAT TAT TAC ATG CAC TTC GAG AGA TCT GAA GAG TAT TCT GCA AGG GGG GTC CAT TGC TGC TGT TGC TGC TGC TGT TGT TTT TGG TGG TGG TGT AAG TGT GTG TAC CTG ATT GAG
V.scal86.1                       --- --- --- CGC CTG GAC GGG AGC GGG --- GTA AAC GAC AAG AGC AAC GGT AAG CCA AAT CAA AAC GAG AAC GAT AAT ACA ACA CAT GAA ACC ACC TCT AGT GAC AGT ACG GCC GAA CAT ACC AGA GAC GAA ACT AGA ACC TGT GGC GAA CTG AGA TTC ATC ATC GTT ATC ATC TGC ATA ATG ATT ATG GAA GTG ATG GAA CAC CAT CAT ACC TAT GAA GAG GCC AAT CTC AAG TGG CAG GTC AAG TTT AAA TCG CCC CCT ATC TCT GCC CCT CCT CCT CCT GAG CCA GCT CCA CCC TCT TAC CCA AAG CGG AGC TTG TTT --- CCA CTG CTC ATC CTC CTG AAT CTC CTC CTT ATC CCT CTC ACT GCT ATA CTA ATT CGC TGC GGA GAG GCA GAC GCC TCC GAC GAT GAC GGT ACA GTC AAG GAG GAC GGA GTG GTG GGC CTA CAC TCG GCA ACC GCT GAG ACG GCT GTT GGA GGG AGG GAC GAT GGG GCA GGT GCG GGT GGC GGT GGC GGT AGC ACC GGA GGT GGA GGG GTC GGA GGA GCT ATC ATG CCC GTA GTA ATC TTA AGG GTG ATA GTT GTT ACC GCT CAG ACA ACC GAC TAC TAT TAT TAC ATG CAC TAC GAG GCA TCT GAA GAG TAC TCT GCA AGG GGG TTC CGT TGC TGC TGT TGC TGC TGC TGT TGT TTT TGG TGG TGG TGT AAC TGT GTG TAC CTG TCT GAG
V.gla87.1                        --- --- --- --- --- --- --- AAC GAG --- CAC AAC GAC AAG AAC AAC GGT CAG CCA GAC CAA ACC AAG AGC CAT AAT ACT ACA CAG AAA ACT ACC TCT AAT AAC AGT ACA GCT GAA CAT ACC AGT GAC GTT ACT AGG ACC AAG GGA GAA CTG AAA TTT ATC ATC GTT ATC ATC TGC ATA ATG ATT ATG GAC CTG GTG CAA CAC CAT CAT ACC TAC GAA CAG GCC AAT TTC AAG CAC GAA GTT AAG TTT CCA TCG CCC CCG ACG TCT ACC CCT CCT CCT CCT GAC CCA GCT CCA CCC CCT CGC GCA AAG CGG TAT TTG TTT --- CCA CTT CTC CTC CTC CTG AAT CTC CTT CTT ATC GCT CTC ACT GCT CTA CTA CTT CGC TGT GGC AGG GCA GGC GCC TCC GAC GAT GAC GGT ACA GTC GAG GAG GAC GGA ATC GCA GGC CTA CAC TCG GCA ACC GCT GAT ACG GCT GTT GGA GGG ATG GAC GAT GGG GGA GGT GCG GGT GGC AGT GGC GGT AGT ACC GGA AGC GGA GGG GTC GGA GGA GCT ATC ATC CCC ATT GTA ATC TTA ATG GTG ATA GTT ATC ACC CCT CAG GTT ACC CAT TAC TAT TAT TAC ATG CAC TTC CAG CCA TCT AAA GAG TAT TCT GCA AGG GGG TTC CGT TGC TGC TGT TGC TGC TGT TGT TGT TTT TGG TGG TGG TGT AAC TGT GAG TAC CTG TCT GAG
V.tris88.1                       --- --- --- --- --- --- --- GAC GAG --- CAC AAC GAC AAG AAC AAC GGT CAG CCA GAC CAA ACC AAG AGC CAT AAT ACT ACA CAG AAA ACT ACC TCT AAT AAC AGT ACA GCT GAA CAT ACC AGT GAC GTT ACT AGG AGC AAG GGA GAA CTG AAA TTT ATC ATC GTT ATC ATC TGC ATA ATG ATT ATG GAC CTG ATG CAA CAC CAT CAT ACC TAC GAA CAG GCC AAT TTC AAG CAC GAA GTT AAG TTT CCA TCG CCC CCG ACG TCT ACC CCT CCT CCT CCT GAC CCA GCT CCA CCC CCT CGC GCA AAG CGG TAT TTG TTT --- CCA CTT CTC CTC CTC CTG AAT CTC CTT CTT ATC GCT CTC ACT GCT CTA CTA CTT CGC TGT GGC AGG GCA GGC GCC TCC GAC GAT GAC GGT ACA GTC GAG GAG GAC GGA ATC GCA GGC CTA CAC TCG GCA ACC GCT GAT ACG GCT GTT GGA GGG ATG GAC GAT GGG GGA GGT GCG GGT GGC AGT GGC GGT AGT ACC GGA AGC GGA GGG GTC GGA GGA GCT ATC ATC CCC ATT GTA ATC TTA ATG GTG ATA GTC ATC ACC CCT CAG GTT ACC CAT TAC TAT TAT TAC ATG CAC TTC CAG CCA TCT AAA GAG TAT TCT GCA AGG GGG TTC CGT TGC TGC TGT TGC TGC TGT TGT TGT TTT TGG TGG TGG TGT AAC TGT GAG TAC CTG TCT GAG
V.scal91.1                       --- --- --- --- --- --- --- AAC AAG --- GAC AAC AAC AAG GAC AAC GGT CAG CCA GAC CAA ACC AAG AGC CAT AAT ACT ACA CAG AAA ACT ACC TCT AAT GAC AGT ACA GCT GAA CAT ACC AGT GAC GTT ACT AGG ACC AAG GGC GAA CTG AAA TTT ATC ATC GTT ATC ATC TGC ATA ATG ATT ATG GAC CTG ATG CAA CAC CAT CAT ACC TAC GAA CAG GCC AAT TTC ATG CAC GAC GTT AAG TTT CCA TCG CCC CCG ACG TCT ACC CCT CCT CCT CCT GAC CCA GCT CCA CCC CCT CGC GCA AAG CGG TAT TTG TTT --- CCA CTG CTC CTC CTC CTG AAT CTC CTT CTT ATC GCT CTC ACT GCT ATA CTA CTT CGC TGT GGC AAG GGA GGC GCC TCC GAC GAT GAC GGT ACA GTC GAG GAG GAC GGA ATC GCA GGC CTG CAC TCG GCC ACC GCT GAT ACA GCT GTT GGA GGG ATG GAC GAT GGG GGA GGT GCT GGT GGC AGG GGC GGT AGT ACC GGA AGT GGA GGG GTC GGA GGA GCT ATC ATC CCC ATC GTA ATC TTA ATG GTG ATA GTT ATC ACC GTT CAG GTT ACC CAT TAC TAT TAT TAC ATG CAC TTC CAG CCA TCT AAG GAG TAT TCT GCA AGG GGG TTC CGT TGC TGC TGT TGC TGC TGT TGT TGT TTT TGG TGG TGG TGT AAC TGT GAG TAC CTG CCT GAG
V.ind82.1                        --- --- --- --- --- --- --- AAC GAG --- CAC AAC GAC AAG AAC AAC GAT GAG CCA GAC CAA ACC CAA GGC CAT AAC ACT ACA CTG GAA ACT ACC TCT AAT GAC AGT ACA GTT GAA CAT ACC AGA GAC GAT ACT AGG ACC AAC GGC GAA CTG ACA TTT ATC ATC GTT ATC ATC TGC ATA ATG ATG ATG GAA CTG ATG CAA CAC CAT CAT ACC TAC GAA CAG GCC AAC CTC AAG CAC CAA GTC AGG TTT CCA TCG CCC CCG ACT TCT ACC CCT CCT CCT CCT GAG CCA GCT CCA CCC CCT CGC GCA AAA CGG TAT TTG TTT --- CCA CTG TTC CTC CTC CTG AAT CTC CTT CTT ATC GCT CTC ACT GCT TTA CTA CTT CGC TGT AGC AAG GCA GGC GCC TCC GAC GAT GAC GGT ACA GTC GAG GAA GAC GGA ATC GCA AGC CTA CAC ACA GCA ACC GCT GAT ACA GCT GTT GGA GGG ATG GAC GAC GGG GGA GGT GCA GGT GGC AGT GGC GGT AGT ACC GGA AGC GGA GGG GTC GGA GGA GCT ATC ATC CCC ATC GTA ATC TTA ATG GTG ATA GTT ATT ACC CCT CAG ATT ACC GAT TAC TAT TAT TAC ATG CAC TTC CAG CCG TCT AAA GAG TAC TCT GCA AGG GGT TTC CAT TGC TGC TGT TGC TGC TGC TGT TGT TTT TGG TGG TGG TGT AAC TGT GTG TAC CTG TCT GAG
V.mit15.1                        --- --- --- CGC CTG GAC GGG AGC AGA --- CAC AAC GAC AAG GAC AAC GGT CAG CCA AAT CAA ACC GAG AGC GAT AAT ACT ACA CAG GAA ACT ACC TCT AAT GAC AGT ACA GTT GAA CAT ACC AGA GAC GAC ACT AGC AAC AGT GGC GAA CTG ACA TTT ATC ATC GTT ATC ATC TGC ATA ATG ATT ATG GAC CTG ATG CAA CAC CAT CAT TTC TAC GAA CAG GCC AAT TTC AAG CAC CAA GTC ATG TTT CCA TCA CCC CCA ACG TCT GCC CCT CCT CCT CCT GAC CCA GCT CCA CCC TCT TAC CCA AAG CGG TAT TTG TTT --- CCA CTG CTC CTC CTC CTG AAT CTC CTT CTT ATC GCT CTC ACT GCT ATA CTA CTT CGC TGC AGC GAG GCA GGC GCC TCC GAC GAT GAC GGT AGA ATC GAG GAA GAT GGA ATC GTA GGC CTA CAC TCG GCA ACC GCT GAT ACA GCT GTT GGA GGG ATG GAC GAT GGG GGA GGT GCG GGT GGC GGT GGC GGT AGC ACC GGA GGT GGG GGT GTC GGA GGA GCT ATC ATC CCC ATC GTG ATC TTA ATG GTG ATA GTT ATC ACC GTT CAG TAT GCT CAT TAC TAT TAT TCC ATG CAC TTC CAG CCA TCT AAA GAG TAT TCT GCA AGG GGG TTC CGT TGC TGC TGT TGC TGC TGT TGT TGT TTT TGG TGG TGG TGT AGC TGT GCG TAC CTG TCT GAG
V.gou85.1                        --- --- --- CGT CTG GAC GGG AAC GAG --- CAC AAC GAC AAG GAC AAC GGT GAG CCA AAT CAA ACC CGA GGC GAT AAT ACT ACA CTG GAA ACT ACC --- AAT AAC AGT ACA GTT GAA CAT ACT AGT GAC GAC ACT AGG ACT GAC GGC GAA CTG GAC TTT ATC ATC GTT ATC ATC TGC ATA ATG ATG ATG GAA CTG TTG CAG CAC CAT CAC GCC TAC GAA CAG GCC AAC CTG AAG CAC CAA GTC GTG TTT CCA AGG CCC CCG ACT TCT GCC CCT CCT CCT CCT GAC CCA GCT CCA CCC CCC CAG GCA AAG CGG AAG TTG TTT --- CCA CTG CTC CTC CTC CTG AAT CTC CTT CTT ATC GCT CTC ACT GCT ATC CTA CTT CGC TGT AGC GAG TCA AGC GCC ACC GAC GAT GAC GGT ACA GTC GAG GAA GAC GGA ATC GTA AAC CTA CAC ACG GCA ACC GCT GAT ACA GCT GTT GGA GGG ATG GAC GAC GGG GGA GGT GCG GGT GGC GGT GGC GGT AGT ACC GGA GGC GGA GAG GTC GGA GGA GCT ATC ATC CCC ATC GTA ATC TTA ATG GTG ATA GTT GTC ACC --- CAG ACT ACC CAT TAC TAT TAT TCC ATG CAC TTC CAG CCA TCT CAC GAG TAT TCT GCA AGG GGG TTC CGT TGC TGC TGT TGC TGC TGT TGT TGT TTT TGG TGG TGG TGT AAC TGT GTG TAC CTG TCT GAG
V.gou89.1                        --- --- --- CGT CTG GAC GGG AAC GAG --- CAC AAC GAC AAG AAC AAC GGT GAG CCA AAT CAA ACC CGA GGC CAT AAT ACT ACA CTG GAA ACT ACC --- AAT AAC AGT ACA GTT GAA CAT ACT AGT GAC GAC ACT AGG ACC GAC GGC GAA CTG GAC TTT ATC ATC GTT ATC ATC TGC ATA ATG ATG ATG GCA CTG TTG CAG CAC CAT CAT GCC TAC GAA CAG GCC AAC CTC AAG CAC CAA GTC GTG TTT CCA ACG CCC CCG ACT TCT GCC CCT CCT CCT CCT GAC CCA GCT CCA CCC CCC CAG GCA AAG CGG AAG TTG TTT --- CCA CTG CTC CTC CTC CTG AAT CTC CTT CTT ATC GCT CTC ACT ACT ATA CTA CTT CGC TGT AGC GAG TCA AGC CCC ACC GAC GAT GAC GGT ACA GTC GAG GAA GAC GGA ATC GTA AGC CTA CAC ACG GCA ACC GCT GAT ACA GCT GTT GGA GGG ATG GAC GAC GGG GGA GGT GCG GGT GGC GGT GGC GGT AGT AAC GGA GGC GGA GAG GTC GGA GGA GCT ATC ATC CCC ATC GTA ATC TTA ATG GTG ATA GTT GTC ACC --- CAG ACT ACC CAT TAC TAT TAT TCC ATG CAC TTC CAG CCA TCT CAC GAG TAT TCT GCA AGG GGG TTC CAT TGC TGC TGT TGC TGC TGT TGC TGT TTT TGG TGG TGG TGT AAC TGT GTG TAC CTG TCT AAG
V.pan00.1                        --- --- --- CGT CTG GAC GGG AAC GAG --- CAC AAC GAC --- AAC AAC --- --- CCA AAT --- ACC CGA GGC CAT AAT ACT ACA CTG GAA ACT --- --- AAT AAC --- ACA GTT GAA --- ACT AGT GAC GAC ACT AGG ACC GAC --- GAA CTG GAC TTT --- ATC --- ATC ATC TGC ATA ATG --- ATG GCA CTG TTG CAG CAC CAT CAT GCC TAC GAA CAG GCC AAC CTC AAG CAC CAA GTC --- TTT CCA ACG --- CCG ACT TCT GCC --- CCT CCT CCT GAC CCA GCT CCA --- CCC --- GCA AAA CGG AAG TTG TTT --- --- CTG --- CTC CTC CTG AAT CTC --- CTT ATC GCT --- ACT ACT ATC CTA --- --- TGT AGC --- TCA --- CCC ACC GAC GAT GAC GGT ACA GTC GAG GAA GAC GGA ATC GTA AGC CTA CAC ACG GCA ACC GCT GAT ACA GCT GTT GGA --- --- GAC GAC GGG --- GGT GCG --- GGC GGT GGC --- AGT AAC GGA --- GGA GAG GTC GGA --- GCT ATC ATC CCC --- --- ATC TTA ATG GTG ATA GTT GTC ACC --- --- ACT ACC CAT TAC --- --- TCC ATG CAC TTC CAG CCA --- CAC GAG TAT --- GCG AGG GGG --- CAT TGC TGC TGT TGC TGC TGT TGC TGT --- --- TGG TGG --- --- --- GTG --- CTG TCT AAG
V.gou92.1                        --- --- --- CGT CTG GAC GGG AAC GAG --- CAC AAC GAC AAG AAC AAC GGT GAG CCA AAT CAA ACC CGA GGC CAT AAT ACT ACA CTG GAA ACT ACC --- AAT AAC AGT ACA GTT GAA CAT ACT AGT GAC GAC ACT AGG ACC GAC GGC GAA CTG GAC TTT ATC ATC GTT ATC ATC TGC ATA ATG ATG ATG GCA CTG TTG CAG CAC CAT CAT GCC TAC GAA CAG GCC AAC CTC AAG CAC CAA GTC GTG TTT CCA ACG CCC CCG ACT TCT GCC ACT CCT CCT CCT GAC CCA GCT CCA CCC CCC CAG GCA AAG CGG AAG TTG TTT --- CCA CTG CTC CTC CTC CTG AAT CTC CTT CTT ATC GCT CTC ACT ACT ATA CTA CTT CGC TGT AGC GAG TCA AGC CCC ACC GAC GAT GAC GGT ACA GTC GAG GAA GAC GGA ATC GTA AGC CTA CAC ACG GCA ACC GCT GAT ACA GCT GTT GGA GGG GTG GAC GAC GGG GGA GGT GCG GGT GGC GGT GGC GGT AGT AAC GGA GGC GGA GAG GTC GGA GGA GCT ATC ATC CCC ATC GTA ATC TTA ATG GTG ATA GTT GTC ACC --- CAG ACT ACC CAT TAC TAT TAT TCC ATG CAC TTC CAG CCA TCT CAC GAG TAT TCT GCA AGG GGG TTC CAT TGC TGC TGT TGC TGC TGT TGC TGT TTT TGG TGG TGG TGT AAC TGT GTG TAC CTG TCT AAG
V.gou78.1                        --- --- --- ACC AAC AAC AAG AGC ACG TGG AAA CAC GAC AGT TAC AAC GAT CAG AGA AAT CAA CAC GAA TTC CAT AAC ACT ATA AAG GAA ACC AGC CCA AAG GAA GGC ACA GCT AAA CAT ACC AGA GAC GAT ACT AGC AAC TAT AGA GAG GTG AAA TTT ATC ATC GTC CTA ATC TGC ATA ATG ACT CAG GAA CCG TTG CAA CAC CAT CAT TTC TTC GGA CAG GCC ATC TTC AAG CAG CAG GTC GAG TTT AAA CCA CCC CCA GCT CCC GCC CCT CCT CCT CCT AAG CCA GCT CCA CCT TCC CAG CCA AAG CGG AAG TTG TTC --- CTG CTG ATC CTC ATC CTG AAT CTG CTT CTT ATC GCT GTC ATT GCT TTG GCA ATT CTC TGC AGC AAC GAA AGT GCC TCC GAC GAC GAT GAA AAG GAT GAG GAA GAC GGA GTG TGG GGC CTA CAC GAG GCA ACG GCT GAT ACG GCT GTT GGA GGG CTG GAC GAT GGG GGA GGG GCG GGG GGC GGT GGC GCG ACC ACC GGA GGG GGA GGG ATC GGA GGA GCT GTC ATG CCC GTC GTA ATC GTG CTG GTG ATA GCT GTT ACC TTT CAA ATT GAC GAT TAC TAT TAT TAC ATC CAC GAG CAG CCA TCT GGA GAG TAC TCT ACA AGG GGG TAC CGT TGC TGC TGT TGT TGC TGT TGT TGT TTT TGG TGG TGG TGT GAA TGT GTA GAC CTG ACT CAC
V.kom56.1                        --- --- --- ACC AAC AAC AAG AGC ATG TGG AAA CAC GAC AAT AAC AAC GAT CAG AGA AAT CGA CAC GAA TTC CAT AAC ACT ATA AAG GAA ACC ACC CCA AAG GAC ATA ACA GCT AAA CAT ACC AGA GAC GAC ACT AGC AGC TAT GGA GAA GTG AAA TTT ATC ATC GTC CTA ATC TGC ATA ATG ATT CAG GAA CCA TTG CAA CAC CAT CAT TTC TTC GGA CAG GCC ATC TTC AAG CAG CAG GTC AAG TTT AAA CCA CCC CCA GCT CCC GCC CCT CCT CCT CCT AAG CCA GCT CCA CCT TCT CAC CCA AAG CGG AAG TTG TTC --- CTG TTG ATC CTC ATC CTG AAT CTC CTT CTT ATG GCT GTC ATT GCT TTG GCA GTT CTC TGC AGC AAC GAA GAT GCC TCC GAC GAC GAT GAA AGG GAT GAG GAA AAC GGA GTG TGG GGC CTA CAC GAG GCA ACG GCT GAT ACG GCT GTT GGA GGG CTG GAC GAT GGG GGA GGG GCG GGG GGC GGT GAC GGG ACC ACC GGA GGG GGA GGG ATC GGA GGA GTT GTC ATG CCC GTC GTA ATC GTG CTG GTG ATA GCT GTT ACC TTT CAA ATT ACC GAT TAC TAT TAT TAC GTC CAC GAG CAG CCA TCT GGA GAG TAC TCT ACA AGG GCG TAC CGT TGC TGC TGT TGC TGC TGT TGT TGT TTT TGG TGG TGG TGT CAA TGT GTA GAC CTG ACT AGC
V.ind79.1                        --- --- --- ACC AAC AAC AAG AGC GGG TGG AAA CAC GAC AAG AAC AAC GGC GAG AGA AAT AAA CAC GAG AAC CAT AAC ACT ATA AAG ATG ACC ACC CCA AAG AAA AGT ACA GCT CAA CAT ACC AGA GAC GAC ACT AGG AAC TAT AGA GAA GTG AAA TTT ATC ATC GTC CTA ATC TGC ATG ATG ATT CAG GAA ATG TTG CAA CAC CAT CAT TTC TTC GAA CAG GCC ATC CTC AAG CAG CAG GTC ATG TTT AAA CCA CCC CCA GCT CCC GCC CCT CCT CCT CCT GAG CCA GCT CCG CCT TCT CAG CCA AAG CGG AAG TTG TTC --- CCA CTG ATC CTC ATC CTG AAT CTC CTT CTT ATG GCC GTG ATT GCT TTG GCA ATT AAC TGC AGC AAC GAA AGC GCC TCC GAC GAC GAT GGA AAG GAA GAG GAA GAC GGA GTG TGG GGC CTA CAC GAG GCA ACA GCT GAT ACG GCT GTT GGA GGG CTG GAC GAA CGG GGA GGG GCG GGG GGC GGT GAC GGT ACT ACC GGA GGA GGC GGG TTC GGA GGA GTT ATC ATG CCC GTC GTA ATC GTG CTG GTG ATA GCT GTT ACC TTT CAA ATT GAC GAT TAC TAT TAT TAC ATC CAC GAG CAG CCA TCT GGA GAG TAC TCT ACA AGG GGG TAC CGT TGC TGC TGC TGC TGC TGC TGT TGT TTT TGG TGG TGG TGT AAC TGT GTG GAA CTG ACT AAC
V.kom57.1                        --- --- TTT ATT GAC GCA TCG AGC ATG TGG AAA CAC AAC AAT AAC AGC GGT CAG ATA AGC CGA GAC AAA GGG AAT AAT AGT ACA AAA GAA ACT ACC TCT AAT ACC AGA ACA GTT CTA TAT ACC ATA GAC GAT ACT AGC AAC TAC GGA GGA GCG AGA TTT ATC ATC GTC CTA GTC TGC ATG ATG ATT CAG GAA ATG ATT CAA CAC CAT CAT CCC TAC CTG GAC GCC GAG TTA AAG CAG CAG GAC AAG GTG AAA CCA CCC CCG ACT CCT AGT CCT CCT CCT CGT CAC TCA GAT CCG CCT CCT CAC CCC AAG AGG AGG TTG CTT --- CTG CTG ATC CTC CTC CTG AAT ATC CTT CTT ATG GCT GTC GTT GCT TTG CTA GTT GTC TGC AGC CAC GAA GAT GCA TCT GAC GAC GAT GGG GGG AAC GAG GAA GAC GGA GTG TGG GAC CTG TCG GGA GCA ACC GCT GTT GCA GCT GTT GGA GGG CTG GAT GAC GGG GGA GGT GTG GGG GGT GGT GGC GGG ACC ACC GGA GGG GGC GCG GTC GGA GGA GTT GTT CTG CCT GTC GTA ATT GTG TTC GTG ATA GGT GTT ACC TAT CAA CAG ACT GAT TAC TAT TAT TAC TAC CAC TTG CAG CCA TCT GGA GAG TAC TCT ACA AGG GGT TAC CAT TGC TGC TGT TGC TGC TGC TGT TGT TTT TGG TGG TGG TGT AAA TGT CTG GAC CTG GCT GAG
Laag_SVL1                        --- GGT --- --- --- --- --- --- GGA --- AAC AAC GAC AAG AAC AGC GAT CAG AAA AAC GGC GAA GAC AAG GAC ACT ACG ATA --- GAT ACC ATC ACG ACG ACT ACT ACA GCT ACA ACT --- --- TCC GTC ACC TGC --- TGC GGA ACC ACT AAA AAA ATC ATC ATC ATC ATT TGC ATG ATG ATA ATG ATA GTG ATT CCC CAC CAC CAC CTT CCC GAC GAG TCT CCT TAT CGG CAG CAG ACG GAC GTG AAC CCG CCT GGT CCT CCC AGC CCC CCC CCT TCC GAC ACC TGC CCG CCT TCT CGT TCG AAA CGG AGG TTA CTC --- CCT CTG CTC CTC CTC TTG AAC ATC CTT CTC ATC TCC CTC ATT GTT TTT CTG GTG CTT TGC TTG GAC GAC GGC GAC AAC GAC GAT GAT GAG ACC GAA GAG GAG GAC GGA GCA TGG --- TTT CGT AAT GCA AAG GCT GCT ATG GCT GCT GGA GGG GGT GAC AAT GGA GGA GGC GGA GGC GGC GGT GGC GCT AAT --- GGA GGC GGC GAC TAC GGA GGG AGC ATC GTG --- ATC GTC GTG GTA TTC GTG GTG GCT GTT GAC TAT CAA TAT GAC TAT ATG TAC TTC TAC CTG CGT TTT GAG --- TCT GAT AAG TAC TCT TCA AGA TCC TGC AGC TGC TGC TGC TGC TGC TGT TGT TGT TTG TGG TGG TGG TGC AAA TGT TTA TTC CTG --- TCT
Euma1                            --- --- --- --- --- --- --- --- GGT --- GCA AAC AAC AAT AAT AAC GAC CAG AAA AAT AAG ATA GAG AGT AAC ACA ACT ATC GAG AGC ATC ACC ACG ACC ACT GAA ACA AAT GCA CAT AAA ACT ATA ACC CCT AGT --- GAA AAT ACA AGT TTG ATT ATC ATC GTC ATT ATT CTA ATG ATG ATT ATT AAA TTG ATC AAA CAC CAT CAC CCT TAC GAA GAG GCC TAT CAG CGG GTG CAG GCA CTC TTG GAC CCA CCT AAC CCT CCC AAA CCA GGC CCT CCT GAG CCT CCT CCT CCG CCC CAG TGC CGG CGG AAG TTG CTC --- CCA CTG CTT CTC CTC TTA ACC ATC CTT CTT ATC CCC GTC ATT GTG CTT CTG GTT GTT GAA GAA GAC ACA GGG GAT AAC GAC GAC GAC GAA GAA GAA GAG GAG GAA GGA GAG TGC GAC CCT AAA AAG GCC ACT GCT GAA ATA GCT GCG GGA GGT GAG ACC AAA GGA GGA GGC GGA GGC GGC GGC GGC GCC TGT GCC GGG GCT GGT GGG GTT GGA GGG AGT ATC GTG GCT ATC GTG GTA ATC CTT GTA GTG GCA GCT GAC TTT CAT TAC CGC CGT CTT TAC TAT TAT TAC TAC TGC AAA TCA TCT GAA GAA TGC TCT TCA AGG TCT AGC ACT TGC TGC TGC TGC TGC TGT TGC TGT TTA TGG TAT TGG TGT CAT TGT ATG GAC CTG AAG TTA
Pesi_B_07                        CCA --- --- --- --- --- --- GAC GGC --- GCC AAC GAG AAG AAC AAC GGC CAG ACG AGC TCC TTG GAG CAG AAT AAT ACG ATC CAG GTC ACC AGC TCG GAG CTG CAA ATC ACC ACC ACC ACC GAC AGC ATG ACT AGG AAG --- AGG ACC ACC CTG GTT ATC ATC GTC ACT CTC GCC TCC ATG ATA ATG CTG GCT ATC AAG TAC CAG CAC CTG CAC CAA CGA CAC --- CAG CAG AGC CAG GCC AAA GAC ACC CCC GAA CCC CCC CCA AGC CCG GCC CTT CCC TCC CCC GCC CCG CCG CCC CAG --- AAA CGG CGT CTG GTG --- CCT CTC CTC ATG ATC CTC GAT ATC TTG CAG ATC GCC GTG GTC GCT CTG GCC ATT CTT --- AAG GAC CAC CTG GCC AAT GAC GAT GAC GCC --- AAA GAG CCC GAC GGG GAG GGC CCC CCA TCA CCC GCC TCC GCC AGA GTG GCC GTG GGG GGG AAC AAC AAG GGA GGT GGC GGG GGT GGC GGT GGC GCC --- GCC GGC GGT GGC GAG GTG GGC GGG GCG ATC ATC AAC GTC GTG GTG ATC ATC GTG GTG GCC CTG CAG TTC CAG TTC AAT TCT CTG TAC TAC TAC TAC AAC --- TAC ATG TCG AGG AAC GTA TCC TCC AAG GGG AGC TCC TGC TGT TGC TGC TGC TGT TGC TGT TGG TGG TGG TGG TGC AAA TGC GTC GAG CTC TAC GAA


    1    1    1    1    1    1    1    1    1    1    1    1    1    1    1
    1    1    1    1    1    1    1    1    1    1    1    1    1    1    1
    1    1    1    1    1    1    1    1    1    1    1    1    1    1    1
    1    1    1    1    1    1    1    1    1    1    1    1    1    1    1
    1    1    1    1    1    1    1    1    1    1    1    1    1    1    1
    1    1    1    1    1    1    1    1    1    1    1    1    1    1    1
    1    1    1    1    1    1    1    1    1    1    1    1    1    1    1
    1    1    1    1    1    1    1    1    1    1    1    1    1    1    1
    1    1    1    1    1    1    1    1    1    1    1    1    1    1    1
    1    1    1    1    1    1    1    1    1    1    1    1    1    1    1
    1    1    1    1    1    1    1    1    1    1    1    1    1    1    1
    1    1    1    1    1    1    1    1    1    1    1    1    1    1    1
    1    1    1    1    1    1    1    1    1    1    1    1    1    1    1
    1    1    1    1    1    1    1    1    1    1    1    1    1    1    1
    1    1    1    1    1    1    1    1    1    1    1    1    1    1    1
    1    1    1    1    2    1    1    1    1    1    1    1    1

CODONML (in paml version 4.9j, February 2020)  Final_align.phylip
Model: free dN/dS Ratios for branches, 
Codon frequency model: F3x4
ns =  33  ls = 239

Codon usage in sequences
--------------------------------------------------------------------------------------------------------------------------------------
Phe TTT   2   0   1   5   5   2 | Ser TCT   1   3   5   5   7   3 | Tyr TAT   2   2   4   3   4   4 | Cys TGT   3   4   5   6   6   5
    TTC   2   6   5   3   2   1 |     TCC   5   4   2   6   4   4 |     TAC  10   2   3   4   2   6 |     TGC  10   8   7   6   6   7
Leu TTA   0   2   1   0   0   1 |     TCA   3   2   1   0   1   2 | *** TAA   0   0   0   0   0   0 | *** TGA   0   0   0   0   0   0
    TTG   1   3   2   1   1   3 |     TCG   1   2   0   0   0   0 |     TAG   0   0   0   0   0   0 | Trp TGG   5   4   5   7   6   5
--------------------------------------------------------------------------------------------------------------------------------------
Leu CTT   3   3   3   2   2   3 | Pro CCT   1   5   5   8   8   9 | His CAT   1   3   1   6   4   4 | Arg CGT   1   2   1   0   0   0
    CTC   7   8   5   7   7   5 |     CCC  10   3   5   6   5   5 |     CAC   5   4   3   1   3   3 |     CGC   2   1   1   0   0   0
    CTA   2   0   2   1   2   1 |     CCA   4   2   2   2   1   1 | Gln CAA   1   0   1   1   1   5 |     CGA   0   1   1   1   1   0
    CTG  11   4   5   6   7   6 |     CCG   1   2   1   0   0   0 |     CAG  11   6   6   7   5   4 |     CGG   2   1   1   2   2   0
--------------------------------------------------------------------------------------------------------------------------------------
Ile ATT   1   3   3   5   5   3 | Thr ACT   1   2   7   4   4   5 | Asn AAT   1   2   1   5   5   3 | Ser AGT   2   4   2   6   5   3
    ATC   8   5   8   9   8  10 |     ACC  11   3   5   8   7   5 |     AAC   7   8  12   4   5  10 |     AGC   2   3   5   6   7   7
    ATA   0   1   4   4   1   3 |     ACA   4   2   4   4   3   3 | Lys AAA   0   4   5   3   3   2 | Arg AGA   1   3   3   4   4   4
Met ATG   6   6   8   4   5   6 |     ACG   4   2   0   3   2   0 |     AAG   7   5   5   2   4   3 |     AGG   1   4   2   1   2   2
--------------------------------------------------------------------------------------------------------------------------------------
Val GTT   1   9   4   2   3   4 | Ala GCT   2   7   6   5   6   7 | Asp GAT   1   8   5   6   5   4 | Gly GGT   3   4   5   2   4   4
    GTC   6   6   5   4   7   7 |     GCC   8   4   2   1   3   1 |     GAC   8   8   4   5   4   7 |     GGC  11   5   6   8   6   4
    GTA   0   1   2   1   3   5 |     GCA   0   2   1   2   3   1 | Glu GAA   1   2   5   6   6   4 |     GGA   2   7   8   8   8   9
    GTG   7   5   4   4   4   3 |     GCG   0   0   3   0   0   3 |     GAG   9   7   5   7   5   5 |     GGG   7   5   3   2   2   5
--------------------------------------------------------------------------------------------------------------------------------------

--------------------------------------------------------------------------------------------------------------------------------------
Phe TTT   1   3   3   3   2   2 | Ser TCT   6   6   5   6   5   3 | Tyr TAT   5   5   4   4   5   2 | Cys TGT   5   6   6   6   6   4
    TTC   3   2   2   3   2   2 |     TCC   1   3   1   1   2   1 |     TAC   6   8   4   4   4   2 |     TGC   7   6   7   6   6   7
Leu TTA   0   1   2   1   1   2 |     TCA   2   2   0   0   0   0 | *** TAA   0   0   0   0   0   0 | *** TGA   0   0   0   0   0   0
    TTG   4   3   2   2   4   1 |     TCG   0   0   2   2   2   1 |     TAG   0   0   0   0   0   0 | Trp TGG   7   7   5   5   5   5
--------------------------------------------------------------------------------------------------------------------------------------
Leu CTT   3   4   2   3   3   2 | Pro CCT   4   6   4   6   6   7 | His CAT   3   2   4   4   3   3 | Arg CGT   1   1   0   0   0   0
    CTC   7   4   6   6   6   6 |     CCC   6   4   3   2   3   1 |     CAC   2   5   4   4   4   3 |     CGC   1   0   2   1   3   2
    CTA   2   0   1   3   3   2 |     CCA   3   6   5   5   5   4 | Gln CAA   1   2   3   2   4   2 |     CGA   1   0   0   0   0   1
    CTG   4   6   5   5   4   4 |     CCG   1   0   1   1   0   0 |     CAG   7   8   2   3   2   4 |     CGG   2   2   1   1   1   1
--------------------------------------------------------------------------------------------------------------------------------------
Ile ATT   5   3   1   3   2   2 | Thr ACT   4   3   5   3   4   3 | Asn AAT   5   3   4   5   3   3 | Ser AGT   5   1   3   3   2   1
    ATC   8  11  11   7   8   7 |     ACC  10   7   7   8   7   7 |     AAC   8   6   6   7   6   5 |     AGC   6   7   2   5   4   4
    ATA   1   0   2   2   2   2 |     ACA   5   3   3   3   2   5 | Lys AAA   2   3   3   3   1   1 | Arg AGA   5   2   3   3   3   3
Met ATG   3   5   5   7   7   5 |     ACG   0   1   2   1   2   1 |     AAG   3   5   5   1   4   1 |     AGG   2   0   3   2   2   2
--------------------------------------------------------------------------------------------------------------------------------------
Val GTT   3   3   5   4   3   5 | Ala GCT   5   4   7   7   6   6 | Asp GAT   4   9   6   3   4   4 | Gly GGT   3   2   4   5   7   5
    GTC   6   5   2   3   3   3 |     GCC   0   1   3   3   4   2 |     GAC   3   7  11   8  10  13 |     GGC   7   6   6   7   5   3
    GTA   5   2   2   1   1   0 |     GCA   1   2   4   4   4   3 | Glu GAA   2   5   6  10   7   7 |     GGA   7  10   8   8   9   7
    GTG   5   4   3   3   4   3 |     GCG   0   2   2   2   2   1 |     GAG   7   5   8   7   9   5 |     GGG   6   2   6   7   6   6
--------------------------------------------------------------------------------------------------------------------------------------

--------------------------------------------------------------------------------------------------------------------------------------
Phe TTT   3   3   2   3   3   4 | Ser TCT   5   4   4   4   6   5 | Tyr TAT   4   4   2   4   3   4 | Cys TGT   6   5   4   5   6   7
    TTC   3   2   2   2   2   3 |     TCC   3   1   1   1   1   1 |     TAC   2   3   2   3   6   4 |     TGC   6   7   7   7   7   5
Leu TTA   2   1   1   1   1   1 |     TCA   0   1   1   1   0   0 | *** TAA   0   0   0   0   0   0 | *** TGA   0   0   0   0   0   0
    TTG   2   2   2   3   1   1 |     TCG   2   1   1   1   2   2 |     TAG   0   0   0   0   0   0 | Trp TGG   5   5   4   5   5   4
--------------------------------------------------------------------------------------------------------------------------------------
Leu CTT   3   3   3   3   1   4 | Pro CCT   6   6   5   5   6   6 | His CAT   4   4   3   3   4   5 | Arg CGT   0   0   1   1   1   1
    CTC   6   6   6   6   6   5 |     CCC   3   3   2   4   3   3 |     CAC   3   3   3   3   3   5 |     CGC   3   2   0   1   2   2
    CTA   2   2   2   2   2   3 |     CCA   5   5   4   5   5   6 | Gln CAA   2   2   1   2   1   2 |     CGA   0   0   0   0   0   0
    CTG   5   6   6   5   5   4 |     CCG   0   0   0   0   0   1 |     CAG   5   4   3   7   2   5 |     CGG   1   1   1   1   1   1
--------------------------------------------------------------------------------------------------------------------------------------
Ile ATT   3   3   3   3   2   2 | Thr ACT   3   4   5   4   2   4 | Asn AAT   5   3   4   4   4   4 | Ser AGT   2   3   2   3   2   4
    ATC   7   8   6   8   9  10 |     ACC  10   8   6   8   9  10 |     AAC   4   4   5   5   5   6 |     AGC   3   4   4   4   4   2
    ATA   1   4   3   3   3   2 |     ACA   4   3   3   4   4   3 | Lys AAA   1   1   1   1   1   3 | Arg AGA   3   4   4   4   3   0
Met ATG   8   5   5   5   5   5 |     ACG   0   0   0   0   2   2 |     AAG   3   5   2   5   6   6 |     AGG   2   3   3   3   3   3
--------------------------------------------------------------------------------------------------------------------------------------
Val GTT   4   5   4   5   4   6 | Ala GCT   6   7   7   7   6   7 | Asp GAT   5   7   6   5   3   3 | Gly GGT   6   6   5   6   7   5
    GTC   4   4   3   4   3   2 |     GCC   3   3   3   3   4   2 |     GAC  10   9   8   9  10   9 |     GGC   7   6   4   6   4   5
    GTA   2   1   1   1   3   1 |     GCA   5   3   3   3   5   5 | Glu GAA   8   8   8   8   8   4 |     GGA   7   7   6   7   7   8
    GTG   4   5   3   4   5   2 |     GCG   0   1   1   1   1   1 |     GAG   8   9   8   8   9   6 |     GGG   5   5   5   5   6   4
--------------------------------------------------------------------------------------------------------------------------------------

--------------------------------------------------------------------------------------------------------------------------------------
Phe TTT   4   4   4   4   4   4 | Ser TCT   5   4   5   6   4   4 | Tyr TAT   4   4   3   5   3   3 | Cys TGT   7   7   6   6   7   6
    TTC   3   3   3   4   2   2 |     TCC   1   1   1   2   1   1 |     TAC   4   4   5   4   3   3 |     TGC   5   5   6   6   5   6
Leu TTA   1   1   2   1   1   1 |     TCA   0   0   0   1   1   1 | *** TAA   0   0   0   0   0   0 | *** TGA   0   0   0   0   0   0
    TTG   1   1   1   1   2   2 |     TCG   2   2   1   1   0   0 |     TAG   0   0   0   0   0   0 | Trp TGG   4   4   4   4   4   4
--------------------------------------------------------------------------------------------------------------------------------------
Leu CTT   4   3   3   3   3   3 | Pro CCT   6   6   6   4   4   4 | His CAT   5   5   5   4   3   6 | Arg CGT   1   1   0   1   2   1
    CTC   5   5   5   5   5   6 |     CCC   3   3   3   3   4   5 |     CAC   5   4   5   5   7   6 |     CGC   2   2   2   2   1   1
    CTA   3   1   2   2   2   2 |     CCA   6   6   5   8   6   6 | Gln CAA   2   2   4   3   2   2 |     CGA   0   0   0   0   1   1
    CTG   4   6   6   6   8   7 |     CCG   1   1   2   0   1   1 |     CAG   5   5   3   5   5   5 |     CGG   1   1   1   1   1   1
--------------------------------------------------------------------------------------------------------------------------------------
Ile ATT   2   1   2   1   0   0 | Thr ACT   4   4   5   4   8   8 | Asn AAT   4   4   2   5   4   4 | Ser AGT   4   4   3   2   3   3
    ATC  10  11  10  12  11  10 |     ACC   9  10  10   6   7   7 |     AAC   5   5   8   3   7   8 |     AGC   3   1   3   6   2   3
    ATA   2   3   2   3   2   3 |     ACA   3   4   6   4   4   4 | Lys AAA   3   2   2   1   0   0 | Arg AGA   0   0   1   3   0   0
Met ATG   6   7   7   7   6   6 |     ACG   2   1   0   1   1   2 |     AAG   6   8   3   3   4   5 |     AGG   3   3   3   1   3   2
--------------------------------------------------------------------------------------------------------------------------------------
Val GTT   5   7   4   5   4   4 | Ala GCT   7   8   6   7   6   5 | Asp GAT   3   3   5   5   3   2 | Gly GGT   5   5   5   8   6   6
    GTC   3   2   3   2   4   4 |     GCC   2   3   2   3   4   3 |     GAC  10  12   9  11  13  12 |     GGC   5   6   5   5   5   5
    GTA   1   1   1   1   2   2 |     GCA   5   3   6   3   3   4 | Glu GAA   4   3   6   5   6   5 |     GGA   8   8   7   6   7   7
    GTG   1   1   2   2   3   3 |     GCG   1   0   0   2   1   1 |     GAG   6   5   6   5   7   6 |     GGG   4   4   3   5   4   4
--------------------------------------------------------------------------------------------------------------------------------------

--------------------------------------------------------------------------------------------------------------------------------------
Phe TTT   3   4   4   4   4   3 | Ser TCT   2   4   2   3   3   4 | Tyr TAT   1   3   3   3   3   4 | Cys TGT   4   6   7   6   4   5
    TTC   1   2   5   5   4   1 |     TCC   1   1   2   1   1   0 |     TAC   2   3   5   4   4   7 |     TGC   6   6   5   6   8   7
Leu TTA   1   1   0   0   0   1 |     TCA   1   1   0   0   0   1 | *** TAA   0   0   0   0   0   0 | *** TGA   0   0   0   0   0   0
    TTG   2   2   3   4   3   3 |     TCG   0   0   0   0   0   2 |     TAG   0   0   0   0   0   0 | Trp TGG   3   4   6   6   6   6
--------------------------------------------------------------------------------------------------------------------------------------
Leu CTT   1   3   2   2   2   3 | Pro CCT   3   3   5   5   5   7 | His CAT   5   6   4   4   4   3 | Arg CGT   1   1   1   1   1   1
    CTC   4   6   2   3   3   2 |     CCC   3   5   3   3   3   3 |     CAC   6   6   6   6   5   6 |     CGC   0   1   0   0   0   0
    CTA   2   2   2   2   2   3 |     CCA   5   6   7   8   7   2 | Gln CAA   1   2   3   3   3   2 |     CGA   1   1   0   1   0   1
    CTG   7   7   7   5   5   9 |     CCG   1   1   1   0   1   2 |     CAG   3   5   7   6   6   6 |     CGG   1   1   1   1   2   0
--------------------------------------------------------------------------------------------------------------------------------------
Ile ATT   0   0   3   3   4   4 | Thr ACT   8   9   4   3   4   4 | Asn AAT   4   4   2   3   2   5 | Ser AGT   2   3   2   0   1   2
    ATC   9  10  10   8   9   4 |     ACC   6   7   6   8   6   7 |     AAC   7   8   6   7  11   4 |     AGC   2   3   4   5   3   5
    ATA   2   3   3   4   2   3 |     ACA   4   4   2   2   3   3 | Lys AAA   1   0   4   4   5   5 | Arg AGA   0   0   3   2   3   2
Met ATG   4   5   2   4   7   5 |     ACG   2   2   3   2   1   0 |     AAG   3   5   8   8   8   3 |     AGG   2   2   1   2   2   3
--------------------------------------------------------------------------------------------------------------------------------------
Val GTT   3   4   2   4   3   8 | Ala GCT   5   5   9   8   7   5 | Asp GAT   2   2   7   7   3   6 | Gly GGT   3   6   1   1   2   6
    GTC   4   4   5   6   3   6 |     GCC   3   3   3   3   4   1 |     GAC  12  12   8   9   9  11 |     GGC   3   5   4   2   4   2
    GTA   1   2   2   2   1   1 |     GCA   3   4   2   2   2   4 | Glu GAA   5   5   8   7   8   4 |     GGA   5   7   9  10   9  10
    GTG   2   4   4   4   6   5 |     GCG   2   1   2   2   1   2 |     GAG   4   6   6   4   7   4 |     GGG   3   4   7   7   6   8
--------------------------------------------------------------------------------------------------------------------------------------

--------------------------------------------------------------------------------------
Phe TTT   3   1   0 | Ser TCT   5   3   1 | Tyr TAT   4   4   0 | Cys TGT   4   5   3
    TTC   3   0   2 |     TCC   4   0   7 |     TAC   4   5   7 |     TGC  12  10   7
Leu TTA   2   3   0 |     TCA   1   2   1 | *** TAA   0   0   0 | *** TGA   0   0   0
    TTG   3   4   2 |     TCG   1   0   2 |     TAG   0   0   0 | Trp TGG   5   3   5
--------------------------------------------------------------------------------------
Leu CTT   3   6   2 | Pro CCT   6  10   1 | His CAT   0   4   0 | Arg CGT   3   1   1
    CTC   6   4   5 |     CCC   5   3   9 |     CAC   3   2   4 |     CGC   0   1   0
    CTA   0   1   0 |     CCA   0   3   3 | Gln CAA   1   0   2 |     CGA   0   0   1
    CTG   4   3   9 |     CCG   2   1   3 |     CAG   3   4  11 |     CGG   2   3   1
--------------------------------------------------------------------------------------
Ile ATT   3   6   1 | Thr ACT   5   5   2 | Asn AAT   3   5   4 | Ser AGT   0   4   0
    ATC   9  10  12 |     ACC   5   5   8 |     AAC   7   6   8 |     AGC   4   2   6
    ATA   3   3   1 |     ACA   2   4   0 | Lys AAA   5   8   4 | Arg AGA   1   0   1
Met ATG   5   3   5 |     ACG   4   1   2 |     AAG   4   4   6 |     AGG   1   1   3
--------------------------------------------------------------------------------------
Val GTT   2   3   1 | Ala GCT   7   5   2 | Asp GAT   5   1   2 | Gly GGT   4   3   4
    GTC   2   2   5 |     GCC   0   4  15 |     GAC  15   9   7 |     GGC   8   6   9
    GTA   1   2   1 |     GCA   2   4   0 | Glu GAA   2  12   2 |     GGA   9   6   1
    GTG   7   5   9 |     GCG   0   1   1 |     GAG   5   8   7 |     GGG   2   4   6
--------------------------------------------------------------------------------------

Codon position x base (3x4) table for each sequence.

#1: Alsi_A_04      
position  1:    T:0.19651    C:0.27074    A:0.24454    G:0.28821
position  2:    T:0.24891    C:0.24454    A:0.27948    G:0.22707
position  3:    T:0.11354    C:0.48908    A:0.07860    G:0.31878
Average         T:0.18632    C:0.33479    A:0.20087    G:0.27802

#2: C.war02.1      
position  1:    T:0.18750    C:0.20089    A:0.25446    G:0.35714
position  2:    T:0.27679    C:0.20089    A:0.27232    G:0.25000
position  3:    T:0.27232    C:0.34821    A:0.12946    G:0.25000
Average         T:0.24554    C:0.25000    A:0.21875    G:0.28571

#3: G.ind96.1      
position  1:    T:0.18142    C:0.19027    A:0.32743    G:0.30088
position  2:    T:0.27434    C:0.21681    A:0.26549    G:0.24336
position  3:    T:0.25664    C:0.34513    A:0.17699    G:0.22124
Average         T:0.23746    C:0.25074    A:0.25664    G:0.25516

#4: C.war97.1      
position  1:    T:0.19913    C:0.21645    A:0.31169    G:0.27273
position  2:    T:0.25108    C:0.23377    A:0.25974    G:0.25541
position  3:    T:0.30303    C:0.33766    A:0.16017    G:0.19913
Average         T:0.25108    C:0.26263    A:0.24387    G:0.24242

#5: C.war98.1      
position  1:    T:0.19048    C:0.20779    A:0.30303    G:0.29870
position  2:    T:0.26840    C:0.23377    A:0.24242    G:0.25541
position  3:    T:0.31602    C:0.32900    A:0.16017    G:0.19481
Average         T:0.25830    C:0.25685    A:0.23521    G:0.24964

#6: G.inf95.1      
position  1:    T:0.18615    C:0.19913    A:0.29870    G:0.31602
position  2:    T:0.27273    C:0.21212    A:0.27706    G:0.23810
position  3:    T:0.27273    C:0.35498    A:0.17749    G:0.19481
Average         T:0.24387    C:0.25541    A:0.25108    G:0.24964

#7: H_susp         
position  1:    T:0.20346    C:0.20779    A:0.31169    G:0.27706
position  2:    T:0.25974    C:0.20779    A:0.25108    G:0.28139
position  3:    T:0.26840    C:0.35065    A:0.16017    G:0.22078
Average         T:0.24387    C:0.25541    A:0.24098    G:0.25974

#8: Vako_B_01      
position  1:    T:0.22511    C:0.21645    A:0.25974    G:0.29870
position  2:    T:0.24242    C:0.21645    A:0.31602    G:0.22511
position  3:    T:0.26407    C:0.35498    A:0.16450    G:0.21645
Average         T:0.24387    C:0.26263    A:0.24675    G:0.24675

#9: V.aca14.1      
position  1:    T:0.18376    C:0.18376    A:0.27778    G:0.35470
position  2:    T:0.23077    C:0.23077    A:0.29915    G:0.23932
position  3:    T:0.26923    C:0.32906    A:0.17949    G:0.22222
Average         T:0.22792    C:0.24786    A:0.25214    G:0.27208

#10: V.gil80.1      
position  1:    T:0.18376    C:0.19658    A:0.26923    G:0.35043
position  2:    T:0.23932    C:0.23077    A:0.27778    G:0.25214
position  3:    T:0.27778    C:0.32051    A:0.19231    G:0.20940
Average         T:0.23362    C:0.24929    A:0.24644    G:0.27066

#11: V.gla81.1      
position  1:    T:0.18803    C:0.20085    A:0.25214    G:0.35897
position  2:    T:0.23504    C:0.23077    A:0.28205    G:0.25214
position  3:    T:0.26068    C:0.32906    A:0.17949    G:0.23077
Average         T:0.22792    C:0.25356    A:0.23789    G:0.28063

#12: V.gig94.1      
position  1:    T:0.16080    C:0.21106    A:0.26131    G:0.36683
position  2:    T:0.24121    C:0.22613    A:0.27638    G:0.25628
position  3:    T:0.26131    C:0.34171    A:0.19598    G:0.20101
Average         T:0.22111    C:0.25963    A:0.24456    G:0.27471

#13: V.mer84.1      
position  1:    T:0.18376    C:0.20513    A:0.25214    G:0.35897
position  2:    T:0.25214    C:0.23504    A:0.27350    G:0.23932
position  3:    T:0.27778    C:0.32906    A:0.17949    G:0.21368
Average         T:0.23789    C:0.25641    A:0.23504    G:0.27066

#14: V.gou83.1      
position  1:    T:0.16667    C:0.20085    A:0.26496    G:0.36752
position  2:    T:0.25641    C:0.21368    A:0.28205    G:0.24786
position  3:    T:0.28632    C:0.31197    A:0.17949    G:0.22222
Average         T:0.23647    C:0.24217    A:0.24217    G:0.27920

#15: V.pan93.1      
position  1:    T:0.16176    C:0.19608    A:0.27451    G:0.36765
position  2:    T:0.25490    C:0.22549    A:0.27451    G:0.24510
position  3:    T:0.29412    C:0.30392    A:0.18627    G:0.21569
Average         T:0.23693    C:0.24183    A:0.24510    G:0.27614

#16: V.pan90.1      
position  1:    T:0.17094    C:0.20513    A:0.27350    G:0.35043
position  2:    T:0.24786    C:0.21795    A:0.28632    G:0.24786
position  3:    T:0.27778    C:0.31624    A:0.17949    G:0.22650
Average         T:0.23219    C:0.24644    A:0.24644    G:0.27493

#17: V.scal86.1     
position  1:    T:0.18376    C:0.17949    A:0.27350    G:0.36325
position  2:    T:0.23504    C:0.23932    A:0.27778    G:0.24786
position  3:    T:0.25641    C:0.33333    A:0.18376    G:0.22650
Average         T:0.22507    C:0.25071    A:0.24501    G:0.27920

#18: V.gla87.1      
position  1:    T:0.17826    C:0.23043    A:0.28696    G:0.30435
position  2:    T:0.23913    C:0.25217    A:0.28696    G:0.22174
position  3:    T:0.30870    C:0.32174    A:0.16522    G:0.20435
Average         T:0.24203    C:0.26812    A:0.24638    G:0.24348

#19: V.tris88.1     
position  1:    T:0.17826    C:0.23043    A:0.28696    G:0.30435
position  2:    T:0.23913    C:0.24783    A:0.28696    G:0.22609
position  3:    T:0.30435    C:0.32609    A:0.16522    G:0.20435
Average         T:0.24058    C:0.26812    A:0.24638    G:0.24493

#20: V.scal91.1     
position  1:    T:0.17391    C:0.22174    A:0.29565    G:0.30870
position  2:    T:0.24783    C:0.24348    A:0.28696    G:0.22174
position  3:    T:0.30435    C:0.33478    A:0.14783    G:0.21304
Average         T:0.24203    C:0.26667    A:0.24348    G:0.24783

#21: V.ind82.1      
position  1:    T:0.17826    C:0.22609    A:0.29130    G:0.30435
position  2:    T:0.24783    C:0.25217    A:0.28696    G:0.21304
position  3:    T:0.27826    C:0.34783    A:0.19130    G:0.18261
Average         T:0.23478    C:0.27536    A:0.25652    G:0.23333

#22: V.mit15.1      
position  1:    T:0.19231    C:0.22222    A:0.26496    G:0.32051
position  2:    T:0.25214    C:0.23504    A:0.27350    G:0.23932
position  3:    T:0.29915    C:0.33761    A:0.17521    G:0.18803
Average         T:0.24786    C:0.26496    A:0.23789    G:0.24929

#23: V.gou85.1      
position  1:    T:0.15948    C:0.23707    A:0.26724    G:0.33621
position  2:    T:0.25431    C:0.23707    A:0.28879    G:0.21983
position  3:    T:0.27586    C:0.34914    A:0.15948    G:0.21552
Average         T:0.22989    C:0.27443    A:0.23851    G:0.25718

#24: V.gou89.1      
position  1:    T:0.15948    C:0.24569    A:0.28017    G:0.31466
position  2:    T:0.25431    C:0.24138    A:0.28879    G:0.21552
position  3:    T:0.27155    C:0.35345    A:0.16379    G:0.21121
Average         T:0.22845    C:0.28017    A:0.24425    G:0.24713

#25: V.pan00.1      
position  1:    T:0.14439    C:0.23529    A:0.29947    G:0.32086
position  2:    T:0.24599    C:0.26203    A:0.29947    G:0.19251
position  3:    T:0.25134    C:0.36898    A:0.17112    G:0.20856
Average         T:0.21390    C:0.28877    A:0.25668    G:0.24064

#26: V.gou92.1      
position  1:    T:0.15948    C:0.24138    A:0.28017    G:0.31897
position  2:    T:0.25431    C:0.24138    A:0.28879    G:0.21552
position  3:    T:0.27155    C:0.35345    A:0.16379    G:0.21121
Average         T:0.22845    C:0.27874    A:0.24425    G:0.24856

#27: V.gou78.1      
position  1:    T:0.17872    C:0.21702    A:0.26809    G:0.33617
position  2:    T:0.23830    C:0.21702    A:0.32766    G:0.21702
position  3:    T:0.24681    C:0.31489    A:0.19149    G:0.24681
Average         T:0.22128    C:0.24965    A:0.26241    G:0.26667

#28: V.kom56.1      
position  1:    T:0.17872    C:0.21277    A:0.27660    G:0.33191
position  2:    T:0.25532    C:0.21277    A:0.31915    G:0.21277
position  3:    T:0.24255    C:0.32340    A:0.20000    G:0.23404
Average         T:0.22553    C:0.24965    A:0.26525    G:0.25957

#29: V.ind79.1      
position  1:    T:0.17021    C:0.20851    A:0.30213    G:0.31915
position  2:    T:0.24681    C:0.20426    A:0.33191    G:0.21702
position  3:    T:0.22128    C:0.32766    A:0.19149    G:0.25957
Average         T:0.21277    C:0.24681    A:0.27518    G:0.26525

#30: V.kom57.1      
position  1:    T:0.18644    C:0.21186    A:0.25000    G:0.35169
position  2:    T:0.25847    C:0.19915    A:0.29661    G:0.24576
position  3:    T:0.29661    C:0.27966    A:0.17797    G:0.24576
Average         T:0.24718    C:0.23023    A:0.24153    G:0.28107

#31: Laag_SVL1      
position  1:    T:0.23077    C:0.17195    A:0.27602    G:0.32127
position  2:    T:0.25339    C:0.22172    A:0.27602    G:0.24887
position  3:    T:0.25792    C:0.39367    A:0.13122    G:0.21719
Average         T:0.24736    C:0.26244    A:0.22775    G:0.26244

#32: Euma1          
position  1:    T:0.17544    C:0.20175    A:0.29386    G:0.32895
position  2:    T:0.24561    C:0.22368    A:0.31579    G:0.21491
position  3:    T:0.28947    C:0.30263    A:0.21053    G:0.19737
Average         T:0.23684    C:0.24269    A:0.27339    G:0.24708

#33: Pesi_B_07      
position  1:    T:0.16518    C:0.23214    A:0.28125    G:0.32143
position  2:    T:0.24554    C:0.25446    A:0.28571    G:0.21429
position  3:    T:0.10714    C:0.49554    A:0.07589    G:0.32143
Average         T:0.17262    C:0.32738    A:0.21429    G:0.28571

Sums of codon usage counts
------------------------------------------------------------------------------
Phe F TTT      97 | Ser S TCT     138 | Tyr Y TAT     112 | Cys C TGT     178
      TTC      87 |       TCC      66 |       TAC     139 |       TGC     222
Leu L TTA      33 |       TCA      26 | *** * TAA       0 | *** * TGA       0
      TTG      72 |       TCG      30 |       TAG       0 | Trp W TGG     162
------------------------------------------------------------------------------
Leu L CTT      93 | Pro P CCT     178 | His H CAT     119 | Arg R CGT      27
      CTC     175 |       CCC     129 |       CAC     137 |       CGC      35
      CTA      58 |       CCA     148 | Gln Q CAA      65 |       CGA      13
      CTG     191 |       CCG      26 |       CAG     170 |       CGG      40
------------------------------------------------------------------------------
Ile I ATT      82 | Thr T ACT     144 | Asn N AAT     119 | Ser S AGT      86
      ATC     293 |       ACC     243 |       AAC     213 |       AGC     131
      ATA      77 |       ACA     111 | Lys K AAA      82 | Arg R AGA      72
Met M ATG     179 |       ACG      46 |       AAG     150 |       AGG      72
------------------------------------------------------------------------------
Val V GTT     133 | Ala A GCT     200 | Asp D GAT     144 | Gly G GGT     148
      GTC     132 |       GCC     103 |       GAC     302 |       GGC     180
      GTA      53 |       GCA      98 | Glu E GAA     187 |       GGA     242
      GTG     130 |       GCG      37 |       GAG     213 |       GGG     158
------------------------------------------------------------------------------

(Ambiguity data are not used in the counts.)


Codon position x base (3x4) table, overall

position  1:    T:0.18097    C:0.21313    A:0.27903    G:0.32687
position  2:    T:0.25047    C:0.22894    A:0.28594    G:0.23465
position  3:    T:0.26548    C:0.34374    A:0.16808    G:0.22269
Average         T:0.23231    C:0.26194    A:0.24435    G:0.26140

Codon frequencies under model, for use in evolver (TTT TTC TTA TTG ... GGG):
  0.01236876  0.01601500  0.00783726  0.01037539
  0.01130576  0.01463864  0.00716371  0.00948371
  0.01412072  0.01828344  0.00000000  0.00000000
  0.01158792  0.01500397  0.00000000  0.00972039
  0.01457552  0.01887230  0.00923554  0.01222651
  0.01332287  0.01725038  0.00844182  0.01117574
  0.01664006  0.02154546  0.01054370  0.01395833
  0.01365536  0.01768089  0.00865250  0.01145465
  0.01907077  0.02469273  0.01208388  0.01599730
  0.01743179  0.02257060  0.01104537  0.01462247
  0.02177204  0.02819032  0.01379550  0.01826323
  0.01786683  0.02313388  0.01132102  0.01498739
  0.02234004  0.02892577  0.01415540  0.01873969
  0.02042010  0.02643984  0.01293886  0.01712917
  0.02550439  0.03302295  0.01616044  0.02139407
  0.02092972  0.02709969  0.01326177  0.01755666


TREE #  1:  (1, (33, (32, (31, ((7, (6, (4, 5))), ((2, 3), (8, ((30, (29, (27, 28))), (((10, (11, (9, 17))), (13, (12, (16, (14, 15))))), (22, ((20, (18, 19)), (21, (23, (25, (24, 26)))))))))))))));   MP score: -1
This is a rooted tree.  Please check!
lnL(ntime: 64  np:129): -10252.745344      +0.000000
  34..1    34..35   35..33   35..36   36..32   36..37   37..31   37..38   38..39   39..7    39..40   40..6    40..41   41..4    41..5    38..42   42..43   43..2    43..3    42..44   44..8    44..45   45..46   46..30   46..47   47..29   47..48   48..27   48..28   45..49   49..50   50..51   51..10   51..52   52..11   52..53   53..9    53..17   50..54   54..13   54..55   55..12   55..56   56..16   56..57   57..14   57..15   49..58   58..22   58..59   59..60   60..20   60..61   61..18   61..19   59..62   62..21   62..63   63..23   63..64   64..25   64..65   65..24   65..26 
 1.860451 0.708246 7.458588 0.112438 0.979929 0.178103 0.644420 0.198887 0.133987 0.554616 0.203573 0.380543 0.400320 0.096274 0.128366 0.079070 0.333861 0.496671 0.215276 0.223273 0.405887 0.370124 0.138233 0.590830 0.175445 0.132572 0.102798 0.082433 0.087365 0.291021 0.070650 0.032230 0.071850 0.006782 0.108582 0.031004 0.104681 0.158287 0.097128 0.041212 0.027593 0.093809 0.066659 0.020194 0.022062 0.037920 0.011909 0.099071 0.129660 0.082267 0.073653 0.075031 0.030591 0.004409 0.013374 0.059049 0.085142 0.150238 0.037387 0.028755 0.016432 0.000004 0.000004 0.008669 2.083706 0.000100 0.685681 0.037590 999.000000 0.291302 999.000000 0.353626 0.820758 999.000000 0.734572 1.407789 1.184836 0.530494 0.877542 1.358410 0.242918 0.979192 0.620349 0.665000 0.447178 0.575772 0.790620 0.504289 0.832558 1.104839 0.416893 1.329491 0.800695 2.432093 1.808125 0.333246 2.035756 0.606645 999.000000 0.268794 0.905852 0.970579 0.647470 0.897394 0.387255 1.882965 0.444645 4.649842 0.827278 1.394299 0.454879 0.265286 0.695978 0.675976 1.332311 1.038169 0.755922 0.188624 999.000000 0.675014 0.704253 0.248344 2.195238 0.371634 1.936445 0.000100 0.000100 0.000100 999.000000

Note: Branch length is defined as number of nucleotide substitutions per codon (not per neucleotide site).

tree length = 19.659884

(1: 1.860451, (33: 7.458588, (32: 0.979929, (31: 0.644420, ((7: 0.554616, (6: 0.380543, (4: 0.096274, 5: 0.128366): 0.400320): 0.203573): 0.133987, ((2: 0.496671, 3: 0.215276): 0.333861, (8: 0.405887, ((30: 0.590830, (29: 0.132572, (27: 0.082433, 28: 0.087365): 0.102798): 0.175445): 0.138233, (((10: 0.071850, (11: 0.108582, (9: 0.104681, 17: 0.158287): 0.031004): 0.006782): 0.032230, (13: 0.041212, (12: 0.093809, (16: 0.020194, (14: 0.037920, 15: 0.011909): 0.022062): 0.066659): 0.027593): 0.097128): 0.070650, (22: 0.129660, ((20: 0.075031, (18: 0.004409, 19: 0.013374): 0.030591): 0.073653, (21: 0.085142, (23: 0.037387, (25: 0.016432, (24: 0.000004, 26: 0.008669): 0.000004): 0.028755): 0.150238): 0.059049): 0.082267): 0.099071): 0.291021): 0.370124): 0.223273): 0.079070): 0.198887): 0.178103): 0.112438): 0.708246);

(Alsi_A_04: 1.860451, (Pesi_B_07: 7.458588, (Euma1: 0.979929, (Laag_SVL1: 0.644420, ((H_susp: 0.554616, (G.inf95.1: 0.380543, (C.war97.1: 0.096274, C.war98.1: 0.128366): 0.400320): 0.203573): 0.133987, ((C.war02.1: 0.496671, G.ind96.1: 0.215276): 0.333861, (Vako_B_01: 0.405887, ((V.kom57.1: 0.590830, (V.ind79.1: 0.132572, (V.gou78.1: 0.082433, V.kom56.1: 0.087365): 0.102798): 0.175445): 0.138233, (((V.gil80.1: 0.071850, (V.gla81.1: 0.108582, (V.aca14.1: 0.104681, V.scal86.1: 0.158287): 0.031004): 0.006782): 0.032230, (V.mer84.1: 0.041212, (V.gig94.1: 0.093809, (V.pan90.1: 0.020194, (V.gou83.1: 0.037920, V.pan93.1: 0.011909): 0.022062): 0.066659): 0.027593): 0.097128): 0.070650, (V.mit15.1: 0.129660, ((V.scal91.1: 0.075031, (V.gla87.1: 0.004409, V.tris88.1: 0.013374): 0.030591): 0.073653, (V.ind82.1: 0.085142, (V.gou85.1: 0.037387, (V.pan00.1: 0.016432, (V.gou89.1: 0.000004, V.gou92.1: 0.008669): 0.000004): 0.028755): 0.150238): 0.059049): 0.082267): 0.099071): 0.291021): 0.370124): 0.223273): 0.079070): 0.198887): 0.178103): 0.112438): 0.708246);

Detailed output identifying parameters

kappa (ts/tv) =  2.08371

w (dN/dS) for branches:  0.00010 0.68568 0.03759 999.00000 0.29130 999.00000 0.35363 0.82076 999.00000 0.73457 1.40779 1.18484 0.53049 0.87754 1.35841 0.24292 0.97919 0.62035 0.66500 0.44718 0.57577 0.79062 0.50429 0.83256 1.10484 0.41689 1.32949 0.80070 2.43209 1.80813 0.33325 2.03576 0.60664 999.00000 0.26879 0.90585 0.97058 0.64747 0.89739 0.38725 1.88297 0.44464 4.64984 0.82728 1.39430 0.45488 0.26529 0.69598 0.67598 1.33231 1.03817 0.75592 0.18862 999.00000 0.67501 0.70425 0.24834 2.19524 0.37163 1.93644 0.00010 0.00010 0.00010 999.00000

dN & dS for each branch

 branch          t       N       S   dN/dS      dN      dS  N*dN  S*dS

  34..1      1.860   532.3   184.7  0.0001  0.0002  2.4066   0.1 444.5
  34..35     0.708   532.3   184.7  0.6857  0.2111  0.3079 112.4  56.9
  35..33     7.459   532.3   184.7  0.0376  0.3273  8.7075 174.2 1608.4
  35..36     0.112   532.3   184.7 999.0000  0.0505  0.0001  26.9   0.0
  36..32     0.980   532.3   184.7  0.2913  0.2008  0.6893 106.9 127.3
  36..37     0.178   532.3   184.7 999.0000  0.0799  0.0001  42.6   0.0
  37..31     0.644   532.3   184.7  0.3536  0.1460  0.4130  77.7  76.3
  37..38     0.199   532.3   184.7  0.8208  0.0628  0.0765  33.4  14.1
  38..39     0.134   532.3   184.7 999.0000  0.0601  0.0001  32.0   0.0
  39..7      0.555   532.3   184.7  0.7346  0.1691  0.2302  90.0  42.5
  39..40     0.204   532.3   184.7  1.4078  0.0733  0.0521  39.0   9.6
  40..6      0.381   532.3   184.7  1.1848  0.1322  0.1115  70.3  20.6
  40..41     0.400   532.3   184.7  0.5305  0.1087  0.2048  57.8  37.8
  41..4      0.096   532.3   184.7  0.8775  0.0310  0.0353  16.5   6.5
  41..5      0.128   532.3   184.7  1.3584  0.0459  0.0338  24.4   6.2
  38..42     0.079   532.3   184.7  0.2429  0.0146  0.0602   7.8  11.1
  42..43     0.334   532.3   184.7  0.9792  0.1107  0.1130  58.9  20.9
  43..2      0.497   532.3   184.7  0.6203  0.1430  0.2305  76.1  42.6
  43..3      0.215   532.3   184.7  0.6650  0.0635  0.0955  33.8  17.6
  42..44     0.223   532.3   184.7  0.4472  0.0564  0.1262  30.0  23.3
  44..8      0.406   532.3   184.7  0.5758  0.1137  0.1975  60.5  36.5
  44..45     0.370   532.3   184.7  0.7906  0.1155  0.1461  61.5  27.0
  45..46     0.138   532.3   184.7  0.5043  0.0368  0.0729  19.6  13.5
  46..30     0.591   532.3   184.7  0.8326  0.1872  0.2249  99.7  41.5
  46..47     0.175   532.3   184.7  1.1048  0.0599  0.0543  31.9  10.0
  47..29     0.133   532.3   184.7  0.4169  0.0325  0.0779  17.3  14.4
  47..48     0.103   532.3   184.7  1.3295  0.0366  0.0275  19.5   5.1
  48..27     0.082   532.3   184.7  0.8007  0.0258  0.0322  13.7   6.0
  48..28     0.087   532.3   184.7  2.4321  0.0343  0.0141  18.3   2.6
  45..49     0.291   532.3   184.7  1.8081  0.1096  0.0606  58.4  11.2
  49..50     0.071   532.3   184.7  0.3332  0.0155  0.0466   8.3   8.6
  50..51     0.032   532.3   184.7  2.0358  0.0124  0.0061   6.6   1.1
  51..10     0.072   532.3   184.7  0.6066  0.0205  0.0338  10.9   6.2
  51..52     0.007   532.3   184.7 999.0000  0.0030  0.0000   1.6   0.0
  52..11     0.109   532.3   184.7  0.2688  0.0213  0.0792  11.3  14.6
  52..53     0.031   532.3   184.7  0.9059  0.0101  0.0111   5.4   2.1
  53..9      0.105   532.3   184.7  0.9706  0.0346  0.0357  18.4   6.6
  53..17     0.158   532.3   184.7  0.6475  0.0463  0.0715  24.6  13.2
  50..54     0.097   532.3   184.7  0.8974  0.0314  0.0350  16.7   6.5
  54..13     0.041   532.3   184.7  0.3873  0.0098  0.0252   5.2   4.7
  54..55     0.028   532.3   184.7  1.8830  0.0105  0.0056   5.6   1.0
  55..12     0.094   532.3   184.7  0.4446  0.0237  0.0532  12.6   9.8
  55..56     0.067   532.3   184.7  4.6498  0.0279  0.0060  14.8   1.1
  56..16     0.020   532.3   184.7  0.8273  0.0064  0.0077   3.4   1.4
  56..57     0.022   532.3   184.7  1.3943  0.0079  0.0057   4.2   1.1
  57..14     0.038   532.3   184.7  0.4549  0.0097  0.0212   5.1   3.9
  57..15     0.012   532.3   184.7  0.2653  0.0023  0.0087   1.2   1.6
  49..58     0.099   532.3   184.7  0.6960  0.0297  0.0426  15.8   7.9
  58..22     0.130   532.3   184.7  0.6760  0.0385  0.0569  20.5  10.5
  58..59     0.082   532.3   184.7  1.3323  0.0293  0.0220  15.6   4.1
  59..60     0.074   532.3   184.7  1.0382  0.0248  0.0239  13.2   4.4
  60..20     0.075   532.3   184.7  0.7559  0.0231  0.0305  12.3   5.6
  60..61     0.031   532.3   184.7  0.1886  0.0048  0.0256   2.6   4.7
  61..18     0.004   532.3   184.7 999.0000  0.0020  0.0000   1.1   0.0
  61..19     0.013   532.3   184.7  0.6750  0.0040  0.0059   2.1   1.1
  59..62     0.059   532.3   184.7  0.7043  0.0178  0.0252   9.5   4.7
  62..21     0.085   532.3   184.7  0.2483  0.0159  0.0642   8.5  11.9
  62..63     0.150   532.3   184.7  2.1952  0.0582  0.0265  31.0   4.9
  63..23     0.037   532.3   184.7  0.3716  0.0087  0.0234   4.6   4.3
  63..64     0.029   532.3   184.7  1.9364  0.0109  0.0057   5.8   1.0
  64..25     0.016   532.3   184.7  0.0001  0.0000  0.0213   0.0   3.9
  64..65     0.000   532.3   184.7  0.0001  0.0000  0.0000   0.0   0.0
  65..24     0.000   532.3   184.7  0.0001  0.0000  0.0000   0.0   0.0
  65..26     0.009   532.3   184.7 999.0000  0.0039  0.0000   2.1   0.0

tree length for dN:       3.4041
tree length for dS:      15.6285

dS tree:
(Alsi_A_04: 2.406572, (Pesi_B_07: 8.707541, (Euma1: 0.689303, (Laag_SVL1: 0.412977, ((H_susp: 0.230241, (G.inf95.1: 0.111542, (C.war97.1: 0.035300, C.war98.1: 0.033796): 0.204836): 0.052089): 0.000060, ((C.war02.1: 0.230532, G.ind96.1: 0.095512): 0.113033, (Vako_B_01: 0.197494, ((V.kom57.1: 0.224900, (V.ind79.1: 0.077922, (V.gou78.1: 0.032249, V.kom56.1: 0.014115): 0.027531): 0.054259): 0.072909, (((V.gil80.1: 0.033829, (V.gla81.1: 0.079171, (V.aca14.1: 0.035673, V.scal86.1: 0.071466): 0.011111): 0.000003): 0.006073, (V.mer84.1: 0.025201, (V.gig94.1: 0.053206, (V.pan90.1: 0.007721, (V.gou83.1: 0.021233, V.pan93.1: 0.008733): 0.005689): 0.005990): 0.005556): 0.035045): 0.046632, (V.mit15.1: 0.056910, ((V.scal91.1: 0.030545, (V.gla87.1: 0.000002, V.tris88.1: 0.005875): 0.025643): 0.023874, (V.ind82.1: 0.064212, (V.gou85.1: 0.023359, (V.pan00.1: 0.021255, (V.gou89.1: 0.000005, V.gou92.1: 0.000004): 0.000005): 0.005654): 0.026534): 0.025220): 0.021996): 0.042650): 0.060632): 0.146082): 0.126230): 0.060181): 0.076472): 0.000080): 0.000051): 0.307938);
dN tree:
(Alsi_A_04: 0.000241, (Pesi_B_07: 0.327315, (Euma1: 0.200795, (Laag_SVL1: 0.146039, ((H_susp: 0.169128, (G.inf95.1: 0.132159, (C.war97.1: 0.030978, C.war98.1: 0.045909): 0.108665): 0.073330): 0.060140, ((C.war02.1: 0.143010, G.ind96.1: 0.063516): 0.110681, (Vako_B_01: 0.113712, ((V.kom57.1: 0.187242, (V.ind79.1: 0.032485, (V.gou78.1: 0.025822, V.kom56.1: 0.034329): 0.036603): 0.059947): 0.036767, (((V.gil80.1: 0.020522, (V.gla81.1: 0.021281, (V.aca14.1: 0.034623, V.scal86.1: 0.046272): 0.010065): 0.003044): 0.012364, (V.mer84.1: 0.009759, (V.gig94.1: 0.023658, (V.pan90.1: 0.006388, (V.gou83.1: 0.009658, V.pan93.1: 0.002317): 0.007932): 0.027851): 0.010461): 0.031450): 0.015540, (V.mit15.1: 0.038470, ((V.scal91.1: 0.023090, (V.gla87.1: 0.001979, V.tris88.1: 0.003966): 0.004837): 0.024786, (V.ind82.1: 0.015947, (V.gou85.1: 0.008681, (V.pan00.1: 0.000002, (V.gou89.1: 0.000000, V.gou92.1: 0.003891): 0.000000): 0.010949): 0.058250): 0.017762): 0.029305): 0.029683): 0.109630): 0.115495): 0.056447): 0.014619): 0.062765): 0.079941): 0.050468): 0.211147);

w ratios as labels for TreeView:
(Alsi_A_04 #0.0001 , (Pesi_B_07 #0.0375898 , (Euma1 #0.291302 , (Laag_SVL1 #0.353626 , ((H_susp #0.734572 , (G.inf95.1 #1.18484 , (C.war97.1 #0.877542 , C.war98.1 #1.35841 ) #0.530494 ) #1.40779 ) #999 , ((C.war02.1 #0.620349 , G.ind96.1 #0.665 ) #0.979192 , (Vako_B_01 #0.575772 , ((V.kom57.1 #0.832558 , (V.ind79.1 #0.416893 , (V.gou78.1 #0.800695 , V.kom56.1 #2.43209 ) #1.32949 ) #1.10484 ) #0.504289 , (((V.gil80.1 #0.606645 , (V.gla81.1 #0.268794 , (V.aca14.1 #0.970579 , V.scal86.1 #0.64747 ) #0.905852 ) #999 ) #2.03576 , (V.mer84.1 #0.387255 , (V.gig94.1 #0.444645 , (V.pan90.1 #0.827278 , (V.gou83.1 #0.454879 , V.pan93.1 #0.265286 ) #1.3943 ) #4.64984 ) #1.88297 ) #0.897394 ) #0.333246 , (V.mit15.1 #0.675976 , ((V.scal91.1 #0.755922 , (V.gla87.1 #999 , V.tris88.1 #0.675014 ) #0.188624 ) #1.03817 , (V.ind82.1 #0.248344 , (V.gou85.1 #0.371634 , (V.pan00.1 #0.0001 , (V.gou89.1 #0.0001 , V.gou92.1 #999 ) #0.0001 ) #1.93644 ) #2.19524 ) #0.704253 ) #1.33231 ) #0.695978 ) #1.80813 ) #0.79062 ) #0.447178 ) #0.242918 ) #0.820758 ) #999 ) #999 ) #0.685681 );


Time used: 58:36
