# Supplementary material for: Co-option of the same ancestral gene family gave rise to mammalian and reptilian toxins
Source: BMC Biol. 2021 Dec 23;19:268. doi: 10.1186/s12915-021-01191-1 (PMC8705180; doi:10.1186/s12915-021-01191-1)
Supplement: Supplementary file 6 — Additional file 6. – PAML results mammals. [file 12915_2021_1191_MOESM6_ESM.txt]

     13    810

BLTXBLABR                       GGC GCT GTA CCC ACC GGT CCA AGT ATT GAG ATC CAC TCC CGG ATC ATC GGA GGT TGG GAA TGT GAC AAA CAC TCG CAG CCC TGG CAG GCA CTT CTG ACC TTC ACC CGC AAG CAC AAT AGT GTA TGT GGG GGT GTC CTC GTG CAC CCC CAG TGG GTG CTC ACA GCG GCC CAC TGC ATT GGA GAT AAT TAC AAG GTC TTG TTG GGG CTT CAT GAC CGC TCT TCA GAG GAA AGC ACA GTC CAG GAA GCC CGG --- --- GTC AGC GCT AGA TTC CCA CAC CCT CTC TAC AAC ATG ACT CTC CTG AAC CTC CTG CTA AGT CAC AAA ATG AAC CTG ACG TTC TTC TAC AAG ACC TTC CTC GGA GCA GAT TTC AGC CAC GAC CTC ATG CTG CTG CAC CTG GAT CAG CCT GTC CAG --- CTA ACG GAC GCT GTG CAG GTC CTG GAC CTG CCC ACC CAG GAG CCC CAA GTG GGG AGC ACG TGC CAC GTC TCT GGA TGG GGC AGG ACC AGT CAG AAC TAT GAG AAT TCC TTT GTC CTT CCT GAG AAG CTC CAG TGT GTG GAA TTC ACA CTC CTG TCC AAC AAT GAA TGC TCC CAT GCC CAC ATG TTT AAG GTG ACC GAG GCC ATG CTG TGC GCT GGA CAC ATG GAG GGC GGC AAG GAC AGC TGT GTG GGA GAC TCA GGG GGC CCG CTC ATC TGT GAC GGG GTG TTT CAA GGA ATC GCA TCC TGG GGC TCT AGC CCA TGT GGT CAG CAA GGA AGG CCT GGA ATC TAC GTC AAA GTA TTC TTG TAC ATC AGC TGG ATC CAG GAG ACC ATC AAG GCA CAC AGC 
CaluKLK1b                       TGT GCC GCA CCC CCT --- --- --- --- --- GTT CAG TCC CGG ATC ATA GGC GGC TGG GAT TGT ACG AAG AAT TCT CAA CCG TGG CAG GCA GCT CTG TAC CAT TAC AGC --- --- AAG TTC CAG TGT GGG GGT GTC CTG GTG CAC CCA GAG TGG GTG CTC ACC GCT GCC CAC TGC ATA AAC GAC AAT TAC CAG CTC TGG CTG GGT CGC TAC AAC CTG TTC GAG CAT GAA GAC ACG GCC CAG TTT GTC CAG --- --- GTC AGA GAG AGC TTC CCT CAC CCT GAA TTT AAC CTG AGT CTC CTG AAG AAC --- --- --- --- --- --- --- --- --- --- --- CAT ACC CGC CTC CCA GAA GAG GAC TAC AGC CAT GAC ATC ATG CTG CTG CGC CTC GCA GAG CCC GCT CAG --- ATT ACG GAT GCT GTG AGG GTC CTG GAC CTG CCC ACC CAG GAA CCC CAA GTG GGG AGC ACC TGC TAT GCC TCT GGC TGG GGC AGC ATC --- --- --- GAA CCC GAT AAG TTC ATA TAC CCA GAT GAT CTC CAG TGT GTG GAC CTC GAA CTC CTG TCC AAT GAT ATA TGT GCC AAT GCC CAC TCC CAG AAG GTT ACA GAG TTC ATG CTG TGT GCT GGA CAC CTG GAG GGC GGC AAG GAT ACC TGT GTG GGT GAC TCA GGG GGC CCA CTG ATC TGC GAT GGT GTG CTT CAA GGA ATT ACA TCC TGG GGC CAC GTC CCA TGT GGC AGT CCC AAT ATG CCT GCG GTC TAC ACC AAA GTG ATT TCA CAC CTG GAG TGG ATC AAG GAG ACC ATG ACA GCC AAC CCC 
EreuK1b                         GGT GCA GTG CCT CCA --- --- --- --- --- ATC CAG TCC CGG ATC ATC GGA GGC TGG GAC TGT CAG AAG AAT TCC CAA CCC TGG CAG GTG GCC CTG TAC CAC TTC AGC --- --- AAC TTT CAG TGT GGG GGT ACC CTG GTG CAC CCC CGG TGG GTT CTC ACG GCT GCC CAC TGC TCA AGC GAC AAT TAC CAG CTC TGG CTG GGT CGT AAT GAC CTG TTT GAG GAT GAA GAC ACA GCC CAG TTT GCT CAG --- --- GTC AGC AAC AGC TTC CCA CAC CCT CAG TTC AAT ATG AGC CTC CTG ATC AAC --- --- --- --- --- --- --- --- --- --- --- CAC ACC GCC CAG CCC GGG GAC GAC TAC AGC CAC GAC ATC ATG CTG CTC CGC CTG ACG GAG CCT GTC CAG --- ATC ACG GAC GCG GTC AAG GTC ATG GAG CTG CCC ACC CAG GAG CCC ACA GTG GGG AGC ACC TGC TAC GCC TCT GGC TGG GGC AGC ATT --- --- --- AGG CCA TTC CAG TTC CTG TAT CCA GAC CAC CTC CAG TGT GTA GAT CTC CAG CTC CTG AGT AAT GAT TAC TGC GTC CGT GCC TAC CCT CAG AAT ATC ACC AAC TAC ATG TTG TGT GCC GGG AAG CTG GAG GGT GGC AAA GAC ACC TGC GTG GGT GAC TCC GGG GGA CCC CTG ATC TGT GAC GGG GTA TTT CAA GGT GTC ACA TCG TGG GGC CAA GTG CCC TGT GGC GCC CCA CAA CAT CCC AGC GTC TAC TGC AGA GTG ATC GAC TAC GTG GAT TGG ATA AAG GAA ACC ATT GCG GCC AAC CCC 
HosaKLK1                        GGT GCT GCG CCC CCG --- --- --- --- --- ATT CAG TCC CGG ATT GTG GGA GGC TGG GAG TGT GAG CAG CAT TCC CAG CCC TGG CAG GCG GCT CTG TAC CAT TTC AGC --- --- ACT TTC CAG TGT GGG GGC ATC CTG GTG CAC CGC CAG TGG GTG CTC ACA GCT GCT CAT TGC ATC AGC GAC AAT TAC CAG CTC TGG CTG GGT CGC CAC AAC TTG TTT GAC GAC GAA AAC ACA GCC CAG TTT GTT CAT --- --- GTC AGT GAG AGC TTC CCA CAC CCT GGC TTC AAC ATG AGC CTC CTG GAG AAC --- --- --- --- --- --- --- --- --- --- --- CAC ACC CGC CAA GCA GAC GAG GAC TAC AGC CAC GAC CTC ATG CTG CTC CGC CTG ACA GAG CCT GCT GAT ACC ATC ACA GAT GCT GTG AAG GTC GTG GAG TTG CCC ACC GAG GAA CCC GAA GTG GGG AGC ACC TGT TTG GCT TCC GGC TGG GGC AGC ATC --- --- --- GAA CCA GAG AAT TTC TCA TTT CCA GAT GAT CTC CAG TGT GTG GAC CTC AAA ATC CTG CCT AAT GAT GAG TGC AAA AAA GCC CAC GTC CAG AAG GTG ACA GAC TTC ATG CTG TGT GTC GGA CAC CTG GAA GGT GGC AAA GAC ACC TGT GTG GGT GAT TCA GGG GGC CCG CTG ATG TGT GAT GGT GTG CTC CAA GGT GTC ACA TCA TGG GGC TAC GTC CCT TGT GGC ACC CCC AAT AAG CCT TCT GTC GCC GTC AGA GTG CTG TCT TAT GTG AAG TGG ATC GAG GAC ACC ATA GCG GAG AAC TCC 
SopaB2                          GGC GCG GCA CCC CCC --- --- --- --- --- ATC GAC TCC CGG ATC GTG GGC GGC TGG GAG TGT AAA AAG AAC TCA CAG CCC TGG CAG GCG GCT CTG TTT GAA GGC ACG --- --- AAA ATA AAA TGT GGG GGC GTG TTG GTG AAC CCG CAG TGG GTG ATC ACT GCT GCC CAC TGC GTG AGC ACC AAA TAC AAT CTA GCC CTG GGT CGT CAC AAC TTG TCT GCT GAT GAA GAC ACA GCA CAG TTT TTT GAG --- --- GTG ACT GAA AGC TTC CCA CAC CCT CAA TTC AAC ATG GGC CTC CTG GGG GAT --- --- --- --- --- --- --- --- --- --- --- CAC ACC ACC AAG CCC AGG GTT GGC AGC AGC CAC GAC ATC ATG CTG CTG CGC CTG CCC AAG CCG GCC AAG --- ATC ACC AGC GCC GTG AGG CCC GTG GAG CTG CCC ACC AAG GAG GCG CCG CTG GGG ACC ACC TGC TAC GCC TCA GGC TGG GGC AGC ACC --- CTT AGC CAC CCG ACG GAC GTC TCG TAC CCA GAT GTT CTC CAG TGT GTG GAT CTC ACA CTC CTG TCC AAC AAT GTG TGT GCC AGC GCC TAC TAC GCA AAG ATC ACA GAG TTC ATG GTC TGT GCT GGA AGC TTG GAG GGT GGC AAG GCC GTT TGT ACG GGT GAC TCA GGG GGC CCG CTG ATG TGC AAC GGC GTG TTA CAG GGC ATC ACG TCA TGG GGC CAC AGG CCG TGT GGT GCG CCC AAA AAG CCG GGC GTC TTC ACC AGA GTC ATT AAG TAC CTG GGA TGG ATC AAA GAG ACC ATA GAG GCA CAT CCC 
SopaB3                          GGC GCG GCA CCC CCC --- --- --- --- --- ATC GAC TCC CGG ATC GTG GGC GGC TGG GAG TGT AAA AAG AAC TCA CAG CCC TGG CAG GCG GCT CTG TTT GAA GGC ACG --- --- AAA ATA AAA TGT GGG GGC GTG TTG GTG AAC CCG CAG TGG GTG ATC ACT GCT GCC CAC TGC GTG AGC ACC AAA TAC AAG GTA GCC CTG GGT CGT CAC GAC GTG TCT GCT GAT GAA GAC ACA GCC CAG TTT TTT GAG --- --- GTG ACT GAA AGC TTC CCA CAC CCT CAA TTC AAC ATG AGC CTC CTG GTG AAA --- --- --- --- --- --- --- --- --- --- --- CAC ACC ATC CAG CCT GGG GAG GAC TAC AGC CAC GAC ATC ATG CTG CTG CGC CTG CCC AAG CCG GCC AAG --- ATC ACC AGC GCC GTG AGG CCC GTG GAG CTG CCC ACC GAG GAG GCG CCG CTG GGG ACC ACC TGC TAC ACC TCG GGC TGG GGC AAC ACC --- CTT ATG CAC ACG ACA GCT GTC TCC CTC CCA GAT GTT CTC CAG TGT ATG GAT CTC ACA CTC CTG TCC AAC AAT GTG TGT GCC AGC ACC TAC TCC CCA AAG ATC ACA GAG TTC ATG GTC TGT GCT GGA ATG TTG CAG GGC GGC AAG GCC ACG TGT CTG GGT GAC TCA GGG GGC CCG CTG ACG TGC AAC GGC GTG TTA CAG GGC ATC ACA TCA TGG GGC CCC AGG CTA TGT GGC TTC CCC GAA ATG CCG GGC GTC TTC ACC AGA ATC ATT AAG TAC CTG AGA TGG ATC AAA GAG ACC ATA GAG GCA CAT CCC 
SopaB5                          TGC GCG GCA CCC CCC --- --- --- --- --- ATC GAC TCC CGG ATC GTG GGC GGC TGG GAG TGT AAA AAG AAC TCG CAG CCC TGG CAG GTG GCT CTG TAT GAA GAC GAC --- --- ACC TTA GTA TGT GGG GGC GTG TTG TTG AAC CCG CAG TGG GTG ATC ACC GCT GCC CAC TGT GTG AGC ACC AAA TAC AAG GTA GCC CTG GGT CGT CAT GAC GTG TCT GCT GAT GAA GAC ACA GCC CAG TTT TTC GAG --- --- GTG AGT GAC AGC TTC CCA CAC CCT CAG TAC AAC ATG AGC CTC CTG GTG GAT --- --- --- --- --- --- --- --- --- --- --- CAC ACT ATC GAG CCC GGG GAG GAC TAC AGC CAC GAC ATC ATG CTG CTG CGC CTG GCC AAG CCG GTC AAG --- ATG ACC AGC GCT GTG AGG CCC GTG GAG CTG CCC ACC CAG GAG GTG CCG CTG GGG ACC ACC TGC TAC ACC TCA GGC TGG GGC AAC ACC --- CTT ATC CAC CCG ACG GAT GTC TCC TAC CCA GAT GCT CTC CAG TGT GTG GAT CTC ACA CTC CTG TCC AAC AAT GTG TGT GCC AGC GCC TAC ATC GTG AAG ATC ACT GAC TTC ATG GTC TGT GCT GGA ATC TTG CAT GGC GGC AAG GCC ACG TGT CTG GGT GAC TCA GGG GGC CCG CTG ACG TGC AAC GGC GTG TTA CAG GGC ATC ACG TCA TGG GGC CCC AGG CCG TGT GGC ACG CCC AGA AAG CCC AGT GCC TTC ACC AAA ATC ATT AAG TAC CTG AGA TGG ATC AAA GAG ACC ATG GGG GCA CAT CCC 
SopaB7                          GGC GCG GCA CCC CCC --- --- --- --- --- ATC GAC TCC CGG ATC GTG GGC GGC TGG GAG TGT AAA AAG AAT TCG CAG CCC TGG CAG GTG GCT CTG TAT GGA CCC AAC --- --- ACC TTA ATA TGT GGG GGC GTC TTG TTG AAC CCT CTG TGG GTC GTG ACC GCT GCC CAC TGC ATA AGC ACC AAA TAC AAG GTA GCC CTG GGT CGT CAC GAC GTG TCT GCT GAT GAA GAC ACA GCC CAG TTC TTC GAG --- --- GTG ACT GAC AGC TTC CCG CAC CCT CAG TAC AAC ATG GGC CTC CCG GGG GAT --- --- --- --- --- --- --- --- --- --- --- CAC TCC TAC CAG CCC AGG AAG GAC AAC AGC CAC GAC ATC ATG CTG CTG CGC CTG CCC AAG CCG GCC GAG --- ATC ACC AGC GCC GTG AGG CCC GTG GAG CTG CCC ACC GAG GAG GTG CCG CTG GGA ACC ACC TGC TAC GCC TCG GGC TGG GGC AGC ACC --- CTT AGC CAC CCG ACA GCT GTT TCC TAC CCA GAT GTT CTT CAG TGT GTG GGT CTC AAA CTC CTA TCC AAC AAA GAG TGT GGC AGA TCC CAT CTT GAT AAA GTA GCA GAG TTC ATG CTG TGC GCT GGA ATC TTG CAT GGC GGC AAG GAC ACG TGT TTG GGT GAC TCA GGG GGC CCG CTG ACG TGC AAC GGC GTG TTA CAG GGC ATC ACA TCA TCA GGC CCC AGG CCG TGT GGC ATG CCC AGA TGG GCG GGC ACC TAC ATC AAA ATC ATT AAG TAC CTG GGA TGG ATC AAA GAG ACC ATA GAG GCA CAT CCC 
HosaKLK2                        GGT GCC GTG CCC CTC --- --- --- --- --- ATC CAG TCT CGG ATT GTG GGA GGC TGG GAG TGT GAG AAG CAT TCC CAA CCC TGG CAG GTG GCT GTG TAC AGT CAT GGA --- --- TGG GCA CAC TGT GGG GGT GTC CTG GTG CAC CCC CAG TGG GTG CTC ACA GCT GCC CAT TGC CTA AAG AAG AAT AGC CAG GTC TGG CTG GGT CGG CAC AAC CTG TTT GAG CCT GAA GAC ACA GGC CAG AGG GTC CCT --- --- GTC AGC CAC AGC TTC CCA CAC CCG CTC TAC AAT ATG AGC CTT CTG AAG CAT --- --- --- --- --- --- --- --- --- --- --- CAA AGC CTT AGA CCA GAT GAA GAC TCC AGC CAT GAC CTC ATG CTG CTC CGC CTG TCA GAG CCT GCC AAG --- ATC ACA GAT GTT GTG AAG GTC CTG GGC CTG CCC ACC CAG GAG CCA GCA CTG GGG ACC ACC TGC TAC GCC TCA GGC TGG GGC AGC ATC --- --- --- GAA CCA GAG GAG TTC TTG CGC CCC AGG AGT CTT CAG TGT GTG AGC CTC CAT CTC CTG TCC AAT GAC ATG TGT GCT AGA GCT TAC TCT GAG AAG GTG ACA GAG TTC ATG TTG TGT GCT GGG CTC TGG ACA GGT GGT AAA GAC ACT TGT GGG GGT GAT TCT GGG GGT CCA CTT GTC TGT AAT GGT GTG CTT CAA GGT ATC ACA TCA TGG GGC CCT GAG CCA TGT GCC CTG CCT GAA AAG CCT GCT GTG TAC ACC AAG GTG GTG CAT TAC CGG AAG TGG ATC AAG GAC ACC ATC GCA GCC AAC CCC 
HosaKLK3                        GGT GCT GCA CCC CTC --- --- --- --- --- ATC CTG TCT CGG ATT GTG GGA GGC TGG GAG TGC GAG AAG CAT TCC CAA CCC TGG CAG GTG CTT GTG GCC TCT CGT GGC --- --- AGG GCA GTC TGC GGC GGT GTT CTG GTG CAC CCC CAG TGG GTC CTC ACA GCT GCC CAC TGC ATC AGG AAC AAA AGC GTG ATC TTG CTG GGT CGG CAC AGC CTG TTT CAT CCT GAA GAC ACA GGC CAG GTA TTT CAG --- --- GTC AGC CAC AGC TTC CCA CAC CCG CTC TAC GAT ATG AGC CTC CTG AAG AAT --- --- --- --- --- --- --- --- --- --- --- CGA TTC CTC AGG CCA GGT GAT GAC TCC AGC CAC GAC CTC ATG CTG CTC CGC CTG TCA GAG CCT GCC GAG --- CTC ACG GAT GCT GTG AAG GTC ATG GAC CTG CCC ACC CAG GAG CCA GCA CTG GGG ACC ACC TGC TAC GCC TCA GGC TGG GGC AGC ATT --- --- --- GAA CCA GAG GAG TTC TTG ACC CCA AAG AAA CTT CAG TGT GTG GAC CTC CAT GTT ATT TCC AAT GAC GTG TGT GCG CAA GTT CAC CCT CAG AAG GTG ACC AAG TTC ATG CTG TGT GCT GGA CGC TGG ACA GGG GGC AAA AGC ACC TGC TCG GGT GAT TCT GGG GGC CCA CTT GTC TGT AAT GGT GTG CTT CAA GGT ATC ACG TCA TGG GGC AGT GAA CCA TGT GCC CTG CCC GAA AGG CCT TCC CTG TAC ACC AAG GTG GTG CAT TAC CGG AAG TGG ATC AAG GAC ACC ATC GTG GCC AAC CCC 
CaluKLK2                        GGT GCC GAA CCC CAC --- --- --- --- --- TTC CAG CCC CGG ATC ATA GGA GGC AGG GAA TGT TTG AAG AAT TCT CAG CCC TGG CAG GTG GCT GTG TAC CAT AAT GGT --- --- GAA TTT GCT TGT GGG GGT GTC CTG GTA CAC CCA GAG TGG GTG CTC ACA GCT GCC CAC TGT GCA AAC AGT AAT TGT GAG GTC TGG CTG GGT CGC CAC AAC CTG TCG GAG TCG GAA GAT GAA GGC CAG TTA GTC CAA --- --- GTC AGA AAA AGC TTC ATA CAT CCA CTC TAC AAA ACG AAG GTC CCT AGA --- --- --- --- --- --- --- --- --- --- --- --- GCC GTC ATC CGT CCA GGG GAA GAT AGA AGC CAT GAC CTC ATG CTG CTG CAC CTG GAA GAG CCC GCC AAG --- ATA ACA AAA GCT GTG AGG GTG ATG GAC CTG CCC AAA AAG GAA CCT CCA TTG GGG AGT ACC TGC TAT GTC TCT GGA TGG GGC AGC ACT --- --- --- GAT CCA GAA ACG ATT TTT CAC CCA GGG AGT CTC CAG TGT GTG GAC CTC AAA CTC CTG TCC AAT AAT CAA TGT GCA AAA GTA TAC ACT CAA AAG GTG ACA AAG TTC ATG CTG TGT GCT GGT GTC TTG GAG GGT AAA AAA GAT ACC TGC AAG GGT GAC TCA GGA GGC CCT CTG ATA TGT GAT GGT GAA TTG GTA GGT ATC ACA TCA TGG GGG GCT ACT CCA TGT GGC AAG CCT CAA ATG CCA TCC TTG TAT ACC AGG GTG ATG CCT CAT CTG ATG TGG ATC AAG GAC ACC ATG AAA GCC AAC ACC 
EreuK1a                         GGT GCA GCG CCG CTC --- --- --- --- --- ATT CAG TCC CGG ATC ATT GGA GGT TGG GAG TGT GAG AAG CAT TCC CAC CCC TGG ATG GTG GCC CTG TAC CAC AAT GGC --- --- TTC TTC AAA TGT GGG GGT ATT CTG GTG CAC CCC CAG TGG GTG CTC ACA GCT GCC CAC TGC GTA GGA AAG AAT TAT CAG CTC AGG CTG GGT CAC CAC AGC CTG AAT GAG CGC AAC GAC AGG GGC CAG CTC GCC CAT --- --- GTC AGG GGT AGC TTC CCG CAT CCG CTC TAC AAC ATG AGC CTG AGG AAG AAA --- --- --- --- --- --- --- --- --- --- --- CAC AGG CCC CAG CCC GGG GAC GAC TAC AGC CAC GAC CTC ATG CTG CTC CGC ACG GCA AAG CCT GTG CAG --- ATC ACA GAC ACC GTG CAG GTC CTG GAG CTG CCC ACC CGG GAG CCC GCT GTG GGG AGC AGC TGC TAT GCC CTG GGC TGG GGC AGC GTC --- --- --- AAC CCG GTT AAC TTG TCA CTC CCA CCG ACT CTC CAG TGT GTG GAC CTC AGG CTG CTG CCC AGG GCC ATC TGT GCC CAC AGC TAC AAA GAG AAA GTG ACA GGC TCC ATG CTG TGT GCT GGC GTC CTG TTG GGT GGC AAA GAC ACC TGC CTG GGT GAC TCC GGA GGC CCC CTG ATC TGC GAG GGA GTG TTT CAC GGC ATC ACG TCC TGG GGT GGC AGG CCC TGT GCC AAG CGC CAG TTT CCT GCC TTG TAC ACC AAG CTG ATG TCT CAC CGC GAG TGG GTC CAG GGC ACC ATC TCC CAA AAC TCC 
OranA14                         GGG GTG ACC GTG --- --- --- --- --- --- GCC CAG GTT CGC ATC CTG GGG GGC CAG GAG TGC CCC CCC AAT TCA CAC CCC TGG CAG GTG GCG CTC TAC TAC TTC TCT --- --- GAT TTC GTG TGC GGG GGC GTC CTC ATT GAC AGC AAT TGG GTG CTC ACG GCG GCA CAC TGC CAA GTC CAA CAT TAC CAG GTC TGG CTG GGC CGC CGA CTT CGC TGG AGG ACG ACG AGG AGG GGC GGG GTC AGT TCG TCC TGG TCA AAG GCC AGC TTC CCC CAT CCT GAC TTC AAC ATG AGC CTC GTG GGG CAG --- --- --- --- --- --- --- --- --- --- --- CAA GAG AAT CCT GAG GAG CTG GAC TAC AGC CAC GAC ATC ATG CTC CTG CAG CTG GCC GAG CCG GCG CAG --- TTC AAC TCC TAC ATC CAG CCC CTC ACG CTC CCC AAG GCA GTC GTC TCT ACG GAC ACC ACC TGC TGG ACC TCG GGC TGG GGC AGC ATC --- --- --- TCG AGC AAC TCG GCC ATC TTC CCA AGT GAA CTG CAG TGC GTG GAG CTG CAA ATT CTG CCT AAC GAG ATA TGT GAT CTG GCC CAC CCA GAG AAG GTG ACG GAG TTC ATG CTG TGT GCG GGA TTA ATG CAA GGG GGC AAG GAC AGT TGT CAG GGA GAC TCA GGA GGC CCC TTG ATT TGT AAC AAC ACC CTC CAG GGC ATC ACG TCC TGG GGT CAC TTC CCC TGT GGC CTC CCG GGC AAG CCG GGC CTC TCC ACC AAG GTG TTT GCA TAT CTG GAC TGG ATT GCC AAA ACC ATG GAA GAC AAC --- 


Printing out site pattern counts


        13        780  P

BLTXBLABR                        --- --- --- AAA AAA AAA AAC AAC AAC AAC AAC AAG AAG AAG AAG AAG AAG AAG AAT AAT AAT AAT ACA ACA ACA ACC ACC ACC ACC ACC ACC ACC ACC ACG ACG ACG ACT AGA AGC AGC AGC AGC AGC AGC AGC AGC AGG AGG AGT AGT ATC ATC ATC ATC ATC ATC ATC ATC ATC ATG ATG ATG ATG ATG ATT ATT CAA CAA CAA CAC CAC CAC CAC CAC CAC CAC CAC CAC CAC CAC CAC CAG CAG CAG CAG CAG CAG CAG CAG CAG CAG CAG CAG CAT CAT CCA CCA CCA CCC CCC CCC CCC CCC CCG CCT CCT CCT CCT CGC CGC CGG CGG CTA CTA CTC CTC CTC CTC CTC CTC CTC CTC CTC CTC CTG CTG CTG CTG CTG CTG CTG CTG CTG CTG CTT CTT CTT GAA GAA GAA GAA GAA GAC GAC GAC GAC GAC GAC GAC GAC GAG GAG GAG GAG GAG GAG GAG GAG GAT GAT GAT GCA GCA GCA GCA GCC GCC GCC GCC GCG GCT GCT GCT GCT GGA GGA GGA GGA GGA GGA GGA GGA GGA GGC GGC GGC GGC GGC GGC GGG GGG GGG GGG GGG GGT GGT GGT GGT GTA GTA GTA GTC GTC GTC GTC GTC GTC GTC GTC GTC GTG GTG GTG GTG GTG GTG GTG GTG TAC TAC TAC TAC TAC TAT TCA TCA TCC TCC TCC TCC TCC TCG TCT TCT TCT TGC TGC TGC TGC TGG TGG TGG TGT TGT TGT TGT TGT TTC TTC TTC TTC TTC TTC TTC TTG TTG TTG TTT TTT TTT
CaluKLK1b                        --- --- --- --- AAA AAG --- --- AAC AAG AAT --- AAG AAG ACA ACC CAG GAT AAG AAT GAT GAT ACC ACG GAA ACA ACC ACC ATC CCT CGC TAC TAC --- ACC ACG AGT AGC ACC AGA AGC AGC CCC GAC GAG GTC AGC ATG --- TTC ATA ATC ATC ATC ATG ATT CTG GTC GTT --- ATG CTG CTG TCC --- ATA CAA CAA CCC --- AAC AAT CAC CAC CAC CAC CAC CAG CAT CGC TAT --- AAG AGG AGT CAA CAG CAG CAG CAG CAG GAG GAG AAT TAC --- CCA CCT CCA CCC CCC CCC CCG CCA CCA CCC CCT CCT AGC CTG CAG CGG --- ATT AAC ATC CCA CTC CTC CTC CTC CTG CTG GAA --- CTC CTG CTG CTG CTG CTG CTG CTG CTG CGC GCT TAC ATA GAA GAC GAT TTT AAC ACG GAC GAC GAC GAT GAT GAT --- CAT CCC GAA GAG GAG GAG GAT GAC GAC GCA ACA GAG GCA GCC GCC GCC GTC TTC GCT GAG GCC GCT GCT AAC AAT GAA GCG GGA GGA GGC GGC GGT GGC GGC GGC GGC GGC TGT GGG GGG GGG GGT GGT --- GGC GGC GGT CAG GCA GTG ACC ATA CTC GCC GCC GCT GTC GTC GTC GTG GTG GTG GTG GTG GTG GTG GTT CAC CAT TAC TAC TTT GAA GAG TCA AAG GCC TCC TCC TCC TCT CAC TCT TTC TGC TGC TGT TGT TGG TGG TGG TGC TGT TGT TGT TGT --- ATT CAT CTC CTC TAC TTC CTG TCA TGG CAG CTT TTC
EreuK1b                          --- --- --- --- AGA AAG --- --- AAT ATC AAT --- AAA AAT GCG ACC CAG CAC AAC AAT GAT TTC ACG ACA CAG ACC ACC ACC ATT CCA GCC TAC TTC --- ACC ACG AGC AGC ACC AGC AGC AGC CCC GAC GAT GTG AGC CAT --- TTT ATC ATA ATC ATC ATT GTC GTG GTC ATC --- ATG ATG CTG CCT --- TCA ACA CAA CCA --- AAC AAT AAG CAC CAC CAC TAC CAG CAC CGC TAC --- AAG AAG GCC CAA CAG CAG CAG CAG CAG CGG GAG CGT AAT --- CCC CCA CCC CCC CCC CCT CCC CCC CCA CCT CCC CCT AGC CTG CAG CGG --- ATC AAC ATC CCC CTC CTC CTC CTC CTG CTG CAG --- CTG ATG CTC CTG CTG CTG CTG CTG TTG CGT GCC TAT TAC GAA GAT GAC TTT GAC CAG GAC GAC GAG GAC GAC GAC --- GAT CCA GAG AAC GAA GAG GAC GAC GAC ACG ACA GAC GTG GCC GCC GCC GCT TAC GCT AAC GCA GCC GCG AGC CAA GGG AGC GGG GGT GGA GGC GGT GGA GGC GGC GGC GGT GGT GGG GGG GGG GGG GGT --- GGC GGC GGT CAG GTG GTG TGC CTG CTC GCC GCC GTC ACC GTC GTC GTA GTA GTC GTG GTG GTG GTT ATC TAC CAC TAC TAC TTC AGG GAG TCC CAG GTC AGT TCC TCG TCC CAA TCT TTT TGC TGC TGC TGT TGG TGG TGG TGT TGC TGT TGT TGT --- ATC CAC CAG CTC TAC TTC CTG GAC TGG CAG TTT TTC
HosaKLK1                         --- --- ACC --- AGA CAG --- --- AAC GAG AAT --- AAA AAG GCG ACC CAG GAT ACT AAT GAT GAG ACA ACA AAA ACA ACC ACC ATC CCG CGC TAC TTC --- ACC ACA AGC AGC ACC AGT AGC AGC TCC AAC AAG GTC AGC AAG --- TTC GTG ATC ATG ATT ATA GTC GTG GTC ATT --- ATG ATG CTG GTC --- ATC GAA CAA CCC --- AAC CAT CAC CAC CAC CAT CAC CAG CAC CGC TTG --- GAG AAG ACC CAG CAG CAG CAG GAG GAT CAG GAG AAA CAC --- CCT CCA CGC CCC CCC CCC CCC CCG CCA CCT CCT CCT AGC TTG CAT CGG --- ATC AAC CTC GCA ATC CTC CTC CTC CTG CTG GGC --- CTG GTG CTC CTG CTG CTG CTG TTG CTG CGC GCT TTT GAG GAA GAC GAG TTT AAC GAG GAC GAT GAG GAC GAT GAT --- GAC CCA GAA GAC GAC GAA GAT GAC GAC ACA ACA GAG GCG GAG GCC GCT GTT TTC GCT GAG GCT GTC GCT AGC AAT GAC TCT GGA GGT GGA GGC GGT GGC GGC GGC GGC GGT GGT GGG GGG GGG GGT GGT --- GGC GGC GGC CAG GCG GTG GTC TCA CTC GCC GCT GCT ATC GTC GTC GTG GTG GTG GTG GTG GTG GTG GTG TAT CAC GCC TAC TTC GAA GAC TCA AAT AAA CCT TCC TCA TCC TAC TCC TTT TGC TGT TGC TGT TGG TGG TGG TGT TGT TGT TGT TGT --- CTG CAT CAA CTC TAC TTC CTG TCT TGG CAG CTC TTC
SopaB2                           --- --- --- --- AGA AAG --- AGC AAC GGG AAC --- AAG AAG GAG ACC AAT GTT AAA AAA AAT ACG ACT ACA ACA ACA ACC ACC ACC CCC ACC TTT GGC --- ACC ACC GGC AGC GTT ACT ACC AGC CCC GAC GGA AGG AGC AAG --- ATA GTG ATC ATG ATC ATA ATC CTG GTC ATC --- ATG ATG TTG TAC --- GTG CCG CAG CCC --- CAT AAC AGC AAC CAC CAC TAC GAC CAC CGC TAC CTT AAA AGG GCG CAG CAG CAG CAG AAG AAG CAG AAG AGC CAC --- CCG CCA CCG CCC GCG CCC CCC CCG CCA CCG CCG CCT ACG TTG GAG CGG --- ATC GAT ATC CCC CTC ATC CTC CTC CTG TTG CAA --- CTG GTG CTG CTG CTG CTG CTG CTG GTC CGT GCT TAC GTG GAA GAT GAG TTT AAC AAA GAC GAC GAG GCC AAC AGC --- GAT CCG GAG GAG GAG GAG GAT ACC GGC CCC ACG GTT GCG GCA GCC GCC TTT TTC GCT GAA GCG GCT GCC AGC AAA AGG GGC GGA GGC GGC GGC GGT GGC GGC GGC GGC GGT GGC GGG GGG GGG GGC GGT --- GGC GGT GGC AAA GCA GTC ACC TCG CTA GCA GCC GCC GTG CCC GTG GTG GTG GTG ACG CTG GTG GTG ATC TAC CAC TTC TAC TTC CAC GCT TCA GAC GCC TCC TCC TCA TCA CAC TCA TCT TGC TGC TGT TGT TGG TGG TGG TGC TGT TGT TGT TGT --- ATT GAA AAG CTC AGC TTC CTG AAG GCC GCA TTA GTC
SopaB3                           --- --- --- --- AGA AAG --- ATG AAC GTG AAC --- AAG AAG GAG ACC AAG GTT AAA AAA AAT ACA ACT ACA ACA ACA ACC ACC ACC CCC ATC TTT GGC --- ACC ACC AGC AGC ACG ACT ACC AGC CCC GAC AGA AGG AAC ATG --- ATA GTG ATC ACG ATC ATA ATC CTG GTC ATC --- ATG ATG TTG TCC --- GTG CCG CAG CCC --- CAT AAC ATG AAC CAC CAC TAC GAC CAC CGC TAC CTT AAA AGG TTC CAG CAG CAG CAG GAG AAG CAG AAG AGC CAC --- CTA CCA CCG CCC GCG CCC CCC CCG CCA CCG CCG CCT ACG GTG GAG CGG --- ATC AAA ATC CCT CTC ATC CTC CTC CTG TTG CAA --- CTG GTG CTG CTG CTG CTG CTG CTG GTC CGT GCT CTC GTG GAA GAT GAG TTT GAC AAA GAC GAC GAG GCC AAC AGC --- GAT ACG GAG GAG GAG CAG GAT ACC GAC CCC ACA GAG GCG GCA ACC GCC TTT TTC GCT GAA GCG GCT GCC AGC GAA GGG GGC GGA GGC GGC GGC GGT GGC GGC GGC GGC GGC GGC GGG GGG GGG GGC GGT --- GGC GGC GGC AAA GCA ATC ACC TCC GTA GCC ACC GCC GTG CCC GTG ATG GTG GTG CTG CTG GTG GTG ATC TAC CAC TTC TAC TTC CAC GCT TCA GCT GCC TCC TCC TCA TCA CCC TCG TCT TGC TGC TGT TGT TGG TGG TGG TGC TGT TGT TGT TGT --- ATT GAA CAG CTC TAC TTC CTG AAG GCC CCA TTA GTC
SopaB5                           --- --- --- --- AAA AAG --- ATC AAC GTG AAC --- AAG AAG GGG ACT AAG GCT ACC AAA AAT ACG ACC ACA ACA ACT ACC ACC ACC CCC ATC TAT GAC --- ACC ACC AGC AGC ACG AGT ACC AGC CCC GAC AGA AGG AAC AAG --- TTA GTG ATC ACG ATC ATG ATC CTG GCC ATC --- ATG ATG TTG ATC --- GTG CCG CAG CCC --- CAT AAC ATC AAC CAC CAC TAC GAC CAC CGC TAC CTT AAA AGG ACG CAG CAG CAG CAG CAG AAG CAG AAG AGC CAT --- CCG CCA CCG CCC GTG CCC CCC CCG CCA CCG CCC CCT GAC GTG GAG CGG --- ATG GAT ATC CCC CTC ATC CTC CTC CTG TTG CAG --- CTG GTG CTG CTG CTG CTG CTG CTG GTC CGT GCT TAC GTG GAA GAT GAG TTT GAC AAA GAC GAC GAG GCC AAC AGC --- GAT CCG GAG GAC GAG CAT GAT ACC GAC GCC ACG GAG GTG GCA GCC GCC TTC TTC GCT GAC GCG GCT GCT AGC AGA GGG AGT GGA GGC GGC GGC GGT GGC GGC GGC GGC GGC TGC GGG GGG GGG GGC GGT --- GGC GGC GGC GTA GCA ATC ACC TCC GTA GCC ACC GTC GTG CCC GTG GTG GTG GTG CTG CTG TTG GTG ATC TAC CAC TTC TAC TAC CAC GCT TCA GAT GCC TCC TCC TCA TCG CCC TCA TCT TGT TGC TGT TGT TGG TGG TGG TGC TGT TGT TGT TGT --- ATT GAA GAG CTC TAC TTC CTG AAG GCC GTG TTA GTC
SopaB7                           --- --- --- --- AAA AAG --- AGC AAC GGG AAC --- AAG AAA GAG TCC AAG GTT ACC AAA AAA ACA ACC ACA AAA GCA ACC ACC ACC CCC TAC TAT CCC --- ACC ACC GGC AGC ACG ACT ACC AGC CCC GAC GGA AGG AGC TGG --- TTA GTG ATC ACG ATC ATA ATC CTG ACC ATC --- ATG ATG TTG CTT --- ATA CCG CAG CCC --- CAT AAT ATC AAC CAC CAC CAT GAC CAC CGC TAC CTT AAA AGG ATG CAG CAG CAG CAG GAG GAG CTG AAG AGA CAC --- CCG CCG CCT CCC GTG CCC CCC CCG CCA CCG GCG CCT AAC GTG GAG CGG --- ATC GAT ATC CCC CTC GTG CTC CTT CTG TTG CAG --- CTG GTG CTG CCG CTA CTG CTG CTG CTG CGT GCT TAC GAG GAA GGT GAG TTC GAC AAA GAC GAC GAG GAC AAC AGC --- GAT CCG GAG GAG GAG CAT GAT ACC GAC CCC ACA AAG GTG GCA TCC GCC TTC TTC GCT GAC GCG GCT GCC AGC AGA AGG GGC GGA GGC GGC GGC GGT GGC GGC GGC GGC GGC GGC GGA GGG GGG GGC GGT --- GGC GGC GGC ATA GCA ATC ATC TCC GTA GCC GCC GCC GTC CCC GTG GTG GTG GTG TTG CTG TTG GTC GTA TAC CAC TAC TAC TAC CAC GCT TCA GCT GGC TCC TCC TCA TCG CCC TCG TCT TGC TGC TGT TGC TCA TGG TGG TGC TGT TGT TGT TGT --- ATT GGA CAG CTC AAC TTC CTG AAG GCC GAT TTA GTT
HosaKLK2                         --- --- --- --- AAG AAG --- --- AAT AAG AAT --- AAA AAG GCA AGC CAG AGT TGG AAT GAC GAG ACA ACA CAT ACA ACC ACC ATC CTC CTT TAC CAT --- ACC ACA AGC AGC ACT AGC ACC AGC CCC GAC AAG GAG AGC AAG --- GCA GTG ATC GTC ATT ATC ATC CGG GTG ATC --- ATG ATG TGG TCT --- CTA GCA CAA CCT --- AAC CAT CTC CAC CAC CAT TAC CAG CAT CGC TAC --- AAG AAG CTG CAA CAG CAG CAG CAG AAG CAG GAG AGA CAC --- CCA CCA CCC CCC CCA CCC CCC CCA CCC CCT CCT CCG GGA CTG CCT CGG --- ATC CAT CTC CCA CTC CTC CTT CTT CTT CTG CTC --- CTG CTG CTC CTG CTG CTG GTG CTG TTG CGG GCT CGC ATG GAA AGC GAG AGG AAC GAG GAC GAT GGC GAC AAT GAT --- CCT CCA GAG GAG GAC ACA AGG AAG GAC TCA ACA GAA GTG GCC GCT GCC GTC TTC GCT CAC GCC GCT GTT AAG GAA GAT GCT GGG GGT GGA GGC GGT GGT GGC GGC GGT GGT GGT GGG GGG GGG GGT GGT --- GGC GCC GGT CAC GTG GTG ACC TTG GTC GGC GCC GCC GTC GTC GTC GTG GTG GTG GGG CTG GTG GTG GTG TAC CAA TAC AGC TAC GAA GAG TCT GAG GCT TCC TCT TCA TCC CCT TCA TTT TGC TGC TGT TGT TGG TGG TGG TGT TGT TGT TGT TGT --- GTG AGT AGA CTC TCC TTC CTG CAT TGG GAG CTT TTC
HosaKLK3                         --- --- --- --- AAG AAG --- --- GAT AAG AAT --- AAA AAG GTG TTC GTG AAA AGG AAA GAC GAG ACA ACA CAT ACC ACC ACC ATT CTC CTC GCC CGT --- ACC ACG AGC AGC ACC AGC ACC AGC CCC GAC AAG GAA AGC AGG --- GCA GTG ATC GTC ATT ATC ATC CGG CTG ATC --- ATG ATG TGG CCT --- ATC GCA CAA CCC --- AAC CAT CGC CAC CAC CAC CAC CTG CAC CGC TAC --- AAG AAG CTG CAA CAG CAG CAG CAG GAG CAG GAG CAA CAC --- CCA CCA CCC CCC CCA CCC CCC CCA CCA CCT CCT CCG GGC CTG CAG CGG --- CTC AAT CTC CCA GTT CTC CTC CTT CTT CTG CTC --- CTG ATG CTC CTG ATT CTG GTG CTG CTG CGG CTT ACC GTG GAA GAC GAG GTA AGC GAG GAC GAT GAC AGC AAT GAT --- CCT CCA GAG AAG GAC ACA AAG AAC GAC TCA ACG GAT GTG GCC GTT GCC TTT TTC GCT CAC GCT GCT GCT AGG GAA GGT TCC GGA GGT GGA GGC GGT GGC GGC GGC GGC GGG GGT GGG GGC GGG GGT GGT --- GGC GCC GGT GTC GCA GTG ACC TTG ATC GGC GCC GCC GTT GTC GTC GTG GTG GTG TCG CTG GTG GTC GTG TAC CGA TAC AGC TAC GAA CAT TCT GAG GCG TCC TCT TCA TCC AGT TCA TTT TGC TGC TGT TGT TGG TGG TGG TGT TGC TGC TGT TGT --- GTG TCT AGG CTC TCC TTC CTG CAT TTG CAG CTT TTC
CaluKLK2                         --- --- --- --- AGG AAG --- --- AAA AGA AAT --- AAA AAG AAA GTC GAG AGT GAA AAT AAT GAA ACA GAA AAA ACA AAA ACC ACT CAC ATC TAC AAT --- ACC ACA AAG AGC ACC AGA AGT AGC ACC GAT ATG ACT AGC ATG --- TTT ATA ATC ATA ATC ATG ATC CTG TTG TTC --- ATG ACG TTG ACT --- GCA CCA GTA CCT --- AAC AAT GTC CAC CAT CAC TAC CAG CAT CAC TAT --- AAG AGG AAG CAG CAG CAG CAG AAG AAG GAG GAG AAA CAC --- CCA ATA CCA CCC CCT CCC CCC CCT CCA CCC CCA CCA GGT CTG CAA CGG --- ATA --- CTC CCA CTC CTC GTC CTC CTG CTG CTC --- CTG ATG CTG CCT CTG CTG GTG CTG CTG CGC GCT CAC CAA GAA GAC GAA TTA AAC TTG GAC GAC GAC GAT GAT AAA --- TCG CCA GAA AAG GAC GAG GGG AGT GAT GAA ACA GAA GTG GCC GTA GCC GTC TTC GCT AAA GCC GCT GCT AAC CAA GGG TCC GGT GGT GGA GGA GGT GGC GGC GGG AAA GGT GGT GGG GGG GGA GGT GGT --- GGC GGC GGT GCT GAA GTG ACC TTT GTC GGC GTC GCC GTC GTG GTC GTG GAA GTG AAG TTG GTA GTG GTG CAT GCC TAT TGT TAC GAT GAG TCA ACG GCA TCC CCC TCA TCT GCT TCT TCG TGT TGC TGT TGT TGG AGG TGG TGT TGC TGT TGT TGT --- ATG CAT CGT CTC AGA TTC CTG CCT TGG CAA TTG ATT
EreuK1a                          --- --- --- --- AAG AAG --- --- AAC AAG AGG --- AAA AAA TCC AGG CAG ACT TTC AAT GCC GTT ACA AGG AGG ACA ACC ACC GTC CTC CCC TAC AAT --- AGC ACA AGC AGC ACC AGG AGC AGC TCC GAC GAG AGG AGC TTT --- TTC ATT GTC ATC ATC ATC ATC CGC TTG ATT --- ATG ATG CTG AAA --- GTA GCT CAC CGC --- AAC CAT GTC CAC CAT CAC TAC CAG CAC CGC TAT --- CAG CAG AAG CAC ATG CAG CAG CGG CAG CAG AAG CAC CAC --- CCC CCG CCC CCC CCC CCG CCC CCC CCA CCT CCT CCG GGC CTG CAT CGG --- ATC AAA CTC CCC CTG CTC CTG CTC CTG CTG CTC --- ACG CTG CTC AGG CTG CTG CTG CTG CTG CAC GCC CTC ATC AAC GAC GAG CTC AGC GAG GAC GAC GAG GAC GAG GAC --- CGC CCG GAG GGC GGC TTG CCG AAG GAC GCA ACG GAC GTG CAA AGC GCC GCC TCC GCT GGT GCA GCT ACC GGA CAG GGG GCC GGC GGC GGA GGC GGT GGC GGC GGT GGC GGT GGT GGG GGG GGA GGA GGT --- GGT GCC GGT AAA GCG CTG ACC TCA CTC GGC GCC GTG ATT GTC GTC GTG GTG GTG CTG GTG GTG GTG GTG CAC CAC TAC TAT TAC AAC GAG TCC AAC GCC CCC TCC TCC TCC GGC CTG AAT TGC TGC TGT TGT TGG TGG TGG TGC TGC TGT TGT TGT --- ATG CAC CAG CTC TAC TTC CTG TCT AGG GAG TTT TTG
OranA14                          TCC TGG --- --- AAG CCC --- --- AAC GGG AAC --- AAG AAG GAA GAG CAG GAA GAT CAT GAG AAC ACG AGG CAA ACG AAG ACC ATC --- AAT TAC TTC --- ACC AAC AGC AGC AGT AAG ACC AGC --- AGG GAC TTC AGC AAG --- TTC CTG ATT ATT ATC ATG ATC CTG CTC GCC --- ATG ATG ATG CCA --- CAA TCT CAG CCG --- AAC AAT TTA GAC CAT CAC CAC CAG CAC CAG TGG --- GCC CAG CTC CAC CAG CAG GGG GCA CAG AAT GAG CTG CGA --- CCC CCC AGC CCC GTC GTG CCC CCC CCA CCG CCG CCT TCT CGC TCG CGC --- TTC CAG ATC GAG ATT CTC CTC CTG TTG CTC GAC --- CTG CTC CTG GTG CTG CTC CTC CTC CTG CGC GCG TTC ATA ACG GAG GAG GTC CTT CCC GAC GAC ACG GAC AAC TCC --- ACG AGC GTC GAG AAA CAA AGT CAA GAC GCC ACG CTG GTG GAC GCC GCA AGT TTC GCG GCC GTG GCG TAC GTC GGC GAG GGC GGA GGC GGG GGC GGA GGC GGC GGT GGC GGG GGG GAC GGG GGA AAC GGC --- GGC GGC GGC GTG ACC GTG ACC ATC GTC GGC ACC GCG GTC CCC TCA GTG ACC ATC CAG ACG ATT GTG GTG TAT CAA TCC TAC TTC TCG AGG TCA TCG GAT CCT GTT TCC TCA CAC TCG TGG TGC TGC TGT TGT TGG CAG TGG TGT TGT TGC TGC TGT --- TTT TAC CCT CTG TAC TTC CTG GCA TGG GAG CTC GCC


    1    1    1    1    1    1    1    1    1    1    1    1    1    1    1
    1    1    1    1    1    1    1    1    1    1    1    1    1    1    1
    1    1    1    1    1    1    1    1    1    1    1    1    1    1    1
    1    1    1    3    1    1    1    1    1    1    1    1    1    1    1
    2    1    1    1    1    1    1    1    1    2    1    1    1    1    1
    1    1    1    1    1    1    1    1    1    1    1    1    1    1    1
    1    1    1    1    1    1    1    1    1    1    1    1    1    1    1
    1    1    1    1    1    1    1    1    1    1    1    1    1    1    1
    1    1    1    1    2    1    1    1    1    1    1    1    1    1    1
    1    1    1    1    1    1    1    1    1    1    1    1    1    1    1
    1    1    1    1    1    1    1    1    1    1    1    1    1    1    1
    1    1    1    1    1    1    1    1    1    1    1    1    1    1    1
    1    1    1    1    1    1    1    1    1    1    1    1    1    1    1
    1    1    1    1    1    1    1    1    1    1    1    1    1    1    1
    1    1    1    1    1    1    1    1    1    1    1    1    1    1    1
    1    1    1    1    1    1    1    1    1    1    1    1    1    1    1
    1    4    1    1    2    1    1    2    1    1    1    1    1    1    1
    1    1    1    1    1

CODONML (in paml version 4.9j, February 2020)  mammals_align.phylip
Model: free dN/dS Ratios for branches, 
Codon frequency model: F3x4
ns =  13  ls = 270

Codon usage in sequences
--------------------------------------------------------------------------------------------------------------------------------------
Phe TTT   3   2   4   3   3   3 | Ser TCT   3   2   1   2   1   1 | Tyr TAT   1   1   1   1   0   0 | Cys TGT   6   8   6   8   7   7
    TTC   8   5   5   6   4   5 |     TCC   5   4   3   4   2   4 |     TAC   5   7   9   4   6   5 |     TGC   4   3   5   2   3   3
Leu TTA   0   0   0   0   1   1 |     TCA   2   2   1   3   4   3 | *** TAA   0   0   0   0   0   0 | *** TGA   0   0   0   0   0   0
    TTG   3   0   1   3   3   2 |     TCG   1   0   1   0   1   1 |     TAG   0   0   0   0   0   0 | Trp TGG   6   7   7   7   6   6
--------------------------------------------------------------------------------------------------------------------------------------
Leu CTT   3   1   0   0   1   1 | Pro CCT   4   4   4   5   1   2 | His CAT   2   4   1   4   1   1 | Arg CGT   0   0   2   0   1   1
    CTC  10   8   7   8   4   5 |     CCC   5   7   9   5   9   9 |     CAC  13   7   7   7   7   6 |     CGC   2   3   1   4   1   1
    CTA   2   0   0   0   1   1 |     CCA   3   5   5   3   2   3 | Gln CAA   3   3   4   2   1   1 |     CGA   0   0   0   0   0   0
    CTG  11  15  12  11  11  12 |     CCG   1   1   0   2   7   5 |     CAG  12  10  15  10   6   8 |     CGG   2   1   2   1   1   1
--------------------------------------------------------------------------------------------------------------------------------------
Ile ATT   2   3   2   2   1   1 | Thr ACT   1   0   0   1   2   2 | Asn AAT   4   5   6   4   2   1 | Ser AGT   4   2   1   1   0   0
    ATC   9   5   9   6   8  10 |     ACC   8   7   7   7  10  11 |     AAC   5   5   5   5   6   6 |     AGC   8   5   9   7   9   6
    ATA   0   4   1   1   2   2 |     ACA   3   3   3   6   3   5 | Lys AAA   3   1   1   4   6   6 | Arg AGA   1   1   1   1   1   2
Met ATG   6   4   4   4   4   7 |     ACG   3   3   3   0   4   4 |     AAG   7   7   4   4   9   7 |     AGG   2   1   1   0   3   2
--------------------------------------------------------------------------------------------------------------------------------------
Val GTT   0   2   1   1   3   1 | Ala GCT   4   5   2   7   4   5 | Asp GAT   3   8   4   7   4   3 | Gly GGT   4   4   6   6   4   2
    GTC   9   6   7   8   4   3 |     GCC   4   7   9   3   8   7 |     GAC   8   7  13  10   5   6 |     GGC   6   9   6   9  15  15
    GTA   3   0   2   0   0   1 |     GCA   4   3   1   1   4   2 | Glu GAA   5   6   2   5   3   4 |     GGA   9   2   2   2   2   1
    GTG   8   8   8  12  11  12 |     GCG   1   1   2   3   4   3 |     GAG   8   9   5  12   8   9 |     GGG   5   3   6   3   4   4
--------------------------------------------------------------------------------------------------------------------------------------

--------------------------------------------------------------------------------------------------------------------------------------
Phe TTT   1   0   1   2   2   2 | Ser TCT   1   1   3   3   2   1 | Tyr TAT   1   1   0   0   2   2 | Cys TGT   8   6   8   5   9   6
    TTC   4   4   3   4   3   3 |     TCC   3   5   3   4   2   7 |     TAC   7   7   6   4   3   5 |     TGC   3   4   2   5   2   4
Leu TTA   2   2   0   0   1   0 |     TCA   3   3   3   3   2   1 | *** TAA   0   0   0   0   0   0 | *** TGA   0   0   0   0   0   0
    TTG   3   4   2   2   5   3 |     TCG   1   2   0   1   2   0 |     TAG   0   0   0   0   0   0 | Trp TGG   6   6   9   7   6   6
--------------------------------------------------------------------------------------------------------------------------------------
Leu CTT   1   3   5   4   0   0 | Pro CCT   1   2   6   4   5   2 | His CAT   3   3   7   4   4   3 | Arg CGT   1   1   0   1   1   0
    CTC   4   3   8   9   6  10 |     CCC  10  11   6   6   5   9 |     CAC   5   6   5   7   6  11 |     CGC   1   1   2   2   1   4
    CTA   0   1   1   0   0   0 |     CCA   2   1   6   7   8   1 | Gln CAA   0   0   3   3   4   1 |     CGA   0   0   0   1   0   0
    CTG  12  11  11  12  11  16 |     CCG   6   7   1   1   0   5 |     CAG   8   7   7   7   5  10 |     CGG   1   1   3   3   1   2
--------------------------------------------------------------------------------------------------------------------------------------
Ile ATT   1   1   1   3   1   3 | Thr ACT   2   1   1   0   3   1 | Asn AAT   1   1   4   3   5   3 | Ser AGT   2   0   2   1   3   0
    ATC  12   9   6   6   4   6 |     ACC  11  10   5   8   5   5 |     AAC   6   6   2   2   3   5 |     AGC   6   6   8   8   3   8
    ATA   0   3   0   0   4   0 |     ACA   2   3   6   3   4   3 | Lys AAA   4   7   1   3   9   5 | Arg AGA   2   2   2   0   3   0
Met ATG   5   4   4   4   7   5 |     ACG   5   2   0   2   2   2 |     AAG   8   6  11   9   9   6 |     AGG   2   3   2   4   3   8
--------------------------------------------------------------------------------------------------------------------------------------
Val GTT   0   2   1   3   0   1 | Ala GCT   6   5   6   4   6   3 | Asp GAT   5   4   3   4   5   0 | Gly GGT   2   3   9   7   9   8
    GTC   3   2   6   5   8   5 |     GCC   8   6   6   6   5   8 |     GAC  10   8   6   7   5   8 |     GGC  12  16   6   9   5  11
    GTA   2   2   0   1   3   1 |     GCA   2   3   3   3   2   2 | Glu GAA   2   1   4   4  10   0 |     GGA   1   4   2   2   3   4
    GTG  15  10  13  13   8   9 |     GCG   1   2   0   1   0   1 |     GAG   7  10  10   7   5   8 |     GGG   5   3   5   3   5   3
--------------------------------------------------------------------------------------------------------------------------------------

------------------------------------------------------
Phe TTT   1 | Ser TCT   2 | Tyr TAT   1 | Cys TGT   5
    TTC   8 |     TCC   4 |     TAC   5 |     TGC   5
Leu TTA   1 |     TCA   3 | *** TAA   0 | *** TGA   0
    TTG   1 |     TCG   4 |     TAG   0 | Trp TGG   9
------------------------------------------------------
Leu CTT   1 | Pro CCT   3 | His CAT   2 | Arg CGT   0
    CTC  10 |     CCC   8 |     CAC   5 |     CGC   3
    CTA   0 |     CCA   2 | Gln CAA   5 |     CGA   1
    CTG  11 |     CCG   3 |     CAG  11 |     CGG   0
------------------------------------------------------
Ile ATT   4 | Thr ACT   0 | Asn AAT   3 | Ser AGT   3
    ATC   6 |     ACC   7 |     AAC   7 |     AGC   6
    ATA   1 |     ACA   0 | Lys AAA   1 | Arg AGA   0
Met ATG   5 |     ACG   7 |     AAG   6 |     AGG   3
------------------------------------------------------
Val GTT   1 | Ala GCT   0 | Asp GAT   2 | Gly GGT   1
    GTC   6 |     GCC   6 |     GAC   9 |     GGC  12
    GTA   0 |     GCA   3 | Glu GAA   2 |     GGA   3
    GTG   9 |     GCG   4 |     GAG   9 |     GGG   6
------------------------------------------------------

Codon position x base (3x4) table for each sequence.

#1: BLTXBLABR      
position  1:    T:0.17603    C:0.27341    A:0.24719    G:0.30337
position  2:    T:0.28839    C:0.19476    A:0.29588    G:0.22097
position  3:    T:0.16479    C:0.40824    A:0.14232    G:0.28464
Average         T:0.20974    C:0.29213    A:0.22846    G:0.26966

#2: CaluKLK1b      
position  1:    T:0.16667    C:0.28049    A:0.22764    G:0.32520
position  2:    T:0.25610    C:0.21951    A:0.32520    G:0.19919
position  3:    T:0.20732    C:0.38618    A:0.12195    G:0.28455
Average         T:0.21003    C:0.29539    A:0.22493    G:0.26965

#3: EreuK1b        
position  1:    T:0.17886    C:0.28049    A:0.23171    G:0.30894
position  2:    T:0.25610    C:0.20732    A:0.31301    G:0.22358
position  3:    T:0.16667    C:0.45122    A:0.09350    G:0.28862
Average         T:0.20054    C:0.31301    A:0.21274    G:0.27371

#4: HosaKLK1       
position  1:    T:0.17409    C:0.25101    A:0.21457    G:0.36032
position  2:    T:0.26316    C:0.21053    A:0.31984    G:0.20648
position  3:    T:0.21053    C:0.38462    A:0.11336    G:0.29150
Average         T:0.21592    C:0.28205    A:0.21592    G:0.28610

#5: SopaB2         
position  1:    T:0.16532    C:0.21774    A:0.28226    G:0.33468
position  2:    T:0.24597    C:0.26613    A:0.25806    G:0.22984
position  3:    T:0.14113    C:0.40726    A:0.12097    G:0.33065
Average         T:0.18414    C:0.29704    A:0.22043    G:0.29839

#6: SopaB3         
position  1:    T:0.16532    C:0.22984    A:0.29032    G:0.31452
position  2:    T:0.27016    C:0.27016    A:0.25403    G:0.20565
position  3:    T:0.12500    C:0.41129    A:0.12903    G:0.33468
Average         T:0.18683    C:0.30376    A:0.22446    G:0.28495

#7: SopaB5         
position  1:    T:0.17339    C:0.22177    A:0.27823    G:0.32661
position  2:    T:0.26210    C:0.25806    A:0.27016    G:0.20968
position  3:    T:0.14516    C:0.42339    A:0.08871    G:0.34274
Average         T:0.19355    C:0.30108    A:0.21237    G:0.29301

#8: SopaB7         
position  1:    T:0.18145    C:0.23387    A:0.25806    G:0.32661
position  2:    T:0.24597    C:0.25806    A:0.27016    G:0.22581
position  3:    T:0.13710    C:0.41935    A:0.12903    G:0.31452
Average         T:0.18817    C:0.30376    A:0.21909    G:0.28898

#9: HosaKLK2       
position  1:    T:0.16260    C:0.28862    A:0.22358    G:0.32520
position  2:    T:0.25203    C:0.22358    A:0.28049    G:0.24390
position  3:    T:0.23171    C:0.32520    A:0.12602    G:0.31707
Average         T:0.21545    C:0.27913    A:0.21003    G:0.29539

#10: HosaKLK3       
position  1:    T:0.16260    C:0.28862    A:0.22764    G:0.32114
position  2:    T:0.27642    C:0.22764    A:0.26016    G:0.23577
position  3:    T:0.19512    C:0.37398    A:0.12195    G:0.30894
Average         T:0.21138    C:0.29675    A:0.20325    G:0.28862

#11: CaluKLK2       
position  1:    T:0.16735    C:0.23265    A:0.27755    G:0.32245
position  2:    T:0.25714    C:0.21633    A:0.30612    G:0.22041
position  3:    T:0.23265    C:0.26939    A:0.21633    G:0.28163
Average         T:0.21905    C:0.23946    A:0.26667    G:0.27483

#12: EreuK1a        
position  1:    T:0.16260    C:0.30081    A:0.24390    G:0.29268
position  2:    T:0.26016    C:0.20732    A:0.27236    G:0.26016
position  3:    T:0.14228    C:0.44309    A:0.07317    G:0.34146
Average         T:0.18835    C:0.31707    A:0.19648    G:0.29810

#13: OranA14        
position  1:    T:0.19919    C:0.26423    A:0.23984    G:0.29675
position  2:    T:0.26423    C:0.22764    A:0.27642    G:0.23171
position  3:    T:0.11789    C:0.43496    A:0.08943    G:0.35772
Average         T:0.19377    C:0.30894    A:0.20190    G:0.29539

Sums of codon usage counts
------------------------------------------------------------------------------
Phe F TTT      27 | Ser S TCT      23 | Tyr Y TAT      11 | Cys C TGT      89
      TTC      62 |       TCC      50 |       TAC      73 |       TGC      45
Leu L TTA       8 |       TCA      33 | *** * TAA       0 | *** * TGA       0
      TTG      32 |       TCG      14 |       TAG       0 | Trp W TGG      88
------------------------------------------------------------------------------
Leu L CTT      20 | Pro P CCT      43 | His H CAT      39 | Arg R CGT       8
      CTC      92 |       CCC      99 |       CAC      92 |       CGC      26
      CTA       6 |       CCA      48 | Gln Q CAA      30 |       CGA       2
      CTG     156 |       CCG      39 |       CAG     116 |       CGG      19
------------------------------------------------------------------------------
Ile I ATT      25 | Thr T ACT      14 | Asn N AAT      42 | Ser S AGT      19
      ATC      96 |       ACC     101 |       AAC      63 |       AGC      89
      ATA      18 |       ACA      44 | Lys K AAA      51 | Arg R AGA      16
Met M ATG      63 |       ACG      37 |       AAG      93 |       AGG      34
------------------------------------------------------------------------------
Val V GTT      16 | Ala A GCT      57 | Asp D GAT      52 | Gly G GGT      65
      GTC      72 |       GCC      83 |       GAC     102 |       GGC     131
      GTA      15 |       GCA      33 | Glu E GAA      48 |       GGA      37
      GTG     136 |       GCG      23 |       GAG     107 |       GGG      55
------------------------------------------------------------------------------

(Ambiguity data are not used in the counts.)


Codon position x base (3x4) table, overall

position  1:    T:0.17199    C:0.25875    A:0.24946    G:0.31980
position  2:    T:0.26154    C:0.22963    A:0.28478    G:0.22405
position  3:    T:0.17044    C:0.39541    A:0.12055    G:0.31360
Average         T:0.20132    C:0.29460    A:0.21826    G:0.28582

Codon frequencies under model, for use in evolver (TTT TTC TTA TTG ... GGG):
  0.00787049  0.01825954  0.00556658  0.01448170
  0.00690999  0.01603118  0.00488725  0.01271439
  0.00856988  0.01988213  0.00000000  0.00000000
  0.00674214  0.01564176  0.00000000  0.01240553
  0.01184119  0.02747156  0.00837495  0.02178779
  0.01039611  0.02411898  0.00735289  0.01912885
  0.01289343  0.02991275  0.00911917  0.02372390
  0.01014358  0.02353310  0.00717428  0.01866418
  0.01141576  0.02648455  0.00807405  0.02100499
  0.01002260  0.02325243  0.00708871  0.01844159
  0.01243019  0.02883804  0.00879153  0.02287155
  0.00977914  0.02268760  0.00691652  0.01799361
  0.01463486  0.03395287  0.01035084  0.02692814
  0.01284885  0.02980933  0.00908764  0.02364188
  0.01593535  0.03697001  0.01127064  0.02932104
  0.01253673  0.02908522  0.00886689  0.02306759


TREE #  1:  (13, (4, (2, (3, (5, (6, (8, 7))), (1, (12, (11, (9, 10))))))));   MP score: -1
This is a rooted tree.  Please check!
lnL(ntime: 23  np: 47):  -6804.700497      +0.000000
  14..13   14..15   15..4    15..16   16..2    16..17   17..3    17..18   18..5    18..19   19..6    19..20   20..8    20..7    17..21   21..1    21..22   22..12   22..23   23..11   23..24   24..9    24..10 
 0.298669 1.814772 0.347393 0.075967 0.315076 0.062019 0.617302 0.773181 0.095217 0.065114 0.087846 0.098813 0.280448 0.116346 0.099279 0.992672 0.078841 0.772697 0.060847 0.719717 0.307463 0.184392 0.298717 1.873773 0.000100 0.250386 0.311306 999.000000 0.137237 0.501922 0.215519 0.256579 0.747395 1.155426 1.439988 0.896371 0.509871 0.466808 999.000000 0.372782 0.238718 0.342666 999.000000 0.401960 0.436210 0.347499 0.782472

Note: Branch length is defined as number of nucleotide substitutions per codon (not per neucleotide site).

tree length =  8.562788

(13: 0.298669, (4: 0.347393, (2: 0.315076, (3: 0.617302, (5: 0.095217, (6: 0.087846, (8: 0.280448, 7: 0.116346): 0.098813): 0.065114): 0.773181, (1: 0.992672, (12: 0.772697, (11: 0.719717, (9: 0.184392, 10: 0.298717): 0.307463): 0.060847): 0.078841): 0.099279): 0.062019): 0.075967): 1.814772);

(OranA14: 0.298669, (HosaKLK1: 0.347393, (CaluKLK1b: 0.315076, (EreuK1b: 0.617302, (SopaB2: 0.095217, (SopaB3: 0.087846, (SopaB7: 0.280448, SopaB5: 0.116346): 0.098813): 0.065114): 0.773181, (BLTXBLABR: 0.992672, (EreuK1a: 0.772697, (CaluKLK2: 0.719717, (HosaKLK2: 0.184392, HosaKLK3: 0.298717): 0.307463): 0.060847): 0.078841): 0.099279): 0.062019): 0.075967): 1.814772);

Detailed output identifying parameters

kappa (ts/tv) =  1.87377

w (dN/dS) for branches:  0.00010 0.25039 0.31131 999.00000 0.13724 0.50192 0.21552 0.25658 0.74739 1.15543 1.43999 0.89637 0.50987 0.46681 999.00000 0.37278 0.23872 0.34267 999.00000 0.40196 0.43621 0.34750 0.78247

dN & dS for each branch

 branch          t       N       S   dN/dS      dN      dS  N*dN  S*dS

  14..13     0.299   629.9   180.1  0.0001  0.0000  0.4475   0.0  80.6
  14..15     1.815   629.9   180.1  0.2504  0.3631  1.4503 228.7 261.3
  15..4      0.347   629.9   180.1  0.3113  0.0776  0.2493  48.9  44.9
  15..16     0.076   629.9   180.1 999.0000  0.0326  0.0000  20.5   0.0
  16..2      0.315   629.9   180.1  0.1372  0.0438  0.3191  27.6  57.5
  16..17     0.062   629.9   180.1  0.5019  0.0169  0.0337  10.7   6.1
  17..3      0.617   629.9   180.1  0.2155  0.1137  0.5276  71.6  95.0
  17..18     0.773   629.9   180.1  0.2566  0.1567  0.6109  98.7 110.0
  18..5      0.095   629.9   180.1  0.7474  0.0295  0.0395  18.6   7.1
  18..19     0.065   629.9   180.1  1.1554  0.0224  0.0194  14.1   3.5
  19..6      0.088   629.9   180.1  1.4400  0.0314  0.0218  19.8   3.9
  19..20     0.099   629.9   180.1  0.8964  0.0321  0.0358  20.2   6.5
  20..8      0.280   629.9   180.1  0.5099  0.0770  0.1511  48.5  27.2
  20..7      0.116   629.9   180.1  0.4668  0.0309  0.0663  19.5  11.9
  17..21     0.099   629.9   180.1 999.0000  0.0425  0.0000  26.8   0.0
  21..1      0.993   629.9   180.1  0.3728  0.2408  0.6459 151.7 116.4
  21..22     0.079   629.9   180.1  0.2387  0.0154  0.0644   9.7  11.6
  22..12     0.773   629.9   180.1  0.3427  0.1805  0.5269 113.7  94.9
  22..23     0.061   629.9   180.1 999.0000  0.0261  0.0000  16.4   0.0
  23..11     0.720   629.9   180.1  0.4020  0.1803  0.4485 113.5  80.8
  23..24     0.307   629.9   180.1  0.4362  0.0796  0.1825  50.1  32.9
  24..9      0.184   629.9   180.1  0.3475  0.0434  0.1248  27.3  22.5
  24..10     0.299   629.9   180.1  0.7825  0.0938  0.1198  59.1  21.6

tree length for dN:       1.9302
tree length for dS:       6.0852

dS tree:
(OranA14: 0.447507, (HosaKLK1: 0.249314, (CaluKLK1b: 0.319121, (EreuK1b: 0.527635, (SopaB2: 0.039497, (SopaB3: 0.021817, (SopaB7: 0.151053, SopaB5: 0.066250): 0.035824): 0.019364): 0.610859, (BLTXBLABR: 0.645931, (EreuK1a: 0.526879, (CaluKLK2: 0.448456, (HosaKLK2: 0.124772, HosaKLK3: 0.119844): 0.182495): 0.000026): 0.064410): 0.000043): 0.033741): 0.000033): 1.450332);
dN tree:
(OranA14: 0.000045, (HosaKLK1: 0.077613, (CaluKLK1b: 0.043795, (EreuK1b: 0.113715, (SopaB2: 0.029520, (SopaB3: 0.031417, (SopaB7: 0.077018, SopaB5: 0.030926): 0.032112): 0.022374): 0.156734, (BLTXBLABR: 0.240791, (EreuK1a: 0.180544, (CaluKLK2: 0.180262, (HosaKLK2: 0.043358, HosaKLK3: 0.093775): 0.079606): 0.026076): 0.015376): 0.042545): 0.016936): 0.032555): 0.363143);

w ratios as labels for TreeView:
(OranA14 #0.0001 , (HosaKLK1 #0.311306 , (CaluKLK1b #0.137237 , (EreuK1b #0.215519 , (SopaB2 #0.747395 , (SopaB3 #1.43999 , (SopaB7 #0.509871 , SopaB5 #0.466808 ) #0.896371 ) #1.15543 ) #0.256579 , (BLTXBLABR #0.372782 , (EreuK1a #0.342666 , (CaluKLK2 #0.40196 , (HosaKLK2 #0.347499 , HosaKLK3 #0.782472 ) #0.43621 ) #999 ) #0.238718 ) #999 ) #0.501922 ) #999 ) #0.250386 );


Time used:  3:39
