# Supplementary material for: Co-option of the same ancestral gene family gave rise to mammalian and reptilian toxins
Source: BMC Biol. 2021 Dec 23;19:268. doi: 10.1186/s12915-021-01191-1 (PMC8705180; doi:10.1186/s12915-021-01191-1)
Supplement: Supplementary file 7 — Additional file 7. – BUSTED results mouse KLK copies. [file 12915_2021_1191_MOESM7_ESM.json]

{
  "Evidence Ratios": {
    "constrained": [
      [
        0.7528136396819836,
        1.835067721706494,
        0.8279707980407264,
        0.8229710286024707,
        0.732330397931938,
        0.8551106240018055,
        0.8473992057686354,
        0.8407780160484172,
        0.7967691996605702,
        0.7456310607632894,
        0.827289936646559,
        0.8058151206163939,
        0.8193539908931122,
        0.8252675644556209,
        0.7879872010559815,
        0.7632949275551886,
        0.8319927556559428,
        0.8409958936506347,
        0.8181490281871135,
        1.616246521305861,
        2.8515898830428,
        0.8611867412571994,
        2.069597184479333,
        1,
        1.000000000000001,
        1.061636795799096,
        2.723035214802727,
        2.691062382274759,
        1.28289155925433,
        2.454391322530173,
        1.952027289915078,
        0.7891238179823256,
        0.842406562816408,
        0.7779785774661793,
        0.7986694334547544,
        0.8797627282853225,
        1.666937106042817,
        0.8144617127643655,
        0.7436119543129109,
        1.184980621463102,
        0.8409958936506347,
        0.8397172398714481,
        3.154379396686455,
        0.8204770548151524,
        0.8397127403380351,
        0.838161866018266,
        0.8183789636695172,
        0.8236176586152382,
        1.797729972325316,
        1,
        0.9999999999999991,
        1,
        0.6908380461730229,
        1.135646624739084,
        0.7673052784339274,
        0.7557586069269642,
        1.305129719707982,
        1.247767571184866,
        4.276171281656212,
        0.8751593107985216,
        0.8452558395951859,
        0.887209419505522,
        0.7443360409060158,
        1.288677139287175,
        1.677976230567919,
        0.8843928752225128,
        1.309743750024075,
        0.7272066642077505,
        0.8208551636036344,
        0.8800213773983154,
        0.8027924907380892,
        0.9210743869287015,
        1,
        1,
        0.788098172631005,
        1.83683896129216,
        0.8830837946126676,
        0.7116437564909608,
        0.8486016104869794,
        1.38932792761356,
        1.171186323232029,
        0.8154648593886866,
        0.820287029561407,
        0.762295677858125,
        0.8079386886944874,
        0.8319604394428792,
        0.9355180826806448,
        1.294738871072143,
        0.8074179774256731,
        0.797846126667553,
        1.573504395431583,
        0.8395351271250735,
        1.05691733445401,
        1.272922275795503,
        2.666034909346614,
        1,
        1,
        1,
        1,
        1.000000000000001,
        0.9999999999999991,
        1,
        1,
        1,
        1,
        1,
        0.7214316627549577,
        0.7698621654052339,
        2.342817872452217,
        1.073439744937456,
        0.7477208133742773,
        1.364420505662507,
        1.316170432048225,
        1.293450877964198,
        4.048363368247653,
        0.8136948530708857,
        0.7619266354475452,
        0.8270787084535953,
        1.067091769200884,
        0.8052572566902632,
        0.8551025532097049,
        0.8165809057211539,
        0.9209462207830884,
        0.8609578210923468,
        1.617375777218754,
        1.044738887805164,
        0.8250440818154638,
        1.259312625262995,
        1.151985077743126,
        1,
        1.317866193113632,
        0.810770875159528,
        1.458393419811951,
        0.7499777787315471,
        0.8467201289240178,
        1.047299973740001,
        4.12216963205638,
        1.019089346188936,
        0.7235614826904634,
        0.8618699753425125,
        0.8319952459255262,
        0.8040670330073866,
        1.968217747712266,
        0.8047093948686033,
        3.519412336382692,
        0.8601830350002959,
        1.090431441196471,
        0.8346098575642591,
        1.071546585771723,
        0.8304104100293673,
        0.8225988336017948,
        0.7448855600967796,
        1.821670047523577,
        0.775222069183662,
        0.846662449302354,
        0.8409958936506347,
        0.8423851029901854,
        2.341785647104532,
        0.941706172742199,
        1,
        1.01874975278414,
        2.597084148103466,
        2.110038844425258,
        2.264663021067934,
        0.8178482193795709,
        1.465357711309285,
        0.7287359371712122,
        1,
        1,
        1,
        0.9999999999999991,
        1,
        1,
        1,
        1,
        1,
        1,
        1,
        1,
        1.000000000000001,
        1,
        1,
        1,
        1,
        1,
        1,
        1,
        1,
        1,
        0.9999999999999996,
        0.9999999999999996,
        0.9999999999999991,
        1.000000000000001,
        1,
        1,
        1,
        1,
        1,
        1,
        0.9902290398309643,
        3.23282670830964,
        0.8280489763439649,
        0.7367390087973266,
        1.881851960353687,
        0.8221246026237554,
        0.8334900058571093,
        0.8277414137777507,
        1.416312019775096,
        0.9663324448409907,
        0.9005394222092191,
        1.168284583909104,
        0.8094457640384473,
        0.8533922879774232,
        0.7706900735534568,
        0.8150768589880654,
        1.138348505419362,
        0.8856234449915266,
        0.8279456774926192,
        0.8136489665103067,
        1.538042477598922,
        1.649670705541814,
        1.036972650898763,
        3.201659730185231,
        2.833042032002126,
        0.7632272486051461,
        1.263654625010074,
        1.281303498745646,
        1.159313357130932,
        1.392479230387951,
        0.8052572566902632,
        1.438633652279421,
        0.8309114265073865,
        0.8164785004192274,
        0.8364208066737214,
        1.625925742043133,
        0.7784519926058727,
        1.719355637960238,
        0.7665836916279238,
        0.8391152163097731,
        0.8025604974361711,
        1.172992746317516,
        6.904746736874485,
        0.7404922599538828,
        2.258255915986226,
        0.8313583105780968,
        0.8237924851470722,
        0.8566771469151138,
        0.840310139560056,
        0.8414518203998105,
        0.8041614634201838,
        0.8603705135264692,
        1.472987970365655,
        0.8263071905619077,
        0.8693417472075439,
        0.8014928978421494,
        0.7673793262020174,
        0.8956089138296824,
        0.7779206083762765,
        0.826506064649649,
        0.8145646468733391,
        0.8624810844969096,
        0.8433360123129844,
        1.059618708405683,
        0.8371452440172851,
        0.8474445503761063,
        0.846414666155437,
        1.266119279499581,
        0.8073464134175447,
        0.7749690430855081,
        8.030089190858556,
        0.8404107973873051,
        2.173673643057278,
        1.948787202053248,
        1.044816807472894,
        0.9024887152473415,
        2.360298584044562,
        1.271169460959931,
        2.165182526808507,
        1.229564472205031,
        1.871206182446857,
        0.7845737528879364,
        2.870001678390784,
        0.7503849673066044,
        0.8635412624300376,
        1.298495573147368,
        0.8408986548456512,
        0.8118468030139216,
        0.7640097087721169,
        0.8730185654841861,
        0.8285862757216567,
        1.070112191882647,
        0.9095066727272647,
        0.7515882133070447,
        1.061463186681393,
        1.366012353228783
      ]
    ],
    "optimized null": [
      [
        1.077521021927712,
        1.032306912959072,
        0.9909908624671346,
        0.9787729841191543,
        1.019370986114231,
        0.9242377410815547,
        0.9756065682500681,
        1.042312571719095,
        0.9849485364512883,
        1.054368721669197,
        0.9864867411978177,
        0.9423391953223349,
        1.020822037398797,
        0.9628181571313177,
        0.8466285877740098,
        1.025497685001188,
        0.9905007376952525,
        0.9792327578245241,
        0.9738242376851244,
        1.089060439048532,
        1.694500483753974,
        0.9773842998918293,
        0.9460509311140923,
        0.9999999999999991,
        0.9999999999999969,
        1.068417686731075,
        1.105943762485288,
        1.330221601162187,
        1.156241386661941,
        1.027838240347665,
        1.023759874633322,
        1.027315636764178,
        0.9984629866931042,
        0.9698753421203244,
        0.9502220967855778,
        1.013145677836762,
        0.9999678688008461,
        0.9505074585872232,
        0.890207678246419,
        1.03199659084332,
        0.9792327578245241,
        0.8879195301292311,
        1.40379942568687,
        0.8319640568868074,
        1.017300104622952,
        0.9891452798901779,
        0.998977269874912,
        0.8929381131800421,
        1.336830836820031,
        1.000704810941364,
        1.000218219193739,
        1.000232460505487,
        1.567041966008346,
        1.012845304649144,
        0.9311918251573181,
        1.063962385916349,
        0.8450761107182144,
        1.036625307985149,
        2.028561990486727,
        1.057200450695371,
        1.033260940164807,
        0.9679655438334178,
        1.015646693717235,
        0.8610954061014122,
        0.9835702338779881,
        0.953689557607437,
        1.050613630431809,
        1.122151188110624,
        0.9819475061996299,
        0.7871146390386892,
        0.9991938708544026,
        0.8024039430282812,
        0.9999999999999991,
        0.9999999999999969,
        0.9974780682460109,
        1.422367654272054,
        0.8380031072639781,
        1.370413493641593,
        0.9554751595035182,
        0.9893124654303339,
        0.9729623845616282,
        0.9607902529209174,
        0.9652552542691071,
        1.00090766141533,
        1.000943669585878,
        0.9611304699968439,
        0.8605055946140312,
        1.036878009021731,
        1.000185610560666,
        0.9972655980716622,
        0.9360749842326639,
        0.9816543847128474,
        1.020352169238459,
        0.9455821384638218,
        1.424525266385361,
        1,
        0.9999999999999991,
        0.9999999999999982,
        0.9999999999999996,
        1.000000000000001,
        0.9999999999999982,
        0.9999999999999982,
        1,
        0.9999999999999982,
        0.9999999999999991,
        0.9999999999999991,
        1.092049332378419,
        1.076597641787769,
        1.046103531648184,
        0.6663709116709794,
        0.8424651660377348,
        0.9377685222221097,
        1.082858304009377,
        1.053461813919232,
        1.520601015382696,
        0.9966677467904819,
        1.045567277138722,
        0.9935568817071392,
        0.947486552838784,
        0.9965712601716425,
        0.9716147084550296,
        0.9060347690725432,
        0.8975870069315559,
        1.002574089886683,
        0.9291407828929849,
        0.9169682608141194,
        0.9409117187762525,
        1.086401314974051,
        0.9173968975225231,
        0.999999999999996,
        1.070612515857381,
        0.9890454049820111,
        0.9603454791270764,
        0.9735032200273172,
        0.9678396532340259,
        0.9067654840559919,
        2.02449053163361,
        0.9447526571709108,
        1.120381802722139,
        0.9951002348102261,
        0.9977146187312899,
        0.9791295803660909,
        0.8740294393881015,
        0.983941853743867,
        1.391460883466954,
        0.9650886667269607,
        0.990944130576289,
        0.9112514217696025,
        0.9506523829130047,
        1.018435284911793,
        0.9877337156360531,
        1.058731320883936,
        1.023174398046971,
        0.8359269196306216,
        1.033161018350499,
        0.9792327578245241,
        1.006140435879381,
        0.9667005815988294,
        1.033579063103857,
        0.9999999999999982,
        1.050581023914082,
        1.066305171307444,
        1.189844356470084,
        0.9985939953698659,
        1.0109053447537,
        0.7205085344847894,
        0.9723576873403049,
        0.9999999999999991,
        1,
        0.9999999999999982,
        0.9999999999999982,
        0.9999999999999991,
        1,
        0.9999999999999991,
        0.9999999999999982,
        1,
        0.9999999999999982,
        1,
        0.9999999999999973,
        1,
        1,
        0.9999999999999991,
        0.9999999999999991,
        0.9999999999999973,
        0.9999999999999973,
        1,
        0.9999999999999991,
        0.9999999999999973,
        0.9999999999999982,
        0.9999999999999996,
        0.9999999999999996,
        0.9999999999999982,
        1,
        0.9999999999999982,
        1,
        0.9999999999999982,
        0.9999999999999982,
        0.9999999999999991,
        0.9999999999999991,
        0.878979511557909,
        1.710488302300106,
        1.034621152775887,
        1.092597683341118,
        0.8539888761492055,
        0.926540364785315,
        1.005014252761917,
        0.9866462297990647,
        1.018062350626141,
        1.064506797507469,
        0.9582363248079365,
        1.068935882297015,
        1.015041214217382,
        0.9083334618706397,
        1.128241906869185,
        0.9143497712585422,
        0.8603365141030496,
        0.9833419886532159,
        1.037867673698264,
        1.227159851077716,
        0.7797493551085514,
        1.004070387787969,
        0.9857336967521215,
        0.908945891479383,
        0.5827779351647516,
        0.9506450995098555,
        0.9520734697379973,
        0.9555833890898026,
        1.014146690371368,
        1.03372096430803,
        0.9965712601716425,
        1.008699511421173,
        0.9504791209222904,
        1.02098307415346,
        1.00794462446884,
        0.7263092246787545,
        1.069329854681456,
        0.7440630356680937,
        0.8841876869755827,
        1.029282162828981,
        0.9361872575700401,
        1.101205555881067,
        2.490809569311789,
        1.103366106599692,
        1.359492655838553,
        0.9909824390180021,
        1.00139907649228,
        0.9631510321713765,
        0.9933217322751351,
        1.001042263623372,
        0.919010102339719,
        1.024501510281218,
        0.9218242454787061,
        0.9821383729363019,
        0.9305902751393671,
        1.001220486125534,
        1.072962597073023,
        0.9453542693632992,
        1.006875033645436,
        0.9683732813363644,
        1.01729722520872,
        0.7679955503263427,
        1.037315842458554,
        0.9204269370580932,
        0.9862230298409624,
        1.177968261440606,
        1.41332519846166,
        0.8448010626175079,
        0.9916884256890777,
        0.9485546232195692,
        1.913077848886227,
        1.007070295973983,
        0.8801721332156636,
        1.006736947237487,
        0.8433971532210986,
        0.7861379670689679,
        1.105822913661384,
        1.067744983861167,
        1.122202178063313,
        1.009464740619538,
        1.032174111897801,
        1.076655923979554,
        1.512633872306698,
        1.081584126927069,
        0.9803673783178226,
        0.8993461594236383,
        0.9792286380494368,
        0.9806193393369239,
        1.018727611233343,
        0.9737757999886023,
        1.008657938798206,
        1.019970663425768,
        1.082470220565569,
        1.042179510158958,
        0.9893513188863957,
        1.044982262939323
      ]
    ]
  },
  "Site Log Likelihood": {
    "constrained": [
      [
        -40.34503523256096,
        -27.75031551935022,
        -24.90096170984414,
        -37.21115377583735,
        -61.16877428190911,
        -55.94387752022252,
        -17.47789473654722,
        -17.41294569721197,
        -27.61621679820117,
        -52.55823745904965,
        -13.91142794274941,
        -42.9665360000922,
        -20.79278476764235,
        -38.76327817858925,
        -35.34142321554828,
        -30.86191229889864,
        -13.44103376403807,
        -7.477731689491474,
        -31.42576006660438,
        -30.88137214408441,
        -29.9457152755594,
        -21.28396370867953,
        -44.35000169495232,
        -3.969305447203892,
        -3.873971146513753,
        -65.32150173088425,
        -80.58452486094117,
        -72.74664735215188,
        -73.3241533693438,
        -52.38362474534459,
        -76.57365116096273,
        -28.16310750370005,
        -13.1443990413662,
        -40.83523816934764,
        -37.42703363977849,
        -16.59481636670446,
        -36.11280018831935,
        -41.37793951819349,
        -61.42615146439211,
        -34.35468727772994,
        -7.477731689491474,
        -24.63937921342309,
        -22.47192554335516,
        -31.2234168131612,
        -15.13367990623073,
        -14.50367665722019,
        -16.01335601853078,
        -16.22069214818962,
        -65.29334299494363,
        -4.030984515434016,
        -4.347354475352313,
        -8.709255270974927,
        -74.27120285695082,
        -56.44166089682564,
        -51.04733838932045,
        -41.50228560389285,
        -54.08919050659718,
        -46.30244639989987,
        -39.09584109764339,
        -17.60909884383629,
        -21.38589581237164,
        -34.40472959108546,
        -41.36439848575181,
        -44.13482687925702,
        -49.97298191979435,
        -51.29721622918697,
        -59.83930189816011,
        -67.37104364303448,
        -19.82833729816558,
        -43.99658293447939,
        -36.66340951825289,
        -36.95445535623888,
        -4.024696306275125,
        -3.580752187025494,
        -27.75506526078992,
        -57.39594670676203,
        -55.70760920823312,
        -70.71672448696467,
        -18.64055920740642,
        -41.27490823216586,
        -51.5907613119146,
        -31.53010097880816,
        -20.15239696139247,
        -42.15205254277076,
        -19.04229094203217,
        -18.81054325653525,
        -58.83281453723312,
        -35.38799497504788,
        -22.70147885117302,
        -22.67889566267225,
        -38.26666924533527,
        -20.36514267421389,
        -57.87099714869428,
        -83.67158774866644,
        -77.4340825238138,
        -4.067517312563648,
        -4.557730973979562,
        -4.491822567240438,
        -3.518576672720536,
        -4.186447635995015,
        -3.97055229213246,
        -3.42161165228935,
        -4.067517312563648,
        -4.148593468803504,
        -3.969305447203892,
        -3.969305447203892,
        -56.64268964065092,
        -83.50355776878426,
        -88.01502424842025,
        -85.36635493028595,
        -46.21034380380979,
        -57.42150533130024,
        -73.28895043965824,
        -22.49193713591505,
        -66.58203231658734,
        -8.709319973507112,
        -29.5757837908057,
        -7.839478786718382,
        -27.04131219076103,
        -8.062317297309528,
        -30.40264590955194,
        -32.35956173650122,
        -25.41597719224296,
        -21.75209708546685,
        -58.93424171428693,
        -30.62905165987075,
        -25.76196779780877,
        -35.08975530889789,
        -38.92515356738114,
        -3.873971146513753,
        -35.2959695596211,
        -27.93347957504221,
        -32.9510259354446,
        -52.98930122577009,
        -15.86273614806316,
        -29.88015892736799,
        -28.10640301453624,
        -36.71964536256986,
        -63.83870249460193,
        -14.56132618500448,
        -14.68166399723414,
        -31.59934755731046,
        -50.52237548598913,
        -21.04586106794736,
        -44.26699079206092,
        -52.03735358380753,
        -35.53937767459314,
        -26.37312962824765,
        -24.58334444129094,
        -19.95151508165176,
        -16.40634501673754,
        -42.81154157659382,
        -44.30729525531429,
        -38.73398413850425,
        -15.29710478404029,
        -7.477731689491474,
        -9.098132117431158,
        -22.860541459104,
        -40.63076436732873,
        -4.491822567240438,
        -10.28059503239859,
        -21.70121964182903,
        -58.38327881263699,
        -48.85328359802851,
        -85.27835414349073,
        -75.22442863601087,
        -69.7356463758734,
        -3.581056191761885,
        -4.77391742431278,
        -4.385364164134383,
        -4.735772150650605,
        -4.630087750508254,
        -3.421611652289349,
        -4.460765953548374,
        -4.385364164134383,
        -4.139874089092341,
        -4.765198044601619,
        -4.139874089092341,
        -4.51490996769104,
        -4.376644784423221,
        -4.523629347402201,
        -3.581056191761885,
        -4.024696306275125,
        -4.597506967382788,
        -4.51490996769104,
        -4.067517312563648,
        -3.750073983985373,
        -4.597506967382788,
        -4.207322987463342,
        -3.518576672720535,
        -3.518576672720535,
        -4.735772150650605,
        -4.419465790711745,
        -4.147346623874935,
        -4.067517312563648,
        -4.912182607580601,
        -4.147346623874935,
        -4.638807130219416,
        -4.024696306275125,
        -60.64875939626025,
        -94.57717243279676,
        -40.82219415757186,
        -56.83500241115289,
        -59.66852355927062,
        -29.92264363226953,
        -17.34616167867122,
        -10.84378717338649,
        -29.06955757357413,
        -51.21706647908991,
        -35.71565831222438,
        -50.29229582232401,
        -34.19306998350795,
        -38.05200435764369,
        -44.22167275048034,
        -24.90513085488574,
        -43.9059933852,
        -72.27934888100276,
        -16.70739626539807,
        -80.71984234570543,
        -58.48916104963764,
        -66.04604247837311,
        -54.88541172505964,
        -102.4745356796477,
        -89.48699776711655,
        -34.28183681063876,
        -45.37657919542573,
        -30.59768955486812,
        -40.53705938733227,
        -45.65469238022288,
        -8.062317297309528,
        -37.82843371458933,
        -15.41032330199907,
        -33.47069261947708,
        -31.13033934538795,
        -67.96456480576914,
        -45.78367685783402,
        -70.83602119498184,
        -37.60631587923085,
        -25.05287795955946,
        -26.41115068652642,
        -48.40036291429177,
        -50.71813761976421,
        -35.97063636332687,
        -88.13790298899963,
        -34.21007107984328,
        -14.89816915110847,
        -28.50253235634125,
        -18.70606974885222,
        -16.8829073613853,
        -26.04852346861052,
        -22.89522051775123,
        -38.33276785920014,
        -16.99991574264545,
        -28.55267695278386,
        -30.05761074761374,
        -40.28219924116183,
        -44.4267702847466,
        -37.46187173955435,
        -28.1115568297852,
        -30.13655648797186,
        -36.29422168399874,
        -26.95337002623927,
        -40.37186103165288,
        -21.00668808545166,
        -81.0360758388624,
        -84.37898012146135,
        -38.59237461568679,
        -30.17187634543778,
        -41.98335670812646,
        -81.79620642228767,
        -38.29739725105565,
        -72.4209084289538,
        -81.19106764702026,
        -52.10093514892627,
        -79.99705320965455,
        -64.17255348008426,
        -32.50062165658687,
        -42.11818621094179,
        -35.85716156179095,
        -34.43151104662293,
        -46.06620755109384,
        -52.76389714036665,
        -39.30845632788137,
        -57.85911574215812,
        -60.87889006370762,
        -7.460478518719765,
        -24.51758309720371,
        -33.8697068249596,
        -38.38816781619995,
        -12.34715842043385,
        -43.37756324583744,
        -75.39454495585154,
        -55.37003457400738,
        -34.62884180578157,
        -54.81805635030268
      ]
    ],
    "optimized null": [
      [
        -40.70363585755135,
        -27.1750301520866,
        -25.08068913791752,
        -37.38453250812908,
        -61.49948354225923,
        -56.02161600894749,
        -17.6187822344547,
        -17.62781517465005,
        -27.82824114027195,
        -52.90470403652739,
        -14.08742260584626,
        -43.12304695250793,
        -21.01263205457655,
        -38.91743508868793,
        -35.41320346340004,
        -31.15720112560635,
        -13.61542064130797,
        -7.629914277088026,
        -31.59994639378436,
        -30.4865809873033,
        -29.42522658067186,
        -21.41053226054033,
        -43.56718883048885,
        -3.969305447203891,
        -3.873971146513749,
        -65.3278686232752,
        -79.68347676912302,
        -72.04205684462657,
        -73.22021136896163,
        -51.5132037495392,
        -75.92826469427037,
        -28.42688876622845,
        -13.31435337321755,
        -41.05570673089974,
        -37.60078224831935,
        -16.73597942477434,
        -35.60178018237562,
        -41.53240810721029,
        -61.60608691425546,
        -34.21645622007978,
        -7.629914277088026,
        -24.69519511711751,
        -21.66231620760703,
        -31.23732010693389,
        -15.32552748931193,
        -14.66930663442887,
        -16.21276253395159,
        -16.30150300882438,
        -64.99712001808882,
        -4.031689078112794,
        -4.347572670739708,
        -8.709487704465657,
        -75.09024245978253,
        -56.32722219817671,
        -51.24091894904225,
        -41.84431889940237,
        -53.65455948486219,
        -46.11706092922833,
        -38.3501102117324,
        -17.79807251360775,
        -21.58673150353391,
        -34.49184502941907,
        -41.67518671026325,
        -43.73166068824878,
        -49.43882724566082,
        -51.37265304347147,
        -59.61884479415346,
        -67.80483576177767,
        -20.00752846980505,
        -43.885010638482,
        -36.88226207995312,
        -36.81652670635752,
        -4.024696306275124,
        -3.580752187025491,
        -27.99067275593646,
        -57.14022341361051,
        -55.65521092292301,
        -71.37201483623257,
        -18.75917814278612,
        -40.93534305078433,
        -51.40533426854494,
        -31.6940987745148,
        -20.31513522488977,
        -42.42438056238451,
        -19.25650327031052,
        -18.95486853017117,
        -58.7492341794926,
        -35.16590022815746,
        -22.91557824949813,
        -22.90199703928803,
        -37.74730432005263,
        -20.52153365167029,
        -57.83578848423684,
        -83.37431796527746,
        -76.80732881968325,
        -4.067517312563648,
        -4.557730973979561,
        -4.491822567240436,
        -3.518576672720535,
        -4.186447635995015,
        -3.970552292132459,
        -3.421611652289347,
        -4.067517312563648,
        -4.148593468803502,
        -3.969305447203891,
        -3.969305447203891,
        -57.05726331389429,
        -83.83890729162607,
        -87.20874216391991,
        -84.88957788403013,
        -46.32964645508276,
        -57.04652339233584,
        -73.09382823040764,
        -22.28670509678602,
        -65.60282528531081,
        -8.912152012616756,
        -29.8922483847407,
        -8.02287023697091,
        -26.92243268101021,
        -8.275476144969776,
        -30.53038383793213,
        -32.4635134223139,
        -25.39028560921335,
        -21.90437763209117,
        -58.3799417598437,
        -30.49860225450032,
        -25.89338029919151,
        -34.94205996051611,
        -38.69745187989911,
        -3.873971146513748,
        -35.08818658078646,
        -28.13223432278588,
        -32.53322831782646,
        -53.25015878052425,
        -15.99643236038377,
        -29.7360721041135,
        -27.39534145965048,
        -36.64390380771768,
        -64.27594177409541,
        -14.70506523697587,
        -14.86330455270507,
        -31.79632891091586,
        -49.71060582893348,
        -21.24694665945083,
        -43.33905095681355,
        -52.15242836554632,
        -35.44370711599935,
        -26.46098409259838,
        -24.46363461793416,
        -20.15561772719881,
        -16.58928952171736,
        -43.16313758381998,
        -43.73045151595567,
        -38.80937580186761,
        -15.4961810253119,
        -7.629914277088026,
        -9.2757717799839,
        -21.97576125581315,
        -40.72385393647998,
        -4.491822567240436,
        -10.31136225672461,
        -20.81102986942928,
        -57.81039496132527,
        -48.03445063275019,
        -85.49027896425548,
        -74.51453123341722,
        -70.02405866344623,
        -3.581056191761884,
        -4.77391742431278,
        -4.385364164134381,
        -4.735772150650604,
        -4.630087750508253,
        -3.421611652289349,
        -4.460765953548373,
        -4.385364164134381,
        -4.139874089092341,
        -4.765198044601617,
        -4.139874089092341,
        -4.514909967691037,
        -4.37664478442322,
        -4.523629347402201,
        -3.581056191761884,
        -4.024696306275124,
        -4.597506967382786,
        -4.514909967691037,
        -4.067517312563648,
        -3.750073983985372,
        -4.597506967382786,
        -4.20732298746334,
        -3.518576672720535,
        -3.518576672720535,
        -4.735772150650604,
        -4.419465790711744,
        -4.147346623874933,
        -4.067517312563648,
        -4.912182607580599,
        -4.147346623874933,
        -4.638807130219416,
        -4.024696306275124,
        -60.52958471513075,
        -93.94059442303566,
        -41.04491245748866,
        -57.22908204378527,
        -58.87843007114755,
        -30.04220927573375,
        -17.53329696937088,
        -11.0193979153725,
        -28.73940241404025,
        -51.31382542823106,
        -35.77775880358535,
        -50.20342296809076,
        -34.41940470776145,
        -38.11439658368926,
        -44.60280230306928,
        -25.02006162073677,
        -43.62598318179889,
        -72.38401398903832,
        -16.93337229367107,
        -81.13077103199154,
        -57.8098678096671,
        -65.54952890894741,
        -54.83473712416079,
        -101.2153966267181,
        -87.90569764438392,
        -34.50142179430169,
        -45.09345810367105,
        -30.30437839033297,
        -40.40327905075015,
        -45.35677148208585,
        -8.275476144969776,
        -37.47340179274441,
        -15.54476629473004,
        -33.69421327911699,
        -31.31687601275926,
        -67.15870803925665,
        -46.10115696220173,
        -69.99844208106268,
        -37.74904135583535,
        -25.25714684572731,
        -26.56515896612476,
        -48.33721006808268,
        -49.69853629766954,
        -36.36944206526159,
        -87.6304217752047,
        -34.38570701162829,
        -15.09340386900816,
        -28.61968146801159,
        -18.87335332324101,
        -17.05657560364627,
        -26.18202050949269,
        -23.06981883344426,
        -37.86407419178938,
        -17.17268134458744,
        -28.62075972917453,
        -30.28010965760611,
        -40.61739688751666,
        -44.48082619261348,
        -37.71985405371878,
        -28.269967208961,
        -30.3588073032614,
        -36.17819240563677,
        -27.16039629164003,
        -40.23103424272811,
        -21.17057302634211,
        -81.36539685013175,
        -84.89167123655497,
        -38.1877639705911,
        -30.37753247947565,
        -42.18547300074954,
        -80.36172417147635,
        -38.47830713185775,
        -71.51685198500122,
        -80.53057477101757,
        -51.886776269695,
        -79.85902933105436,
        -63.41435512643688,
        -32.32623327729318,
        -41.46097453026615,
        -35.65992177334085,
        -33.83659517224764,
        -46.38268212050638,
        -52.12343694341217,
        -39.6740519929298,
        -57.98600143786822,
        -60.5115964515892,
        -7.612772529246906,
        -24.70645579204603,
        -34.15743601566703,
        -38.49739208661088,
        -12.54381340690668,
        -43.32957361616874,
        -75.5686435708499,
        -55.69691547082689,
        -34.55848770063066,
        -54.5501604578446
      ]
    ],
    "unconstrained": [
      [
        -40.6289728048362,
        -27.14323413296256,
        -25.08973910312971,
        -37.40598805694614,
        -61.48029778546871,
        -56.10040195383996,
        -17.64347811459409,
        -17.58637330344272,
        -27.84340702670451,
        -52.85176181677906,
        -14.10102799970155,
        -43.18243694176692,
        -20.9920238328403,
        -38.95532580326498,
        -35.57969664711919,
        -31.13202308451283,
        -13.62496530938121,
        -7.650900191210996,
        -31.62647083952982,
        -30.40126564530709,
        -28.89783858312214,
        -21.43340761795044,
        -43.62264770348136,
        -3.969305447203892,
        -3.873971146513752,
        -65.26168986674908,
        -79.58277771497815,
        -71.75671129885687,
        -73.07503680851833,
        -51.48574594863504,
        -75.90478269258027,
        -28.39993954387947,
        -13.31589156894115,
        -41.08629445992101,
        -37.65184178394053,
        -16.72291940151873,
        -35.60181231409099,
        -41.5831673772803,
        -61.72238741138814,
        -34.18496085647226,
        -7.650900191210996,
        -24.81406927643749,
        -21.32313377140614,
        -31.4212861468852,
        -15.30837532765061,
        -14.68022069683306,
        -16.21378578742199,
        -16.41474101148154,
        -64.70681825241667,
        -4.030984515434016,
        -4.347354475352314,
        -8.709255270974927,
        -74.64105271565153,
        -56.31445869469085,
        -51.31220892991166,
        -41.78231886069018,
        -53.8228880686875,
        -46.08109038833542,
        -37.64278304876829,
        -17.74244818354942,
        -21.55401174107012,
        -34.52440381697156,
        -41.65966116398766,
        -43.88121066046184,
        -49.45539347718464,
        -51.42007011527603,
        -59.56947039074996,
        -67.68958821499326,
        -20.02574589787007,
        -44.12439201378625,
        -36.88306853419554,
        -37.03666983466078,
        -4.024696306275125,
        -3.580752187025494,
        -27.99319787311708,
        -56.787900568339,
        -55.8319443934777,
        -71.05690232175473,
        -18.80472465580575,
        -40.94608810726363,
        -51.43274412532615,
        -31.73409792753604,
        -20.35049792531413,
        -42.42347331264471,
        -19.25556004570087,
        -18.9945136445732,
        -58.89946934125912,
        -35.12968594418899,
        -22.91539265616097,
        -22.90473518652233,
        -37.81336401440624,
        -20.54004963464129,
        -57.81564065257127,
        -83.43027248688956,
        -76.45349020786446,
        -4.067517312563648,
        -4.557730973979562,
        -4.491822567240438,
        -3.518576672720536,
        -4.186447635995014,
        -3.970552292132461,
        -3.421611652289349,
        -4.067517312563648,
        -4.148593468803504,
        -3.969305447203892,
        -3.969305447203892,
        -56.96920726142127,
        -83.76510155490938,
        -87.16366982454409,
        -85.29548672306584,
        -46.50106941864242,
        -57.11077553078126,
        -73.01422410750507,
        -22.2346233900539,
        -65.18371962374749,
        -8.915489830146589,
        -29.84768879767654,
        -8.029334201742904,
        -26.97637521539106,
        -8.278910776397568,
        -30.55917978151566,
        -32.56219101952966,
        -25.49833082887546,
        -21.90180684949956,
        -58.45343676908975,
        -30.58528467380524,
        -25.9542862593801,
        -34.8591892722987,
        -38.78366695853932,
        -3.873971146513752,
        -35.0199556513701,
        -28.14324936120721,
        -32.57369050299516,
        -53.27701292701874,
        -16.0291212132959,
        -29.83394352864502,
        -26.69002338006262,
        -36.70073593190904,
        -64.16227225159238,
        -14.70997704537046,
        -14.86559254944321,
        -31.81742019620178,
        -49.84524704931695,
        -21.26313513485041,
        -43.00869676627988,
        -52.18796366479181,
        -35.45280423905577,
        -26.55392052801788,
        -24.51424142914941,
        -20.13735031213832,
        -16.60163165786528,
        -43.10606625960406,
        -43.70754156644148,
        -38.98858988829589,
        -15.46355797282931,
        -7.650900191210996,
        -9.269650119759644,
        -22.00962772369169,
        -40.69082633892391,
        -4.491822567240438,
        -10.26201888949156,
        -20.74683030763121,
        -57.63657245563825,
        -48.03585762673229,
        -85.47943265396754,
        -74.84232925180468,
        -70.05209021456919,
        -3.581056191761885,
        -4.77391742431278,
        -4.385364164134383,
        -4.735772150650606,
        -4.630087750508254,
        -3.421611652289349,
        -4.460765953548374,
        -4.385364164134383,
        -4.139874089092341,
        -4.765198044601619,
        -4.139874089092341,
        -4.51490996769104,
        -4.37664478442322,
        -4.523629347402201,
        -3.581056191761885,
        -4.024696306275125,
        -4.597506967382788,
        -4.51490996769104,
        -4.067517312563648,
        -3.750073983985373,
        -4.597506967382788,
        -4.207322987463342,
        -3.518576672720535,
        -3.518576672720535,
        -4.735772150650606,
        -4.419465790711744,
        -4.147346623874935,
        -4.067517312563648,
        -4.912182607580601,
        -4.147346623874935,
        -4.638807130219416,
        -4.024696306275125,
        -60.6585784055072,
        -93.40381553638406,
        -41.01087713374417,
        -57.14052398712552,
        -59.03626718201236,
        -30.11850694298285,
        -17.52829524610775,
        -11.03284164896064,
        -28.72150124962823,
        -51.25131383726598,
        -35.82041964941524,
        -50.13675931698885,
        -34.40447549095179,
        -38.21054030273321,
        -44.4821417165416,
        -25.10960371956667,
        -43.77641485260092,
        -72.40081230537322,
        -16.89620399904015,
        -80.92606859677126,
        -58.05865056021066,
        -65.54546678277674,
        -54.84910616944956,
        -101.3108663386197,
        -88.44564670980847,
        -34.55203626702517,
        -45.14257117674505,
        -30.34981163671671,
        -40.38923149098362,
        -45.32360660285561,
        -8.278910776397568,
        -37.46473990403073,
        -15.59555537844023,
        -33.6734473177864,
        -31.30896278066194,
        -67.47848746478655,
        -46.03412481397424,
        -70.29407160344037,
        -37.87212727913236,
        -25.22828521574613,
        -26.63109872713248,
        -48.24080452851209,
        -48.78592851179799,
        -36.27107646111509,
        -87.32331019223368,
        -34.39476547690364,
        -15.0920057703115,
        -28.65722651242401,
        -18.88005399037765,
        -17.05553388280251,
        -26.26647867342687,
        -23.04561267058433,
        -37.94547488851087,
        -17.19070441583813,
        -28.69269591889811,
        -30.27888991566831,
        -40.54697328274871,
        -44.53702172613978,
        -37.71300254535397,
        -28.30210485378406,
        -30.34165797205129,
        -36.44216374533393,
        -27.12375983551729,
        -40.31395189729097,
        -21.18444577970693,
        -81.20160570801522,
        -84.54572601180121,
        -38.35641807878881,
        -30.38587878751555,
        -42.23828890295884,
        -79.71301078718538,
        -38.47126171323502,
        -71.64448976971256,
        -80.52386041559929,
        -52.0570935827307,
        -80.09965230238889,
        -63.3137653503866,
        -32.26068434442367,
        -41.34568154504637,
        -35.65050154274864,
        -33.80492780633946,
        -46.30882224971767,
        -51.70958452579014,
        -39.59562524227913,
        -58.00582933959961,
        -60.61768372079771,
        -7.633762650524632,
        -24.7260267200629,
        -34.13888160703905,
        -38.5239662732637,
        -12.53519273312292,
        -43.30979975063346,
        -75.48939790020394,
        -55.65560126770856,
        -34.5691934846915,
        -54.50616054583568
      ]
    ]
  },
  "Synonymous site-posteriors": [
    [
      0.0004434740219225996,
      0.00004368307336908829,
      5.52773851187293e-8,
      2.987029194784415e-7,
      0.1394662989660926,
      0.05914642369529169,
      1.702696613086285e-10,
      8.416111217664025e-9,
      0.0003236699898720926,
      0.0441912546252045,
      8.711667719853392e-10,
      0.01132258069901063,
      0.000005933450233192916,
      0.0001374674768649552,
      0.0001334617793778161,
      0.000996578191677961,
      2.838301519297619e-10,
      0.00000308952413626891,
      0.00001550315446174774,
      0.000001431057762289369,
      4.44710771893797e-8,
      2.031218033931315e-9,
      0.007462576898497737,
      0.134822935147714,
      0.1348229351477143,
      0.7329768564268552,
      0.9862257326307443,
      0.9113528286564759,
      0.9844940531775724,
      0.05236640178365336,
      0.9782644984785019,
      0.00001617020503855547,
      2.471427169358355e-10,
      0.00001556367599887135,
      0.0001229971057997691,
      6.636164018335272e-10,
      0.00002689545293111983,
      0.001211327051741299,
      0.01867648957536652,
      0.0001336051621529966,
      0.00000308952413626891,
      4.279019455366668e-7,
      1.787632770323722e-8,
      3.782995194658676e-8,
      2.297000185915414e-11,
      1.295895295270279e-9,
      8.972111900043446e-7,
      4.937165650883799e-7,
      0.1018029835970336,
      0.07075578930959868,
      0.06927694851020177,
      0.2247568313393054,
      0.9791697163661073,
      0.1671931468262071,
      0.0008841737499916401,
      0.002470642810831953,
      0.006852132372402178,
      0.00007277245591047613,
      0.01993233555751941,
      7.13066240718516e-11,
      5.067812681166473e-9,
      0.00006117606756533599,
      0.003354526761642415,
      0.002497827000122496,
      0.0004324371856672524,
      0.003409074923986625,
      0.2201574982529159,
      0.2278031383714464,
      4.211892026241481e-8,
      0.00741680628343819,
      3.455180360329107e-7,
      0.000006930975463534353,
      0.1348229351477137,
      0.1348229351477143,
      0.0002419349653493097,
      0.3052186669430565,
      0.03737936031175328,
      0.8272597572737774,
      3.27931744668764e-8,
      0.000929467420343928,
      0.1596952643400997,
      0.00002062327330808599,
      1.627518032724846e-7,
      0.00001277427405252791,
      0.000003694031155196043,
      8.872867271569932e-11,
      0.1402780506972371,
      0.000230718003933274,
      0.000005113869468002278,
      0.000004688414915455911,
      0.0008950078958385649,
      3.150774637833995e-8,
      0.0005623964747915116,
      0.9996411532478433,
      0.9985680834317004,
      0.1348229351477142,
      0.134822935147714,
      0.1348229351477144,
      0.1348229351477142,
      0.1348229351477142,
      0.1348229351477142,
      0.1348229351477141,
      0.1348229351477142,
      0.134822935147714,
      0.134822935147714,
      0.134822935147714,
      0.03575489440627953,
      0.9934381776302936,
      0.9796223063880467,
      0.9988653938520339,
      0.0002712943154330077,
      0.04026752203369944,
      0.9982300930193128,
      0.00001543811516424005,
      0.2957330125665084,
      1.818546664264077e-9,
      0.0001066588742108726,
      7.563668162309677e-9,
      2.100854461692982e-7,
      7.562237312191196e-8,
      4.132322775127469e-8,
      0.00002180415689539484,
      1.876483318310278e-7,
      5.918071694343419e-9,
      0.02081513926740744,
      0.00015413321280803,
      3.800155658106725e-8,
      0.00003539791912975562,
      0.00195816782458012,
      0.1348229351477143,
      0.0001897333535079351,
      2.396581500509702e-7,
      0.0003118813171592704,
      0.0003463479659263784,
      7.679685461412073e-9,
      0.00005582406211998087,
      4.215818150756584e-7,
      0.0001229786935284011,
      0.3594438410243405,
      4.403915794069263e-11,
      2.449879461196127e-10,
      0.000001986260484913021,
      0.01337510796504455,
      0.00006410506890272429,
      0.0004201705677848226,
      0.0118248895171501,
      8.812061151687415e-7,
      1.651608046982003e-7,
      0.000001173868281533588,
      1.791571863243538e-9,
      5.592749802018566e-7,
      0.002147107475565582,
      0.0003077987987578463,
      0.000280450479920019,
      4.066396399522602e-9,
      0.00000308952413626891,
      5.369283555925872e-11,
      0.000001119654557136602,
      0.0001993438721383832,
      0.1348229351477144,
      0.08112963573726166,
      0.5777063424609994,
      0.02460310135018661,
      0.001101846012939706,
      0.9999706798151313,
      0.9930500148158738,
      0.8505213940550267,
      0.1348229351477142,
      0.1348229351477142,
      0.1348229351477141,
      0.1348229351477142,
      0.1348229351477141,
      0.1348229351477143,
      0.134822935147714,
      0.1348229351477141,
      0.1348229351477144,
      0.1348229351477143,
      0.1348229351477144,
      0.1348229351477144,
      0.1348229351477143,
      0.1348229351477142,
      0.1348229351477142,
      0.1348229351477142,
      0.1348229351477145,
      0.1348229351477144,
      0.1348229351477142,
      0.1348229351477143,
      0.1348229351477145,
      0.1348229351477143,
      0.1348229351477143,
      0.1348229351477143,
      0.1348229351477142,
      0.1348229351477141,
      0.1348229351477141,
      0.1348229351477142,
      0.1348229351477144,
      0.1348229351477141,
      0.1348229351477142,
      0.1348229351477142,
      0.3824266973329672,
      0.9999667332680635,
      1.202638463721301e-8,
      0.02025998322596844,
      0.02040374458964934,
      0.00000334512861831645,
      4.428741672489721e-7,
      7.03108651872364e-11,
      7.965362430687693e-8,
      0.0426224182777768,
      0.00000200333620914856,
      0.004877283197317603,
      0.000005148436939644263,
      2.094644265652402e-7,
      0.0002210346863879172,
      3.148455636760141e-7,
      0.003815035534976481,
      0.9815862983082734,
      2.303253785954766e-8,
      0.9619608130947576,
      0.05867908363574956,
      0.02704171070991436,
      0.1923775564218725,
      0.999969880797924,
      0.9993904156157987,
      0.001283514794275787,
      0.003467324355288737,
      1.230472433259328e-8,
      0.001126572078847604,
      0.0009777699995883859,
      7.562237312191196e-8,
      0.00001092672081221823,
      2.276103832747821e-9,
      1.624262952174193e-7,
      1.230586397676178e-7,
      0.5135766818959365,
      0.003106888940978369,
      0.4763631787507958,
      0.00004320422025268551,
      2.193306311353544e-7,
      0.000005205445625338126,
      0.01056375533812357,
      0.0005984903933882614,
      0.001597345611621317,
      0.9943299140017899,
      9.297175986532288e-8,
      0.000001191154858181867,
      1.193064645856369e-7,
      4.308677946634226e-9,
      1.444826652429687e-8,
      5.237807478325856e-7,
      8.14272587133192e-9,
      0.0004512298043994079,
      5.260512818598471e-8,
      0.0000537477843829838,
      0.000002202389655139546,
      0.00005106173620727065,
      0.00134813133014407,
      0.00009420625857245975,
      4.712054784788681e-7,
      0.000003027879121021721,
      2.334970193783394e-7,
      1.69818789880492e-7,
      0.09354427512786949,
      1.137373318055579e-7,
      0.7435901338228305,
      0.9998022795384608,
      0.000005348352770598209,
      0.000005235471439669429,
      0.00006068049217192792,
      0.9984995661731361,
      0.000453046037044409,
      0.2027978761750895,
      0.9589825217503205,
      0.003412500715905173,
      0.9844549023082989,
      0.1091192526720073,
      0.0002351708670867668,
      0.00004779216809063418,
      0.00003010088419080644,
      0.00000888165192441302,
      0.0007093953483151453,
      0.09608410504094009,
      0.0224752817411365,
      0.00856820305722422,
      0.5024593400310386,
      0.000003449345386522257,
      0.000001753578437898933,
      0.0004550769674884977,
      0.003363888430030485,
      4.856535742576038e-11,
      0.005520633784771809,
      0.9988996266487637,
      0.01398624767735838,
      0.0004190660572717779,
      0.001675830576112753
    ],
    [
      0.1721602489843654,
      0.7914183735966271,
      0.9498403475282187,
      0.6971717140958803,
      0.0002764391328058852,
      0.0006716794496191788,
      0.9942103066891851,
      0.9796191744162321,
      0.5322988004190187,
      0.006500792991127225,
      0.9935714417716472,
      0.0259616447132449,
      0.8684428822366466,
      0.3052831313965264,
      0.2701163252134748,
      0.1440668376094996,
      0.9980699170171721,
      0.9696044763558028,
      0.8084189443405742,
      0.8425910776967396,
      0.8768749700138309,
      0.990287564995698,
      0.04464866525302569,
      0.4356999646060343,
      0.435699964606034,
      0.000001868624396437883,
      7.481061048136629e-8,
      0.000001909285876264798,
      5.986601507928575e-8,
      0.00128945140039717,
      5.474141786692744e-8,
      0.601327496034381,
      0.9976068293666054,
      0.3078600398084286,
      0.4524652960526703,
      0.9899323270478096,
      0.4582242628266624,
      0.233253957816191,
      0.003397678101991698,
      0.4443565819228538,
      0.9696044763558028,
      0.9079053845451703,
      0.9861537017138006,
      0.9052449186802471,
      0.9969901515099875,
      0.9944829359552404,
      0.9646900333756414,
      0.9663457241646899,
      0.0004822107086242319,
      0.5168965262877976,
      0.5209358955735128,
      0.2449613781594562,
      1.277655968357675e-7,
      0.0012138696642548,
      0.1869949677804037,
      0.05992555670927509,
      0.02180898906050319,
      0.2883269772396019,
      0.0370997707920146,
      0.9976076736133505,
      0.9764489589376854,
      0.4446614363994922,
      0.0509480537208216,
      0.09258179883475628,
      0.02884203128810596,
      0.02720946905389635,
      0.0005654980428273111,
      0.00007984105326834953,
      0.9701511912341305,
      0.03582142077282899,
      0.7304541777396957,
      0.7561312859171402,
      0.4356999646060339,
      0.4356999646060338,
      0.487358695503242,
      0.00009644177740914702,
      0.0009446978431188758,
      0.00001265195333669841,
      0.9763878859677305,
      0.1255799324061685,
      0.003351926287328925,
      0.7101443078135069,
      0.9764921668200139,
      0.2238407780967902,
      0.854825639098233,
      0.9975782155412313,
      0.006032424628765634,
      0.5201628417626922,
      0.8846133812983276,
      0.9124431050948215,
      0.2460317492773616,
      0.9806036445591947,
      0.02723715309308036,
      5.153767870160051e-11,
      6.623213760026562e-10,
      0.4356999646060347,
      0.4356999646060343,
      0.435699964606033,
      0.4356999646060341,
      0.435699964606034,
      0.4356999646060333,
      0.4356999646060338,
      0.4356999646060347,
      0.4356999646060343,
      0.4356999646060343,
      0.4356999646060343,
      0.01121058406855892,
      4.330553652473119e-9,
      1.040497055652599e-8,
      3.543687011960497e-11,
      0.02378862530341458,
      0.003163461958688779,
      1.402035675200171e-9,
      0.7948587892906406,
      0.0005237001722337612,
      0.9974606722823579,
      0.31547506569575,
      0.9961487418887185,
      0.9418267497153183,
      0.9907924061411716,
      0.9313622370364762,
      0.525080629191387,
      0.9374327463218047,
      0.9887129019368751,
      0.001222211289900013,
      0.5668221833519064,
      0.9192020442289477,
      0.2711929218719821,
      0.2391144725856154,
      0.4356999646060342,
      0.414493504218806,
      0.7857788595551055,
      0.1692888208141598,
      0.006293145903819262,
      0.9830533957428211,
      0.7142318226892387,
      0.9274386412287825,
      0.6083194616133653,
      0.0002900322627442401,
      0.9975814405397573,
      0.9980947369441101,
      0.7438751974145863,
      0.01434239903652726,
      0.7054743258981637,
      0.1014243309610526,
      0.003288111343694812,
      0.7992603745050644,
      0.9145212417932709,
      0.9402143891798376,
      0.9891348066810338,
      0.9660394783103251,
      0.01161119550136006,
      0.2300068926219129,
      0.04596309814773502,
      0.9918435823096676,
      0.9696044763558028,
      0.9992085506688987,
      0.9462603080246784,
      0.1238554731834769,
      0.435699964606033,
      0.3083022785377287,
      0.02223889352579464,
      0.00134963760050808,
      0.01281741582890167,
      7.737196867861065e-14,
      1.530949953508185e-8,
      0.000004683130961899815,
      0.4356999646060338,
      0.4356999646060341,
      0.4356999646060335,
      0.4356999646060339,
      0.4356999646060338,
      0.4356999646060341,
      0.4356999646060337,
      0.4356999646060335,
      0.4356999646060336,
      0.4356999646060337,
      0.4356999646060336,
      0.4356999646060333,
      0.4356999646060338,
      0.4356999646060336,
      0.4356999646060338,
      0.4356999646060336,
      0.4356999646060337,
      0.4356999646060333,
      0.4356999646060346,
      0.4356999646060339,
      0.4356999646060337,
      0.4356999646060342,
      0.4356999646060346,
      0.4356999646060346,
      0.4356999646060339,
      0.4356999646060346,
      0.4356999646060346,
      0.4356999646060346,
      0.4356999646060341,
      0.4356999646060346,
      0.4356999646060341,
      0.4356999646060336,
      0.0000738234180090475,
      1.722079223931189e-13,
      0.9420199657990707,
      0.004593379767695751,
      0.003847197463218792,
      0.804404384004882,
      0.9634773109885119,
      0.9979950468530538,
      0.9521042105219248,
      0.003099912679085369,
      0.7911799609882763,
      0.01940863816588856,
      0.672049777574377,
      0.9130860999167083,
      0.2011113813523691,
      0.9040360704415715,
      0.06724579520266538,
      4.361429557457942e-8,
      0.976555242592105,
      4.113645095385574e-8,
      0.004922170073154425,
      0.001157551336151514,
      0.00235415128516566,
      1.201286413268881e-14,
      7.116189072369815e-11,
      0.2491027602128678,
      0.06343190541679145,
      0.9244848729783354,
      0.2285321585645556,
      0.1803515967749291,
      0.9907924061411716,
      0.7256763498898454,
      0.9923800249659391,
      0.7716982449582303,
      0.8694621731030876,
      0.0001985503360787636,
      0.03741540071563515,
      0.0000265514058363492,
      0.1682517135260002,
      0.9669685707315963,
      0.6898183994420983,
      0.02130881933179755,
      0.04247765484988052,
      0.04390370433659203,
      8.375896616190251e-10,
      0.8377363002959582,
      0.9619657978744158,
      0.9194265764344492,
      0.9768970877008877,
      0.990032894350999,
      0.6997574945770996,
      0.9744905205420896,
      0.2813650964777564,
      0.9723170341396503,
      0.4309130192935152,
      0.5091407290646417,
      0.1173929132697888,
      0.04435058037692039,
      0.3231938893174834,
      0.7861615823596693,
      0.8741048992524126,
      0.6924065292097774,
      0.7844866564827996,
      0.01091772533320943,
      0.9474274010030035,
      8.88418907246701e-7,
      5.357187086652834e-12,
      0.363998096043675,
      0.7932312500794779,
      0.26374210942706,
      3.551558731826546e-10,
      0.09900143858471655,
      0.00009700520303440482,
      3.142535814623326e-7,
      0.004014830619548904,
      5.587394948138575e-8,
      0.001119021605062278,
      0.4648010584798976,
      0.609506276368301,
      0.5229191137534238,
      0.6303488346601706,
      0.1185798203525015,
      0.0007602039542433665,
      0.01006832631915354,
      0.00788127011492471,
      0.00006017933988127491,
      0.9686932039443669,
      0.8457440088807281,
      0.1938376310274948,
      0.1672474617712859,
      0.9985625203083947,
      0.04727364443759325,
      1.309523606998161e-10,
      0.01168094893220894,
      0.3458533829124695,
      0.04089263347725085
    ],
    [
      0.8273962769937119,
      0.2085379433300038,
      0.05015959719439628,
      0.3028279872012002,
      0.8602572619011016,
      0.940181896855089,
      0.00578969314054523,
      0.02038081716765655,
      0.4673775295911092,
      0.9493079523836683,
      0.006428557357185949,
      0.9627157745877445,
      0.1315511843131202,
      0.6945794011266087,
      0.7297502130071474,
      0.8549365841988223,
      0.001930082698997649,
      0.03039243412006093,
      0.1915655525049642,
      0.1574074912454979,
      0.1231249855150919,
      0.00971243297308388,
      0.9478887578484766,
      0.4294771002462517,
      0.4294771002462519,
      0.2670212749487484,
      0.0137741925586452,
      0.08864526205764775,
      0.01550588695641246,
      0.9463441468159496,
      0.02173544678008002,
      0.3986563337605804,
      0.002393170386251997,
      0.6921243965155726,
      0.54741170684153,
      0.01006767228857385,
      0.5417488417204066,
      0.7655347151320676,
      0.9779258323226417,
      0.5555098129149932,
      0.03039243412006093,
      0.09209418755288433,
      0.01384628040987176,
      0.09475504348980092,
      0.003009848467042442,
      0.005517062748864364,
      0.03530906941316858,
      0.03365378211874501,
      0.8977148056943421,
      0.4123476844026038,
      0.4097871559162853,
      0.5302817905012384,
      0.02083015586829583,
      0.831592983509538,
      0.8121208584696046,
      0.9376038004798929,
      0.9713388785670947,
      0.7116002503044876,
      0.942967893650466,
      0.00239232631534291,
      0.0235510359945019,
      0.5552773875329424,
      0.9456974195175359,
      0.9049203741651213,
      0.9707255315262268,
      0.969381456022117,
      0.7792770037042568,
      0.7721170205752851,
      0.02984876664694908,
      0.9567617729437328,
      0.2695454767422683,
      0.2438617831073962,
      0.4294771002462524,
      0.4294771002462519,
      0.5123993695314086,
      0.6946848912795343,
      0.9616759418451277,
      0.1727275907728858,
      0.02361208123909493,
      0.8734906001734876,
      0.8369528093725713,
      0.289835068913185,
      0.02350767042818281,
      0.7761464476291574,
      0.1451706668706118,
      0.002421784370040069,
      0.8536895246739972,
      0.4796064402333745,
      0.1153815048322046,
      0.08755220649026305,
      0.7530732428267997,
      0.01939632393305903,
      0.9722004504321282,
      0.0003588467006190202,
      0.001431915905978238,
      0.4294771002462512,
      0.4294771002462516,
      0.4294771002462526,
      0.4294771002462516,
      0.4294771002462518,
      0.4294771002462525,
      0.4294771002462521,
      0.4294771002462512,
      0.4294771002462516,
      0.4294771002462517,
      0.4294771002462517,
      0.9530345215251615,
      0.006561818039152731,
      0.02037768320698274,
      0.00113460611252927,
      0.9759400803811523,
      0.9565690160076119,
      0.001769905578651582,
      0.2051257725941952,
      0.7037432872612579,
      0.002539325899095449,
      0.6844182754300391,
      0.00385125054761344,
      0.05817304019923554,
      0.009207518236455159,
      0.06863772164029601,
      0.4748975666517177,
      0.06256706602986355,
      0.01128709214505324,
      0.9779626494426925,
      0.4330236834352855,
      0.08079791776949576,
      0.7287716802088882,
      0.7589273595898044,
      0.4294771002462515,
      0.585316762427686,
      0.2142209007867443,
      0.8303992978686809,
      0.9933605061302545,
      0.01694659657749349,
      0.2857123532486412,
      0.07256093718940239,
      0.3915575596931063,
      0.6402661267129153,
      0.00241855941620351,
      0.001905262810901987,
      0.2561228163249288,
      0.9722824929984281,
      0.2944615690329336,
      0.8981554984711626,
      0.9848869991391551,
      0.2007387442888206,
      0.08547859304592445,
      0.05978443695188089,
      0.01086519152739426,
      0.03395996241469471,
      0.9862416970230744,
      0.7696853085793292,
      0.9537564513723449,
      0.008156413623936097,
      0.03039243412006093,
      0.0007914492774085152,
      0.05373857232076466,
      0.8759451829443846,
      0.4294771002462526,
      0.6105680857250096,
      0.4000547640132059,
      0.9740472610493054,
      0.9860807381581587,
      0.00002932018479129347,
      0.006949969874626469,
      0.1494739228140114,
      0.4294771002462519,
      0.4294771002462517,
      0.4294771002462525,
      0.4294771002462519,
      0.4294771002462522,
      0.4294771002462517,
      0.4294771002462524,
      0.4294771002462525,
      0.4294771002462521,
      0.429477100246252,
      0.4294771002462521,
      0.4294771002462523,
      0.4294771002462519,
      0.4294771002462521,
      0.4294771002462519,
      0.429477100246252,
      0.4294771002462517,
      0.4294771002462523,
      0.4294771002462514,
      0.4294771002462518,
      0.4294771002462517,
      0.4294771002462514,
      0.4294771002462511,
      0.4294771002462511,
      0.4294771002462519,
      0.4294771002462514,
      0.4294771002462514,
      0.4294771002462514,
      0.4294771002462517,
      0.4294771002462514,
      0.4294771002462517,
      0.429477100246252,
      0.6174994792490238,
      0.0000332667317643326,
      0.05798002217454473,
      0.9751466370063357,
      0.975749057947132,
      0.1955922708664997,
      0.03652224613732089,
      0.002004953076635109,
      0.04789570982445075,
      0.9542776690431379,
      0.2088180356755146,
      0.9757140786367937,
      0.3279450739886834,
      0.08691369061886521,
      0.798667583961243,
      0.09596361471286492,
      0.9289391692623582,
      0.01841365807743102,
      0.02344473437535701,
      0.03803914576879137,
      0.936398746291096,
      0.9718007379539341,
      0.8052682922929619,
      0.00003011920206387943,
      0.0006095843130395154,
      0.7496137249928565,
      0.9331007702279199,
      0.07551511471694038,
      0.7703412693565967,
      0.8186706332254824,
      0.009207518236455159,
      0.2743127233893424,
      0.007619972757957022,
      0.2283015926154745,
      0.1305377038382725,
      0.4862247677679848,
      0.9594777103433866,
      0.5236102698433678,
      0.8317050822537473,
      0.03303120993777262,
      0.3101763951122763,
      0.968127425330079,
      0.9569238547567311,
      0.9544989500517866,
      0.005670085160620463,
      0.1622636067322817,
      0.03803301097072605,
      0.08057330425908617,
      0.02310290799043435,
      0.009967091200734537,
      0.3002419816421525,
      0.02550947131518446,
      0.7181836737178442,
      0.02768291325522152,
      0.569033232922102,
      0.4908570685457031,
      0.882556024994004,
      0.9543012882929355,
      0.6767119044239441,
      0.2138379464348522,
      0.1258920728684663,
      0.3075932372932033,
      0.2155131736984106,
      0.8955379995389211,
      0.05257248525966463,
      0.2564089777582621,
      0.0001977204561820015,
      0.6359965556035544,
      0.2067635144490823,
      0.736197210080768,
      0.001500433471708062,
      0.900545515378239,
      0.797105118621876,
      0.04101716399609816,
      0.992572668664546,
      0.01554504181775159,
      0.8897617257229304,
      0.5349637706530157,
      0.3904459314636084,
      0.4770507853623853,
      0.3696422836879051,
      0.8807107842991833,
      0.9031556910048164,
      0.9674563919397099,
      0.983550526827851,
      0.4974804806290802,
      0.0313033467102466,
      0.154254237540834,
      0.8057072920050167,
      0.8293886497986837,
      0.001437479643039965,
      0.947205721777635,
      0.001100373220283865,
      0.9743328033904326,
      0.6537275510302587,
      0.9574315359466363
    ]
  ],
  "analysis": {
    "authors": "Sergei L Kosakovsky Pond",
    "citation": "*Gene-wide identification of episodic selection*, Mol Biol Evol. 32(5):1365-71",
    "contact": "spond@temple.edu",
    "info": "BUSTED (branch-site unrestricted statistical test of episodic diversification) uses a random effects branch-site model fitted \njointly to all or a subset of tree branches in order to test for alignment-wide evidence of episodic diversifying selection. \nAssuming there is evidence of positive selection (i.e. there is an omega > 1),  BUSTED will also perform a quick evidence-ratio \nstyle analysis to explore which individual sites may have been subject to selection. v2.0 adds support for synonymous rate variation, \nand relaxes the test statistic to 0.5 (chi^2_0 + chi^2_2). Version 2.1 adds a grid search for the initial starting point.\nVersion 2.2 changes the grid search to LHC, and adds an initial search phase to use adaptive Nedler-Mead. Version 3.0 implements the option\nfor branch-site variation in synonymous substitution rates. Version 3.1 adds HMM auto-correlation option for SRV, and binds SRV distributions for multiple branch sets\n",
    "requirements": "in-frame codon alignment and a phylogenetic tree (optionally annotated with {})",
    "version": "3.1"
  },
  "background": 1,
  "branch attributes": {
    "0": {
      "BLTXBLABR": {
        "MG94xREV with separate rates for branch sets": 0.2671499347381835,
        "Nucleotide GTR": 0.251890077479746,
        "constrained": 0.4073736915710092,
        "original name": "BLTXBLABR",
        "unconstrained": 0.4904727470142619
      },
      "CALU_KLK1B": {
        "MG94xREV with separate rates for branch sets": 0.1010870719301675,
        "Nucleotide GTR": 0.09843986850300976,
        "constrained": 0.1765352489362475,
        "original name": "CALU_KLK1B",
        "unconstrained": 0.178652513532704
      },
      "CALU_KLK2": {
        "MG94xREV with separate rates for branch sets": 0.2223688531828949,
        "Nucleotide GTR": 0.2201020775790135,
        "constrained": 0.4171786303934082,
        "original name": "CALU_KLK2",
        "unconstrained": 0.4199457342926229
      },
      "EREUK1A": {
        "MG94xREV with separate rates for branch sets": 0.24668179761119,
        "Nucleotide GTR": 0.2325604328548949,
        "constrained": 0.4771205991894546,
        "original name": "EREUK1A",
        "unconstrained": 0.4809832262621999
      },
      "EREUK1B": {
        "MG94xREV with separate rates for branch sets": 0.191401995170755,
        "Nucleotide GTR": 0.17736531453789,
        "constrained": 0.3720676675315869,
        "original name": "EREUK1B",
        "unconstrained": 0.3744608476794714
      },
      "HOSA_KLK1": {
        "MG94xREV with separate rates for branch sets": 0.1302089639516385,
        "Nucleotide GTR": 0.1239813376429715,
        "constrained": 0.2029316002474033,
        "original name": "HOSA_KLK1",
        "unconstrained": 0.2043056727882615
      },
      "HOSA_KLK2": {
        "MG94xREV with separate rates for branch sets": 0.05183188093846719,
        "Nucleotide GTR": 0.05431312444432355,
        "constrained": 0.05845353636153083,
        "original name": "HOSA_KLK2",
        "unconstrained": 0.05897259244892866
      },
      "HOSA_KLK3": {
        "MG94xREV with separate rates for branch sets": 0.1063448310601588,
        "Nucleotide GTR": 0.1015095814471334,
        "constrained": 0.1420010539431201,
        "original name": "HOSA_KLK3",
        "unconstrained": 0.1427578320318826
      },
      "MUMUKLK1": {
        "MG94xREV with separate rates for branch sets": 0.02555497369709711,
        "Nucleotide GTR": 0.02516082094852101,
        "constrained": 0.03084209107281576,
        "original name": "MUMUKLK1",
        "unconstrained": 0.03089913567142054
      },
      "MUMUKLK1B1": {
        "MG94xREV with separate rates for branch sets": 0.05025540283396235,
        "Nucleotide GTR": 0.04949931616679865,
        "constrained": 0.06033219497375386,
        "original name": "MUMUKLK1B1",
        "unconstrained": 0.06045925549003554
      },
      "MUMUKLK1B11": {
        "MG94xREV with separate rates for branch sets": 0.06667898124076228,
        "Nucleotide GTR": 0.0657763669549651,
        "constrained": 0.08160772849005277,
        "original name": "MUMUKLK1B11",
        "unconstrained": 0.08184304434220441
      },
      "MUMUKLK1B16": {
        "MG94xREV with separate rates for branch sets": 0.05770162213325548,
        "Nucleotide GTR": 0.05801485459260245,
        "constrained": 0.0705259446502659,
        "original name": "MUMUKLK1B16",
        "unconstrained": 0.07061385090062451
      },
      "MUMUKLK1B21": {
        "MG94xREV with separate rates for branch sets": 0.02297679520792956,
        "Nucleotide GTR": 0.02287339447998904,
        "constrained": 0.02736760021256314,
        "original name": "MUMUKLK1B21",
        "unconstrained": 0.02737882685876418
      },
      "MUMUKLK1B22": {
        "MG94xREV with separate rates for branch sets": 0.06417051590514201,
        "Nucleotide GTR": 0.06311640206881652,
        "constrained": 0.07444149634424153,
        "original name": "MUMUKLK1B22",
        "unconstrained": 0.07466075159042142
      },
      "MUMUKLK1B24": {
        "MG94xREV with separate rates for branch sets": 0.03605306286282069,
        "Nucleotide GTR": 0.03546342958286521,
        "constrained": 0.03944233274137508,
        "original name": "MUMUKLK1B24",
        "unconstrained": 0.03944240569855426
      },
      "MUMUKLK1B26": {
        "MG94xREV with separate rates for branch sets": 0.02458684261783072,
        "Nucleotide GTR": 0.02369597720808447,
        "constrained": 0.02375108627760686,
        "original name": "MUMUKLK1B26",
        "unconstrained": 0.02374435383642231
      },
      "MUMUKLK1B27": {
        "MG94xREV with separate rates for branch sets": 0.03369244944197339,
        "Nucleotide GTR": 0.03379763189923365,
        "constrained": 0.03781957327395316,
        "original name": "MUMUKLK1B27",
        "unconstrained": 0.03786455436652299
      },
      "MUMUKLK1B3": {
        "MG94xREV with separate rates for branch sets": 0.04814717212987124,
        "Nucleotide GTR": 0.04835158581106753,
        "constrained": 0.0573261164871679,
        "original name": "MUMUKLK1B3",
        "unconstrained": 0.05735219962663428
      },
      "MUMUKLK1B4": {
        "MG94xREV with separate rates for branch sets": 0.06055570236747853,
        "Nucleotide GTR": 0.05920517104656081,
        "constrained": 0.06968127180752984,
        "original name": "MUMUKLK1B4",
        "unconstrained": 0.06957133474263041
      },
      "MUMUKLK1B5": {
        "MG94xREV with separate rates for branch sets": 0.02809553276960269,
        "Nucleotide GTR": 0.02790454422956583,
        "constrained": 0.03082070314800242,
        "original name": "MUMUKLK1B5",
        "unconstrained": 0.03083539903436622
      },
      "MUMUKLK1B9": {
        "MG94xREV with separate rates for branch sets": 0.02811449352532437,
        "Nucleotide GTR": 0.02817891682140317,
        "constrained": 0.03352504405126387,
        "original name": "MUMUKLK1B9",
        "unconstrained": 0.03361688587668908
      },
      "MUMU_KLK1B8": {
        "MG94xREV with separate rates for branch sets": 0.05382653063295325,
        "Nucleotide GTR": 0.05273461725267541,
        "constrained": 0.06579935085923513,
        "original name": "MUMU_KLK1B8",
        "unconstrained": 0.06581282207068959
      },
      "Node1": {
        "MG94xREV with separate rates for branch sets": 0.01201996164017678,
        "Nucleotide GTR": 0.01267838926093976,
        "constrained": 0.01112485749922705,
        "unconstrained": 0.01113834177181189
      },
      "Node10": {
        "MG94xREV with separate rates for branch sets": 0.03633890690900978,
        "Nucleotide GTR": 0.03556529292219093,
        "constrained": 0.03807817367818981,
        "unconstrained": 0.03834471337111892
      },
      "Node15": {
        "MG94xREV with separate rates for branch sets": 0.03597442385671032,
        "Nucleotide GTR": 0.03426064935608709,
        "constrained": 0.05019671266287538,
        "unconstrained": 0.04918797412956771
      },
      "Node16": {
        "MG94xREV with separate rates for branch sets": 0.02199367724312964,
        "Nucleotide GTR": 0.01803084406731983,
        "constrained": 0.01913558734086212,
        "unconstrained": 0.01923412573034169
      },
      "Node17": {
        "MG94xREV with separate rates for branch sets": 0.09914216849332029,
        "Nucleotide GTR": 0.0959178813736388,
        "constrained": 0.1353138747637732,
        "unconstrained": 0.1366613674179993
      },
      "Node2": {
        "MG94xREV with separate rates for branch sets": 0.01486468571633109,
        "Nucleotide GTR": 0.01374301828434261,
        "constrained": 0.01871304228528556,
        "unconstrained": 0.01856743292614734
      },
      "Node22": {
        "MG94xREV with separate rates for branch sets": 0.01073757479164416,
        "Nucleotide GTR": 0.007723840120548841,
        "constrained": 0.005990035928028792,
        "unconstrained": 0.006087009318342094
      },
      "Node23": {
        "MG94xREV with separate rates for branch sets": 0.01776117520912105,
        "Nucleotide GTR": 0.01858537546233471,
        "constrained": 0.008964432826947047,
        "unconstrained": 0.008924451409207829
      },
      "Node28": {
        "MG94xREV with separate rates for branch sets": 0.02627839021954391,
        "Nucleotide GTR": 0.02601044623123906,
        "constrained": 0.02636931202289509,
        "unconstrained": 0.02641353979326261
      },
      "Node29": {
        "MG94xREV with separate rates for branch sets": 0.0289486475190204,
        "Nucleotide GTR": 0.02854251683387672,
        "constrained": 0.0313778256971752,
        "unconstrained": 0.03137828394849594
      },
      "Node3": {
        "MG94xREV with separate rates for branch sets": 0.1750813440196588,
        "Nucleotide GTR": 0.166527630185683,
        "constrained": 0.3488237923458219,
        "unconstrained": 0.3521294383198653
      },
      "Node33": {
        "MG94xREV with separate rates for branch sets": 0.02351881800168121,
        "Nucleotide GTR": 0.02369837761943885,
        "constrained": 0.02713016037771681,
        "unconstrained": 0.02721039903884697
      },
      "Node34": {
        "MG94xREV with separate rates for branch sets": 0.03000533446525236,
        "Nucleotide GTR": 0.02987325241777688,
        "constrained": 0.02870893380811196,
        "unconstrained": 0.02870984384353063
      },
      "Node35": {
        "MG94xREV with separate rates for branch sets": 0.06054375735581435,
        "Nucleotide GTR": 0.06098163913564455,
        "constrained": 0.07632870205819584,
        "unconstrained": 0.0765845112366963
      },
      "Node37": {
        "MG94xREV with separate rates for branch sets": 0.0253200772781338,
        "Nucleotide GTR": 0.02570976242747383,
        "constrained": 0.02540929704082576,
        "unconstrained": 0.02543994300240227
      },
      "Node4": {
        "MG94xREV with separate rates for branch sets": 0.06830334254041068,
        "Nucleotide GTR": 0.06754225129023587,
        "constrained": 0.08325203958242511,
        "unconstrained": 0.08348195231879965
      },
      "Node41": {
        "MG94xREV with separate rates for branch sets": 0.01221810347640306,
        "Nucleotide GTR": 0.01323850568673186,
        "constrained": 0.01492374797481409,
        "unconstrained": 0.01484479296116429
      },
      "Node43": {
        "MG94xREV with separate rates for branch sets": 0.02569568308049322,
        "Nucleotide GTR": 0.0250907162546402,
        "constrained": 0.02434186673357542,
        "unconstrained": 0.02426492286092309
      },
      "Node45": {
        "MG94xREV with separate rates for branch sets": 0.01342982096550842,
        "Nucleotide GTR": 0.01366406318386935,
        "constrained": 0.01472664682821169,
        "unconstrained": 0.01475778928839562
      },
      "Node48": {
        "MG94xREV with separate rates for branch sets": 0.038660452872047,
        "Nucleotide GTR": 0.03689850097124793,
        "constrained": 0.04547242802782984,
        "unconstrained": 0.04549715937185248
      },
      "Node5": {
        "MG94xREV with separate rates for branch sets": 0.02248841801251332,
        "Nucleotide GTR": 0.02482306725243714,
        "constrained": 0.02338807773769954,
        "unconstrained": 0.02464642703119074
      },
      "Node6": {
        "MG94xREV with separate rates for branch sets": 0.05890386188003344,
        "Nucleotide GTR": 0.0563840760233711,
        "constrained": 0.07481580401944547,
        "unconstrained": 0.0753228879274152
      },
      "Node8": {
        "MG94xREV with separate rates for branch sets": 0.1735825860538303,
        "Nucleotide GTR": 0.1615812874796392,
        "constrained": 0.2650430604460585,
        "unconstrained": 0.3019068460976436
      },
      "Node9": {
        "MG94xREV with separate rates for branch sets": 0.0261924775350721,
        "Nucleotide GTR": 0.02593591011315155,
        "constrained": 0.03105649772962496,
        "unconstrained": 0.0324488000501227
      },
      "ORAN_A_14": {
        "MG94xREV with separate rates for branch sets": 0.4820890709916313,
        "Nucleotide GTR": 0.4364754559862398,
        "constrained": 1.433243494723407,
        "original name": "ORAN_A_14",
        "unconstrained": 1.433555280411531
      },
      "SOPAB2": {
        "MG94xREV with separate rates for branch sets": 0.05296107864612239,
        "Nucleotide GTR": 0.05245819924126589,
        "constrained": 0.056840845882804,
        "original name": "SOPAB2",
        "unconstrained": 0.05720133402560983
      },
      "SOPAB3": {
        "MG94xREV with separate rates for branch sets": 0.03218485074464201,
        "Nucleotide GTR": 0.03155546807543836,
        "constrained": 0.03345122140104444,
        "original name": "SOPAB3",
        "unconstrained": 0.03278810038908581
      },
      "SOPAB5": {
        "MG94xREV with separate rates for branch sets": 0.03603858692444379,
        "Nucleotide GTR": 0.0342947833823036,
        "constrained": 0.03895610198080057,
        "original name": "SOPAB5",
        "unconstrained": 0.04057529290330507
      },
      "SOPAB7": {
        "MG94xREV with separate rates for branch sets": 0.07570716703039132,
        "Nucleotide GTR": 0.07468611919305701,
        "constrained": 0.08205193810664863,
        "original name": "SOPAB7",
        "unconstrained": 0.08776667408775181
      }
    },
    "attributes": {
      "MG94xREV with separate rates for branch sets": {
        "attribute type": "branch length",
        "display order": 1
      },
      "Nucleotide GTR": {
        "attribute type": "branch length",
        "display order": 0
      },
      "constrained": {
        "attribute type": "branch length",
        "display order": 1
      },
      "original name": {
        "attribute type": "node label",
        "display order": 0
      },
      "unconstrained": {
        "attribute type": "branch length",
        "display order": 0
      }
    }
  },
  "data partitions": {
    "0": {
      "coverage": [
        [
          0,
          1,
          2,
          3,
          4,
          5,
          6,
          7,
          8,
          9,
          10,
          11,
          12,
          13,
          14,
          15,
          16,
          17,
          18,
          19,
          20,
          21,
          22,
          23,
          24,
          25,
          26,
          27,
          28,
          29,
          30,
          31,
          32,
          33,
          34,
          35,
          36,
          37,
          38,
          39,
          40,
          41,
          42,
          43,
          44,
          45,
          46,
          47,
          48,
          49,
          50,
          51,
          52,
          53,
          54,
          55,
          56,
          57,
          58,
          59,
          60,
          61,
          62,
          63,
          64,
          65,
          66,
          67,
          68,
          69,
          70,
          71,
          72,
          73,
          74,
          75,
          76,
          77,
          78,
          79,
          80,
          81,
          82,
          83,
          84,
          85,
          86,
          87,
          88,
          89,
          90,
          91,
          92,
          93,
          94,
          95,
          96,
          97,
          98,
          99,
          100,
          101,
          102,
          103,
          104,
          105,
          106,
          107,
          108,
          109,
          110,
          111,
          112,
          113,
          114,
          115,
          116,
          117,
          118,
          119,
          120,
          121,
          122,
          123,
          124,
          125,
          126,
          127,
          128,
          129,
          130,
          131,
          132,
          133,
          134,
          135,
          136,
          137,
          138,
          139,
          140,
          141,
          142,
          143,
          144,
          145,
          146,
          147,
          148,
          149,
          150,
          151,
          152,
          153,
          154,
          155,
          156,
          157,
          158,
          159,
          160,
          161,
          162,
          163,
          164,
          165,
          166,
          167,
          168,
          169,
          170,
          171,
          172,
          173,
          174,
          175,
          176,
          177,
          178,
          179,
          180,
          181,
          182,
          183,
          184,
          185,
          186,
          187,
          188,
          189,
          190,
          191,
          192,
          193,
          194,
          195,
          196,
          197,
          198,
          199,
          200,
          201,
          202,
          203,
          204,
          205,
          206,
          207,
          208,
          209,
          210,
          211,
          212,
          213,
          214,
          215,
          216,
          217,
          218,
          219,
          220,
          221,
          222,
          223,
          224,
          225,
          226,
          227,
          228,
          229,
          230,
          231,
          232,
          233,
          234,
          235,
          236,
          237,
          238,
          239,
          240,
          241,
          242,
          243,
          244,
          245,
          246,
          247,
          248,
          249,
          250,
          251,
          252,
          253,
          254,
          255,
          256,
          257,
          258,
          259,
          260,
          261,
          262,
          263,
          264,
          265,
          266,
          267,
          268,
          269,
          270,
          271,
          272,
          273,
          274,
          275,
          276,
          277,
          278,
          279,
          280,
          281,
          282,
          283,
          284,
          285,
          286,
          287,
          288,
          289,
          290,
          291,
          292,
          293,
          294
        ]
      ],
      "name": "busted.filter.default"
    }
  },
  "fits": {
    "Constrained model": {
      "AIC-c": 20261.9823175081,
      "Log Likelihood": -10051.18963687707,
      "Rate Distributions": {
        "Background": {
          "0": {
            "omega": 0.05955486222667156,
            "proportion": 0.5229802953999768
          },
          "1": {
            "omega": 0.6009760639670138,
            "proportion": 0.3956904010419685
          },
          "2": {
            "omega": 5.084988590525553,
            "proportion": 0.08132930355805464
          }
        },
        "Synonymous site-to-site rates": {
          "0": {
            "proportion": 0.4396004098586679,
            "rate": 0.3205301793075361
          },
          "1": {
            "proportion": 0.4256753400109794,
            "rate": 0.9891720073659934
          },
          "2": {
            "proportion": 0.1347242501303528,
            "rate": 3.251297897859197
          }
        },
        "Test": {
          "0": {
            "omega": 0.1442843513558606,
            "proportion": 0
          },
          "1": {
            "omega": 0.1500601520064837,
            "proportion": 0.5594765690371312
          },
          "2": {
            "omega": 1,
            "proportion": 0.4405234309628688
          }
        }
      },
      "display order": 3,
      "estimated parameters": 79,
      "log-likelihood": -10051.18963687707,
      "parameters": 79,
      "display-order": 3,
      "branch-annotations": [
        {
          "BLTXBLABR": {
            "is_foreground": true
          },
          "CALU_KLK1B": {
            "is_foreground": false
          },
          "CALU_KLK2": {
            "is_foreground": false
          },
          "EREUK1A": {
            "is_foreground": false
          },
          "EREUK1B": {
            "is_foreground": false
          },
          "HOSA_KLK1": {
            "is_foreground": false
          },
          "HOSA_KLK2": {
            "is_foreground": false
          },
          "HOSA_KLK3": {
            "is_foreground": false
          },
          "MUMUKLK1": {
            "is_foreground": false
          },
          "MUMUKLK1B1": {
            "is_foreground": false
          },
          "MUMUKLK1B11": {
            "is_foreground": false
          },
          "MUMUKLK1B16": {
            "is_foreground": false
          },
          "MUMUKLK1B21": {
            "is_foreground": false
          },
          "MUMUKLK1B22": {
            "is_foreground": false
          },
          "MUMUKLK1B24": {
            "is_foreground": false
          },
          "MUMUKLK1B26": {
            "is_foreground": false
          },
          "MUMUKLK1B27": {
            "is_foreground": false
          },
          "MUMUKLK1B3": {
            "is_foreground": false
          },
          "MUMUKLK1B4": {
            "is_foreground": false
          },
          "MUMUKLK1B5": {
            "is_foreground": false
          },
          "MUMUKLK1B9": {
            "is_foreground": false
          },
          "MUMU_KLK1B8": {
            "is_foreground": false
          },
          "Node1": {
            "is_foreground": false
          },
          "Node10": {
            "is_foreground": true
          },
          "Node15": {
            "is_foreground": false
          },
          "Node16": {
            "is_foreground": false
          },
          "Node17": {
            "is_foreground": false
          },
          "Node2": {
            "is_foreground": false
          },
          "Node22": {
            "is_foreground": false
          },
          "Node23": {
            "is_foreground": false
          },
          "Node28": {
            "is_foreground": false
          },
          "Node29": {
            "is_foreground": false
          },
          "Node3": {
            "is_foreground": false
          },
          "Node33": {
            "is_foreground": false
          },
          "Node34": {
            "is_foreground": false
          },
          "Node35": {
            "is_foreground": false
          },
          "Node37": {
            "is_foreground": false
          },
          "Node4": {
            "is_foreground": false
          },
          "Node41": {
            "is_foreground": false
          },
          "Node43": {
            "is_foreground": false
          },
          "Node45": {
            "is_foreground": false
          },
          "Node48": {
            "is_foreground": false
          },
          "Node5": {
            "is_foreground": false
          },
          "Node6": {
            "is_foreground": true
          },
          "Node8": {
            "is_foreground": true
          },
          "Node9": {
            "is_foreground": true
          },
          "ORAN_A_14": {
            "is_foreground": false
          },
          "SOPAB2": {
            "is_foreground": true
          },
          "SOPAB3": {
            "is_foreground": true
          },
          "SOPAB5": {
            "is_foreground": true
          },
          "SOPAB7": {
            "is_foreground": true
          }
        }
      ]
    },
    "MG94xREV with separate rates for branch sets": {
      "AIC-c": 21075.09623709341,
      "Equilibrium frequencies": [
        [
          0.01520018567118441
        ],
        [
          0.03265975632956344
        ],
        [
          0.0248168114460614
        ],
        [
          0.01745406942366436
        ],
        [
          0.009669224877074644
        ],
        [
          0.02077570203498731
        ],
        [
          0.01578660522935769
        ],
        [
          0.0111029776825307
        ],
        [
          0.009753903154829269
        ],
        [
          0.02095764533342451
        ],
        [
          0.01592485649141941
        ],
        [
          0.01120021205654281
        ],
        [
          0.01155351044514676
        ],
        [
          0.02482435702117033
        ],
        [
          0.01886301236443822
        ],
        [
          0.01326666514205217
        ],
        [
          0.01379550235250837
        ],
        [
          0.02964159484781708
        ],
        [
          0.02252343412718456
        ],
        [
          0.01584109964205746
        ],
        [
          0.008775670075628869
        ],
        [
          0.01885577271875176
        ],
        [
          0.01432772956139522
        ],
        [
          0.01007692656212567
        ],
        [
          0.008852523043430757
        ],
        [
          0.01902090222808215
        ],
        [
          0.0144532047136248
        ],
        [
          0.0101651752891114
        ],
        [
          0.01048582457962388
        ],
        [
          0.0225302823987398
        ],
        [
          0.01711983899922487
        ],
        [
          0.01204066280085514
        ],
        [
          0.01705571649446966
        ],
        [
          0.03664662766531131
        ],
        [
          0.02784627171516329
        ],
        [
          0.01958473838442359
        ],
        [
          0.0108495752481034
        ],
        [
          0.02331185233836088
        ],
        [
          0.01771372199172989
        ],
        [
          0.01245835042374923
        ],
        [
          0.01094459044922431
        ],
        [
          0.0235160059838059
        ],
        [
          0.01786884998698835
        ],
        [
          0.01256745448027479
        ],
        [
          0.01296388102955078
        ],
        [
          0.02785473840054659
        ],
        [
          0.02116567508312976
        ],
        [
          0.01488616549723194
        ],
        [
          0.02484777345996001
        ],
        [
          0.01327917938570315
        ],
        [
          0.007356414630120173
        ],
        [
          0.01580630095423297
        ],
        [
          0.01201056084076862
        ],
        [
          0.008447223898507335
        ],
        [
          0.01594472470168858
        ],
        [
          0.01211574337812741
        ],
        [
          0.008521200497523997
        ],
        [
          0.008789992408743908
        ],
        [
          0.01888654628426779
        ],
        [
          0.01435111313367996
        ],
        [
          0.01009337261100339
        ]
      ],
      "Log Likelihood": -10469.97119059938,
      "Rate Distributions": {
        "non-synonymous/synonymous rate ratio for *background*": [
          [
            0.5253175741395901,
            1
          ]
        ],
        "non-synonymous/synonymous rate ratio for *test*": [
          [
            0.5728749536623139,
            1
          ]
        ]
      },
      "display order": 1,
      "estimated parameters": 67,
      "log-likelihood": -10469.97119059938,
      "parameters": 67,
      "display-order": 1
    },
    "Nucleotide GTR": {
      "AIC-c": 21418.80374192715,
      "Equilibrium frequencies": [
        [
          0.2470329445467567
        ],
        [
          0.2806425209740127
        ],
        [
          0.2619705340699816
        ],
        [
          0.210354000409249
        ]
      ],
      "Log Likelihood": -10650.25334988113,
      "Rate Distributions": {
        "Substitution rate from nucleotide A to nucleotide C": 0.6542382382259536,
        "Substitution rate from nucleotide A to nucleotide G": 1,
        "Substitution rate from nucleotide A to nucleotide T": 0.6292158792293082,
        "Substitution rate from nucleotide C to nucleotide G": 0.4820837301925102,
        "Substitution rate from nucleotide C to nucleotide T": 1.042216886232266,
        "Substitution rate from nucleotide G to nucleotide T": 0.3530412455833063
      },
      "display order": 0,
      "estimated parameters": 59,
      "log-likelihood": -10650.25334988113,
      "parameters": 59,
      "display-order": 0
    },
    "Unconstrained model": {
      "AIC-c": 20258.29464652132,
      "Log Likelihood": -10048.32540545244,
      "Rate Distributions": {
        "Background": {
          "0": {
            "omega": 0.06365642399505886,
            "proportion": 0.5254126125819452
          },
          "1": {
            "omega": 0.589462908728421,
            "proportion": 0.3915222680711625
          },
          "2": {
            "omega": 5.134376057406175,
            "proportion": 0.08306511934689231
          }
        },
        "Synonymous site-to-site rates": {
          "0": {
            "proportion": 0.4356999646060337,
            "rate": 0.3182289113953827
          },
          "1": {
            "proportion": 0.4294771002462514,
            "rate": 0.9827179943823634
          },
          "2": {
            "proportion": 0.1348229351477149,
            "rate": 3.258294291694266
          }
        },
        "Test": {
          "0": {
            "omega": 0.3015022373378632,
            "proportion": 0.5357747740929405,
            "prop": 0.5357747740929405
          },
          "1": {
            "omega": 0.305885084221283,
            "proportion": 0.3624841443247708,
            "prop": 0.3624841443247708
          },
          "2": {
            "omega": 3.834239412453778,
            "proportion": 0.1017410815822887,
            "prop": 0.1017410815822887
          }
        }
      },
      "display order": 2,
      "estimated parameters": 80,
      "log-likelihood": -10048.32540545244,
      "parameters": 80,
      "display-order": 2,
      "branch-annotations": [
        {
          "BLTXBLABR": {
            "is_foreground": true
          },
          "CALU_KLK1B": {
            "is_foreground": false
          },
          "CALU_KLK2": {
            "is_foreground": false
          },
          "EREUK1A": {
            "is_foreground": false
          },
          "EREUK1B": {
            "is_foreground": false
          },
          "HOSA_KLK1": {
            "is_foreground": false
          },
          "HOSA_KLK2": {
            "is_foreground": false
          },
          "HOSA_KLK3": {
            "is_foreground": false
          },
          "MUMUKLK1": {
            "is_foreground": false
          },
          "MUMUKLK1B1": {
            "is_foreground": false
          },
          "MUMUKLK1B11": {
            "is_foreground": false
          },
          "MUMUKLK1B16": {
            "is_foreground": false
          },
          "MUMUKLK1B21": {
            "is_foreground": false
          },
          "MUMUKLK1B22": {
            "is_foreground": false
          },
          "MUMUKLK1B24": {
            "is_foreground": false
          },
          "MUMUKLK1B26": {
            "is_foreground": false
          },
          "MUMUKLK1B27": {
            "is_foreground": false
          },
          "MUMUKLK1B3": {
            "is_foreground": false
          },
          "MUMUKLK1B4": {
            "is_foreground": false
          },
          "MUMUKLK1B5": {
            "is_foreground": false
          },
          "MUMUKLK1B9": {
            "is_foreground": false
          },
          "MUMU_KLK1B8": {
            "is_foreground": false
          },
          "Node1": {
            "is_foreground": false
          },
          "Node10": {
            "is_foreground": true
          },
          "Node15": {
            "is_foreground": false
          },
          "Node16": {
            "is_foreground": false
          },
          "Node17": {
            "is_foreground": false
          },
          "Node2": {
            "is_foreground": false
          },
          "Node22": {
            "is_foreground": false
          },
          "Node23": {
            "is_foreground": false
          },
          "Node28": {
            "is_foreground": false
          },
          "Node29": {
            "is_foreground": false
          },
          "Node3": {
            "is_foreground": false
          },
          "Node33": {
            "is_foreground": false
          },
          "Node34": {
            "is_foreground": false
          },
          "Node35": {
            "is_foreground": false
          },
          "Node37": {
            "is_foreground": false
          },
          "Node4": {
            "is_foreground": false
          },
          "Node41": {
            "is_foreground": false
          },
          "Node43": {
            "is_foreground": false
          },
          "Node45": {
            "is_foreground": false
          },
          "Node48": {
            "is_foreground": false
          },
          "Node5": {
            "is_foreground": false
          },
          "Node6": {
            "is_foreground": true
          },
          "Node8": {
            "is_foreground": true
          },
          "Node9": {
            "is_foreground": true
          },
          "ORAN_A_14": {
            "is_foreground": false
          },
          "SOPAB2": {
            "is_foreground": true
          },
          "SOPAB3": {
            "is_foreground": true
          },
          "SOPAB5": {
            "is_foreground": true
          },
          "SOPAB7": {
            "is_foreground": true
          }
        }
      ]
    }
  },
  "input": {
    "file name": "/home/datamonkey/datamonkey-js-server/production/app/busted/output/615e5534adc11214bb086bd8",
    "number of sequences": 27,
    "number of sites": 295,
    "partition count": 1,
    "trees": {
      "0": "(((((((BLTXBLABR:0.2351466845996412,(((SOPAB2:0.04228277654076466,SOPAB3:0.04064285867111332)Node10:0.01290407951890989,SOPAB5:0.0528793053664306)Node9:0.01295189506668794,SOPAB7:0.07630628760058415)Node8:0.1408182919032184)Node6:0.0148994652589915,(((HOSA_KLK2:0.0575459483111913,HOSA_KLK3:0.09600972497397214)Node17:0.07824244562992778,CALU_KLK2:0.2084948120664945)Node16:0.01363650556981505,EREUK1A:0.2101133794112041)Node15:0.02199692692214972)Node5:0.005468836487722412,((CALU_KLK1B:0.1059782544653307,HOSA_KLK1:0.1127746708144838)Node23:0.01515511776837178,EREUK1B:0.1546774140645275)Node22:0.005643011546596698)Node4:0.01879108555221518,ORAN_A_14:0.3899032625361889)Node3:0.1583135319459599,((MUMUKLK1:0.03099151603239943,MUMUKLK1B5:0.0210245546944925)Node29:0.02472728105838756,MUMUKLK1B4:0.05516584607628113)Node28:0.02212491916737286)Node2:0.009604391508035111,(((MUMU_KLK1B8:0.05745155138920942,(MUMUKLK1B26:0.02577609541078377,MUMUKLK1B16:0.05631225450973804)Node37:0.01665623506869583)Node35:0.04981960954871518,MUMUKLK1B22:0.0596771654840492)Node34:0.01184362028093816,(MUMUKLK1B11:0.0600931521686171,(MUMUKLK1B21:0.02795136171094526,(MUMUKLK1B24:0.03609236317158517,MUMUKLK1B27:0.03325726746916434)Node45:0.002819767270767465)Node43:0.01726691516718731)Node41:0.01697955110686225)Node33:0.01332036188141946)Node1:0.006832639751307906,(MUMUKLK1B1:0.04127082719707104,MUMUKLK1B9:0.03595323446440282)Node48:0.03214110437374453,MUMUKLK1B3:0.04769869749418407)"
    }
  },
  "test results": {
    "LRT": 5.728462849259813,
    "p-value": 0.02851347190030401
  },
  "tested": {
    "0": {
      "BLTXBLABR": "test",
      "CALU_KLK1B": "background",
      "CALU_KLK2": "background",
      "EREUK1A": "background",
      "EREUK1B": "background",
      "HOSA_KLK1": "background",
      "HOSA_KLK2": "background",
      "HOSA_KLK3": "background",
      "MUMUKLK1": "background",
      "MUMUKLK1B1": "background",
      "MUMUKLK1B11": "background",
      "MUMUKLK1B16": "background",
      "MUMUKLK1B21": "background",
      "MUMUKLK1B22": "background",
      "MUMUKLK1B24": "background",
      "MUMUKLK1B26": "background",
      "MUMUKLK1B27": "background",
      "MUMUKLK1B3": "background",
      "MUMUKLK1B4": "background",
      "MUMUKLK1B5": "background",
      "MUMUKLK1B9": "background",
      "MUMU_KLK1B8": "background",
      "Node1": "background",
      "Node10": "test",
      "Node15": "background",
      "Node16": "background",
      "Node17": "background",
      "Node2": "background",
      "Node22": "background",
      "Node23": "background",
      "Node28": "background",
      "Node29": "background",
      "Node3": "background",
      "Node33": "background",
      "Node34": "background",
      "Node35": "background",
      "Node37": "background",
      "Node4": "background",
      "Node41": "background",
      "Node43": "background",
      "Node45": "background",
      "Node48": "background",
      "Node5": "background",
      "Node6": "test",
      "Node8": "test",
      "Node9": "test",
      "ORAN_A_14": "background",
      "SOPAB2": "test",
      "SOPAB3": "test",
      "SOPAB5": "test",
      "SOPAB7": "test"
    }
  },
  "timers": {
    "Constrained BUSTED model fitting": {
      "order": 3,
      "timer": 188
    },
    "Overall": {
      "order": 0,
      "timer": 626
    },
    "Preliminary model fitting": {
      "order": 1,
      "timer": 18
    },
    "Unconstrained BUSTED model fitting": {
      "order": 2,
      "timer": 418
    }
  },
  "trees": [
    {
      "newickString": "(((((((BLTXBLABR:0.2351466845996412,(((SOPAB2:0.04228277654076466,SOPAB3:0.04064285867111332)Node10:0.01290407951890989,SOPAB5:0.0528793053664306)Node9:0.01295189506668794,SOPAB7:0.07630628760058415)Node8:0.1408182919032184)Node6:0.0148994652589915,(((HOSA_KLK2:0.0575459483111913,HOSA_KLK3:0.09600972497397214)Node17:0.07824244562992778,CALU_KLK2:0.2084948120664945)Node16:0.01363650556981505,EREUK1A:0.2101133794112041)Node15:0.02199692692214972)Node5:0.005468836487722412,((CALU_KLK1B:0.1059782544653307,HOSA_KLK1:0.1127746708144838)Node23:0.01515511776837178,EREUK1B:0.1546774140645275)Node22:0.005643011546596698)Node4:0.01879108555221518,ORAN_A_14:0.3899032625361889)Node3:0.1583135319459599,((MUMUKLK1:0.03099151603239943,MUMUKLK1B5:0.0210245546944925)Node29:0.02472728105838756,MUMUKLK1B4:0.05516584607628113)Node28:0.02212491916737286)Node2:0.009604391508035111,(((MUMU_KLK1B8:0.05745155138920942,(MUMUKLK1B26:0.02577609541078377,MUMUKLK1B16:0.05631225450973804)Node37:0.01665623506869583)Node35:0.04981960954871518,MUMUKLK1B22:0.0596771654840492)Node34:0.01184362028093816,(MUMUKLK1B11:0.0600931521686171,(MUMUKLK1B21:0.02795136171094526,(MUMUKLK1B24:0.03609236317158517,MUMUKLK1B27:0.03325726746916434)Node45:0.002819767270767465)Node43:0.01726691516718731)Node41:0.01697955110686225)Node33:0.01332036188141946)Node1:0.006832639751307906,(MUMUKLK1B1:0.04127082719707104,MUMUKLK1B9:0.03595323446440282)Node48:0.03214110437374453,MUMUKLK1B3:0.04769869749418407)",
      "branchLengths": {
        "Unconstrained model": {
          "BLTXBLABR": 0.4904727470142619,
          "CALU_KLK1B": 0.178652513532704,
          "CALU_KLK2": 0.4199457342926229,
          "EREUK1A": 0.4809832262621999,
          "EREUK1B": 0.3744608476794714,
          "HOSA_KLK1": 0.2043056727882615,
          "HOSA_KLK2": 0.05897259244892866,
          "HOSA_KLK3": 0.1427578320318826,
          "MUMUKLK1": 0.03089913567142054,
          "MUMUKLK1B1": 0.06045925549003554,
          "MUMUKLK1B11": 0.08184304434220441,
          "MUMUKLK1B16": 0.07061385090062451,
          "MUMUKLK1B21": 0.02737882685876418,
          "MUMUKLK1B22": 0.07466075159042142,
          "MUMUKLK1B24": 0.03944240569855426,
          "MUMUKLK1B26": 0.02374435383642231,
          "MUMUKLK1B27": 0.03786455436652299,
          "MUMUKLK1B3": 0.05735219962663428,
          "MUMUKLK1B4": 0.06957133474263041,
          "MUMUKLK1B5": 0.03083539903436622,
          "MUMUKLK1B9": 0.03361688587668908,
          "MUMU_KLK1B8": 0.06581282207068959,
          "Node1": 0.01113834177181189,
          "Node10": 0.03834471337111892,
          "Node15": 0.04918797412956771,
          "Node16": 0.01923412573034169,
          "Node17": 0.1366613674179993,
          "Node2": 0.01856743292614734,
          "Node22": 0.006087009318342094,
          "Node23": 0.008924451409207829,
          "Node28": 0.02641353979326261,
          "Node29": 0.03137828394849594,
          "Node3": 0.3521294383198653,
          "Node33": 0.02721039903884697,
          "Node34": 0.02870984384353063,
          "Node35": 0.0765845112366963,
          "Node37": 0.02543994300240227,
          "Node4": 0.08348195231879965,
          "Node41": 0.01484479296116429,
          "Node43": 0.02426492286092309,
          "Node45": 0.01475778928839562,
          "Node48": 0.04549715937185248,
          "Node5": 0.02464642703119074,
          "Node6": 0.0753228879274152,
          "Node8": 0.3019068460976436,
          "Node9": 0.0324488000501227,
          "ORAN_A_14": 1.433555280411531,
          "SOPAB2": 0.05720133402560983,
          "SOPAB3": 0.03278810038908581,
          "SOPAB5": 0.04057529290330507,
          "SOPAB7": 0.08776667408775181
        },
        "Constrained model": {
          "BLTXBLABR": 0.4073736915710092,
          "CALU_KLK1B": 0.1765352489362475,
          "CALU_KLK2": 0.4171786303934082,
          "EREUK1A": 0.4771205991894546,
          "EREUK1B": 0.3720676675315869,
          "HOSA_KLK1": 0.2029316002474033,
          "HOSA_KLK2": 0.05845353636153083,
          "HOSA_KLK3": 0.1420010539431201,
          "MUMUKLK1": 0.03084209107281576,
          "MUMUKLK1B1": 0.06033219497375386,
          "MUMUKLK1B11": 0.08160772849005277,
          "MUMUKLK1B16": 0.0705259446502659,
          "MUMUKLK1B21": 0.02736760021256314,
          "MUMUKLK1B22": 0.07444149634424153,
          "MUMUKLK1B24": 0.03944233274137508,
          "MUMUKLK1B26": 0.02375108627760686,
          "MUMUKLK1B27": 0.03781957327395316,
          "MUMUKLK1B3": 0.0573261164871679,
          "MUMUKLK1B4": 0.06968127180752984,
          "MUMUKLK1B5": 0.03082070314800242,
          "MUMUKLK1B9": 0.03352504405126387,
          "MUMU_KLK1B8": 0.06579935085923513,
          "Node1": 0.01112485749922705,
          "Node10": 0.03807817367818981,
          "Node15": 0.05019671266287538,
          "Node16": 0.01913558734086212,
          "Node17": 0.1353138747637732,
          "Node2": 0.01871304228528556,
          "Node22": 0.005990035928028792,
          "Node23": 0.008964432826947047,
          "Node28": 0.02636931202289509,
          "Node29": 0.0313778256971752,
          "Node3": 0.3488237923458219,
          "Node33": 0.02713016037771681,
          "Node34": 0.02870893380811196,
          "Node35": 0.07632870205819584,
          "Node37": 0.02540929704082576,
          "Node4": 0.08325203958242511,
          "Node41": 0.01492374797481409,
          "Node43": 0.02434186673357542,
          "Node45": 0.01472664682821169,
          "Node48": 0.04547242802782984,
          "Node5": 0.02338807773769954,
          "Node6": 0.07481580401944547,
          "Node8": 0.2650430604460585,
          "Node9": 0.03105649772962496,
          "ORAN_A_14": 1.433243494723407,
          "SOPAB2": 0.056840845882804,
          "SOPAB3": 0.03345122140104444,
          "SOPAB5": 0.03895610198080057,
          "SOPAB7": 0.08205193810664863
        }
      }
    }
  ]
}
