# Supplementary material for: Co-option of the same ancestral gene family gave rise to mammalian and reptilian toxins
Source: BMC Biol. 2021 Dec 23;19:268. doi: 10.1186/s12915-021-01191-1 (PMC8705180; doi:10.1186/s12915-021-01191-1)
Supplement: Supplementary file 8 — Additional file 8. – aBSREL results mouse KLK copies. [file 12915_2021_1191_MOESM8_ESM.json]

{
  "analysis": {
    "authors": "Sergei L Kosakovsky Pond, Ben Murrell, Steven Weaver and Temple iGEM / UCSD viral evolution group",
    "citation": "Less Is More: An Adaptive Branch-Site Random Effects Model for Efficient Detection of Episodic Diversifying Selection (2015). Mol Biol Evol 32 (5): 1342-1353. v2.2 adds support for multiple-hit models",
    "contact": "spond@temple.edu",
    "info": "aBSREL (Adaptive branch-site random effects likelihood)\n                            uses an adaptive random effects branch-site model framework\n                            to test whether each branch has evolved under positive selection,\n                            using a procedure which infers an optimal number of rate categories per branch.",
    "requirements": "in-frame codon alignment and a phylogenetic tree",
    "version": "2.2"
  },
  "branch attributes": {
    "0": {
      "BLTXBLABR": {
        "Baseline MG94xREV": 0.2677656035512216,
        "Baseline MG94xREV omega ratio": 0.5434598566902872,
        "Corrected P-value": 0.01246732471206258,
        "Full adaptive model": 1.181482173596611,
        "Full adaptive model (non-synonymous subs/site)": 1.091961746405138,
        "Full adaptive model (synonymous subs/site)": 0.08952042719147359,
        "LRT": 10.79943967831423,
        "Nucleotide GTR": 0.2518460204931056,
        "Rate Distributions": [
          [
            0.3706384162945944,
            0.8656153023430262
          ],
          [
            28.97002584393461,
            0.1343846976569738
          ]
        ],
        "Rate classes": 2,
        "Uncorrected P-value": 0.001558415589007822,
        "original name": "BLTXBLABR"
      },
      "CALU_KLK1B": {
        "Baseline MG94xREV": 0.1070481597991389,
        "Baseline MG94xREV omega ratio": 0.1978657116748615,
        "Corrected P-value": null,
        "Full adaptive model": 0.1087521529090257,
        "Full adaptive model (non-synonymous subs/site)": 0.04208216574314217,
        "Full adaptive model (synonymous subs/site)": 0.06666998716588371,
        "LRT": null,
        "Nucleotide GTR": 0.09844638541437087,
        "Rate Distributions": [
          [
            0.2180583299151621,
            1
          ]
        ],
        "Rate classes": 1,
        "Uncorrected P-value": null,
        "original name": "CALU_KLK1B"
      },
      "CALU_KLK2": {
        "Baseline MG94xREV": 0.226619322286722,
        "Baseline MG94xREV omega ratio": 0.445553763467386,
        "Corrected P-value": null,
        "Full adaptive model": 0.2595145495655333,
        "Full adaptive model (non-synonymous subs/site)": 0.1619876212089044,
        "Full adaptive model (synonymous subs/site)": 0.09752692835662893,
        "LRT": null,
        "Nucleotide GTR": 0.2200956706779595,
        "Rate Distributions": [
          [
            0,
            0.5493828207620761
          ],
          [
            1.273369688239379,
            0.4506171792379239
          ]
        ],
        "Rate classes": 2,
        "Uncorrected P-value": null,
        "original name": "CALU_KLK2"
      },
      "EREUK1A": {
        "Baseline MG94xREV": 0.247693322063972,
        "Baseline MG94xREV omega ratio": 0.5070392964187045,
        "Corrected P-value": null,
        "Full adaptive model": 34.59293853671272,
        "Full adaptive model (non-synonymous subs/site)": 34.51042161701069,
        "Full adaptive model (synonymous subs/site)": 0.08251691970202037,
        "LRT": null,
        "Nucleotide GTR": 0.2324983474187717,
        "Rate Distributions": [
          [
            0.3877119494944545,
            0.9072970370580907
          ],
          [
            1554.747776356077,
            0.09270296294190927
          ]
        ],
        "Rate classes": 2,
        "Uncorrected P-value": null,
        "original name": "EREUK1A"
      },
      "EREUK1B": {
        "Baseline MG94xREV": 0.2040251869591267,
        "Baseline MG94xREV omega ratio": 0.2917619778708481,
        "Corrected P-value": null,
        "Full adaptive model": 99.36425173907807,
        "Full adaptive model (non-synonymous subs/site)": 99.26970227547271,
        "Full adaptive model (synonymous subs/site)": 0.09454946360533933,
        "LRT": null,
        "Nucleotide GTR": 0.1773416346795613,
        "Rate Distributions": [
          [
            0.1469153201571952,
            0.9057284106521076
          ],
          [
            3846.116511027803,
            0.09427158934789237
          ]
        ],
        "Rate classes": 2,
        "Uncorrected P-value": null,
        "original name": "EREUK1B"
      },
      "HOSA_KLK1": {
        "Baseline MG94xREV": 0.1345462668006374,
        "Baseline MG94xREV omega ratio": 0.4834835206425285,
        "Corrected P-value": null,
        "Full adaptive model": 28.95337946439798,
        "Full adaptive model (non-synonymous subs/site)": 28.904401366151,
        "Full adaptive model (synonymous subs/site)": 0.04897809824698574,
        "LRT": null,
        "Nucleotide GTR": 0.1239956872338238,
        "Rate Distributions": [
          [
            0.3467363483740591,
            0.9470769982938712
          ],
          [
            3846.116864262084,
            0.05292300170612885
          ]
        ],
        "Rate classes": 2,
        "Uncorrected P-value": null,
        "original name": "HOSA_KLK1"
      },
      "HOSA_KLK2": {
        "Baseline MG94xREV": 0.05283136673485258,
        "Baseline MG94xREV omega ratio": 0.4142351652857584,
        "Corrected P-value": null,
        "Full adaptive model": 0.04771650334681563,
        "Full adaptive model (non-synonymous subs/site)": 0.02380655236780278,
        "Full adaptive model (synonymous subs/site)": 0.02390995097901283,
        "LRT": null,
        "Nucleotide GTR": 0.05430004027222572,
        "Rate Distributions": [
          [
            0.3439717618228028,
            1
          ]
        ],
        "Rate classes": 1,
        "Uncorrected P-value": null,
        "original name": "HOSA_KLK2"
      },
      "HOSA_KLK3": {
        "Baseline MG94xREV": 0.1041421688959582,
        "Baseline MG94xREV omega ratio": 0.9079745194349165,
        "Corrected P-value": null,
        "Full adaptive model": 0.1599402045153068,
        "Full adaptive model (non-synonymous subs/site)": 0.1320600270010323,
        "Full adaptive model (synonymous subs/site)": 0.02788017751427452,
        "LRT": null,
        "Nucleotide GTR": 0.1015038115814137,
        "Rate Distributions": [
          [
            0.247752009895654,
            0.8629994697840356
          ],
          [
            10.38359151056155,
            0.1370005302159644
          ]
        ],
        "Rate classes": 2,
        "Uncorrected P-value": null,
        "original name": "HOSA_KLK3"
      },
      "MUMUKLK1": {
        "Baseline MG94xREV": 0.02594301463838518,
        "Baseline MG94xREV omega ratio": 0.3981613449261153,
        "Corrected P-value": null,
        "Full adaptive model": 0.03316241765571108,
        "Full adaptive model (non-synonymous subs/site)": 0.02233919305938865,
        "Full adaptive model (synonymous subs/site)": 0.01082322459632242,
        "LRT": null,
        "Nucleotide GTR": 0.02516419322394241,
        "Rate Distributions": [
          [
            0.0684775973757867,
            0.9616902665867374
          ],
          [
            16.89358820210916,
            0.0383097334132626
          ]
        ],
        "Rate classes": 2,
        "Uncorrected P-value": null,
        "original name": "MUMUKLK1"
      },
      "MUMUKLK1B1": {
        "Baseline MG94xREV": 0.04990651507727847,
        "Baseline MG94xREV omega ratio": 0.5768823994738806,
        "Corrected P-value": null,
        "Full adaptive model": 0.04961058576636379,
        "Full adaptive model (non-synonymous subs/site)": 0.03141673933393262,
        "Full adaptive model (synonymous subs/site)": 0.01819384643243115,
        "LRT": null,
        "Nucleotide GTR": 0.04949583228231486,
        "Rate Distributions": [
          [
            0.5965427261364844,
            1
          ]
        ],
        "Rate classes": 1,
        "Uncorrected P-value": null,
        "original name": "MUMUKLK1B1"
      },
      "MUMUKLK1B11": {
        "Baseline MG94xREV": 0.06703536561149252,
        "Baseline MG94xREV omega ratio": 0.5384871243277377,
        "Corrected P-value": null,
        "Full adaptive model": 0.08748771571306431,
        "Full adaptive model (non-synonymous subs/site)": 0.06375332415911664,
        "Full adaptive model (synonymous subs/site)": 0.02373439155394768,
        "LRT": null,
        "Nucleotide GTR": 0.06579024988506588,
        "Rate Distributions": [
          [
            0,
            0.8705124125380828
          ],
          [
            7.166408538819312,
            0.1294875874619172
          ]
        ],
        "Rate classes": 2,
        "Uncorrected P-value": null,
        "original name": "MUMUKLK1B11"
      },
      "MUMUKLK1B16": {
        "Baseline MG94xREV": 0.05749732359866085,
        "Baseline MG94xREV omega ratio": 1.407051281963372,
        "Corrected P-value": null,
        "Full adaptive model": 0.06046790082323348,
        "Full adaptive model (non-synonymous subs/site)": 0.04765399793564382,
        "Full adaptive model (synonymous subs/site)": 0.01281390288758965,
        "LRT": null,
        "Nucleotide GTR": 0.05802382627964644,
        "Rate Distributions": [
          [
            1.284762594993072,
            1
          ]
        ],
        "Rate classes": 1,
        "Uncorrected P-value": null,
        "original name": "MUMUKLK1B16"
      },
      "MUMUKLK1B21": {
        "Baseline MG94xREV": 0.02303669355401471,
        "Baseline MG94xREV omega ratio": 0.2408322186934908,
        "Corrected P-value": null,
        "Full adaptive model": 0.02225703209317688,
        "Full adaptive model (non-synonymous subs/site)": 0.008705877677559258,
        "Full adaptive model (synonymous subs/site)": 0.01355115441561763,
        "LRT": null,
        "Nucleotide GTR": 0.0228706036585768,
        "Rate Distributions": [
          [
            0.2219428901962916,
            1
          ]
        ],
        "Rate classes": 1,
        "Uncorrected P-value": null,
        "original name": "MUMUKLK1B21"
      },
      "MUMUKLK1B22": {
        "Baseline MG94xREV": 0.06596049517911226,
        "Baseline MG94xREV omega ratio": 0.7577605867585014,
        "Corrected P-value": null,
        "Full adaptive model": 0.0892550785742228,
        "Full adaptive model (non-synonymous subs/site)": 0.07287548513427913,
        "Full adaptive model (synonymous subs/site)": 0.01637959343994364,
        "LRT": null,
        "Nucleotide GTR": 0.06310672490158366,
        "Rate Distributions": [
          [
            0,
            0.8404170787065176
          ],
          [
            9.63156590387489,
            0.1595829212934824
          ]
        ],
        "Rate classes": 2,
        "Uncorrected P-value": null,
        "original name": "MUMUKLK1B22"
      },
      "MUMUKLK1B24": {
        "Baseline MG94xREV": 0.03503957250719893,
        "Baseline MG94xREV omega ratio": 0.6798417366896723,
        "Corrected P-value": null,
        "Full adaptive model": 0.03525808650194914,
        "Full adaptive model (non-synonymous subs/site)": 0.02347074491285184,
        "Full adaptive model (synonymous subs/site)": 0.01178734158909734,
        "LRT": null,
        "Nucleotide GTR": 0.03545460089735143,
        "Rate Distributions": [
          [
            0.6878852143977213,
            1
          ]
        ],
        "Rate classes": 1,
        "Uncorrected P-value": null,
        "original name": "MUMUKLK1B24"
      },
      "MUMUKLK1B26": {
        "Baseline MG94xREV": 0.02473101179670914,
        "Baseline MG94xREV omega ratio": 0.8828444209620778,
        "Corrected P-value": null,
        "Full adaptive model": 0.02084080090030108,
        "Full adaptive model (non-synonymous subs/site)": 0.01535488204574499,
        "Full adaptive model (synonymous subs/site)": 0.005485918854556078,
        "LRT": null,
        "Nucleotide GTR": 0.02369947511724259,
        "Rate Distributions": [
          [
            0.9669456761599933,
            1
          ]
        ],
        "Rate classes": 1,
        "Uncorrected P-value": null,
        "original name": "MUMUKLK1B26"
      },
      "MUMUKLK1B27": {
        "Baseline MG94xREV": 0.03442624581951342,
        "Baseline MG94xREV omega ratio": 0.716830810802571,
        "Corrected P-value": null,
        "Full adaptive model": 0.0340997128008738,
        "Full adaptive model (non-synonymous subs/site)": 0.02301990272339777,
        "Full adaptive model (synonymous subs/site)": 0.01107981007747607,
        "LRT": null,
        "Nucleotide GTR": 0.0337947097460303,
        "Rate Distributions": [
          [
            0.7177548545547802,
            1
          ]
        ],
        "Rate classes": 1,
        "Uncorrected P-value": null,
        "original name": "MUMUKLK1B27"
      },
      "MUMUKLK1B3": {
        "Baseline MG94xREV": 0.04979034574620733,
        "Baseline MG94xREV omega ratio": 0.9722287688520153,
        "Corrected P-value": null,
        "Full adaptive model": 0.07166508274567965,
        "Full adaptive model (non-synonymous subs/site)": 0.06142426236703971,
        "Full adaptive model (synonymous subs/site)": 0.01024082037863994,
        "LRT": null,
        "Nucleotide GTR": 0.0483695894124769,
        "Rate Distributions": [
          [
            0.8155758134253105,
            0.9687196964447046
          ],
          [
            40.98531431835686,
            0.03128030355529543
          ]
        ],
        "Rate classes": 2,
        "Uncorrected P-value": null,
        "original name": "MUMUKLK1B3"
      },
      "MUMUKLK1B4": {
        "Baseline MG94xREV": 0.05975368320629527,
        "Baseline MG94xREV omega ratio": 0.9939947488911048,
        "Corrected P-value": null,
        "Full adaptive model": 0.07658931930291282,
        "Full adaptive model (non-synonymous subs/site)": 0.06238450964573354,
        "Full adaptive model (synonymous subs/site)": 0.01420480965717928,
        "LRT": null,
        "Nucleotide GTR": 0.05923176165713804,
        "Rate Distributions": [
          [
            0.3351009187362567,
            0.9035824373870097
          ],
          [
            12.5954321234528,
            0.09641756261299028
          ]
        ],
        "Rate classes": 2,
        "Uncorrected P-value": null,
        "original name": "MUMUKLK1B4"
      },
      "MUMUKLK1B5": {
        "Baseline MG94xREV": 0.02818211727192528,
        "Baseline MG94xREV omega ratio": 0.592331609452867,
        "Corrected P-value": null,
        "Full adaptive model": 0.03110227877824924,
        "Full adaptive model (non-synonymous subs/site)": 0.020536383222707,
        "Full adaptive model (synonymous subs/site)": 0.01056589555554224,
        "LRT": null,
        "Nucleotide GTR": 0.02790570544318134,
        "Rate Distributions": [
          [
            0,
            0.9132603254635699
          ],
          [
            7.741138343665222,
            0.08673967453643006
          ]
        ],
        "Rate classes": 2,
        "Uncorrected P-value": null,
        "original name": "MUMUKLK1B5"
      },
      "MUMUKLK1B9": {
        "Baseline MG94xREV": 0.02848383655432828,
        "Baseline MG94xREV omega ratio": 0.4939862971069586,
        "Corrected P-value": null,
        "Full adaptive model": 0.02835181936948072,
        "Full adaptive model (non-synonymous subs/site)": 0.01615078444499638,
        "Full adaptive model (synonymous subs/site)": 0.01220103492448436,
        "LRT": null,
        "Nucleotide GTR": 0.02818549056152526,
        "Rate Distributions": [
          [
            0.4573007579358301,
            1
          ]
        ],
        "Rate classes": 1,
        "Uncorrected P-value": null,
        "original name": "MUMUKLK1B9"
      },
      "MUMU_KLK1B8": {
        "Baseline MG94xREV": 0.05242154395606524,
        "Baseline MG94xREV omega ratio": 0.8554149824666127,
        "Corrected P-value": null,
        "Full adaptive model": 0.1844569823460045,
        "Full adaptive model (non-synonymous subs/site)": 0.1738792130019002,
        "Full adaptive model (synonymous subs/site)": 0.01057776934410428,
        "LRT": null,
        "Nucleotide GTR": 0.05273702238569506,
        "Rate Distributions": [
          [
            0.8855169197312511,
            0.9716234817718439
          ],
          [
            169.8036626233712,
            0.02837651822815612
          ]
        ],
        "Rate classes": 2,
        "Uncorrected P-value": null,
        "original name": "MUMU_KLK1B8"
      },
      "Node13": {
        "Baseline MG94xREV": 0.03554044114827729,
        "Baseline MG94xREV omega ratio": 0.722453844048516,
        "Corrected P-value": null,
        "Full adaptive model": 0.1045173516392048,
        "Full adaptive model (non-synonymous subs/site)": 0.09823003569122109,
        "Full adaptive model (synonymous subs/site)": 0.006287315947983673,
        "LRT": null,
        "Nucleotide GTR": 0.03425087043502271,
        "Rate Distributions": [
          [
            0.2485021917769408,
            0.9314018290404797
          ],
          [
            75.30721097650301,
            0.06859817095952025
          ]
        ],
        "Rate classes": 2,
        "Uncorrected P-value": null
      },
      "Node14": {
        "Baseline MG94xREV": 0.01802081765468234,
        "Baseline MG94xREV omega ratio": 10000000000,
        "Corrected P-value": null,
        "Full adaptive model": 0.01218314250526537,
        "Full adaptive model (non-synonymous subs/site)": 0.01218314250526537,
        "Full adaptive model (synonymous subs/site)": 1e-10,
        "LRT": null,
        "Nucleotide GTR": 0.01803273933373297,
        "Rate Distributions": [
          [
            10000000000,
            1
          ]
        ],
        "Rate classes": 1,
        "Uncorrected P-value": null
      },
      "Node15": {
        "Baseline MG94xREV": 0.1002067524071017,
        "Baseline MG94xREV omega ratio": 0.5578088139497127,
        "Corrected P-value": null,
        "Full adaptive model": 0.1501888240608638,
        "Full adaptive model (non-synonymous subs/site)": 0.1160394842317017,
        "Full adaptive model (synonymous subs/site)": 0.03414933982916211,
        "LRT": null,
        "Nucleotide GTR": 0.0958676617964066,
        "Rate Distributions": [
          [
            0.05166475949696755,
            0.8532532212897991
          ],
          [
            7.699042609027465,
            0.1467467787102009
          ]
        ],
        "Rate classes": 2,
        "Uncorrected P-value": null
      },
      "Node2": {
        "Baseline MG94xREV": 0.07242079108539112,
        "Baseline MG94xREV omega ratio": 0.3188565280199879,
        "Corrected P-value": null,
        "Full adaptive model": 0.07453615543439186,
        "Full adaptive model (non-synonymous subs/site)": 0.03249909503650465,
        "Full adaptive model (synonymous subs/site)": 0.04203706039788726,
        "LRT": null,
        "Nucleotide GTR": 0.06755419118610241,
        "Rate Distributions": [
          [
            0.2670815572027357,
            1
          ]
        ],
        "Rate classes": 1,
        "Uncorrected P-value": null
      },
      "Node20": {
        "Baseline MG94xREV": 0.01165073814301777,
        "Baseline MG94xREV omega ratio": 1.571926053281031,
        "Corrected P-value": null,
        "Full adaptive model": 0.133066765498207,
        "Full adaptive model (non-synonymous subs/site)": 0.1330509943545937,
        "Full adaptive model (synonymous subs/site)": 0.00001577114361330582,
        "LRT": null,
        "Nucleotide GTR": 0.007727508606868457,
        "Rate Distributions": [
          [
            1,
            0.9706155988046218
          ],
          [
            99151.29827975026,
            0.02938440119537822
          ]
        ],
        "Rate classes": 2,
        "Uncorrected P-value": null
      },
      "Node21": {
        "Baseline MG94xREV": 0.01880639250307433,
        "Baseline MG94xREV omega ratio": 0.3470469362987118,
        "Corrected P-value": null,
        "Full adaptive model": 0.01052215008545012,
        "Full adaptive model (non-synonymous subs/site)": 0.006738214570597285,
        "Full adaptive model (synonymous subs/site)": 0.003783935514852833,
        "LRT": null,
        "Nucleotide GTR": 0.01858576550453602,
        "Rate Distributions": [
          [
            0.6151854856226109,
            1
          ]
        ],
        "Rate classes": 1,
        "Uncorrected P-value": null
      },
      "Node25": {
        "Baseline MG94xREV": 0.180406034781087,
        "Baseline MG94xREV omega ratio": 0.4097679480853668,
        "Corrected P-value": null,
        "Full adaptive model": 1938.235872644025,
        "Full adaptive model (non-synonymous subs/site)": 1938.194645111851,
        "Full adaptive model (synonymous subs/site)": 0.04122753217436137,
        "LRT": null,
        "Nucleotide GTR": 0.1665001475922774,
        "Rate Distributions": [
          [
            0.1000663344252095,
            0.8375899951321785
          ],
          [
            100000,
            0.1624100048678215
          ]
        ],
        "Rate classes": 2,
        "Uncorrected P-value": null
      },
      "Node26": {
        "Baseline MG94xREV": 0.01526080657277448,
        "Baseline MG94xREV omega ratio": 0.455536976741392,
        "Corrected P-value": null,
        "Full adaptive model": 0.01200558908401451,
        "Full adaptive model (non-synonymous subs/site)": 0.008321447601511106,
        "Full adaptive model (synonymous subs/site)": 0.00368414148250342,
        "LRT": null,
        "Nucleotide GTR": 0.01373386616757927,
        "Rate Distributions": [
          [
            0.7803106839860605,
            1
          ]
        ],
        "Rate classes": 1,
        "Uncorrected P-value": null
      },
      "Node27": {
        "Baseline MG94xREV": 0.02375368609633348,
        "Baseline MG94xREV omega ratio": 2.476889367630648,
        "Corrected P-value": null,
        "Full adaptive model": 0.05934267123473203,
        "Full adaptive model (non-synonymous subs/site)": 0.05633448077381038,
        "Full adaptive model (synonymous subs/site)": 0.003008190460921656,
        "LRT": null,
        "Nucleotide GTR": 0.0236956834113577,
        "Rate Distributions": [
          [
            1,
            0.9672208013396786
          ],
          [
            167.8603316181303,
            0.03277919866032142
          ]
        ],
        "Rate classes": 2,
        "Uncorrected P-value": null
      },
      "Node28": {
        "Baseline MG94xREV": 0.02868934410060909,
        "Baseline MG94xREV omega ratio": 2.227115220662194,
        "Corrected P-value": null,
        "Full adaptive model": 0.02582069008419986,
        "Full adaptive model (non-synonymous subs/site)": 0.02193767158870219,
        "Full adaptive model (synonymous subs/site)": 0.003883018495497669,
        "LRT": null,
        "Nucleotide GTR": 0.02987087766220603,
        "Rate Distributions": [
          [
            1.951758332284788,
            1
          ]
        ],
        "Rate classes": 1,
        "Uncorrected P-value": null
      },
      "Node29": {
        "Baseline MG94xREV": 0.06053541511401451,
        "Baseline MG94xREV omega ratio": 0.5748529654771052,
        "Corrected P-value": null,
        "Full adaptive model": 0.08379590298333,
        "Full adaptive model (non-synonymous subs/site)": 0.06324204636129002,
        "Full adaptive model (synonymous subs/site)": 0.02055385662203997,
        "LRT": null,
        "Nucleotide GTR": 0.06097998834390993,
        "Rate Distributions": [
          [
            0.07896067685171819,
            0.8964640543689447
          ],
          [
            9.582914919865766,
            0.1035359456310553
          ]
        ],
        "Rate classes": 2,
        "Uncorrected P-value": null
      },
      "Node3": {
        "Baseline MG94xREV": 0.01960659219257444,
        "Baseline MG94xREV omega ratio": 10000000000,
        "Corrected P-value": null,
        "Full adaptive model": 0.004519931709598071,
        "Full adaptive model (non-synonymous subs/site)": 0.004519931709598071,
        "Full adaptive model (synonymous subs/site)": 1e-10,
        "LRT": null,
        "Nucleotide GTR": 0.02481351244554685,
        "Rate Distributions": [
          [
            10000000000,
            1
          ]
        ],
        "Rate classes": 1,
        "Uncorrected P-value": null
      },
      "Node31": {
        "Baseline MG94xREV": 0.02640516120639201,
        "Baseline MG94xREV omega ratio": 0.3514710118714014,
        "Corrected P-value": null,
        "Full adaptive model": 0.02772108361954343,
        "Full adaptive model (non-synonymous subs/site)": 0.01454444236688491,
        "Full adaptive model (synonymous subs/site)": 0.01317664125265852,
        "LRT": null,
        "Nucleotide GTR": 0.02569897408029138,
        "Rate Distributions": [
          [
            0,
            0.968903028954559
          ],
          [
            12.26250604143545,
            0.03109697104544096
          ]
        ],
        "Rate classes": 2,
        "Uncorrected P-value": null
      },
      "Node35": {
        "Baseline MG94xREV": 0.01063713924866987,
        "Baseline MG94xREV omega ratio": 10000000000,
        "Corrected P-value": null,
        "Full adaptive model": 0.01059453797868456,
        "Full adaptive model (non-synonymous subs/site)": 0.01059453797868456,
        "Full adaptive model (synonymous subs/site)": 1e-10,
        "LRT": null,
        "Nucleotide GTR": 0.0132386281305568,
        "Rate Distributions": [
          [
            10000000000,
            1
          ]
        ],
        "Rate classes": 1,
        "Uncorrected P-value": null
      },
      "Node37": {
        "Baseline MG94xREV": 0.02626543519917004,
        "Baseline MG94xREV omega ratio": 2.040253828628278,
        "Corrected P-value": null,
        "Full adaptive model": 0.02498614899838116,
        "Full adaptive model (non-synonymous subs/site)": 0.02114675884186799,
        "Full adaptive model (synonymous subs/site)": 0.003839390156513148,
        "LRT": null,
        "Nucleotide GTR": 0.02509985153427689,
        "Rate Distributions": [
          [
            1.902771053920758,
            1
          ]
        ],
        "Rate classes": 1,
        "Uncorrected P-value": null
      },
      "Node39": {
        "Baseline MG94xREV": 0.01330775249180037,
        "Baseline MG94xREV omega ratio": 0.6177703032392674,
        "Corrected P-value": null,
        "Full adaptive model": 0.01421979306438852,
        "Full adaptive model (non-synonymous subs/site)": 0.009400475514020476,
        "Full adaptive model (synonymous subs/site)": 0.004819317550368038,
        "LRT": null,
        "Nucleotide GTR": 0.013650025733493,
        "Rate Distributions": [
          [
            0.673859335961079,
            1
          ]
        ],
        "Rate classes": 1,
        "Uncorrected P-value": null
      },
      "Node4": {
        "Baseline MG94xREV": 0.06050811666488148,
        "Baseline MG94xREV omega ratio": 0.3478186575757984,
        "Corrected P-value": 1,
        "Full adaptive model": 0.05960694306566731,
        "Full adaptive model (non-synonymous subs/site)": 0.02922918949533801,
        "Full adaptive model (synonymous subs/site)": 0.03037775357032925,
        "LRT": 0,
        "Nucleotide GTR": 0.05641146356363633,
        "Rate Distributions": [
          [
            0.3324038832270139,
            1
          ]
        ],
        "Rate classes": 1,
        "Uncorrected P-value": 1
      },
      "Node42": {
        "Baseline MG94xREV": 0.01228598866694716,
        "Baseline MG94xREV omega ratio": 10000000000,
        "Corrected P-value": null,
        "Full adaptive model": 0.01281509063673737,
        "Full adaptive model (non-synonymous subs/site)": 0.01281509063673737,
        "Full adaptive model (synonymous subs/site)": 1e-10,
        "LRT": null,
        "Nucleotide GTR": 0.01267796842848103,
        "Rate Distributions": [
          [
            10000000000,
            1
          ]
        ],
        "Rate classes": 1,
        "Uncorrected P-value": null
      },
      "Node43": {
        "Baseline MG94xREV": 0.03706302164862094,
        "Baseline MG94xREV omega ratio": 0.702081784837901,
        "Corrected P-value": null,
        "Full adaptive model": 0.04087466417899639,
        "Full adaptive model (non-synonymous subs/site)": 0.02848009083202853,
        "Full adaptive model (synonymous subs/site)": 0.01239457334696787,
        "LRT": null,
        "Nucleotide GTR": 0.03690361263963492,
        "Rate Distributions": [
          [
            0,
            0.8657736055026655
          ],
          [
            5.913938912102842,
            0.1342263944973345
          ]
        ],
        "Rate classes": 2,
        "Uncorrected P-value": null
      },
      "Node47": {
        "Baseline MG94xREV": 0.02528544768411836,
        "Baseline MG94xREV omega ratio": 0.8464524400338467,
        "Corrected P-value": null,
        "Full adaptive model": 0.04090501625983713,
        "Full adaptive model (non-synonymous subs/site)": 0.03532550112218108,
        "Full adaptive model (synonymous subs/site)": 0.005579515137656047,
        "LRT": null,
        "Nucleotide GTR": 0.02601606318472039,
        "Rate Distributions": [
          [
            0,
            0.9541452589278011
          ],
          [
            47.69936486582984,
            0.04585474107219889
          ]
        ],
        "Rate classes": 2,
        "Uncorrected P-value": null
      },
      "Node48": {
        "Baseline MG94xREV": 0.02830097263957655,
        "Baseline MG94xREV omega ratio": 1.11670104500517,
        "Corrected P-value": null,
        "Full adaptive model": 0.02789931352686062,
        "Full adaptive model (non-synonymous subs/site)": 0.02104739133940092,
        "Full adaptive model (synonymous subs/site)": 0.006851922187459705,
        "LRT": null,
        "Nucleotide GTR": 0.0285481460061605,
        "Rate Distributions": [
          [
            1.061184320098205,
            1
          ]
        ],
        "Rate classes": 1,
        "Uncorrected P-value": null
      },
      "Node6": {
        "Baseline MG94xREV": 0.1837385697954451,
        "Baseline MG94xREV omega ratio": 0.371588583495402,
        "Corrected P-value": 0.1754653152176266,
        "Full adaptive model": 0.238801375496779,
        "Full adaptive model (non-synonymous subs/site)": 0.1581518331688571,
        "Full adaptive model (synonymous subs/site)": 0.08064954232792185,
        "LRT": 4.674917176485906,
        "Nucleotide GTR": 0.1614663065793014,
        "Rate Distributions": [
          [
            0,
            0.732589836970743
          ],
          [
            2.533374442072121,
            0.267410163029257
          ]
        ],
        "Rate classes": 2,
        "Uncorrected P-value": 0.03509306304352533
      },
      "Node7": {
        "Baseline MG94xREV": 0.02620902962449817,
        "Baseline MG94xREV omega ratio": 0.7014261670851253,
        "Corrected P-value": 0.1540374928169491,
        "Full adaptive model": 0.5855642907449796,
        "Full adaptive model (non-synonymous subs/site)": 0.5829266101694295,
        "Full adaptive model (synonymous subs/site)": 0.002637680575550099,
        "LRT": 5.283782688966312,
        "Nucleotide GTR": 0.02594403971335302,
        "Rate Distributions": [
          [
            1,
            0.9726869400430149
          ],
          [
            2759.673754918791,
            0.02731305995698508
          ]
        ],
        "Rate classes": 2,
        "Uncorrected P-value": 0.02567291546949152
      },
      "Node8": {
        "Baseline MG94xREV": 0.03554621715816631,
        "Baseline MG94xREV omega ratio": 1.16547474119684,
        "Corrected P-value": 1,
        "Full adaptive model": 0.03427418649377145,
        "Full adaptive model (non-synonymous subs/site)": 0.02631677053846382,
        "Full adaptive model (synonymous subs/site)": 0.007957415955307613,
        "LRT": -0.9433583987083694,
        "Nucleotide GTR": 0.03558199896776706,
        "Rate Distributions": [
          [
            1.142524453179284,
            1
          ]
        ],
        "Rate classes": 1,
        "Uncorrected P-value": 0.5
      },
      "ORAN_A_14": {
        "Baseline MG94xREV": 0.5616856051543165,
        "Baseline MG94xREV omega ratio": 0.2930293191930073,
        "Corrected P-value": null,
        "Full adaptive model": 0.7879630588912898,
        "Full adaptive model (non-synonymous subs/site)": 0.5459245430940913,
        "Full adaptive model (synonymous subs/site)": 0.2420385157971985,
        "LRT": null,
        "Nucleotide GTR": 0.4364795633805445,
        "Rate Distributions": [
          [
            0,
            0.559852687424869
          ],
          [
            1.770333363881366,
            0.440147312575131
          ]
        ],
        "Rate classes": 2,
        "Uncorrected P-value": null,
        "original name": "ORAN_A_14"
      },
      "SOPAB2": {
        "Baseline MG94xREV": 0.05320665869197374,
        "Baseline MG94xREV omega ratio": 1.170618176768935,
        "Corrected P-value": 0.05539192440662238,
        "Full adaptive model": 0.1027247604267849,
        "Full adaptive model (non-synonymous subs/site)": 0.09266028098633536,
        "Full adaptive model (synonymous subs/site)": 0.01006447944044955,
        "LRT": 7.591391963480419,
        "Nucleotide GTR": 0.05248065624713127,
        "Rate Distributions": [
          [
            0.9387733525044543,
            0.9780974822090773
          ],
          [
            103.2929215125175,
            0.02190251779092267
          ]
        ],
        "Rate classes": 2,
        "Uncorrected P-value": 0.007913132058088912,
        "original name": "SOPAB2"
      },
      "SOPAB3": {
        "Baseline MG94xREV": 0.03122117967060229,
        "Baseline MG94xREV omega ratio": 1.706366327974499,
        "Corrected P-value": 0.003008197827939152,
        "Full adaptive model": 0.1558454909983734,
        "Full adaptive model (non-synonymous subs/site)": 0.151467397226648,
        "Full adaptive model (synonymous subs/site)": 0.00437809377172541,
        "LRT": 13.8513421065727,
        "Nucleotide GTR": 0.03155852844573071,
        "Rate Distributions": [
          [
            1,
            0.9756479231739458
          ],
          [
            450.7340620939726,
            0.02435207682605423
          ]
        ],
        "Rate classes": 2,
        "Uncorrected P-value": 0.0003342442031043502,
        "original name": "SOPAB3"
      },
      "SOPAB5": {
        "Baseline MG94xREV": 0.03694039666207902,
        "Baseline MG94xREV omega ratio": 0.5421235109208368,
        "Corrected P-value": 1,
        "Full adaptive model": 0.03968973506501725,
        "Full adaptive model (non-synonymous subs/site)": 0.02533727288156501,
        "Full adaptive model (synonymous subs/site)": 0.01435246218345228,
        "LRT": 0,
        "Nucleotide GTR": 0.03428264989524708,
        "Rate Distributions": [
          [
            0.6098716254606544,
            1
          ]
        ],
        "Rate classes": 1,
        "Uncorrected P-value": 1,
        "original name": "SOPAB5"
      },
      "SOPAB7": {
        "Baseline MG94xREV": 0.07498140569362387,
        "Baseline MG94xREV omega ratio": 0.6640709240975705,
        "Corrected P-value": 1,
        "Full adaptive model": 0.07194279892147785,
        "Full adaptive model (non-synonymous subs/site)": 0.04595418997018252,
        "Full adaptive model (synonymous subs/site)": 0.0259886089512953,
        "LRT": 0,
        "Nucleotide GTR": 0.07466512900786071,
        "Rate Distributions": [
          [
            0.6108675442397277,
            1
          ]
        ],
        "Rate classes": 1,
        "Uncorrected P-value": 1,
        "original name": "SOPAB7"
      }
    },
    "attributes": {
      "Baseline MG94xREV": {
        "attribute type": "branch length",
        "display order": 1
      },
      "Baseline MG94xREV omega ratio": {
        "attribute type": "branch label",
        "display order": 1
      },
      "Corrected P-value": {
        "attribute type": "branch label",
        "display order": 6
      },
      "Full adaptive model": {
        "attribute type": "branch length",
        "display order": 2
      },
      "Full adaptive model (non-synonymous subs/site)": {
        "attribute type": "branch label",
        "display order": 10
      },
      "Full adaptive model (synonymous subs/site)": {
        "attribute type": "branch label",
        "display order": 9
      },
      "LRT": {
        "attribute type": "branch label",
        "display order": 4
      },
      "Nucleotide GTR": {
        "attribute type": "branch length",
        "display order": 0
      },
      "Rate Distributions": {
        "attribute type": "branch label",
        "display order": 3
      },
      "Rate classes": {
        "attribute type": "branch label",
        "display order": 2
      },
      "Uncorrected P-value": {
        "attribute type": "branch label",
        "display order": 5
      },
      "original name": {
        "attribute type": "node label",
        "display order": -1
      }
    }
  },
  "data partitions": {
    "0": {
      "coverage": [
        [
          0,
          1,
          2,
          3,
          4,
          5,
          6,
          7,
          8,
          9,
          10,
          11,
          12,
          13,
          14,
          15,
          16,
          17,
          18,
          19,
          20,
          21,
          22,
          23,
          24,
          25,
          26,
          27,
          28,
          29,
          30,
          31,
          32,
          33,
          34,
          35,
          36,
          37,
          38,
          39,
          40,
          41,
          42,
          43,
          44,
          45,
          46,
          47,
          48,
          49,
          50,
          51,
          52,
          53,
          54,
          55,
          56,
          57,
          58,
          59,
          60,
          61,
          62,
          63,
          64,
          65,
          66,
          67,
          68,
          69,
          70,
          71,
          72,
          73,
          74,
          75,
          76,
          77,
          78,
          79,
          80,
          81,
          82,
          83,
          84,
          85,
          86,
          87,
          88,
          89,
          90,
          91,
          92,
          93,
          94,
          95,
          96,
          97,
          98,
          99,
          100,
          101,
          102,
          103,
          104,
          105,
          106,
          107,
          108,
          109,
          110,
          111,
          112,
          113,
          114,
          115,
          116,
          117,
          118,
          119,
          120,
          121,
          122,
          123,
          124,
          125,
          126,
          127,
          128,
          129,
          130,
          131,
          132,
          133,
          134,
          135,
          136,
          137,
          138,
          139,
          140,
          141,
          142,
          143,
          144,
          145,
          146,
          147,
          148,
          149,
          150,
          151,
          152,
          153,
          154,
          155,
          156,
          157,
          158,
          159,
          160,
          161,
          162,
          163,
          164,
          165,
          166,
          167,
          168,
          169,
          170,
          171,
          172,
          173,
          174,
          175,
          176,
          177,
          178,
          179,
          180,
          181,
          182,
          183,
          184,
          185,
          186,
          187,
          188,
          189,
          190,
          191,
          192,
          193,
          194,
          195,
          196,
          197,
          198,
          199,
          200,
          201,
          202,
          203,
          204,
          205,
          206,
          207,
          208,
          209,
          210,
          211,
          212,
          213,
          214,
          215,
          216,
          217,
          218,
          219,
          220,
          221,
          222,
          223,
          224,
          225,
          226,
          227,
          228,
          229,
          230,
          231,
          232,
          233,
          234,
          235,
          236,
          237,
          238,
          239,
          240,
          241,
          242,
          243,
          244,
          245,
          246,
          247,
          248,
          249,
          250,
          251,
          252,
          253,
          254,
          255,
          256,
          257,
          258,
          259,
          260,
          261,
          262,
          263,
          264,
          265,
          266,
          267,
          268,
          269,
          270,
          271,
          272,
          273,
          274,
          275,
          276,
          277,
          278,
          279,
          280,
          281,
          282,
          283,
          284,
          285,
          286,
          287,
          288,
          289,
          290,
          291,
          292,
          293,
          294
        ]
      ],
      "name": "absrel.filter.default"
    }
  },
  "fits": {
    "Baseline MG94xREV": {
      "AIC-c": 21089.67837623204,
      "Equilibrium frequencies": [
        [
          0.01520018567118441
        ],
        [
          0.03265975632956344
        ],
        [
          0.0248168114460614
        ],
        [
          0.01745406942366436
        ],
        [
          0.009669224877074644
        ],
        [
          0.02077570203498731
        ],
        [
          0.01578660522935769
        ],
        [
          0.0111029776825307
        ],
        [
          0.009753903154829269
        ],
        [
          0.02095764533342451
        ],
        [
          0.01592485649141941
        ],
        [
          0.01120021205654281
        ],
        [
          0.01155351044514676
        ],
        [
          0.02482435702117033
        ],
        [
          0.01886301236443822
        ],
        [
          0.01326666514205217
        ],
        [
          0.01379550235250837
        ],
        [
          0.02964159484781708
        ],
        [
          0.02252343412718456
        ],
        [
          0.01584109964205746
        ],
        [
          0.008775670075628869
        ],
        [
          0.01885577271875176
        ],
        [
          0.01432772956139522
        ],
        [
          0.01007692656212567
        ],
        [
          0.008852523043430757
        ],
        [
          0.01902090222808215
        ],
        [
          0.0144532047136248
        ],
        [
          0.0101651752891114
        ],
        [
          0.01048582457962388
        ],
        [
          0.0225302823987398
        ],
        [
          0.01711983899922487
        ],
        [
          0.01204066280085514
        ],
        [
          0.01705571649446966
        ],
        [
          0.03664662766531131
        ],
        [
          0.02784627171516329
        ],
        [
          0.01958473838442359
        ],
        [
          0.0108495752481034
        ],
        [
          0.02331185233836088
        ],
        [
          0.01771372199172989
        ],
        [
          0.01245835042374923
        ],
        [
          0.01094459044922431
        ],
        [
          0.0235160059838059
        ],
        [
          0.01786884998698835
        ],
        [
          0.01256745448027479
        ],
        [
          0.01296388102955078
        ],
        [
          0.02785473840054659
        ],
        [
          0.02116567508312976
        ],
        [
          0.01488616549723194
        ],
        [
          0.02484777345996001
        ],
        [
          0.01327917938570315
        ],
        [
          0.007356414630120173
        ],
        [
          0.01580630095423297
        ],
        [
          0.01201056084076862
        ],
        [
          0.008447223898507335
        ],
        [
          0.01594472470168858
        ],
        [
          0.01211574337812741
        ],
        [
          0.008521200497523997
        ],
        [
          0.008789992408743908
        ],
        [
          0.01888654628426779
        ],
        [
          0.01435111313367996
        ],
        [
          0.01009337261100339
        ]
      ],
      "Log Likelihood": -10427.10983031786,
      "display order": 1,
      "estimated parameters": 116,
      "branch-annotations": {
        "BLTXBLABR": {
          "LRT": 10.79943967831423,
          "omegas": [
            {
              "omega": 0.5434598566902872,
              "prop": 1
            }
          ],
          "p": 0.01246732471206258,
          "uncorrected p": 0.001558415589007822,
          "tested": true
        },
        "CALU_KLK1B": {
          "LRT": "test not run",
          "omegas": [
            {
              "omega": 0.1978657116748615,
              "prop": 1
            }
          ],
          "p": 1,
          "uncorrected p": 1,
          "tested": false
        },
        "CALU_KLK2": {
          "LRT": "test not run",
          "omegas": [
            {
              "omega": 0.445553763467386,
              "prop": 1
            }
          ],
          "p": 1,
          "uncorrected p": 1,
          "tested": false
        },
        "EREUK1A": {
          "LRT": "test not run",
          "omegas": [
            {
              "omega": 0.5070392964187045,
              "prop": 1
            }
          ],
          "p": 1,
          "uncorrected p": 1,
          "tested": false
        },
        "EREUK1B": {
          "LRT": "test not run",
          "omegas": [
            {
              "omega": 0.2917619778708481,
              "prop": 1
            }
          ],
          "p": 1,
          "uncorrected p": 1,
          "tested": false
        },
        "HOSA_KLK1": {
          "LRT": "test not run",
          "omegas": [
            {
              "omega": 0.4834835206425285,
              "prop": 1
            }
          ],
          "p": 1,
          "uncorrected p": 1,
          "tested": false
        },
        "HOSA_KLK2": {
          "LRT": "test not run",
          "omegas": [
            {
              "omega": 0.4142351652857584,
              "prop": 1
            }
          ],
          "p": 1,
          "uncorrected p": 1,
          "tested": false
        },
        "HOSA_KLK3": {
          "LRT": "test not run",
          "omegas": [
            {
              "omega": 0.9079745194349165,
              "prop": 1
            }
          ],
          "p": 1,
          "uncorrected p": 1,
          "tested": false
        },
        "MUMUKLK1": {
          "LRT": "test not run",
          "omegas": [
            {
              "omega": 0.3981613449261153,
              "prop": 1
            }
          ],
          "p": 1,
          "uncorrected p": 1,
          "tested": false
        },
        "MUMUKLK1B1": {
          "LRT": "test not run",
          "omegas": [
            {
              "omega": 0.5768823994738806,
              "prop": 1
            }
          ],
          "p": 1,
          "uncorrected p": 1,
          "tested": false
        },
        "MUMUKLK1B11": {
          "LRT": "test not run",
          "omegas": [
            {
              "omega": 0.5384871243277377,
              "prop": 1
            }
          ],
          "p": 1,
          "uncorrected p": 1,
          "tested": false
        },
        "MUMUKLK1B16": {
          "LRT": "test not run",
          "omegas": [
            {
              "omega": 1.407051281963372,
              "prop": 1
            }
          ],
          "p": 1,
          "uncorrected p": 1,
          "tested": false
        },
        "MUMUKLK1B21": {
          "LRT": "test not run",
          "omegas": [
            {
              "omega": 0.2408322186934908,
              "prop": 1
            }
          ],
          "p": 1,
          "uncorrected p": 1,
          "tested": false
        },
        "MUMUKLK1B22": {
          "LRT": "test not run",
          "omegas": [
            {
              "omega": 0.7577605867585014,
              "prop": 1
            }
          ],
          "p": 1,
          "uncorrected p": 1,
          "tested": false
        },
        "MUMUKLK1B24": {
          "LRT": "test not run",
          "omegas": [
            {
              "omega": 0.6798417366896723,
              "prop": 1
            }
          ],
          "p": 1,
          "uncorrected p": 1,
          "tested": false
        },
        "MUMUKLK1B26": {
          "LRT": "test not run",
          "omegas": [
            {
              "omega": 0.8828444209620778,
              "prop": 1
            }
          ],
          "p": 1,
          "uncorrected p": 1,
          "tested": false
        },
        "MUMUKLK1B27": {
          "LRT": "test not run",
          "omegas": [
            {
              "omega": 0.716830810802571,
              "prop": 1
            }
          ],
          "p": 1,
          "uncorrected p": 1,
          "tested": false
        },
        "MUMUKLK1B3": {
          "LRT": "test not run",
          "omegas": [
            {
              "omega": 0.9722287688520153,
              "prop": 1
            }
          ],
          "p": 1,
          "uncorrected p": 1,
          "tested": false
        },
        "MUMUKLK1B4": {
          "LRT": "test not run",
          "omegas": [
            {
              "omega": 0.9939947488911048,
              "prop": 1
            }
          ],
          "p": 1,
          "uncorrected p": 1,
          "tested": false
        },
        "MUMUKLK1B5": {
          "LRT": "test not run",
          "omegas": [
            {
              "omega": 0.592331609452867,
              "prop": 1
            }
          ],
          "p": 1,
          "uncorrected p": 1,
          "tested": false
        },
        "MUMUKLK1B9": {
          "LRT": "test not run",
          "omegas": [
            {
              "omega": 0.4939862971069586,
              "prop": 1
            }
          ],
          "p": 1,
          "uncorrected p": 1,
          "tested": false
        },
        "MUMU_KLK1B8": {
          "LRT": "test not run",
          "omegas": [
            {
              "omega": 0.8554149824666127,
              "prop": 1
            }
          ],
          "p": 1,
          "uncorrected p": 1,
          "tested": false
        },
        "Node13": {
          "LRT": "test not run",
          "omegas": [
            {
              "omega": 0.722453844048516,
              "prop": 1
            }
          ],
          "p": 1,
          "uncorrected p": 1,
          "tested": false
        },
        "Node14": {
          "LRT": "test not run",
          "omegas": [
            {
              "omega": 10000000000,
              "prop": 1
            }
          ],
          "p": 1,
          "uncorrected p": 1,
          "tested": false
        },
        "Node15": {
          "LRT": "test not run",
          "omegas": [
            {
              "omega": 0.5578088139497127,
              "prop": 1
            }
          ],
          "p": 1,
          "uncorrected p": 1,
          "tested": false
        },
        "Node2": {
          "LRT": "test not run",
          "omegas": [
            {
              "omega": 0.3188565280199879,
              "prop": 1
            }
          ],
          "p": 1,
          "uncorrected p": 1,
          "tested": false
        },
        "Node20": {
          "LRT": "test not run",
          "omegas": [
            {
              "omega": 1.571926053281031,
              "prop": 1
            }
          ],
          "p": 1,
          "uncorrected p": 1,
          "tested": false
        },
        "Node21": {
          "LRT": "test not run",
          "omegas": [
            {
              "omega": 0.3470469362987118,
              "prop": 1
            }
          ],
          "p": 1,
          "uncorrected p": 1,
          "tested": false
        },
        "Node25": {
          "LRT": "test not run",
          "omegas": [
            {
              "omega": 0.4097679480853668,
              "prop": 1
            }
          ],
          "p": 1,
          "uncorrected p": 1,
          "tested": false
        },
        "Node26": {
          "LRT": "test not run",
          "omegas": [
            {
              "omega": 0.455536976741392,
              "prop": 1
            }
          ],
          "p": 1,
          "uncorrected p": 1,
          "tested": false
        },
        "Node27": {
          "LRT": "test not run",
          "omegas": [
            {
              "omega": 2.476889367630648,
              "prop": 1
            }
          ],
          "p": 1,
          "uncorrected p": 1,
          "tested": false
        },
        "Node28": {
          "LRT": "test not run",
          "omegas": [
            {
              "omega": 2.227115220662194,
              "prop": 1
            }
          ],
          "p": 1,
          "uncorrected p": 1,
          "tested": false
        },
        "Node29": {
          "LRT": "test not run",
          "omegas": [
            {
              "omega": 0.5748529654771052,
              "prop": 1
            }
          ],
          "p": 1,
          "uncorrected p": 1,
          "tested": false
        },
        "Node3": {
          "LRT": "test not run",
          "omegas": [
            {
              "omega": 10000000000,
              "prop": 1
            }
          ],
          "p": 1,
          "uncorrected p": 1,
          "tested": false
        },
        "Node31": {
          "LRT": "test not run",
          "omegas": [
            {
              "omega": 0.3514710118714014,
              "prop": 1
            }
          ],
          "p": 1,
          "uncorrected p": 1,
          "tested": false
        },
        "Node35": {
          "LRT": "test not run",
          "omegas": [
            {
              "omega": 10000000000,
              "prop": 1
            }
          ],
          "p": 1,
          "uncorrected p": 1,
          "tested": false
        },
        "Node37": {
          "LRT": "test not run",
          "omegas": [
            {
              "omega": 2.040253828628278,
              "prop": 1
            }
          ],
          "p": 1,
          "uncorrected p": 1,
          "tested": false
        },
        "Node39": {
          "LRT": "test not run",
          "omegas": [
            {
              "omega": 0.6177703032392674,
              "prop": 1
            }
          ],
          "p": 1,
          "uncorrected p": 1,
          "tested": false
        },
        "Node4": {
          "LRT": 0,
          "omegas": [
            {
              "omega": 0.3478186575757984,
              "prop": 1
            }
          ],
          "p": 1,
          "uncorrected p": 1,
          "tested": true
        },
        "Node42": {
          "LRT": "test not run",
          "omegas": [
            {
              "omega": 10000000000,
              "prop": 1
            }
          ],
          "p": 1,
          "uncorrected p": 1,
          "tested": false
        },
        "Node43": {
          "LRT": "test not run",
          "omegas": [
            {
              "omega": 0.702081784837901,
              "prop": 1
            }
          ],
          "p": 1,
          "uncorrected p": 1,
          "tested": false
        },
        "Node47": {
          "LRT": "test not run",
          "omegas": [
            {
              "omega": 0.8464524400338467,
              "prop": 1
            }
          ],
          "p": 1,
          "uncorrected p": 1,
          "tested": false
        },
        "Node48": {
          "LRT": "test not run",
          "omegas": [
            {
              "omega": 1.11670104500517,
              "prop": 1
            }
          ],
          "p": 1,
          "uncorrected p": 1,
          "tested": false
        },
        "Node6": {
          "LRT": 4.674917176485906,
          "omegas": [
            {
              "omega": 0.371588583495402,
              "prop": 1
            }
          ],
          "p": 0.1754653152176266,
          "uncorrected p": 0.03509306304352533,
          "tested": true
        },
        "Node7": {
          "LRT": 5.283782688966312,
          "omegas": [
            {
              "omega": 0.7014261670851253,
              "prop": 1
            }
          ],
          "p": 0.1540374928169491,
          "uncorrected p": 0.02567291546949152,
          "tested": true
        },
        "Node8": {
          "LRT": -0.9433583987083694,
          "omegas": [
            {
              "omega": 1.16547474119684,
              "prop": 1
            }
          ],
          "p": 1,
          "uncorrected p": 0.5,
          "tested": true
        },
        "ORAN_A_14": {
          "LRT": "test not run",
          "omegas": [
            {
              "omega": 0.2930293191930073,
              "prop": 1
            }
          ],
          "p": 1,
          "uncorrected p": 1,
          "tested": false
        },
        "SOPAB2": {
          "LRT": 7.591391963480419,
          "omegas": [
            {
              "omega": 1.170618176768935,
              "prop": 1
            }
          ],
          "p": 0.05539192440662238,
          "uncorrected p": 0.007913132058088912,
          "tested": true
        },
        "SOPAB3": {
          "LRT": 13.8513421065727,
          "omegas": [
            {
              "omega": 1.706366327974499,
              "prop": 1
            }
          ],
          "p": 0.003008197827939152,
          "uncorrected p": 0.0003342442031043502,
          "tested": true
        },
        "SOPAB5": {
          "LRT": 0,
          "omegas": [
            {
              "omega": 0.5421235109208368,
              "prop": 1
            }
          ],
          "p": 1,
          "uncorrected p": 1,
          "tested": true
        },
        "SOPAB7": {
          "LRT": 0,
          "omegas": [
            {
              "omega": 0.6640709240975705,
              "prop": 1
            }
          ],
          "p": 1,
          "uncorrected p": 1,
          "tested": true
        }
      },
      "annotation-tag": "ω"
    },
    "Full adaptive model": {
      "AIC-c": 20746.94270866624,
      "Log Likelihood": -10199.74156218532,
      "display order": 2,
      "estimated parameters": 170,
      "branch-annotations": {
        "BLTXBLABR": {
          "LRT": 10.79943967831423,
          "omegas": [
            {
              "omega": 0.3706384162945944,
              "prop": 0.8656153023430262
            },
            {
              "omega": 28.97002584393461,
              "prop": 0.1343846976569738
            }
          ],
          "p": 0.01246732471206258,
          "uncorrected p": 0.001558415589007822,
          "tested": true
        },
        "CALU_KLK1B": {
          "LRT": "test not run",
          "omegas": [
            {
              "omega": 0.2180583299151621,
              "prop": 1
            }
          ],
          "p": 1,
          "uncorrected p": 1,
          "tested": false
        },
        "CALU_KLK2": {
          "LRT": "test not run",
          "omegas": [
            {
              "omega": 0,
              "prop": 0.5493828207620761
            },
            {
              "omega": 1.273369688239379,
              "prop": 0.4506171792379239
            }
          ],
          "p": 1,
          "uncorrected p": 1,
          "tested": false
        },
        "EREUK1A": {
          "LRT": "test not run",
          "omegas": [
            {
              "omega": 0.3877119494944545,
              "prop": 0.9072970370580907
            },
            {
              "omega": 1554.747776356077,
              "prop": 0.09270296294190927
            }
          ],
          "p": 1,
          "uncorrected p": 1,
          "tested": false
        },
        "EREUK1B": {
          "LRT": "test not run",
          "omegas": [
            {
              "omega": 0.1469153201571952,
              "prop": 0.9057284106521076
            },
            {
              "omega": 3846.116511027803,
              "prop": 0.09427158934789237
            }
          ],
          "p": 1,
          "uncorrected p": 1,
          "tested": false
        },
        "HOSA_KLK1": {
          "LRT": "test not run",
          "omegas": [
            {
              "omega": 0.3467363483740591,
              "prop": 0.9470769982938712
            },
            {
              "omega": 3846.116864262084,
              "prop": 0.05292300170612885
            }
          ],
          "p": 1,
          "uncorrected p": 1,
          "tested": false
        },
        "HOSA_KLK2": {
          "LRT": "test not run",
          "omegas": [
            {
              "omega": 0.3439717618228028,
              "prop": 1
            }
          ],
          "p": 1,
          "uncorrected p": 1,
          "tested": false
        },
        "HOSA_KLK3": {
          "LRT": "test not run",
          "omegas": [
            {
              "omega": 0.247752009895654,
              "prop": 0.8629994697840356
            },
            {
              "omega": 10.38359151056155,
              "prop": 0.1370005302159644
            }
          ],
          "p": 1,
          "uncorrected p": 1,
          "tested": false
        },
        "MUMUKLK1": {
          "LRT": "test not run",
          "omegas": [
            {
              "omega": 0.0684775973757867,
              "prop": 0.9616902665867374
            },
            {
              "omega": 16.89358820210916,
              "prop": 0.0383097334132626
            }
          ],
          "p": 1,
          "uncorrected p": 1,
          "tested": false
        },
        "MUMUKLK1B1": {
          "LRT": "test not run",
          "omegas": [
            {
              "omega": 0.5965427261364844,
              "prop": 1
            }
          ],
          "p": 1,
          "uncorrected p": 1,
          "tested": false
        },
        "MUMUKLK1B11": {
          "LRT": "test not run",
          "omegas": [
            {
              "omega": 0,
              "prop": 0.8705124125380828
            },
            {
              "omega": 7.166408538819312,
              "prop": 0.1294875874619172
            }
          ],
          "p": 1,
          "uncorrected p": 1,
          "tested": false
        },
        "MUMUKLK1B16": {
          "LRT": "test not run",
          "omegas": [
            {
              "omega": 1.284762594993072,
              "prop": 1
            }
          ],
          "p": 1,
          "uncorrected p": 1,
          "tested": false
        },
        "MUMUKLK1B21": {
          "LRT": "test not run",
          "omegas": [
            {
              "omega": 0.2219428901962916,
              "prop": 1
            }
          ],
          "p": 1,
          "uncorrected p": 1,
          "tested": false
        },
        "MUMUKLK1B22": {
          "LRT": "test not run",
          "omegas": [
            {
              "omega": 0,
              "prop": 0.8404170787065176
            },
            {
              "omega": 9.63156590387489,
              "prop": 0.1595829212934824
            }
          ],
          "p": 1,
          "uncorrected p": 1,
          "tested": false
        },
        "MUMUKLK1B24": {
          "LRT": "test not run",
          "omegas": [
            {
              "omega": 0.6878852143977213,
              "prop": 1
            }
          ],
          "p": 1,
          "uncorrected p": 1,
          "tested": false
        },
        "MUMUKLK1B26": {
          "LRT": "test not run",
          "omegas": [
            {
              "omega": 0.9669456761599933,
              "prop": 1
            }
          ],
          "p": 1,
          "uncorrected p": 1,
          "tested": false
        },
        "MUMUKLK1B27": {
          "LRT": "test not run",
          "omegas": [
            {
              "omega": 0.7177548545547802,
              "prop": 1
            }
          ],
          "p": 1,
          "uncorrected p": 1,
          "tested": false
        },
        "MUMUKLK1B3": {
          "LRT": "test not run",
          "omegas": [
            {
              "omega": 0.8155758134253105,
              "prop": 0.9687196964447046
            },
            {
              "omega": 40.98531431835686,
              "prop": 0.03128030355529543
            }
          ],
          "p": 1,
          "uncorrected p": 1,
          "tested": false
        },
        "MUMUKLK1B4": {
          "LRT": "test not run",
          "omegas": [
            {
              "omega": 0.3351009187362567,
              "prop": 0.9035824373870097
            },
            {
              "omega": 12.5954321234528,
              "prop": 0.09641756261299028
            }
          ],
          "p": 1,
          "uncorrected p": 1,
          "tested": false
        },
        "MUMUKLK1B5": {
          "LRT": "test not run",
          "omegas": [
            {
              "omega": 0,
              "prop": 0.9132603254635699
            },
            {
              "omega": 7.741138343665222,
              "prop": 0.08673967453643006
            }
          ],
          "p": 1,
          "uncorrected p": 1,
          "tested": false
        },
        "MUMUKLK1B9": {
          "LRT": "test not run",
          "omegas": [
            {
              "omega": 0.4573007579358301,
              "prop": 1
            }
          ],
          "p": 1,
          "uncorrected p": 1,
          "tested": false
        },
        "MUMU_KLK1B8": {
          "LRT": "test not run",
          "omegas": [
            {
              "omega": 0.8855169197312511,
              "prop": 0.9716234817718439
            },
            {
              "omega": 169.8036626233712,
              "prop": 0.02837651822815612
            }
          ],
          "p": 1,
          "uncorrected p": 1,
          "tested": false
        },
        "Node13": {
          "LRT": "test not run",
          "omegas": [
            {
              "omega": 0.2485021917769408,
              "prop": 0.9314018290404797
            },
            {
              "omega": 75.30721097650301,
              "prop": 0.06859817095952025
            }
          ],
          "p": 1,
          "uncorrected p": 1,
          "tested": false
        },
        "Node14": {
          "LRT": "test not run",
          "omegas": [
            {
              "omega": 10000000000,
              "prop": 1
            }
          ],
          "p": 1,
          "uncorrected p": 1,
          "tested": false
        },
        "Node15": {
          "LRT": "test not run",
          "omegas": [
            {
              "omega": 0.05166475949696755,
              "prop": 0.8532532212897991
            },
            {
              "omega": 7.699042609027465,
              "prop": 0.1467467787102009
            }
          ],
          "p": 1,
          "uncorrected p": 1,
          "tested": false
        },
        "Node2": {
          "LRT": "test not run",
          "omegas": [
            {
              "omega": 0.2670815572027357,
              "prop": 1
            }
          ],
          "p": 1,
          "uncorrected p": 1,
          "tested": false
        },
        "Node20": {
          "LRT": "test not run",
          "omegas": [
            {
              "omega": 1,
              "prop": 0.9706155988046218
            },
            {
              "omega": 99151.29827975026,
              "prop": 0.02938440119537822
            }
          ],
          "p": 1,
          "uncorrected p": 1,
          "tested": false
        },
        "Node21": {
          "LRT": "test not run",
          "omegas": [
            {
              "omega": 0.6151854856226109,
              "prop": 1
            }
          ],
          "p": 1,
          "uncorrected p": 1,
          "tested": false
        },
        "Node25": {
          "LRT": "test not run",
          "omegas": [
            {
              "omega": 0.1000663344252095,
              "prop": 0.8375899951321785
            },
            {
              "omega": 100000,
              "prop": 0.1624100048678215
            }
          ],
          "p": 1,
          "uncorrected p": 1,
          "tested": false
        },
        "Node26": {
          "LRT": "test not run",
          "omegas": [
            {
              "omega": 0.7803106839860605,
              "prop": 1
            }
          ],
          "p": 1,
          "uncorrected p": 1,
          "tested": false
        },
        "Node27": {
          "LRT": "test not run",
          "omegas": [
            {
              "omega": 1,
              "prop": 0.9672208013396786
            },
            {
              "omega": 167.8603316181303,
              "prop": 0.03277919866032142
            }
          ],
          "p": 1,
          "uncorrected p": 1,
          "tested": false
        },
        "Node28": {
          "LRT": "test not run",
          "omegas": [
            {
              "omega": 1.951758332284788,
              "prop": 1
            }
          ],
          "p": 1,
          "uncorrected p": 1,
          "tested": false
        },
        "Node29": {
          "LRT": "test not run",
          "omegas": [
            {
              "omega": 0.07896067685171819,
              "prop": 0.8964640543689447
            },
            {
              "omega": 9.582914919865766,
              "prop": 0.1035359456310553
            }
          ],
          "p": 1,
          "uncorrected p": 1,
          "tested": false
        },
        "Node3": {
          "LRT": "test not run",
          "omegas": [
            {
              "omega": 10000000000,
              "prop": 1
            }
          ],
          "p": 1,
          "uncorrected p": 1,
          "tested": false
        },
        "Node31": {
          "LRT": "test not run",
          "omegas": [
            {
              "omega": 0,
              "prop": 0.968903028954559
            },
            {
              "omega": 12.26250604143545,
              "prop": 0.03109697104544096
            }
          ],
          "p": 1,
          "uncorrected p": 1,
          "tested": false
        },
        "Node35": {
          "LRT": "test not run",
          "omegas": [
            {
              "omega": 10000000000,
              "prop": 1
            }
          ],
          "p": 1,
          "uncorrected p": 1,
          "tested": false
        },
        "Node37": {
          "LRT": "test not run",
          "omegas": [
            {
              "omega": 1.902771053920758,
              "prop": 1
            }
          ],
          "p": 1,
          "uncorrected p": 1,
          "tested": false
        },
        "Node39": {
          "LRT": "test not run",
          "omegas": [
            {
              "omega": 0.673859335961079,
              "prop": 1
            }
          ],
          "p": 1,
          "uncorrected p": 1,
          "tested": false
        },
        "Node4": {
          "LRT": 0,
          "omegas": [
            {
              "omega": 0.3324038832270139,
              "prop": 1
            }
          ],
          "p": 1,
          "uncorrected p": 1,
          "tested": true
        },
        "Node42": {
          "LRT": "test not run",
          "omegas": [
            {
              "omega": 10000000000,
              "prop": 1
            }
          ],
          "p": 1,
          "uncorrected p": 1,
          "tested": false
        },
        "Node43": {
          "LRT": "test not run",
          "omegas": [
            {
              "omega": 0,
              "prop": 0.8657736055026655
            },
            {
              "omega": 5.913938912102842,
              "prop": 0.1342263944973345
            }
          ],
          "p": 1,
          "uncorrected p": 1,
          "tested": false
        },
        "Node47": {
          "LRT": "test not run",
          "omegas": [
            {
              "omega": 0,
              "prop": 0.9541452589278011
            },
            {
              "omega": 47.69936486582984,
              "prop": 0.04585474107219889
            }
          ],
          "p": 1,
          "uncorrected p": 1,
          "tested": false
        },
        "Node48": {
          "LRT": "test not run",
          "omegas": [
            {
              "omega": 1.061184320098205,
              "prop": 1
            }
          ],
          "p": 1,
          "uncorrected p": 1,
          "tested": false
        },
        "Node6": {
          "LRT": 4.674917176485906,
          "omegas": [
            {
              "omega": 0,
              "prop": 0.732589836970743
            },
            {
              "omega": 2.533374442072121,
              "prop": 0.267410163029257
            }
          ],
          "p": 0.1754653152176266,
          "uncorrected p": 0.03509306304352533,
          "tested": true
        },
        "Node7": {
          "LRT": 5.283782688966312,
          "omegas": [
            {
              "omega": 1,
              "prop": 0.9726869400430149
            },
            {
              "omega": 2759.673754918791,
              "prop": 0.02731305995698508
            }
          ],
          "p": 0.1540374928169491,
          "uncorrected p": 0.02567291546949152,
          "tested": true
        },
        "Node8": {
          "LRT": -0.9433583987083694,
          "omegas": [
            {
              "omega": 1.142524453179284,
              "prop": 1
            }
          ],
          "p": 1,
          "uncorrected p": 0.5,
          "tested": true
        },
        "ORAN_A_14": {
          "LRT": "test not run",
          "omegas": [
            {
              "omega": 0,
              "prop": 0.559852687424869
            },
            {
              "omega": 1.770333363881366,
              "prop": 0.440147312575131
            }
          ],
          "p": 1,
          "uncorrected p": 1,
          "tested": false
        },
        "SOPAB2": {
          "LRT": 7.591391963480419,
          "omegas": [
            {
              "omega": 0.9387733525044543,
              "prop": 0.9780974822090773
            },
            {
              "omega": 103.2929215125175,
              "prop": 0.02190251779092267
            }
          ],
          "p": 0.05539192440662238,
          "uncorrected p": 0.007913132058088912,
          "tested": true
        },
        "SOPAB3": {
          "LRT": 13.8513421065727,
          "omegas": [
            {
              "omega": 1,
              "prop": 0.9756479231739458
            },
            {
              "omega": 450.7340620939726,
              "prop": 0.02435207682605423
            }
          ],
          "p": 0.003008197827939152,
          "uncorrected p": 0.0003342442031043502,
          "tested": true
        },
        "SOPAB5": {
          "LRT": 0,
          "omegas": [
            {
              "omega": 0.6098716254606544,
              "prop": 1
            }
          ],
          "p": 1,
          "uncorrected p": 1,
          "tested": true
        },
        "SOPAB7": {
          "LRT": 0,
          "omegas": [
            {
              "omega": 0.6108675442397277,
              "prop": 1
            }
          ],
          "p": 1,
          "uncorrected p": 1,
          "tested": true
        }
      },
      "annotation-tag": "ω"
    },
    "Nucleotide GTR": {
      "AIC-c": 21418.80341327142,
      "Equilibrium frequencies": [
        [
          0.2470329445467567
        ],
        [
          0.2806425209740127
        ],
        [
          0.2619705340699816
        ],
        [
          0.210354000409249
        ]
      ],
      "Log Likelihood": -10650.25318555327,
      "display order": 0,
      "estimated parameters": 59
    }
  },
  "input": {
    "file name": "/home/datamonkey/datamonkey-js-server/production/app/absrel/output/61568bd5df52fe25b62370af",
    "number of sequences": 27,
    "number of sites": 295,
    "partition count": 1,
    "trees": {
      "0": "((((BLTXBLABR:0.2351466845996412,(((SOPAB2:0.04228277654076466,SOPAB3:0.04064285867111332)Node8:0.01290407951890989,SOPAB5:0.0528793053664306)Node7:0.01295189506668794,SOPAB7:0.07630628760058415)Node6:0.1408182919032184)Node4:0.0148994652589915,(((HOSA_KLK2:0.0575459483111913,HOSA_KLK3:0.09600972497397214)Node15:0.07824244562992778,CALU_KLK2:0.2084948120664945)Node14:0.01363650556981505,EREUK1A:0.2101133794112041)Node13:0.02199692692214972)Node3:0.005468836487722412,((CALU_KLK1B:0.1059782544653307,HOSA_KLK1:0.1127746708144838)Node21:0.01515511776837178,EREUK1B:0.1546774140645275)Node20:0.005643011546596698)Node2:0.01879108555221518,(((((MUMU_KLK1B8:0.05745155138920942,(MUMUKLK1B26:0.02577609541078377,MUMUKLK1B16:0.05631225450973804)Node31:0.01665623506869583)Node29:0.04981960954871518,MUMUKLK1B22:0.0596771654840492)Node28:0.01184362028093816,(MUMUKLK1B11:0.0600931521686171,(MUMUKLK1B21:0.02795136171094526,(MUMUKLK1B24:0.03609236317158517,MUMUKLK1B27:0.03325726746916434)Node39:0.002819767270767465)Node37:0.01726691516718731)Node35:0.01697955110686225)Node27:0.01332036188141946,((MUMUKLK1B1:0.04127082719707104,MUMUKLK1B9:0.03595323446440282)Node43:0.03214110437374453,MUMUKLK1B3:0.04769869749418407)Node42:0.006832639751307906)Node26:0.009604391508035111,((MUMUKLK1:0.03099151603239943,MUMUKLK1B5:0.0210245546944925)Node48:0.02472728105838756,MUMUKLK1B4:0.05516584607628113)Node47:0.02212491916737286)Node25:0.1583135319459599,ORAN_A_14:0.1949516312680944)"
    }
  },
  "test results": {
    "P-value threshold": 0.05,
    "positive test results": 2,
    "tested": 9
  },
  "tested": {
    "0": {
      "BLTXBLABR": "test",
      "CALU_KLK1B": "background",
      "CALU_KLK2": "background",
      "EREUK1A": "background",
      "EREUK1B": "background",
      "HOSA_KLK1": "background",
      "HOSA_KLK2": "background",
      "HOSA_KLK3": "background",
      "MUMUKLK1": "background",
      "MUMUKLK1B1": "background",
      "MUMUKLK1B11": "background",
      "MUMUKLK1B16": "background",
      "MUMUKLK1B21": "background",
      "MUMUKLK1B22": "background",
      "MUMUKLK1B24": "background",
      "MUMUKLK1B26": "background",
      "MUMUKLK1B27": "background",
      "MUMUKLK1B3": "background",
      "MUMUKLK1B4": "background",
      "MUMUKLK1B5": "background",
      "MUMUKLK1B9": "background",
      "MUMU_KLK1B8": "background",
      "Node13": "background",
      "Node14": "background",
      "Node15": "background",
      "Node2": "background",
      "Node20": "background",
      "Node21": "background",
      "Node25": "background",
      "Node26": "background",
      "Node27": "background",
      "Node28": "background",
      "Node29": "background",
      "Node3": "background",
      "Node31": "background",
      "Node35": "background",
      "Node37": "background",
      "Node39": "background",
      "Node4": "test",
      "Node42": "background",
      "Node43": "background",
      "Node47": "background",
      "Node48": "background",
      "Node6": "test",
      "Node7": "test",
      "Node8": "test",
      "ORAN_A_14": "background",
      "SOPAB2": "test",
      "SOPAB3": "test",
      "SOPAB5": "test",
      "SOPAB7": "test"
    }
  },
  "timers": {
    "Baseline model fitting": {
      "order": 2,
      "timer": 13
    },
    "Complexity analysis": {
      "order": 3,
      "timer": 238
    },
    "Full adaptive model fitting": {
      "order": 4,
      "timer": 181
    },
    "Overall": {
      "order": 0,
      "timer": 603
    },
    "Preliminary model fitting": {
      "order": 1,
      "timer": 2
    },
    "Testing for selection": {
      "order": 5,
      "timer": 168
    }
  },
  "trees": {
    "branchLengths": {
      "Baseline MG94xREV": {
        "BLTXBLABR": 0.2677656035512216,
        "CALU_KLK1B": 0.1070481597991389,
        "CALU_KLK2": 0.226619322286722,
        "EREUK1A": 0.247693322063972,
        "EREUK1B": 0.2040251869591267,
        "HOSA_KLK1": 0.1345462668006374,
        "HOSA_KLK2": 0.05283136673485258,
        "HOSA_KLK3": 0.1041421688959582,
        "MUMUKLK1": 0.02594301463838518,
        "MUMUKLK1B1": 0.04990651507727847,
        "MUMUKLK1B11": 0.06703536561149252,
        "MUMUKLK1B16": 0.05749732359866085,
        "MUMUKLK1B21": 0.02303669355401471,
        "MUMUKLK1B22": 0.06596049517911226,
        "MUMUKLK1B24": 0.03503957250719893,
        "MUMUKLK1B26": 0.02473101179670914,
        "MUMUKLK1B27": 0.03442624581951342,
        "MUMUKLK1B3": 0.04979034574620733,
        "MUMUKLK1B4": 0.05975368320629527,
        "MUMUKLK1B5": 0.02818211727192528,
        "MUMUKLK1B9": 0.02848383655432828,
        "MUMU_KLK1B8": 0.05242154395606524,
        "Node13": 0.03554044114827729,
        "Node14": 0.01802081765468234,
        "Node15": 0.1002067524071017,
        "Node2": 0.07242079108539112,
        "Node20": 0.01165073814301777,
        "Node21": 0.01880639250307433,
        "Node25": 0.180406034781087,
        "Node26": 0.01526080657277448,
        "Node27": 0.02375368609633348,
        "Node28": 0.02868934410060909,
        "Node29": 0.06053541511401451,
        "Node3": 0.01960659219257444,
        "Node31": 0.02640516120639201,
        "Node35": 0.01063713924866987,
        "Node37": 0.02626543519917004,
        "Node39": 0.01330775249180037,
        "Node4": 0.06050811666488148,
        "Node42": 0.01228598866694716,
        "Node43": 0.03706302164862094,
        "Node47": 0.02528544768411836,
        "Node48": 0.02830097263957655,
        "Node6": 0.1837385697954451,
        "Node7": 0.02620902962449817,
        "Node8": 0.03554621715816631,
        "ORAN_A_14": 0.5616856051543165,
        "SOPAB2": 0.05320665869197374,
        "SOPAB3": 0.03122117967060229,
        "SOPAB5": 0.03694039666207902,
        "SOPAB7": 0.07498140569362387
      },
      "Full adaptive model": {
        "BLTXBLABR": 1.181482173596611,
        "CALU_KLK1B": 0.1087521529090257,
        "CALU_KLK2": 0.2595145495655333,
        "EREUK1A": 34.59293853671272,
        "EREUK1B": 99.36425173907807,
        "HOSA_KLK1": 28.95337946439798,
        "HOSA_KLK2": 0.04771650334681563,
        "HOSA_KLK3": 0.1599402045153068,
        "MUMUKLK1": 0.03316241765571108,
        "MUMUKLK1B1": 0.04961058576636379,
        "MUMUKLK1B11": 0.08748771571306431,
        "MUMUKLK1B16": 0.06046790082323348,
        "MUMUKLK1B21": 0.02225703209317688,
        "MUMUKLK1B22": 0.0892550785742228,
        "MUMUKLK1B24": 0.03525808650194914,
        "MUMUKLK1B26": 0.02084080090030108,
        "MUMUKLK1B27": 0.0340997128008738,
        "MUMUKLK1B3": 0.07166508274567965,
        "MUMUKLK1B4": 0.07658931930291282,
        "MUMUKLK1B5": 0.03110227877824924,
        "MUMUKLK1B9": 0.02835181936948072,
        "MUMU_KLK1B8": 0.1844569823460045,
        "Node13": 0.1045173516392048,
        "Node14": 0.01218314250526537,
        "Node15": 0.1501888240608638,
        "Node2": 0.07453615543439186,
        "Node20": 0.133066765498207,
        "Node21": 0.01052215008545012,
        "Node25": 1938.235872644025,
        "Node26": 0.01200558908401451,
        "Node27": 0.05934267123473203,
        "Node28": 0.02582069008419986,
        "Node29": 0.08379590298333,
        "Node3": 0.004519931709598071,
        "Node31": 0.02772108361954343,
        "Node35": 0.01059453797868456,
        "Node37": 0.02498614899838116,
        "Node39": 0.01421979306438852,
        "Node4": 0.05960694306566731,
        "Node42": 0.01281509063673737,
        "Node43": 0.04087466417899639,
        "Node47": 0.04090501625983713,
        "Node48": 0.02789931352686062,
        "Node6": 0.238801375496779,
        "Node7": 0.5855642907449796,
        "Node8": 0.03427418649377145,
        "ORAN_A_14": 0.7879630588912898,
        "SOPAB2": 0.1027247604267849,
        "SOPAB3": 0.1558454909983734,
        "SOPAB5": 0.03968973506501725,
        "SOPAB7": 0.07194279892147785
      }
    }
  }
}
