# Supplementary material for: Co-option of the same ancestral gene family gave rise to mammalian and reptilian toxins
Source: BMC Biol. 2021 Dec 23;19:268. doi: 10.1186/s12915-021-01191-1 (PMC8705180; doi:10.1186/s12915-021-01191-1)
Supplement: Supplementary file 9 — Additional file 9. – MEME results mouse KLK copies. [file 12915_2021_1191_MOESM9_ESM.csv]

Site	Partition	&alpha;	&beta;<sup>-</sup>	p<sup>-</sup>	&beta;<sup>+</sup>	p<sup>+</sup>	LRT	p-value	# branches under selection	Total branch length	MEME LogL	FEL LogL
82	1	0	0	0.94	35.67	0.06	11.56	0	3	0	-32.39	-26.2
115	1	0.17	0.17	0.82	15.94	0.18	15.49	0	4	0	-62.58	-57.18
137	1	0.22	0	0.94	10.18	0.06	9.11	0	2	0	-28.09	-23
206	1	0	0	0.98	202.03	0.02	10.63	0	1	0	-17.41	-12.38
244	1	0	0	0.54	13.62	0.46	18.81	0	0	0	-75.4	-72.71
57	1	0	0	0.7	4.88	0.3	8.32	0.01	4	0	-51.41	-48.87
213	1	0.26	0.01	0.94	7952.4	0.06	7.27	0.01	2	0	-37	-32.68
221	1	0.61	0	0.68	6.86	0.32	6.94	0.01	5	0	-63.37	-59.7
27	1	0	0	0.57	10.43	0.43	6.72	0.02	0	0	-73.2	-71.29
231	1	0.64	0.03	0.98	6897.32	0.02	6.68	0.02	1	0	-34.8	-31.46
242	1	0.7	0.27	0.98	313.14	0.02	6.46	0.02	1	0	-49.44	-45.82
31	1	0.78	0.78	0.89	87.6	0.11	5.44	0.03	0	0	-73.79	-71.29
234	1	0.61	0	0.97	17.09	0.03	5.4	0.03	1	0	-31.86	-27.48
235	1	0	0	0.01	1.93	0.99	5.22	0.03	2	0	-60.18	-60.18
276	1	0.1	0	0	1.66	1	5.26	0.03	0	0	-55.02	-55.02
68	1	1.11	0.79	0.93	74.83	0.07	4.85	0.04	1	0	-66.98	-64.57
129	1	0	0	0.65	2.35	0.35	4.92	0.04	2	0	-37.19	-35.98
147	1	0	0	0	0.82	1	4.88	0.04	2	0	-30.6	-30.6
245	1	0.77	0	0.98	18.52	0.02	4.73	0.04	1	0	-33.9	-29.59
278	1	0.48	0	0.81	3.52	0.19	4.7	0.04	4	0	-42.09	-38.48
21	1	0.58	0	0.93	6.19	0.07	4.64	0.05	2	0	-31.87	-27.65
59	1	0.79	0.2	0.96	271.28	0.04	4.29	0.05	2	0	-38.52	-35.6
109	1	0.81	0.01	0.02	3	0.98	4.45	0.05	0	0	-78.72	-78.72
239	1	0.25	0	0.91	3.83	0.09	4.38	0.05	2	0	-26.28	-23.11
240	1	1.34	0	0.98	23.87	0.02	4.31	0.05	1	0	-26.58	-21.36
270	1	1.63	1.63	0.94	1529.48	0.06	4.45	0.05	1	0	-76.91	-74.78
