# Supplementary material for: Co-option of the same ancestral gene family gave rise to mammalian and reptilian toxins
Source: BMC Biol. 2021 Dec 23;19:268. doi: 10.1186/s12915-021-01191-1 (PMC8705180; doi:10.1186/s12915-021-01191-1)
Supplement: Supplementary file 11 — Additional file 11. – PAML mouse KLK copies H0 null. [file 12915_2021_1191_MOESM11_ESM.txt]

     27    885

BLTXBLABR                       ATC CAC TCC CGG ATC ATC GGA GGT TGG GAA TGT GAC AAA CAC TCG CAG CCC TGG CAG GCA CTT CTG ACC TTC ACC CGC AAG CAC AAT AGT GTA TGT GGG GGT GTC CTC GTG CAC CCC CAG TGG GTG CTC ACA GCG GCC CAC TGC ATT --- --- --- GGA GAT AAT TAC AAG GTC TTG TTG GGG CTT CAT GAC CGC TCT TCA GAG GAA AGC ACA GTC --- --- CAG GAA GCC CGG GTC AGC GCT AGA TTC CCA CAC CCT CTC TAC AAC ATG ACT CTC CTG AAC CTC CTG CTA AGT CAC AAA ATG AAC CTG ACG TTC TTC TAC AAG ACC TTC CTC GGA GCA GAT TTC AGC CAC GAC CTC ATG CTG CTG CAC CTG GAT CAG CCT GTC CAG --- CTA ACG GAC GCT GTG CAG GTC CTG GAC CTG CCC ACC CAG GAG CCC CAA GTG GGG AGC ACG TGC CAC GTC TCT GGA TGG GGC AGG ACC AGT CAG AAC TAT GAG AAT TCC TTT --- --- --- --- --- --- --- --- --- --- --- --- --- --- --- --- --- --- --- --- --- --- --- --- --- --- --- --- --- --- --- --- GTC CTT CCT GAG AAG CTC CAG TGT GTG GAA TTC ACA CTC CTG TCC AAC AAT GAA TGC TCC CAT GCC CAC ATG TTT AAG GTG ACC GAG GCC ATG CTG TGC GCT GGA CAC ATG GAG GGC GGC AAG GAC AGC TGT GTG GGA GAC TCA GGG GGC CCG CTC ATC TGT GAC GGG GTG TTT CAA GGA ATC GCA TCC TGG GGC TCT AGC CCA TGT GGT CAG CAA GGA AGG CCT GGA ATC TAC GTC AAA GTA TTC TTG TAC ATC AGC TGG ATC CAG GAG ACC ATC AAG GCA CAC AGC 
Calu_KLK1b                      GTT CAG TCC CGG ATC ATA GGC GGC TGG GAT TGT ACG AAG AAT TCT CAA CCG TGG CAG GCA GCT CTG TAC --- --- CAT TAC AGC AAG TTC CAG TGT GGG GGT GTC CTG GTG CAC CCA GAG TGG GTG CTC ACC GCT GCC CAC TGC ATA --- --- --- AAC GAC AAT TAC CAG CTC TGG CTG GGT CGC TAC AAC CTG TTC GAG CAT GAA GAC ACG GCC --- --- CAG TTT GTC CAG GTC AGA GAG AGC TTC CCT CAC CCT GAA TTT AAC CTG AGT CTC CTG AAG AAC --- --- --- --- --- --- --- --- --- --- --- CAT ACC CGC CTC CCA GAA GAG GAC TAC AGC CAT GAC ATC ATG CTG CTG CGC CTC GCA GAG CCC GCT CAG --- ATT ACG GAT GCT GTG AGG GTC CTG GAC CTG CCC ACC CAG GAA CCC CAA GTG GGG AGC ACC TGC TAT GCC TCT GGC TGG GGC AGC ATC --- --- --- GAA CCC GAT AAG TTC --- --- --- --- --- --- --- --- --- --- --- --- --- --- --- --- --- --- --- --- --- --- --- --- --- --- --- --- --- --- --- --- ATA TAC CCA GAT GAT CTC CAG TGT GTG GAC CTC GAA CTC CTG TCC AAT GAT ATA TGT GCC AAT GCC CAC TCC CAG AAG GTT ACA GAG TTC ATG CTG TGT GCT GGA CAC CTG GAG GGC GGC AAG GAT ACC TGT GTG GGT GAC TCA GGG GGC CCA CTG ATC TGC GAT GGT GTG CTT CAA GGA ATT ACA TCC TGG GGC CAC GTC CCA TGT GGC AGT CCC AAT ATG CCT GCG GTC TAC ACC AAA GTG ATT TCA CAC CTG GAG TGG ATC AAG GAG ACC ATG ACA GCC AAC CCC 
EreuK1b                         ATC CAG TCC CGG ATC ATC GGA GGC TGG GAC TGT CAG AAG AAT TCC CAA CCC TGG CAG GTG GCC CTG TAC --- --- CAC TTC AGC AAC TTT CAG TGT GGG GGT ACC CTG GTG CAC CCC CGG TGG GTT CTC ACG GCT GCC CAC TGC TCA --- --- --- AGC GAC AAT TAC CAG CTC TGG CTG GGT CGT AAT GAC CTG TTT GAG GAT GAA GAC ACA GCC --- --- CAG TTT GCT CAG GTC AGC AAC AGC TTC CCA CAC CCT CAG TTC AAT ATG AGC CTC CTG ATC AAC --- --- --- --- --- --- --- --- --- --- --- CAC ACC GCC CAG CCC GGG GAC GAC TAC AGC CAC GAC ATC ATG CTG CTC CGC CTG ACG GAG CCT GTC CAG --- ATC ACG GAC GCG GTC AAG GTC ATG GAG CTG CCC ACC CAG GAG CCC ACA GTG GGG AGC ACC TGC TAC GCC TCT GGC TGG GGC AGC ATT --- --- --- AGG CCA TTC CAG TTC --- --- --- --- --- --- --- --- --- --- --- --- --- --- --- --- --- --- --- --- --- --- --- --- --- --- --- --- --- --- --- --- CTG TAT CCA GAC CAC CTC CAG TGT GTA GAT CTC CAG CTC CTG AGT AAT GAT TAC TGC GTC CGT GCC TAC CCT CAG AAT ATC ACC AAC TAC ATG TTG TGT GCC GGG AAG CTG GAG GGT GGC AAA GAC ACC TGC GTG GGT GAC TCC GGG GGA CCC CTG ATC TGT GAC GGG GTA TTT CAA GGT GTC ACA TCG TGG GGC CAA GTG CCC TGT GGC GCC CCA CAA CAT CCC AGC GTC TAC TGC AGA GTG ATC GAC TAC GTG GAT TGG ATA AAG GAA ACC ATT GCG GCC AAC CCC 
Hosa_KLK1                       ATT CAG TCC CGG ATT GTG GGA GGC TGG GAG TGT GAG CAG CAT TCC CAG CCC TGG CAG GCG GCT CTG TAC --- --- CAT TTC AGC ACT TTC CAG TGT GGG GGC ATC CTG GTG CAC CGC CAG TGG GTG CTC ACA GCT GCT CAT TGC ATC --- --- --- AGC GAC AAT TAC CAG CTC TGG CTG GGT CGC CAC AAC TTG TTT GAC GAC GAA AAC ACA GCC --- --- CAG TTT GTT CAT GTC AGT GAG AGC TTC CCA CAC CCT GGC TTC AAC ATG AGC CTC CTG GAG AAC --- --- --- --- --- --- --- --- --- --- --- CAC ACC CGC CAA GCA GAC GAG GAC TAC AGC CAC GAC CTC ATG CTG CTC CGC CTG ACA GAG CCT GCT GAT ACC ATC ACA GAT GCT GTG AAG GTC GTG GAG TTG CCC ACC GAG GAA CCC GAA GTG GGG AGC ACC TGT TTG GCT TCC GGC TGG GGC AGC ATC --- --- --- GAA CCA GAG AAT TTC --- --- --- --- --- --- --- --- --- --- --- --- --- --- --- --- --- --- --- --- --- --- --- --- --- --- --- --- --- --- --- --- TCA TTT CCA GAT GAT CTC CAG TGT GTG GAC CTC AAA ATC CTG CCT AAT GAT GAG TGC AAA AAA GCC CAC GTC CAG AAG GTG ACA GAC TTC ATG CTG TGT GTC GGA CAC CTG GAA GGT GGC AAA GAC ACC TGT GTG GGT GAT TCA GGG GGC CCG CTG ATG TGT GAT GGT GTG CTC CAA GGT GTC ACA TCA TGG GGC TAC GTC CCT TGT GGC ACC CCC AAT AAG CCT TCT GTC GCC GTC AGA GTG CTG TCT TAT GTG AAG TGG ATC GAG GAC ACC ATA GCG GAG AAC TCC 
SopaB2                          ATC GAC TCC CGG ATC GTG GGC GGC TGG GAG TGT AAA AAG AAC TCA CAG CCC TGG CAG GCG GCT CTG TTT --- --- GAA GGC ACG AAA ATA AAA TGT GGG GGC GTG TTG GTG AAC CCG CAG TGG GTG ATC ACT GCT GCC CAC TGC GTG --- --- --- AGC ACC AAA TAC AAT CTA GCC CTG GGT CGT CAC AAC TTG TCT GCT GAT GAA GAC ACA GCA --- --- CAG TTT TTT GAG GTG ACT GAA AGC TTC CCA CAC CCT CAA TTC AAC ATG GGC CTC CTG GGG GAT --- --- --- --- --- --- --- --- --- --- --- CAC ACC ACC AAG CCC AGG GTT GGC AGC AGC CAC GAC ATC ATG CTG CTG CGC CTG CCC AAG CCG GCC AAG --- ATC ACC AGC GCC GTG AGG CCC GTG GAG CTG CCC ACC AAG GAG GCG CCG CTG GGG ACC ACC TGC TAC GCC TCA GGC TGG GGC AGC ACC --- CTT AGC CAC CCG ACG GAC GTC --- --- --- --- --- --- --- --- --- --- --- --- --- --- --- --- --- --- --- --- --- --- --- --- --- --- --- --- --- --- --- --- TCG TAC CCA GAT GTT CTC CAG TGT GTG GAT CTC ACA CTC CTG TCC AAC AAT GTG TGT GCC AGC GCC TAC TAC GCA AAG ATC ACA GAG TTC ATG GTC TGT GCT GGA AGC TTG GAG GGT GGC AAG GCC GTT TGT ACG GGT GAC TCA GGG GGC CCG CTG ATG TGC AAC GGC GTG TTA CAG GGC ATC ACG TCA TGG GGC CAC AGG CCG TGT GGT GCG CCC AAA AAG CCG GGC GTC TTC ACC AGA GTC ATT AAG TAC CTG GGA TGG ATC AAA GAG ACC ATA GAG GCA CAT CCC 
SopaB3                          ATC GAC TCC CGG ATC GTG GGC GGC TGG GAG TGT AAA AAG AAC TCA CAG CCC TGG CAG GCG GCT CTG TTT --- --- GAA GGC ACG AAA ATA AAA TGT GGG GGC GTG TTG GTG AAC CCG CAG TGG GTG ATC ACT GCT GCC CAC TGC GTG --- --- --- AGC ACC AAA TAC AAG GTA GCC CTG GGT CGT CAC GAC GTG TCT GCT GAT GAA GAC ACA GCC --- --- CAG TTT TTT GAG GTG ACT GAA AGC TTC CCA CAC CCT CAA TTC AAC ATG AGC CTC CTG GTG AAA --- --- --- --- --- --- --- --- --- --- --- CAC ACC ATC CAG CCT GGG GAG GAC TAC AGC CAC GAC ATC ATG CTG CTG CGC CTG CCC AAG CCG GCC AAG --- ATC ACC AGC GCC GTG AGG CCC GTG GAG CTG CCC ACC GAG GAG GCG CCG CTG GGG ACC ACC TGC TAC ACC TCG GGC TGG GGC AAC ACC --- CTT ATG CAC ACG ACA GCT GTC --- --- --- --- --- --- --- --- --- --- --- --- --- --- --- --- --- --- --- --- --- --- --- --- --- --- --- --- --- --- --- --- TCC CTC CCA GAT GTT CTC CAG TGT ATG GAT CTC ACA CTC CTG TCC AAC AAT GTG TGT GCC AGC ACC TAC TCC CCA AAG ATC ACA GAG TTC ATG GTC TGT GCT GGA ATG TTG CAG GGC GGC AAG GCC ACG TGT CTG GGT GAC TCA GGG GGC CCG CTG ACG TGC AAC GGC GTG TTA CAG GGC ATC ACA TCA TGG GGC CCC AGG CTA TGT GGC TTC CCC GAA ATG CCG GGC GTC TTC ACC AGA ATC ATT AAG TAC CTG AGA TGG ATC AAA GAG ACC ATA GAG GCA CAT CCC 
SopaB5                          ATC GAC TCC CGG ATC GTG GGC GGC TGG GAG TGT AAA AAG AAC TCG CAG CCC TGG CAG GTG GCT CTG TAT --- --- GAA GAC GAC ACC TTA GTA TGT GGG GGC GTG TTG TTG AAC CCG CAG TGG GTG ATC ACC GCT GCC CAC TGT GTG --- --- --- AGC ACC AAA TAC AAG GTA GCC CTG GGT CGT CAT GAC GTG TCT GCT GAT GAA GAC ACA GCC --- --- CAG TTT TTC GAG GTG AGT GAC AGC TTC CCA CAC CCT CAG TAC AAC ATG AGC CTC CTG GTG GAT --- --- --- --- --- --- --- --- --- --- --- CAC ACT ATC GAG CCC GGG GAG GAC TAC AGC CAC GAC ATC ATG CTG CTG CGC CTG GCC AAG CCG GTC AAG --- ATG ACC AGC GCT GTG AGG CCC GTG GAG CTG CCC ACC CAG GAG GTG CCG CTG GGG ACC ACC TGC TAC ACC TCA GGC TGG GGC AAC ACC --- CTT ATC CAC CCG ACG GAT GTC --- --- --- --- --- --- --- --- --- --- --- --- --- --- --- --- --- --- --- --- --- --- --- --- --- --- --- --- --- --- --- --- TCC TAC CCA GAT GCT CTC CAG TGT GTG GAT CTC ACA CTC CTG TCC AAC AAT GTG TGT GCC AGC GCC TAC ATC GTG AAG ATC ACT GAC TTC ATG GTC TGT GCT GGA ATC TTG CAT GGC GGC AAG GCC ACG TGT CTG GGT GAC TCA GGG GGC CCG CTG ACG TGC AAC GGC GTG TTA CAG GGC ATC ACG TCA TGG GGC CCC AGG CCG TGT GGC ACG CCC AGA AAG CCC AGT GCC TTC ACC AAA ATC ATT AAG TAC CTG AGA TGG ATC AAA GAG ACC ATG GGG GCA CAT CCC 
SopaB7                          ATC GAC TCC CGG ATC GTG GGC GGC TGG GAG TGT AAA AAG AAT TCG CAG CCC TGG CAG GTG GCT CTG TAT --- --- GGA CCC AAC ACC TTA ATA TGT GGG GGC GTC TTG TTG AAC CCT CTG TGG GTC GTG ACC GCT GCC CAC TGC ATA --- --- --- AGC ACC AAA TAC AAG GTA GCC CTG GGT CGT CAC GAC GTG TCT GCT GAT GAA GAC ACA GCC --- --- CAG TTC TTC GAG GTG ACT GAC AGC TTC CCG CAC CCT CAG TAC AAC ATG GGC CTC CCG GGG GAT --- --- --- --- --- --- --- --- --- --- --- CAC TCC TAC CAG CCC AGG AAG GAC AAC AGC CAC GAC ATC ATG CTG CTG CGC CTG CCC AAG CCG GCC GAG --- ATC ACC AGC GCC GTG AGG CCC GTG GAG CTG CCC ACC GAG GAG GTG CCG CTG GGA ACC ACC TGC TAC GCC TCG GGC TGG GGC AGC ACC --- CTT AGC CAC CCG ACA GCT GTT --- --- --- --- --- --- --- --- --- --- --- --- --- --- --- --- --- --- --- --- --- --- --- --- --- --- --- --- --- --- --- --- TCC TAC CCA GAT GTT CTT CAG TGT GTG GGT CTC AAA CTC CTA TCC AAC AAA GAG TGT GGC AGA TCC CAT CTT GAT AAA GTA GCA GAG TTC ATG CTG TGC GCT GGA ATC TTG CAT GGC GGC AAG GAC ACG TGT TTG GGT GAC TCA GGG GGC CCG CTG ACG TGC AAC GGC GTG TTA CAG GGC ATC ACA TCA TCA GGC CCC AGG CCG TGT GGC ATG CCC AGA TGG GCG GGC ACC TAC ATC AAA ATC ATT AAG TAC CTG GGA TGG ATC AAA GAG ACC ATA GAG GCA CAT CCC 
MumuKlk1b8                      CTC CAG TCT CGG GTG GTT GGA GGA TTT AAC TGT GAG AAG AAT TCC CAA CCC TGG CAG GTG GCT GTG TAT --- --- GAC AAC AAG GAA CAC ATT TGT GGG GGA GTC CTG TTG GAA CGC AAC TGG GTT CTC ACA GCT GCC CAC TGC TAT --- --- --- GTC GAC CAG TAT GAG GTT TGG CTG GGC AAA AAC AAG TTA TTC CAA GAG GAA CCC TCT GCT --- --- CAA CAC CGA TTG GTC AGC AAA AGC TTC CCT CAC CCT GGC TTC AAC ATG AGC CTC CTG ACA CTC --- --- --- --- --- --- --- --- --- --- --- AAA GAG ATA CCT CCT GGG GCT GAC TTC AGC AAT GAC CTG ATG CTG CTC CGC CTC AGC AAG CCT GCT GAC --- ATC ACA GAT GCT GTG AAG CCC ATC ACC CTG CCC ACG AAG GAG TCA AAA CTG GGG AGC ACA TGC CTA GCC TCA GGC TGG GGC AGC ATT --- --- --- ACA CCC ACG AAA TGG --- --- --- --- --- --- --- --- --- --- --- --- --- --- --- --- --- --- --- --- --- --- --- --- --- --- --- --- --- --- --- --- CAA AAG CCA GAT GAT CTC CAG TGT GTG TTC CTC AAG CTC CTG CCT ATT AAG AAC TGT ATA GAA AAC CAC AAT GTG AAG GTG ACA GAT GTC ATG CTG TGT GCA GGA GAG ATG AGT GGA GGC AAA AAC ATT TGC AAG GGT GAC TCC GGA GGC CCA TTG ATC TGT GAT AGT GTT CTC CAA GGT ATC ACA TCA ACA GGC CCT ATA CCA TGC GGT AAA CCT GGT GTA CCA GCC ATG TAC ACC AAC CTT ATT AAG TTC AAC TCC TGG ATA AAA GAT ACT ATG ACG AAA AAT TCC 
MumuKlk1b26                     CTC CAG TCT CGG GTG GTT GGA GGA TTT AAC TGT GAG AAG AAT TCC CAA CCC TGG CAG GTG GCT GTG TAC --- --- TAC CAA AAG GAA CAC ATT TGT GGG GGT GTC CTG TTG GAC CGC AAC TGG GTT CTC ACA GCT GCC CAC TGC TAT --- --- --- GTC GAC CAG TAT GAG GTT TGG CTG GGC AAA AAC AAG TTA TTC CAA GAG GAA CCC TCT GCT --- --- CAG CAC CGA TTG GTC AGC AAA AGC TTC CCT CAC CCT GGC TTC AAC ATG AGC CTC CTG ATG CTT --- --- --- --- --- --- --- --- --- --- --- CAA ACA ACA CCT CCT GGG GCT GAC TTC AGC AAT GAC CTG ATG CTG CTC CGC CTC AGC AAG CCT GCT GAC --- ATC ACA GAT GTT GTG AAG CCC ATC GCC CTG CCC ACA AAG GAG CCC AAG CCG GGG AGC ACA TGC CTA GCC TCA GGC TGG GGC AGC ATT --- --- --- ACA CCC ACA AGA TGG --- --- --- --- --- --- --- --- --- --- --- --- --- --- --- --- --- --- --- --- --- --- --- --- --- --- --- --- --- --- --- --- CAA AAG TCA GAT GAT CTT CAG TGT GTG TTC ATC ACG CTC CTC CCC AAT GAG AAC TGT GCC AAA GTC TAC CTA CAG AAA GTC ACA GAT GTC ATG CTG TGT GCA GGA GAG ATG GGT GGA GGC AAA GAC ACT TGT GCG GGT GAC TCC GGA GGC CCA CTG ATT TGT GAT GGT ATT CTC CAA GGA ACC ACA TCA AAT GGC CCT GAA CCA TGC GGT AAA CCT GGT GTA CCA GCC ATC TAC ACC AAC CTT ATT AAG TTC AAC TCC TGG ATA AAA GAT ACT ATG ATG AAA AAT GCC 
MumuKlk1b16                     GTC CAG TCT CGA ATA GTT GGA GGA TTT AAA TGT GAG AAG AAT TCC CAA CCC TGG CAG GTG GCT GTG TAC --- --- TAC CAC AAG GAA CAC ATT TGC GGG GGA GTC CTG TTG GAC CGC AAC TGG GTT CTC ACA GCT GCC CAC TGC TAT --- --- --- GTC GAT GAG TGT GAG GTT TGG CTG GGC AAA AAC CAG TTA TTC CAA GAG GAA CCC TCT GCT --- --- CAA AAC CGA TTG GTC AGC AAA AGC TTC CCT CAC CCT GGC TTC AAC ATG ACC CTC CTG ACC TTT --- --- --- --- --- --- --- --- --- --- --- GAA AAG TTA CCT CCT GGG GCT GAC TTC AGC AAT GAC CTG ATG CTG CTC CGC CTC AGC AAG CCT GCT GAC --- ATC ACA GAT GTT GTG AAG CCC ATC GAC CTG CCC ACA AAG GAG CCC AAG CTG GAT AGC ACA TGT CTA GTG TCA GGC TGG GGC AGC ATT --- --- --- ACA CCC ACA AAA TGG --- --- --- --- --- --- --- --- --- --- --- --- --- --- --- --- --- --- --- --- --- --- --- --- --- --- --- --- --- --- --- --- CAA AAG CCA GAT GAT CTT CAG TGT ATG TTC ACC AAG CTC CTG CCC AAT GAG AAC TGT GCC AAA GCC TAC CTA CTG AAA GTC ACA GAT GTC ATG CTG TGT ACA ATA GAG ATG GGT GAA GAC AAA GGC CCT TGT GTG GGT GAC TCA GGA GGC CCA CTG ATT TGT GAT GGT GTT CTC CAA GGA ACC GTA TCA ATT GGC CCT GAC CCA TGC GGT ATA CCT GGT GTA TCA GCC ATC TAC ACC AAC CTT GTT AAG TTC AAC TCC TGG ATA AAA GAT ACT ATG ATG AAA AAT GCT 
MumuKlk1                        GTC CAG TCT CGA ATT GTT GGA GGA TTT AAC TGT GAG AAG AAT TCC CAG CCC TGG CAA GTG GCT GTG TAC --- --- CGC TTC ACC AAA TAT CAA TGT GGG GGT ATC CTG CTG AAC GCC AAC TGG GTT CTC ACA GCT GCC CAC TGC CAT --- --- --- AAT GAC AAG TAC CAG GTG TGG CTG GGC AAA AAC AAC TTT TTG GAG GAT GAA CCC TCT GCC --- --- CAA CAC CGG CTT GTC AGC AAA GCC ATC CCT CAC CCT GAC TTC AAC ATG AGC CTC CTG AAT GAG --- --- --- --- --- --- --- --- --- --- --- CAC ACC CCA CAA CCT GAG GAT GAC TAC AGC AAT GAC CTG ATG CTG CTC CGC CTC AAA AAG CCT GCT GAC --- ATC ACA GAT GTT GTG AAG CCC ATC GAC CTG CCC ACT GAG GAG CCC AAG CTG GGG AGC ACA TGC CTA GCC TCA GGC TGG GGC AGC ATT --- --- --- ACA CCC GTC AAA TAT --- --- --- --- --- --- --- --- --- --- --- --- --- --- --- --- --- --- --- --- --- --- --- --- --- --- --- --- --- --- --- --- GAA TAC CCA GAT GAG CTC CAG TGT GTG AAC CTC AAG CTC CTG CCT AAT GAG GAC TGT GCC AAA GCC CAC ATA GAG AAG GTG ACA GAT GAC ATG TTG TGT GCA GGA GAT ATG GAT GGA GGC AAA GAC ACT TGT GCG --- --- --- --- --- --- --- --- --- --- --- --- --- --- --- --- --- --- --- --- --- --- --- --- --- --- --- --- --- --- --- --- --- --- --- --- --- --- --- --- --- --- --- --- --- --- --- --- GAG GCC CAC 
MumuKlk1b5                      GTC CAG TCT CGA ATT TTT GGA GGA TTT AAC TGT GAG AAG AAC TCC CAA CCC TGG CAA GTG GCT GTG TAC --- --- CGC TTC ACC AAA TAT CAA TGC GGG GGA GTC CTG CTG AAC GCC AAC TGG GTT CTC ACT GCT GCC CAC TGC CAT --- --- --- AAT GAC AAG TAC CAG GTT TGG CTG GGC AAA AAC AAC TTT TTT GAG GAT GAA CCC TCT GCC --- --- CAA CAC CGG CTT GTC AGC AAA GCC ATC CCT CAC CCT GAC TTC AAC ATG AGC CTC CTG AAT GAG --- --- --- --- --- --- --- --- --- --- --- CAC ACC CCA CAA CCT GAG GAC GAC TAC AGC AAT GAC CTG ATG CTG CTC CGC CTC AAA AAG CCT GCT GAC --- ATC ACA GAT GTT GTG AAG CCC ATC GAC CTG CCC ACT GAG GAG CCC AAG CTG GGG AGC ACA TGC CTA GCC TCA GGC TGG GGC AGC ATT --- --- --- ACA CCC GTC ATA TAC --- --- --- --- --- --- --- --- --- --- --- --- --- --- --- --- --- --- --- --- --- --- --- --- --- --- --- --- --- --- --- --- GAA CCC GCA GAT GAT CTC CAG TGT GTG AAC TTC AAG CTC CTG CCT AAT GAG GAC TGT GTC AAA GCC CAC ATA GAG AAG GTG ACA GAT GTT ATG TTG TGT GCA GGA GAT ATG GAT GGA GGC AAA GAC ACT TGT ATG GGT GAC TCA GGA GGC CCA CTG ATC TGT GAT GGT GTT CTC CAC GGT ATC ACA TCA TGG GGC CCT AGC CCT TGC GGT AAA CCC AAT GTG CCA GGT ATC TAC ACC AAA CTT ATT AAG TTT AAC TCT TGG ATA AAA GAC ACT ATA GCT AAA AAT GCC 
MumuKlk1b4                      GTC CAG TCT CAA GTG --- --- --- --- GAC TGT GAG --- AAT TCC CAA CCC TGG CAT GTG GCT GTG TAC --- --- CGC TTC AAC AAA TAT CAA TGC GGG GGA GTC CTG TTG GAC CGC AAC TGG GTT CTC ACA GCT GCC CAC TGC TAT --- --- --- AAC GAC AAG TAC CAG GTT TGG CTG GGC AAA AAC AAC TTT TTG GAG GAT GAA CCT TCT GAC --- --- CAA CAC CGG CTT GTC AGC AAA GCC ATC CCT CAC CCT GAC TTC AAC ATG AGC CTC CTG AAT GAG --- --- --- --- --- --- --- --- --- --- --- CAC ACC CCA CAA CCT GAG GAC GAC TAC AGC AAT GAC CTG ATG CTG CTC CGC CTC AGC AAG CCT GCT GAC --- ATC ACA GAT GTT GTG AAG CCC ATC ACC CTG CCC ACT GAG GAG CCC AAG CTG GGG AGC ACA TGC CTA GCC TCA GGC TGG GGC AGC ACT --- --- --- ACA CCC ATC AAG TTC --- --- --- --- --- --- --- --- --- --- --- --- --- --- --- --- --- --- --- --- --- --- --- --- --- --- --- --- --- --- --- --- AAA TAT CCA GAT GAT CTC CAG TGT GTG AAC CTC AAG CTC CTG CCT AAT GAG GAC TGT GAC AAA GCA CAT GAA ATG AAG GTG ACA GAT GCC ATG CTG TGT GCA GGA GAG ATG GAT GGT GGC TCA TAC ACT TGT GAG CAT GAC TCA GGA GGC CCA CTG ATC TGT GAT GGT ATT CTC CAA GGT ATC ACA TCA TGG GGC CCT GAA CCA TGT GGT GAG CCC ACT GAG CCA AGT GTC TAC ACC AAA CTT ATT AAG TTC AGC TCC TGG ATA AGA GAA ACT ATG GCG AAT AAC CCC 
MumuKlk1b1                      GTC CAG TCT CGA ATA GTT GGA GGA TTT AAA TGT GAG AAG AAC TCC CAG CCC TGG CAT GTG GCT GTG TAC --- --- CGC TAC AAG GAA TAT ATA TGC GGG GGA GTC CTG TTG GAT GCC AAC TGG GTT CTC ACA GCT GCC CAC TGC TAT --- --- --- TAT GAA AAG AAC AAC GTT TGG CTG GGC AAA AAC AAC CTA TAC CAA GAT GAA CCC TCT GCT --- --- CAG CAC CGA TTA GTC AGC AAA AGC TTC CTT CAC CCT TGC TAC AAC ATG AGC CTC CAT CGG AAC --- --- --- --- --- --- --- --- --- --- --- CGC ATC CAA AAT CCT CAG GAC GAC TAC AGC TAT GAC CTG ATG CTG CTC CGC CTC AGC AAG CCT GCT GAC --- ATC ACA GAT GTT GTG AAG CCC ATC GCC CTG CCC ACT GAG GAG CCC AAG CTG GGG AGC ACA TGC CTT GCC TCA GGC TGG GGC AGC ATT --- --- --- ATA CCT GTC AAG TTC --- --- --- --- --- --- --- --- --- --- --- --- --- --- --- --- --- --- --- --- --- --- --- --- --- --- --- --- --- --- --- --- CAA TAT GCA AAA GAT CTC CAG TGT GTG AAC CTC AAG CTC CTG CCT AAT GAG GAC TGT GAC AAA GCC TAT GTA CAG AAA GTC ACA GAT GTC ATG CTG TGT GCA GGA GTG AAG GGT GGA GGC AAA GAC ACT TGT AAG GGA GAC TCA GGA GGC CCA CTG ATC TGT GAT GGT GTT CTC CAA GGT CTC ACA TCA TGG GGC TAT AAC CCA TGT GGT GAA CCC AAA AAG CCG GGC GTC TAC ACC AAA CTT ATT AAG TTC ACC TCC TGG ATC AAA GAC ACT TTG GCC CAA AAC CCC 
MumuKlk1b9                      GTC CAC TCT CGA ATT GTT GGA GGA TTT AAA TGT GAG AAG AAT TCC CAA CCC TGG CAT GTG GCT GTG TAC --- --- CGT TAC AAC GAA TAT ATA TGC GGG GGT GTC CTG TTG GAT GCC AAC TGG GTT CTC ACA GCT GCC CAC TGC TAT --- --- --- TAC GAA GAG AAC AAG GTT TCC CTA GGA AAA AAC AAC CTA TAC GAA GAG GAA CCC TCT GCT --- --- CAG CAC CGA TTG GTC AGC AAA AGC TTC CTT CAC CCT GGC TAC AAC AGG AGC CTC CAT AGA AAC --- --- --- --- --- --- --- --- --- --- --- CAC ATC CGA CAT CCT GAG TAT GAC TAC AGC AAT GAC CTG ATG CTG CTC CGC CTC AGC AAG CCT GCT GAC --- ATC ACA GAT GTT GTG AAG CCC ATC GCC CTG CCT ACT GAG GAG CCC AAG CTG GGG AGC ACA TGC CTT GCC TCA GGC TGG GGC AGC ACT --- --- --- ACA CCT TTC AAG TTC --- --- --- --- --- --- --- --- --- --- --- --- --- --- --- --- --- --- --- --- --- --- --- --- --- --- --- --- --- --- --- --- CAA AAT GCA AAA GAT CTC CAG TGT GTG AAC CTC AAG CTC CTG CCT AAT GAG GAC TGT GGC AAA GCC CAC ATA GAG AAG GTG ACA GAT GTC ATG CTG TGT GCA GGA GAG ACA GAT GGA GGC AAA GAC ACT TGC AAG GGA GAC TCA GGA GGC CCA CTG ATC TGT GAT GGT GTT CTC CAA GGT ATC ACA TCA TGG GGC TTT ACC CCA TGT GGT GAA CCC AAA AAG CCG GGC GTC TAC ACC AAA CTT ATT AAG TTT ACC TCC TGG ATC AAA GAC ACT ATG GCA AAA AAC CTC 
MumuKlk1b3                      GTC CAG TCT CGA ATT GTT GGA GGA TTT AAA TGT GAG AAG AAT TCC CAA CCC TGG CAT GTG GCT GTG TAC --- --- CGA TAC ACC CAA TAT TTA TGC GGG GGT GTC CTG TTG GAC CCC AAC TGG GTT CTC ACA GCT GCC CAC TGC TAT --- --- --- GAC GAC AAC TAC AAG GTT TGG CTG GGC AAA AAC AAC CTA TTC AAG GAT GAA CCA TCT GCT --- --- CAG CAC CGA TTT GTC AGC AAA GCC ATC CCT CAC CCT GGC TTC AAC ATG AGC CTC ATG AGG AAG --- --- --- --- --- --- --- --- --- --- --- CAC ATC CGA TTC CTT GAG TAT GAC TAC AGC AAT GAC CTG ATG CTG CTC CGC CTC AGC AAG CCT GCT GAC --- ATC ACA GAT ACT GTG AAG CCC ATC ACC CTG CCC ACT GAG GAG CCC AAG CTG GGG AGC ACA TGC CTA GCC TCA GGC TGG GGC AGC ATT --- --- --- ACA CCC ACC AAA TTC --- --- --- --- --- --- --- --- --- --- --- --- --- --- --- --- --- --- --- --- --- --- --- --- --- --- --- --- --- --- --- --- CAA TTC ACA GAT GAT CTC TAC TGT GTG AAC CTC AAG CTC CTG CCT AAT GAG GAC TGT GCC AAA GCC CAC ATA GAG AAG GTG ACA GAT GCC ATG CTG TGT GCA GGA GAG ATG GAT GGA GGC AAA GAC ACT TGC AAG GGT GAC TCA GGA GGC CCA CTG ATC TGT GAT GGT GTT CTC CAA GGT ATC ACA TCA TGG GGC CAT ACC CCA TGC GGT GAA CCT GAT ATG CCA GGC GTC TAC ACC AAA CTT AAT AAG TTT ACC TCC TGG ATA AAA GAC ACT ATG GCA AAA AAC CCC 
MumuKlk1b11                     GTC CAG TCT CGA ATT GTT GGA GGA TTT AAC TGT GAG AAG AAT TCC CAA CCC TGG CAT GTG GCT GTG TAC --- --- CGC TAC AAC AAA TAT ATA TGC GGG GGA GTC CTG TTG GAC CGT AAC TGG GTT CTC ACA GCT GCC CAC TGC CAT --- --- --- GTC AGC CAG TAT AAT GTT TGG CTG GGC AAA ACA AAG CTA TTC CAA CGT GAA CCC TCT GCT --- --- CAG CAC CGA ATG GTC AGC AAA AGC TTC CCC CAC CCT GAC TAC AAC ATG AGC CTC CTC ATA ATC --- --- --- --- --- --- --- --- --- --- --- CAC AAC CCA GAA CCT GAG GAC GAT GAG AGC AAT GAC CTG ATG TTA CTA CGC CTC AGC GAG CCA GCT GAC --- ATC ACA GAT GCT GTG AAG CCC ATC GCC CTG CCC ACT GAG GAG CCC AAG CTG GGG AGC ACA TGC CTA GTC TCA GGC TGG GGC AGC ATT --- --- --- ACA CCC ACG AAA TTC --- --- --- --- --- --- --- --- --- --- --- --- --- --- --- --- --- --- --- --- --- --- --- --- --- --- --- --- --- --- --- --- CAA ACC CCA GAT GAT CTC CAG TGT GTG TCC ATC AAG CTC CTG CCT AAT GAG GTC TGT GTC AAA AAC CAC AAT CAA AAG GTG ACA GAT GTC ATG TTG TGT GCA GGA GAG ATG GGT GGA GGC AAA GAT ACT TGC AAG GGT GAC TCA GGA GGC CCA CTG ATC TGT GAT GGT GTT CTC CAT GGT ATC ACA GCA TGG GGC CCT ATC CCA TGT GGC AAA CCC AAT ACG CCG GGA GTC TAC ACA AAA CTT ATT AAG TTT ACC AAC TGG ATA AAA GAC ACT ATG GCA AAA AAC CCC 
MumuKlk1b21                     GTC CAG TCT CGA ATT GTT GGA GGA TTT AAC TGT GAG AAG AAT TCT CAA CCC TGG CAT GTG GCT GTG TTC --- --- CGC TAC AAC AAA TAT ATA TGC GGG GGA GTC CTG TTG AAC CCC AAC TGG GTT CTC ACA GCT GCC CAC TGC TAT GGC AAT GCC ACC AGC CAG TAT AAT GTT TGG CTG GGC AAA AAC AAG CTA TTC CAA CAT GAA TCC TCT GCT --- --- CAG CAC CGA TTG GTC AGC AAA AGC TTC CCT CAC CCT GAC TAC AAC ATG AGC CTC ATG AAT GAC --- --- --- --- --- --- --- --- --- --- --- CAC ACC CCA CAT CCT GAG GAT GAC TAC AGC AAT GAC CTG ATG TTA CTA CGC CTC AGC AAG CCT GCT GAC --- ATC ACA GAT GCT GTG AAG CCC ATC GAC CTG CCC ACT GAG GAG CCC AAG CTG GGG AGC ACA TGC CTA GCC TCA GGC TGG GGC AGC ATT --- --- --- ACA CCC ACG AAA TGT GAG TCT GCT CCA AGA AAC ATA GCT AGG TGT AGG GGA GGT GCA GAG GGG CCT GGA CTG GGC CCT GTT CAC CAC CCA CTT TCC CTG TCA TCC ACA GGG CAA ATC CCA AAT GAT CTC CAG TGT GGG TTC ATC AAG CCC CTG CCT AAT GAA AAT TGT GCC AAA GCC TAC ATA CAT AAA GTC ACA GAT GTC ATG CTG TGT GCA GGA GAG ATG GGT GGA GGC AAA GAC ACT TGT GCG GGT GAC TCA GGA GGC CCA CTG ATC TGT GAT GGT GTT CTA CAA GGT ATC ACA TCA TGG GGC TCT ATC CCA TGC GCT AAA CCC AAT GCG CCG GCC ATC TAC ACC AAA CTT ATT AAG TTT ACC TCC TGG ATA AAA GAC ACT ATG GCC AAA AAC CCC 
MumuKlk1b24                     GTC CAG TCT CGT GTG GTT GGA GGA TTC AAA TGT GAG AAG AAT TCC CAA CCC TGG CAT GTG GCT GTG TTC --- --- CGC TAC AAC AAA TAT ATA TGC GGG GGA GTC CTG TTG AAC CCC AAC TGG GTT CTC ACA GCT GCC CAC TGC TAT GGC AAT GCC ACC AGC CAG TAT AAT GTT TGG CTG GGC AAA AAC AAG CTA TTC CAA CGT GAA CCC TCT GCT --- --- CAG CAC CGA TGG GTC AGC AAA AGC TTC CCT CAC CCT GAC TAC AAC ATG AGC CTC CTG AAT GAT --- --- --- --- --- --- --- --- --- --- --- GAC ATC CCG CAA CCT AAG --- GAC AAG AGC AAT GAC CTG ATG CTG CTC CGT CTC AGC GAG CCT GCT GAC --- ATC ACA GAT GCT GTG AAG CCC ATC GAC CTG CCC ACT GAG GAG CCC AAG CTG GGG AGC ACA TGC CTA GCC TCA GGC TGG GGC AGC ATT --- --- --- ACA CCC ACG AAA TGG --- --- --- --- --- --- --- --- --- --- --- --- --- --- --- --- --- --- --- --- --- --- --- --- --- --- --- --- --- --- --- --- CAA AAG CCA AAT GAC CTT CAG TGT GTG TTC ATC AAG CTC CTG CCC AAT GAG AAC TGT ACC AAA CCC TAC TTA CAT AAA GTC ACA GAT GTC ATG CTG TGT GCA GGA GAG ATG GGT GGA GGC AAA GAC ACT TGT GCG GGT GAC TCA GGA GGC CCA CTG ATC TGT GAT GGT ATT CTC CAC GGT ATC ACA TCA TGG GGT CCT GTC CCA TGT GGT AAA CCC AAT GCG CCG GCC ATC TAC ACC AAA CTT ATT AAG TTT GCC TCC TGG ATA AAA GAC ACT ATG GCC AAA AAC CCC 
MumuKlk1b27                     GTC CAG TCT AGA ATA ATT GGA GGA TTT AAA TGT AAG AAG AAT TCT CAA CCC TGG CAT GTG GCT GTG CTC --- --- CGC TCC AAC AAA TAT ATA TGC GGG GGA GTC CTG TTG GAC CCC AAC TGG GTT CTC ACA GCT GCC CAC TGC TAT GGC AAT GAC ACC AGC CAG CAT AAT GTT TGG CTG GGC AAA AAC AAG CTA TTC CAA CGT GAA CCC TCT GCT --- --- CAG CAC CGA TGG GTC AGC AAA AGC TTC CCC CAC CCT GAC TAC AAC ATG AGC CTC CTG AAT GAC --- --- --- --- --- --- --- --- --- --- --- CAC ATC CCA CAT CCT GAG --- GAC AAG AGC AAT GAC CTG ATG CTG CTC CGT CTC AGC AAG CCT GCT GAC --- ATC ACA GAT GCT GTG AAG CCC ATC GAC CTG CCC ACT GAG GAG CCC AAG CTG GGG AGC ACA TGC CTA GCC TCA GGC TGG GGC AGC ATT --- --- --- ACA CCC ACA AAA TAC --- --- --- --- --- --- --- --- --- --- --- --- --- --- --- --- --- --- --- --- --- --- --- --- --- --- --- --- --- --- --- --- CAA ATC CCA AAT GAT CTT CAG TGT GTG TTC ATC AAG CTC CTG CCC AAT GAG AAC TGT GCC AAA GCC TAC GTA CAT AAA GTC ACA GAT GTC ATG CTG TGT GTA GGA GAG ACG GGT GGA GGC AAA GGC ACT TGC AAG GGT GAC TCA GGA GGC CCA CTG ATC TGT GAT GGT GTT CTC CAC GGT ATC ACA TCA TGG GGC TCT ATC CCA TGC GCT AAA CCC AAT GCG CCA GGC GTC TTC ACA AAA CTT ATT AAG TTT ACC TCC TGG ATA AAA GAC ACT ATG GCA AAA AAC CCC 
MumuKlk1b22                     GTC CAG TCT CGA ATA CTT GGA GGA TTT AAA TGT GAG AAG AAT TCC CAA CCC TGG CAG GTG GCT GTG TAC --- --- TAC TTA GAT GAG TAC CTA TGC GGG GGA GTC CTG TTG GAC CGC AAC TGG GTT CTC ACA GCT GCC CAC TGC TAT --- --- --- GAA GAC AAG TAT AAT ATT TGG CTG GGC AAA AAC AAG CTA TTC CAA GAT GAA CCC TCT GCT --- --- CAG CAC CGA TTG GTC AGC AAA AGC TTC CCT CAT CCT GAC TTC AAC ATG AGC CTC CTC --- --- --- --- --- --- --- --- --- --- --- --- --- CAA AGT GTA CCT ACT GGG GCC GAC TTA AGC AAT GAC CTG ATG CTG CTC CGC CTC AGC AAG CCT GCT GAC --- ATC ACA GAT GTT GTG AAG CCC ATC GAC CTG CCC ACT ACG GAG CCC AAG CTG GGG AGC ACA TGC CTA GCC TCA GGC TGG GGC AGC ATT --- --- --- AAC CAG TTA ATA TAC --- --- --- --- --- --- --- --- --- --- --- --- --- --- --- --- --- --- --- --- --- --- --- --- --- --- --- --- --- --- --- --- CAA AAC CCA AAT GAT CTC CAG TGT GTG TCC ATC AAG CTC CAT CCT AAT GAG GTC TGT GTG AAA GCC CAT ATA CTG AAG GTG ACA GAT GTC ATG CTG TGT GCA GGA GAG ATG AAT GGA GGC AAA GAC ACT TGT AAG GGA GAC TCA GGA GGC CCA CTG ATC TGT GAT GGT GTT CTA CAA GGT ATC ACA TCA TGG GGC TCT ACC CCA TGT GGT GAA CCC AAT GCA CCG GCC ATC TAC ACC AAA CTT ATT AAG TTT ACC TCC TGG ATA AAA GAC ACT ATG GCC AAA AAC CCC 
Hosa_KLK2                       ATC CAG TCT CGG ATT GTG GGA GGC TGG GAG TGT GAG AAG CAT TCC CAA CCC TGG CAG GTG GCT GTG TAC --- --- AGT CAT GGA TGG GCA CAC TGT GGG GGT GTC CTG GTG CAC CCC CAG TGG GTG CTC ACA GCT GCC CAT TGC CTA --- --- --- AAG AAG AAT AGC CAG GTC TGG CTG GGT CGG CAC AAC CTG TTT GAG CCT GAA GAC ACA GGC --- --- CAG AGG GTC CCT GTC AGC CAC AGC TTC CCA CAC CCG CTC TAC AAT ATG AGC CTT CTG AAG CAT --- --- --- --- --- --- --- --- --- --- --- CAA AGC CTT AGA CCA GAT GAA GAC TCC AGC CAT GAC CTC ATG CTG CTC CGC CTG TCA GAG CCT GCC AAG --- ATC ACA GAT GTT GTG AAG GTC CTG GGC CTG CCC ACC CAG GAG CCA GCA CTG GGG ACC ACC TGC TAC GCC TCA GGC TGG GGC AGC ATC --- --- --- GAA CCA GAG GAG TTC --- --- --- --- --- --- --- --- --- --- --- --- --- --- --- --- --- --- --- --- --- --- --- --- --- --- --- --- --- --- --- --- TTG CGC CCC AGG AGT CTT CAG TGT GTG AGC CTC CAT CTC CTG TCC AAT GAC ATG TGT GCT AGA GCT TAC TCT GAG AAG GTG ACA GAG TTC ATG TTG TGT GCT GGG CTC TGG ACA GGT GGT AAA GAC ACT TGT GGG GGT GAT TCT GGG GGT CCA CTT GTC TGT AAT GGT GTG CTT CAA GGT ATC ACA TCA TGG GGC CCT GAG CCA TGT GCC CTG CCT GAA AAG CCT GCT GTG TAC ACC AAG GTG GTG CAT TAC CGG AAG TGG ATC AAG GAC ACC ATC GCA GCC AAC CCC 
Hosa_KLK3                       ATC CTG TCT CGG ATT GTG GGA GGC TGG GAG TGC GAG AAG CAT TCC CAA CCC TGG CAG GTG CTT GTG GCC --- --- TCT CGT GGC AGG GCA GTC TGC GGC GGT GTT CTG GTG CAC CCC CAG TGG GTC CTC ACA GCT GCC CAC TGC ATC --- --- --- AGG AAC AAA AGC GTG ATC TTG CTG GGT CGG CAC AGC CTG TTT CAT CCT GAA GAC ACA GGC --- --- CAG GTA TTT CAG GTC AGC CAC AGC TTC CCA CAC CCG CTC TAC GAT ATG AGC CTC CTG AAG AAT --- --- --- --- --- --- --- --- --- --- --- CGA TTC CTC AGG CCA GGT GAT GAC TCC AGC CAC GAC CTC ATG CTG CTC CGC CTG TCA GAG CCT GCC GAG --- CTC ACG GAT GCT GTG AAG GTC ATG GAC CTG CCC ACC CAG GAG CCA GCA CTG GGG ACC ACC TGC TAC GCC TCA GGC TGG GGC AGC ATT --- --- --- GAA CCA GAG GAG TTC --- --- --- --- --- --- --- --- --- --- --- --- --- --- --- --- --- --- --- --- --- --- --- --- --- --- --- --- --- --- --- --- TTG ACC CCA AAG AAA CTT CAG TGT GTG GAC CTC CAT GTT ATT TCC AAT GAC GTG TGT GCG CAA GTT CAC CCT CAG AAG GTG ACC AAG TTC ATG CTG TGT GCT GGA CGC TGG ACA GGG GGC AAA AGC ACC TGC TCG GGT GAT TCT GGG GGC CCA CTT GTC TGT AAT GGT GTG CTT CAA GGT ATC ACG TCA TGG GGC AGT GAA CCA TGT GCC CTG CCC GAA AGG CCT TCC CTG TAC ACC AAG GTG GTG CAT TAC CGG AAG TGG ATC AAG GAC ACC ATC GTG GCC AAC CCC 
Calu_KLK2                       TTC CAG CCC CGG ATC ATA GGA GGC AGG GAA TGT TTG AAG AAT TCT CAG CCC TGG CAG GTG GCT GTG TAC --- --- CAT AAT GGT GAA TTT GCT TGT GGG GGT GTC CTG GTA CAC CCA GAG TGG GTG CTC ACA GCT GCC CAC TGT GCA --- --- --- AAC AGT AAT TGT GAG GTC TGG CTG GGT CGC CAC AAC CTG TCG GAG TCG GAA GAT GAA GGC --- --- CAG TTA GTC CAA GTC AGA AAA AGC TTC ATA CAT CCA CTC TAC AAA ACG AAG GTC CCT AGA --- --- --- --- --- --- --- --- --- --- --- --- GCC GTC ATC CGT CCA GGG GAA GAT AGA AGC CAT GAC CTC ATG CTG CTG CAC CTG GAA GAG CCC GCC AAG --- ATA ACA AAA GCT GTG AGG GTG ATG GAC CTG CCC AAA AAG GAA CCT CCA TTG GGG AGT ACC TGC TAT GTC TCT GGA TGG GGC AGC ACT --- --- --- GAT CCA GAA ACG ATT --- --- --- --- --- --- --- --- --- --- --- --- --- --- --- --- --- --- --- --- --- --- --- --- --- --- --- --- --- --- --- --- TTT CAC CCA GGG AGT CTC CAG TGT GTG GAC CTC AAA CTC CTG TCC AAT AAT CAA TGT GCA AAA GTA TAC ACT CAA AAG GTG ACA AAG TTC ATG CTG TGT GCT GGT GTC TTG GAG GGT AAA AAA GAT ACC TGC AAG GGT GAC TCA GGA GGC CCT CTG ATA TGT GAT GGT GAA TTG GTA GGT ATC ACA TCA TGG GGG GCT ACT CCA TGT GGC AAG CCT CAA ATG CCA TCC TTG TAT ACC AGG GTG ATG CCT CAT CTG ATG TGG ATC AAG GAC ACC ATG AAA GCC AAC ACC 
EreuK1a                         ATT CAG TCC CGG ATC ATT GGA GGT TGG GAG TGT GAG AAG CAT TCC CAC CCC TGG ATG GTG GCC CTG TAC --- --- CAC AAT GGC TTC TTC AAA TGT GGG GGT ATT CTG GTG CAC CCC CAG TGG GTG CTC ACA GCT GCC CAC TGC GTA --- --- --- GGA AAG AAT TAT CAG CTC AGG CTG GGT CAC CAC AGC CTG AAT GAG CGC AAC GAC AGG GGC --- --- CAG CTC GCC CAT GTC AGG GGT AGC TTC CCG CAT CCG CTC TAC AAC ATG AGC CTG AGG AAG AAA --- --- --- --- --- --- --- --- --- --- --- CAC AGG CCC CAG CCC GGG GAC GAC TAC AGC CAC GAC CTC ATG CTG CTC CGC ACG GCA AAG CCT GTG CAG --- ATC ACA GAC ACC GTG CAG GTC CTG GAG CTG CCC ACC CGG GAG CCC GCT GTG GGG AGC AGC TGC TAT GCC CTG GGC TGG GGC AGC GTC --- --- --- AAC CCG GTT AAC TTG --- --- --- --- --- --- --- --- --- --- --- --- --- --- --- --- --- --- --- --- --- --- --- --- --- --- --- --- --- --- --- --- TCA CTC CCA CCG ACT CTC CAG TGT GTG GAC CTC AGG CTG CTG CCC AGG GCC ATC TGT GCC CAC AGC TAC AAA GAG AAA GTG ACA GGC TCC ATG CTG TGT GCT GGC GTC CTG TTG GGT GGC AAA GAC ACC TGC CTG GGT GAC TCC GGA GGC CCC CTG ATC TGC GAG GGA GTG TTT CAC GGC ATC ACG TCC TGG GGT GGC AGG CCC TGT GCC AAG CGC CAG TTT CCT GCC TTG TAC ACC AAG CTG ATG TCT CAC CGC GAG TGG GTC CAG GGC ACC ATC TCC CAA AAC TCC 
Oran_A_14                       GCC CAG GTT CGC ATC CTG GGG GGC CAG GAG TGC CCC CCC AAT TCA CAC CCC TGG CAG GTG GCG CTC TAC --- --- TAC TTC TCT GAT TTC GTG TGC GGG GGC GTC CTC ATT GAC AGC AAT TGG GTG CTC ACG GCG GCA CAC TGC CAA --- --- --- GTC CAA CAT TAC CAG GTC TGG CTG GGC CGC CGA CTT CGC TGG AGG ACG ACG AGG AGG GGC GGG GTC AGT TCG TCC TGG TCA AAG GCC AGC TTC CCC CAT CCT GAC TTC AAC ATG AGC CTC GTG GGG CAG --- --- --- --- --- --- --- --- --- --- --- CAA GAG AAT CCT GAG GAG CTG GAC TAC AGC CAC GAC ATC ATG CTC CTG CAG CTG GCC GAG CCG GCG CAG --- TTC AAC TCC TAC ATC CAG CCC CTC ACG CTC CCC AAG GCA GTC GTC TCT ACG GAC ACC ACC TGC TGG ACC TCG GGC TGG GGC AGC ATC --- --- --- TCG AGC AAC TCG GCC --- --- --- --- --- --- --- --- --- --- --- --- --- --- --- --- --- --- --- --- --- --- --- --- --- --- --- --- --- --- --- --- ATC TTC CCA AGT GAA CTG CAG TGC GTG GAG CTG CAA ATT CTG CCT AAC GAG ATA TGT GAT CTG GCC CAC CCA GAG AAG GTG ACG GAG TTC ATG CTG TGT GCG GGA TTA ATG CAA GGG GGC AAG GAC AGT TGT CAG GGA GAC TCA GGA GGC CCC TTG ATT TGT AAC AAC ACC CTC CAG GGC ATC ACG TCC TGG GGT CAC TTC CCC TGT GGC CTC CCG GGC AAG CCG GGC CTC TCC ACC AAG GTG TTT GCA TAT CTG GAC TGG ATT GCC AAA ACC ATG GAA GAC AAC --- 


Printing out site pattern counts


        27        834  P

BLTXBLABR                        --- --- --- --- --- --- --- --- --- --- --- --- --- --- --- --- --- --- --- --- --- --- --- --- --- --- --- --- AAA AAA AAA AAC AAC AAC AAC AAC AAG AAG AAG AAG AAG AAG AAG AAT AAT AAT AAT ACA ACA ACA ACC ACC ACC ACC ACC ACC ACC ACG ACG ACG ACT AGA AGC AGC AGC AGC AGC AGC AGC AGC AGG AGG AGT AGT ATC ATC ATC ATC ATC ATC ATC ATC ATC ATG ATG ATG ATG ATG ATT CAA CAA CAA CAC CAC CAC CAC CAC CAC CAC CAC CAC CAC CAC CAC CAC CAG CAG CAG CAG CAG CAG CAG CAG CAG CAG CAG CAG CAT CAT CCA CCA CCC CCC CCC CCC CCG CCT CCT CCT CCT CGC CGC CGG CGG CTA CTA CTC CTC CTC CTC CTC CTC CTC CTC CTC CTC CTG CTG CTG CTG CTG CTG CTG CTG CTG CTG CTT CTT CTT GAA GAA GAA GAA GAA GAC GAC GAC GAC GAC GAC GAC GAC GAG GAG GAG GAG GAG GAG GAG GAT GAT GAT GCA GCA GCA GCA GCC GCC GCC GCC GCG GCT GCT GCT GGA GGA GGA GGA GGA GGA GGA GGA GGA GGC GGC GGC GGC GGC GGG GGG GGG GGG GGG GGT GGT GGT GTA GTA GTC GTC GTC GTC GTC GTC GTC GTC GTC GTG GTG GTG GTG GTG GTG GTG GTG TAC TAC TAC TAC TAC TAT TCA TCA TCC TCC TCC TCC TCC TCG TCT TCT TCT TGC TGC TGC TGC TGG TGG TGG TGG TGT TGT TGT TGT TGT TGT TTC TTC TTC TTC TTC TTC TTG TTG TTG TTT TTT TTT
Calu_KLK1b                       --- --- --- --- --- --- --- --- --- --- --- --- --- --- --- --- --- --- --- --- --- --- --- --- --- --- --- --- --- AAA AAG --- --- AAC AAG AAT AAG AAG ACA ACC CAG GAT TAC AAG AAT GAT GAT ACC ACG GAA --- ACA ACC ACC ATC CGC TAC --- ACC ACG AGT AGC ACC AGA AGC AGC CCC GAC GAG GTC AGC ATG --- TTC ATA ATC ATC ATC ATG ATT CTG GTC GTT --- ATG CTG CTG TCC ATA CAA CAA CCC --- AAC AAT AGC CAC CAC CAC CAC CAC CAG CAT CGC TAT --- AAG AGG AGT CAA CAG CAG CAG CAG CAG GAG GAG AAT TAC CCA CCT CCA CCC CCC CCG CCA CCA CCC CCT CCT CAT CTG CAG CGG --- ATT AAC ATC CCA CTC CTC CTC CTC CTG CTG GAA --- CTC CTG CTG CTG CTG CTG CTG CTG CTG CGC GCT TAC ATA GAA GAC GAT TTT AAC ACG GAC GAC GAC GAT GAT GAT CAT CCC GAA GAG GAG GAG GAT GAC GAC GCA ACA GAG GCA GCC GCC GCC GTC TTC GCT GAG GCT GCT AAC AAT GAA GCG GGA GGA GGC GGC GGT GGC GGC GGC GGC GGC GGG GGG GGG GGT GGT GGC GGC GGT CAG GTG ACC ATA CTC GCC GCC GCT GTC GTC GTC GTG GTG GTG GTG GTG GTG GTG GTT CAC CAT TAC TAC TTT GAA GAG TCA AAG GCC TCC TCC TCC TCT CAC TCT TTC TGC TGC TGT TGT TGG TGG TGG TGG TGC TGT TGT TGT TGT TGT --- ATT CTC CTC TAC TTC CTG TCA TGG CAG CTT TTC
EreuK1b                          --- --- --- --- --- --- --- --- --- --- --- --- --- --- --- --- --- --- --- --- --- --- --- --- --- --- --- --- --- AGA AAG --- --- AAT ATC AAT AAA AAT GCG ACC CAG CAC TTC AAC AAT GAT TTC ACG ACA CAG --- ACC ACC ACC ATT GCC TAC --- ACC ACG AGC AGC ACC AGC AGC AGC CCC GAC GAT GTG AGC CAT --- TTT ATC ATA ATC ATC ATT GTC GTG GTC ATC --- ATG ATG CTG CCT TCA ACA CAA CCA --- AAC AAT AGC AAG CAC CAC CAC TAC CAG CAC CGC TAC --- AAG AAG GCC CAA CAG CAG CAG CAG CAG CGG GAG CGT AAT CCC CCA CCC CCC CCC CCC CCC CCA CCT CCC CCT CAC CTG CAG CGG --- ATC AAC ATC CCC CTC CTC CTC CTC CTG CTG CAG --- CTG ATG CTC CTG CTG CTG CTG CTG TTG CGT GCC TAT TAC GAA GAT GAC TTT GAC CAG GAC GAC GAG GAC GAC GAC GAT CCA GAG AAC GAA GAG GAC GAC GAC ACG ACA GAC GTG GCC GCC GCC GCT TAC GCT AAC GCC GCG AGC CAA GGG AGC GGG GGT GGA GGC GGT GGA GGC GGC GGC GGT GGG GGG GGG GGG GGT GGC GGC GGT CAG GTG TGC CTG CTC GCC GCC GTC ACC GTC GTC GTA GTA GTC GTG GTG GTG GTT ATC TAC CAC TAC TAC TTC AGG GAG TCC CAG GTC AGT TCC TCG TCC CAA TCT TTT TGC TGC TGC TGT TGG TGG TGG TGG TGT TGC TGT TGT TGT TGT --- ATC CAG CTC TAC TTC CTG GAC TGG CAG TTT TTC
Hosa_KLK1                        --- --- --- --- --- --- --- --- --- --- --- --- --- --- --- --- --- --- --- --- --- --- --- --- --- --- --- ACC --- AGA CAG --- --- AAC GAG AAT AAA AAG GCG ACC CAG GAT TTC ACT AAT GAT GAG ACA ACA AAA --- ACA ACC ACC ATC CGC TAC --- ACC ACA AGC AGC ACC AGT AGC AGC TCC AAC AAG GTC AGC AAG --- TTC GTG ATC ATG ATT ATA GTC GTG GTC ATT --- ATG ATG CTG GTC ATC GAA CAA CCC --- AAC CAT AGC CAC CAC CAC CAT CAC CAG CAC CGC TTG --- GAG AAG ACC CAG CAG CAG CAG GAG GAT CAG GAG AAA CAC CCT CCA CGC CCC CCC CCC CCG CCA CCT CCT CCT CAT TTG CAT CGG --- ATC AAC CTC GCA ATC CTC CTC CTC CTG CTG GGC --- CTG GTG CTC CTG CTG CTG CTG TTG CTG CGC GCT TTT GAG GAA GAC GAG TTT AAC GAG GAC GAT GAG GAC GAT GAT GAC CCA GAA GAC GAC GAA GAT GAC GAC ACA ACA GAG GCG GAG GCC GCT GTT TTC GCT GAG GTC GCT AGC AAT GAC TCT GGA GGT GGA GGC GGT GGC GGC GGC GGC GGT GGG GGG GGG GGT GGT GGC GGC GGC CAG GTG GTC TCA CTC GCC GCT GCT ATC GTC GTC GTG GTG GTG GTG GTG GTG GTG GTG TAT CAC GCC TAC TTC GAA GAC TCA AAT AAA CCT TCC TCA TCC TAC TCC TTT TGC TGT TGC TGT TGG TGG TGG TGG TGT TGT TGT TGT TGT TGT --- CTG CAA CTC TAC TTC CTG TCT TGG CAG CTC TTC
SopaB2                           --- --- --- --- --- --- --- --- --- --- --- --- --- --- --- --- --- --- --- --- --- --- --- --- --- --- --- --- --- AGA AAG --- AGC AAC GGG AAC AAG AAG GAG ACC AAT GTT GGC AAA AAA AAT ACG ACT ACA ACA --- ACA ACC ACC ACC ACC TTT --- ACC ACC GGC AGC GTT ACT ACC AGC CCC GAC GGA AGG AGC AAG --- ATA GTG ATC ATG ATC ATA ATC CTG GTC ATC --- ATG ATG TTG TAC GTG CCG CAG CCC --- CAT AAC ACG AGC AAC CAC CAC TAC GAC CAC CGC TAC CTT AAA AGG GCG CAG CAG CAG CAG AAG AAG CAG AAG AGC CAC CCG CCA CCG CCC GCG CCC CCG CCA CCG CCG CCT GAA TTG GAG CGG --- ATC GAT ATC CCC CTC ATC CTC CTC CTG TTG CAA --- CTG GTG CTG CTG CTG CTG CTG CTG GTC CGT GCT TAC GTG GAA GAT GAG TTT AAC AAA GAC GAC GAG GCC AAC AGC GAT CCG GAG GAG GAG GAG GAT ACC GGC CCC ACG GTT GCG GCA GCC GCC TTT TTC GCT GAA GCT GCC AGC AAA AGG GGC GGA GGC GGC GGC GGT GGC GGC GGC GGC GGT GGG GGG GGG GGC GGT GGC GGT GGC AAA GTC ACC TCG CTA GCA GCC GCC GTG CCC GTG GTG GTG GTG ACG CTG GTG GTG ATC TAC CAC TTC TAC TTC CAC GCT TCA GAC GCC TCC TCC TCA TCA CAC TCA TCT TGC TGC TGT TGT TGG TGG TGG TGG TGC TGT TGT TGT TGT TGT --- ATT AAG CTC AGC TTC CTG AAG GCC GCA TTA GTC
SopaB3                           --- --- --- --- --- --- --- --- --- --- --- --- --- --- --- --- --- --- --- --- --- --- --- --- --- --- --- --- --- AGA AAG --- ATG AAC GTG AAC AAG AAG GAG ACC AAG GTT GGC AAA AAA AAT ACA ACT ACA ACA --- ACA ACC ACC ACC ATC TTT --- ACC ACC AGC AGC ACG ACT ACC AGC CCC GAC AGA AGG AAC ATG --- ATA GTG ATC ACG ATC ATA ATC CTG GTC ATC --- ATG ATG TTG TCC GTG CCG CAG CCC --- CAT AAC ACG ATG AAC CAC CAC TAC GAC CAC CGC TAC CTT AAA AGG TTC CAG CAG CAG CAG GAG AAG CAG AAG AGC CAC CTA CCA CCG CCC GCG CCC CCG CCA CCG CCG CCT GAA GTG GAG CGG --- ATC AAA ATC CCT CTC ATC CTC CTC CTG TTG CAA --- CTG GTG CTG CTG CTG CTG CTG CTG GTC CGT GCT CTC GTG GAA GAT GAG TTT GAC AAA GAC GAC GAG GCC AAC AGC GAT ACG GAG GAG GAG CAG GAT ACC GAC CCC ACA GAG GCG GCA ACC GCC TTT TTC GCT GAA GCT GCC AGC GAA GGG GGC GGA GGC GGC GGC GGT GGC GGC GGC GGC GGC GGG GGG GGG GGC GGT GGC GGC GGC AAA ATC ACC TCC GTA GCC ACC GCC GTG CCC GTG ATG GTG GTG CTG CTG GTG GTG ATC TAC CAC TTC TAC TTC CAC GCT TCA GCT GCC TCC TCC TCA TCA CCC TCG TCT TGC TGC TGT TGT TGG TGG TGG TGG TGC TGT TGT TGT TGT TGT --- ATT CAG CTC TAC TTC CTG AAG GCC CCA TTA GTC
SopaB5                           --- --- --- --- --- --- --- --- --- --- --- --- --- --- --- --- --- --- --- --- --- --- --- --- --- --- --- --- --- AAA AAG --- ATC AAC GTG AAC AAG AAG GGG ACT AAG GCT GAC ACC AAA AAT ACG ACC ACA ACA --- ACT ACC ACC ACC ATC TAT --- ACC ACC AGC AGC ACG AGT ACC AGC CCC GAC AGA AGG AAC AAG --- TTA GTG ATC ACG ATC ATG ATC CTG GCC ATC --- ATG ATG TTG ATC GTG CCG CAG CCC --- CAT AAC GAC ATC AAC CAC CAC TAC GAC CAC CGC TAC CTT AAA AGG ACG CAG CAG CAG CAG CAG AAG CAG AAG AGC CAT CCG CCA CCG CCC GTG CCC CCG CCA CCG CCC CCT GAA GTG GAG CGG --- ATG GAT ATC CCC CTC ATC CTC CTC CTG TTG CAG --- CTG GTG CTG CTG CTG CTG CTG CTG GTC CGT GCT TAC GTG GAA GAT GAG TTT GAC AAA GAC GAC GAG GCC AAC AGC GAT CCG GAG GAC GAG CAT GAT ACC GAC GCC ACG GAG GTG GCA GCC GCC TTC TTC GCT GAC GCT GCT AGC AGA GGG AGT GGA GGC GGC GGC GGT GGC GGC GGC GGC GGC GGG GGG GGG GGC GGT GGC GGC GGC GTA ATC ACC TCC GTA GCC ACC GTC GTG CCC GTG GTG GTG GTG CTG CTG TTG GTG ATC TAC CAC TTC TAC TAC CAC GCT TCA GAT GCC TCC TCC TCA TCG CCC TCA TCT TGT TGC TGT TGT TGG TGG TGG TGG TGC TGT TGT TGT TGT TGT --- ATT GAG CTC TAC TTC CTG AAG GCC GTG TTA GTC
SopaB7                           --- --- --- --- --- --- --- --- --- --- --- --- --- --- --- --- --- --- --- --- --- --- --- --- --- --- --- --- --- AAA AAG --- AGC AAC GGG AAC AAG AAA GAG TCC AAG GTT CCC ACC AAA AAA ACA ACC ACA AAA --- GCA ACC ACC ACC TAC TAT --- ACC ACC GGC AGC ACG ACT ACC AGC CCC GAC GGA AGG AGC TGG --- TTA GTG ATC ACG ATC ATA ATC CTG ACC ATC --- ATG ATG TTG CTT ATA CCG CAG CCC --- CAT AAT AAC ATC AAC CAC CAC CAT GAC CAC CGC TAC CTT AAA AGG ATG CAG CAG CAG CAG GAG GAG CTG AAG AGA CAC CCG CCG CCT CCC GTG CCC CCG CCA CCG GCG CCT GGA GTG GAG CGG --- ATC GAT ATC CCC CTC GTG CTC CTT CTG TTG CAG --- CTG GTG CTG CCG CTA CTG CTG CTG CTG CGT GCT TAC GAG GAA GGT GAG TTC GAC AAA GAC GAC GAG GAC AAC AGC GAT CCG GAG GAG GAG CAT GAT ACC GAC CCC ACA AAG GTG GCA TCC GCC TTC TTC GCT GAC GCT GCC AGC AGA AGG GGC GGA GGC GGC GGC GGT GGC GGC GGC GGC GGC GGA GGG GGG GGC GGT GGC GGC GGC ATA ATC ATC TCC GTA GCC GCC GCC GTC CCC GTG GTG GTG GTG TTG CTG TTG GTC GTA TAC CAC TAC TAC TAC CAC GCT TCA GCT GGC TCC TCC TCA TCG CCC TCG TCT TGC TGC TGT TGC TCA TGG TGG TGG TGC TGT TGT TGT TGT TGT --- ATT CAG CTC AAC TTC CTG AAG GCC GAT TTA GTT
MumuKlk1b8                       --- --- --- --- --- --- --- --- --- --- --- --- --- --- --- --- --- --- --- --- --- --- --- --- --- --- --- --- --- AAC AAG --- --- AAC ACA ATT AAA AAG ACG GAG GAG GAT AAC GAA CAG AAG ACG ACA TCT AAG --- ACA ACG ACT ATT ATA TAT --- ACA ACA AGC AGC ATT AGC AGC AGC TCC CCC TCC ATA AGC GTA --- CAC GTT ATA ATC GTG ATG ATC AAC ATG CTC --- ATG ATG ATG AAT TAT AAA CAA CCT --- AAT AAT AAG GAG GAA CAC CAC CAC CAG AAT CGC CTA --- AAA AAG AAA CAA CAA CAG CAG AAG GAC AAC AAG GAA AAC CCA CCT CGC CCC TCA CCC CCA CCA CCT CCA CCT GAC TTA TTG CGG --- ATC CTC CTG CCT CTC CTC CTC CTC TTG CTG GGC --- CTC ATC CTC CTG CTG CTG GTG CTG CTG AAA GCT AAG AAC GAA TTC AAC CAC AAG GAG GAC GAC ACC AAC GAT GAT GAG CCC GAG GAT GAT AGT GAT GAC GAC AGC ACA GCT GTG AAA AAC GCC CGA GTC GCT AAA GCA GCT GTC GGT GGG GCC GGA GGT GGA GGC GGT GGC GGC GGC GGC GGA GGG GGA GGG AGT GGC GGA GGT GGA ATT CTT ACC CAA GTT GCT GCC GCT GTC CCC GTC GTG GTT GTG AAG CTG TTG GTT GTG TTC AAA TAC TAT TTC ACA CAA TCC AAA ATA CCT TCT TCA TCC CCT TCA TTC TGC TGC TGT TGT ACA TGG TGG TTT TGT TGC TGC TGT TGT TGT --- ATT CCT CTC TTC TTC CTG AAG TGG GTG CTC TGG
MumuKlk1b26                      --- --- --- --- --- --- --- --- --- --- --- --- --- --- --- --- --- --- --- --- --- --- --- --- --- --- --- --- --- AAC AAG --- --- AAC ATG AAT AAA AAA ATG ACA GAG GAT CAA GAA CAG GAG ACA ACA TCT ACG --- ACA ACA ACT ATT ACA TAC --- ACA ACA AGC AGC ACT AGC AGC AGC GCC CCC TCC GAA AGC GTA --- CAC GTT ATA ATT GTG ATG ACC AAC ATC CTC --- ATG ATG ATG CTA TAT AAG CAA CCT --- AAT AAT AAG GAG GAC CAC CAC TAC CAG AAT CGC CTA --- AAA AAG AAA CAA CAG CAG CAG AAG GAC AAC AAG AAA AAC CCA CCT CGC CCC CCC CCC CCA TCA CCT CCA CCT TAC TTA TTG CGG --- ATC CTT CTG CCT CTC CTC CTC CTT CTG CTG GGC --- CTC ATC CTC CTG CTC CTG GTG CTG CTG AAA GCT AAG AAC GAA TTC AAC CAC AAG GAG GAC GAC GCC GAC GAT GAT GAG CCC GAG GAT GAT GGT GAT GAC GAC AGC ACA GCT GTG AAA GTC GCC CGA GTC GCT AAA GCA GTT GTC GGT GGG GCC GGA GGA GGA GGC GGT GGC GGC GGC GGC GGA GGG GGA GGG GGT GGC GGA GGT GGT ATT CTT ACC CAA GTT GCT GCC GCT GTC CCC GTC GTG ATT GTG GCG CCG TTG GTT GTC TTC CAA TAC TAT TTC ACA CAA TCC AGA GCC CCC TCT TCA TCC CCT TCA TTC TGC TGC TGT TGT AAT TGG TGG TTT TGT TGT TGC TGT TGT TGT --- ATT CCT ATC TTC TTC CTG AAG TGG CAG CTC TGG
MumuKlk1b16                      --- --- --- --- --- --- --- --- --- --- --- --- --- --- --- --- --- --- --- --- --- --- --- --- --- --- --- --- --- AAC AAG --- --- AAC ACC AAT AAA AAA ATG AAG GAG GAT CAC GAA GAG GAG ACA ACA TCT AAG --- ACA ACA ACT ATT TTA TAC --- ACA ACA ACC AGC CCT AGC AGC AGC GCT CCC TCC GAC AGC GTA --- CAC GTT ATA ATT ATA ATG ACC AAC ATC GTC --- ATG ATG ATG CTA TAT AAG CAA CCT --- AAT AAT AAG GAG GAC CAC CAC TAC CAG AAT CGC CTA --- AAA AAG ATA CAA CAA CAG CAG AAG GAC AAC AAG AAA AAC CCA CCT CGC CCC CCC CCC CCA CCA CCT TCA CCT TAC TTA TTG CGA --- ATC TTT CTG CCT CTC CTC CTC CTT CTG CTG GGC --- CTC ATC CTC CTG CTG CTG GTG CTG CTG AAA GCT AAG AAC GAA TTC AAA AAC CAG GAG GAC GAC GAC GGC GAT GAT GAG CCC GAG GAT GAT GGT GAT GAT GAC AGC GTA GCT GTG AAA GCC GCC CGA GTC GCT AAA ACA GTT GTC GGT GGG GCC ATA GGA GGA GGC GGT GGC GAC GGC GGC GAA GAT GGA GGG GGT GGC GGA GGT GGA ATT CTT ACC CAA GTT GCT GTG GCT GTC CCC GTC ATG GTT GTG GTG CTG TTG GTT GTC TTC GAA TAC TGT TTC ACA CAA TCA AAA GCC CCC TCT TCA TCC CCT TCA TTC TGC TGT TGT TGT ATT TGG TGG TTT TGT TGT TGC TGC TGT TGT --- GTT CCT ACC TTC TTC CTG AAG TGG CTG CTC TGG
MumuKlk1                         --- --- --- --- --- --- --- --- --- --- --- --- --- --- --- --- --- --- --- --- --- --- --- --- --- --- --- --- --- --- AAG --- --- AAC AAT AAT AAA AAG --- ACC CAG GAG TTC AAA AAG GAG GTC ACA TCT AAG --- ACA ACT --- ATT CCA TAC --- ACA ACA AGC GCC ACT AGC AGC AGC CAC CCC --- --- AGC --- --- TAT GTT --- --- ATT --- --- --- --- GTC --- ATG ATG ATG ATA CAT AAG --- --- --- GCC AAT ACC GAT AAC CAC CAC CAC CAG AAT CGC CTA --- --- AAG --- CAG CAA CAA CAG GAG GAC AAC AAG AAA AAC --- CCT GCC CCC CCC CCC --- CCA CCT --- CCT CGC TTT CTT CGA --- ATC GAG CTG CCT CTC CTC CTC CTC --- CTG GAC --- CTC ATC CTC CTG CTG CTG GTG CTG TTG AAA GCT TAC GAC GAA AAC AAC CAC AAC GAG GAC --- GAC GAC --- GAT GAT CCC GAG GAT --- GAT GAT GAC GAC AAA --- GAT GTG GAG GCC GCC CGG GAC GCT AAA GCA GTT AAT --- GAG --- GGA --- GGA GGC --- --- GGC --- GGC GGA GGG --- GGG --- GGC GGA --- GGT CAA --- --- GAA GTG GCC GCC GCT ATC CCC GTC GTG --- GTG GCG CTG CTG GTT GTG --- CAC --- TAC TTC ACA GAG --- AAA GCC CCT TCT --- TCC --- TCA TTG TGC TGC TGT TGT --- --- TGG TTT --- TGT --- TGT TGT TGT --- --- CAA CTC TAC ATC CTG --- TGG GAG --- TAT
MumuKlk1b5                       --- --- --- --- --- --- --- --- --- --- --- --- --- --- --- --- --- --- --- --- --- --- --- --- --- --- --- --- --- AAA AAG --- --- AAC AAT AAT AAA AAG GCT ACC CAG GAT TTC AAA AAG GAG GTC ACT TCT AAG --- ACA ACT ACT ATT CCA TAC --- ACA ACA AGC GCC ACT AGC AGC AGC GCC CCC TCT AGC AGC GTG --- TAT TTT ATA ATC ATT ATA ATC AAC ATC GTC --- ATG ATG ATG ATA CAT AAG CAC CCC --- AAT AAC ACC GAT AAC CAC CAC CAC CAG AAT CGC CTA --- AAA AAG AAA CAA CAA CAA CAG GAG GAC AAC AAG AAA AAC CCT CCT GCC CCC CCC CCC CCA GCA CCT CCA CCT CGC TTT CTT CGA --- ATC GAG CTG CCT CTC CTC CTC CTC CTG CTG GAC --- CTC ATC CTC CTG CTG CTG GTG CTG TTG AAA GCT CCC GAC GAA AAC AAC CAC AAC GAG GAC GAC GAC GAC GAT GAT GAT CCC GAG GAT GAC GAT GAT GAC GAC AAA ACA GAC GTG AAA GCC GCC CGG GTT GCT AAA GCA GTT AAT AAT GAG GGT GGA GGT GGA GGC GGT GGC GGC GGC GGC GGA GGG GGA GGG GGT GGC GGA GGT GGA CAA CTT ACC GAA GTT GCC GCC GCT GTC CCC GTC GTG GTT GTG ATG CTG CTG GTT GTG TTT CAC TAC TAC TTC ACA GAG TCA ATA GTC CCT TCT TCA TCC CCT TCA TTT TGC TGC TGT TGT TGG TGG TGG TTT TGT TGT TGC TGC TGT TGT --- ATT CAA TTC TAC ATC CTG AAG TGG GAG CTC TAC
MumuKlk1b4                       --- --- --- --- --- --- --- --- --- --- --- --- --- --- --- --- --- --- --- --- --- --- --- --- --- --- --- --- --- AAA --- --- --- AAC AAT AAT TCA AAG GCG ACC CAG GAT TTC AAA AAG GAG ATC ACA TCT AAG --- ACA ACT ACT ACT CCA TAC --- ACA ACA AGC GCC ACT AGC AGC AGC CCC CCT TCC GAA AGC GAG --- TAT --- ATA ATC GTG ATG ATC AGC GTC GTC --- ATG ATG ATG GAA TAT AAG CAA CCC --- AAC AAT AAC GAG GAC CAC CAC CAT CAG AAT CGC CTA --- AGA AAG GAG CAA CAA CAT CAG GAG GAC AAC AAG AAA AAC CCA CCT CGC CCC CCC CCC CCA CCA CCT CCA CCT CGC TTT CTT CAA --- ATC GAG CTG CCT CTC CTC CTC CTC CTG CTG GAC --- CTC ATC CTC CTG CTG CTG GTG CTG CTG AAA GCT TAT GAC GAA AAC GAC CAC AAC GAG GAC GAC ACC TAC GAT GAT GAT CCC GAG GAT GAA GAT GAT GAC GAC AGC ACA GAC GTG AAT GCA GCC CGG GCC GCT AAA GCA GTT AAC ACT GAG AGT GGA GGT --- GGC CAT GGC GGC GGC GGC GGT GGG GGA GGG GGT GGC --- GGT GGA CAA CTT ACC AAA GTT GAC GCC GCT GTC CCC GTC GTG ATT GTG GAG CTG TTG GTT GTG TTC CAC TAC TAC TTC ACA GAG TCA AAG GAC CCT TCT TCA TCC CCT TCA TTG TGC TGC TGT TGT TGG TGG TGG --- TGT TGT TGT TGC TGT TGT --- ATT CAA CTC TAC ATC CTG AAG TGG ATG CTC TTC
MumuKlk1b1                       --- --- --- --- --- --- --- --- --- --- --- --- --- --- --- --- --- --- --- --- --- --- --- --- --- --- --- --- --- AAA AAG --- --- AAC CGG AAT AAA AAA GCC ATC AAC GAT TAC GAA AAG GAG GTC ACA TCT AAG --- ACA ACT ACT ATT CAA TAC --- ACA ACA AGC AGC ACT AGC AGC AGC CCC CCC TCC AAC AGC AAG --- TAT GTT ATC ATC ATA TTG CTC ACC GTC GTC --- ATG ATG AAG GTA TAT AAG CAA CCC --- AAC AAC AAG GTG GAT CAC CAC TAT CAG TAT CGC CTT --- AAA AAG GAA CAG CAG CAT CAG GAG GAC AAC AAG AAA AAC CCA CTT GCC CCC CCC CCC CCA GCA CCT CCG CCT CGC CTA TTA CGA --- ATC AAC CTG CCT CTC CTC CTC CTC CTG CTG TGC --- CTC ATC CTC CAT CTG CTG GTG CTG CTG AAA GCT TAT GAC GAA AAC AAA CAC AAC GAG GAC GAC GCC GAC GAT GAT GAT CCT GAG GAT GAC GGT AAA GAA GAC AGC ACA GAC GTG CAA GCC GCC CGA GTC GCT AAA GCA GTT TAT AAA CAG GGC GGA GGT GGA GGC GGA GGC GGC GGC GGC GGA GGG GGA GGG GGT GGC GGA GGT GGA ATA CTT ACC CAA GTT GCT GCC GCT GTC CCC GTC GTG GTT GTG AAG CTG TTG GTT GTC TTC CGC TAC AAC TAC ATA CAA TCA AAG GAC CCT TCT TCA TCC TAT TCA TAC TGC TGC TGT TGT TGG TGG TGG TTT TGT TGT TGT TGC TGT TGT --- ATT AAT CTC TAC TTC CTG AAG TGG CAG CTC TTC
MumuKlk1b9                       --- --- --- --- --- --- --- --- --- --- --- --- --- --- --- --- --- --- --- --- --- --- --- --- --- --- --- --- --- AAA AAG --- --- AAC AGA AAT AAA AAG GCA ATC AAG GAT TAC GAA GAG GAG TTC ACA TCT AAG --- ACA ACT ACT ACT CGA TAC --- ACA ACA AGC AGC ACT AGC AGC AGC CTC CCC TCC ACC AGC AAG --- TAT GTT ATC ATC ATT ATG ATC ACC GTC GTC --- ATG AGG ACA ATA TAT AAG CAA CCC --- AAC AAT AAC GAG GAT CAC CAC CAC CAC AAT CGC CTT --- AAA AAG GAA CAA CAG CAT CAG GAG GAC AAC AAG AAA AAC CCA CTT GCC CCT CCC CCC CCA GCA CCT CCG CCT CGT CTA TTG CGA --- ATC AAC CTG CCT CTC CTC CTC CTC CTG CTG GGC --- CTC ATC CTC CAT CTG CTG GTG CTG CTG AAA GCT AAT GAC GAA AAC AAA CAC AAC GAG GAC GAC GCC GAC GAT GAT GAG CCT GAG GAT GAC GAT AAA GAA GAC AGC ACA TAT GTG AAA GCC GCC CGA GTC GCT AAA GCA GTT TAC AAA GAG GGC GGA GGT GGA GGC GGA GGC GGC GGC GGC GGA GGG GGA GGG GGT GGA GGA GGT GGT ATA CTT ACC CAA GTT GCT GCC GCT GTC CCC GTC GTG GTT GTG AAG CTG TTG GTT GTG TTT CAC TAC AAC TAC ACA GAA TCA AAG GGC CCT TCT TCA TCC TTT TCA TAC TGC TGC TGT TGT TGG TGG TGG TTT TGT TGC TGT TGC TGT TGT --- ATT CAT CTC TAC TTC CTA AAG TCC GAG CTC TTC
MumuKlk1b3                       --- --- --- --- --- --- --- --- --- --- --- --- --- --- --- --- --- --- --- --- --- --- --- --- --- --- --- --- --- AAA AAG --- --- AAC AGG AAT AAA AAG GCA ATC AAG GAT TAC CAA AAC GAG ACC ACA TCT AAG --- ACA ACT ACT ATT CGA TAC --- ACA ACA AGC GCC ACT AGC AGC AGC CCC CCA TCC ACC AGC ATG --- TAT GTT ATA ATC ATT ATG ATC ACC GTC GTC --- ATG ATG ATG ATA TAT AAG CAA CCT --- AAC AAT ACC GAG GAC CAC CAC CAC CAG AAT CGC CTA --- AAA AAG GAA CAA CAG CAT TAC GAG GAC AAC AAG AAA AAC CCA CCT CCC CCC CCC CCC CCA ACA CCT CCA CCT CGA CTA TTT CGA --- ATC AAG CTG CTT CTC CTC CTC CTC CTG CTG GGC --- CTC ATC CTC ATG CTG CTG GTG CTG CTG AAA GCT TTC GAC GAA AAC AAA CAC AAC GAG GAC GAC ACC GAC GAT GAT GAT CCC GAG GAT GAC GAT GAT GAC GAC AGC ACA TAT GTG AAA GCC GCC CGA GCC GCT AAA GCA ACT GAC GAT GAG GGC GGA GGT GGA GGC GGT GGC GGC GGC GGC GGA GGG GGA GGG GGT GGC GGA GGT GGT TTA CTT ACC CAA GTT GCT GCC GCT GTC CCC GTC GTG GTT GTG AAG CTG TTG GTT GTG TTT CAC TAC TAC TTC ACA AAG TCA AAA GCC CCT TCT TCA TCC CAT TCA TTC TGC TGC TGT TGT TGG TGG TGG TTT TGT TGC TGC TGC TGT TGT --- AAT TTC CTC TAC ATC CTG AAG TGG GAG CTC TTC
MumuKlk1b11                      --- --- --- --- --- --- --- --- --- --- --- --- --- --- --- --- --- --- --- --- --- --- --- --- --- --- --- --- --- AAA AAG --- --- AAC ATA AAT AAA AAG GCA AAC AAT GAT TAC AAA CAG GAG ACG ACA TCT AAG --- ACA ACT ACT ATT CCA TAC --- ACA ACA AGC AGC ACT AGC AGC AGC CCC CCC AAC ATC AGC ACG --- TAT GTT ATA ATC ATT ATG ATC ACC GTC GTC --- ATG ATG ATG AAT CAT AAG CAT CCC --- AAC AAT AAC GAG GAC CAC CAC CAC CAG AAT CGC CTA --- AAA AAG AAA CAA CAG CAT CAG GAG GAC AAC GAG AAA ACA CCA CCC CGT CCC CCC CCC CCA CCA CCA CCG CCT CGC CTA ATG CGA --- ATC ATC CTG CCT CTC CTC CTC CTC CTG CTG GAC --- CTC ATC CTA CTC CTG TTA GTG CTG TTG AAA GCT ACC GTC GAA TCC AAC CAC AAG GAG GAC GAC GCC GAT GAT GAT CGT CCC GAG GAT GAC GGT GAT AGC GAT AGC ACA GAC GTG AAA AAC GCC CGA GTC GCT AAA GCA GCT GTC AAT GAG GGA GGA GGT GGA GGC GGT GGC GGC GGC GGC GGA GGG GGA GGG GGT GGC GGA GGC GGA ATA CTT ACA CAA GTT GCT GTC GCT GTC CCC GTC GTG GTT GTG AAG CTG TTG GTT GTG TTT CAC TAC TAT TAC ACA CAA TCA AAA GTC CCT TCT GCA TCC CCT TCA TTC TGC TGC TGT TGT TGG TGG TGG TTT TGT TGC TGT TGC TGT TGT --- ATT GAA ATC GAG TTC CTG AAG TGG CAA CTC TTC
MumuKlk1b21                      --- --- AAC AAT ACA AGA AGG ATA CAC CCA CCT CTG CTT GAG GCA GCC GCT GGA GGC GGC GGG GGT GTT TCA TCC TCT TGT --- --- AAA AAG --- --- AAC AAT AAT AAA AAA GCC ACC AAT GAT TAC AAA CAG GAA ACG ACA TCT AAG --- ACA ACT ACT ATT CCA TTC --- ACA ACA AGC AGC ACT AGC AGC AGC CCC TCC TCC ATC AGC GCG --- TAT GTT ATA ATC ATT ATG ATC ACC ATC GTC --- ATG ATG ATG ATA TAT AAG CAA CCC --- AAC AAT AAC GAG AAC CAC CAC TAC CAG AAT CGC CTA --- AAA AAG AAA CAA CAG CAT CAG GAG GAC AAC AAG AAA AAC CCA CCT CCC CCC CCC CCC CCA CCA CCT CCG CCT CGC CTA TTG CGA --- ATC GAC CTG CCT CCC CTC CTC CTC CTG CTG GAC --- CTC ATC CTA ATG CTG TTA GTG CTG CTG AAA GCT ATC AAT GAA TTC AAC CAC AAG GAG GAC GAC GAC GAC GAT GAT CAT CCC GAG GAT GAC GGT AAT AGC GAC AGC ACA GAT GTG AAA GCC GCC CGA GTC GCT AAA GCA GCT ACC AAT GAG GCC GGA GGT GGA GGC GGT GGC GGC GGC GGC GGA GGG GGA GGG GGT GGC GGA GCT GGA ATA CTT ACC CAA GTT GCT GCC GCT GTC CCC GTC GGG GTT GTG GCG CTG TTG GTT GTC TTT CAC TAC TAT TAC ACA CAA TCA AAA GCC CCT TCT TCA TCT TCT TCA TTC TGC TGC TGT TGT TGG TGG TGG TTT TGT TGT TGC TGC TGT TGT --- ATT CAT ATC TAC TTC CTG AAG TGG CAT CTA TGT
MumuKlk1b24                      --- --- --- AAT --- --- --- --- --- --- --- --- --- --- --- GCC --- --- --- GGC --- --- --- --- --- --- --- --- --- AAA AAG --- --- AAC AAT AAT AAA AAA GCC ATC AAT GAC TAC AAA CAG GAG ACG ACA TCT AAG --- ACA ACT ACT ATT CCG TTC --- ACA ACA AGC AGC ACT AGC AGC AGC CCC CCC TCC GTC AGC GCG --- TAT GTT ATA ATC GTG ATG ATC GCC ATC GTC --- ATG ATG ATG TTA TAT AAG CAC CCC --- AAC AAT AAC GAG AAC CAC CAC TAC CAG AAT CGT CTA --- AAA AAG AAA CAA CAG CAT CAG GAG GAC AAC GAG AAA AAC CCA CCT CCC CCC CCC CCC CCA CCA CCT CCG CCT CGC CTA TGG CGT --- ATC GAT CTG CCT CTC CTC CTC CTT CTG CTG GAC --- CTC ATC CTC CTG CTG CTG GTG CTG CTG AAA GCT AAG AAC GAA TTC AAA CAC AAG GAG GAC GAC GAC GAC GAT GAT CGT CCC GAG GAT GAC GGT AAT AGC GAC AGC ACA --- GTG AAA CCC GCC CGA GTC GCT AAA GCA GCT ACC AAT AAG GCC GGA GGT GGA GGC GGT GGC GGC GGT GGC GGA GGG GGA GGG GGT GGC GGA GGT GGA ATA CTT ACC CAA GTT GCT GCC GCT GTC CCC GTC GTG ATT GTG GCG CTG TTG GTT GTC TTT GAC TAC TAT TAC ACA CAA TCA AAA ACC CCC TCT TCA TCC CCT TCA TTC TGC TGC TGT TGT TGG TGG TGG TTC TGT TGT TGT TGC TGT TGT --- ATT CAA ATC AAG TTC CTG AAG TGG CAT CTC TGG
MumuKlk1b27                      --- --- --- AAT --- --- --- --- --- --- --- --- --- --- --- GAC --- --- --- GGC --- --- --- --- --- --- --- --- --- AAA AAG --- --- AAC AAT AAT AAA AAA GCA ATC AAT GAT TCC AAA CAG GAG ACA ACA TCT AAG --- ACA ACT ACT ATT CCA CTC --- ACA ACA AGC AGC ACT AGC AGC AGC CCC CCC TCC ATC AGC GCG --- TAT ATT ATA ATC ATA ATG ATC ACC GTC GTC --- ATG ATG ACG GTA TAT AAG CAC CCC --- AAC AAT AAC GAG GAC CAC CAC TAC CAG AAT CGT CTA --- AAA AAG AAA CAA CAG CAT CAG GAG GAC AAC AAG AAA AAC CCA CCC CCC CCC CCC CCC CCA CCA CCT CCA CCT CGC CTA TGG AGA --- ATC GAC CTG CCT CTC CTC CTC CTT CTG CTG GAC --- CTC ATC CTC CTG CTG CTG GTG CTG CTG AAA GCT ATC AAC GAA TTC AAA CAC AAG AAG GAC GAC GAC GGC GAT GAT CGT CCC GAG GAT GAC GGT AAT AGC GAC AGC ACA --- GTG AAA GCC GCC CGA GTC GCT AAA GTA GCT ACC AAT GAG GGC GGA GGT GGA GGC GGT GGC GGC GGC GGC GGA GGG GGA GGG GGT GGC GGA GCT GGA ATA CTT ACA CAA GTT GCT GCC GCT GTC CCC GTC GTG GTT GTG AAG CTG TTG GTT GTC TTT CAC TTC CAT TAC ACA CAA TCA AAA GCC CCC TCT TCA TCT TCT TCA TTC TGC TGC TGT TGT TGG TGG TGG TTT TGT TGC TGC TGC TGT TGT --- ATT CAT ATC AAG TTC CTG AAG TGG CAT CTC TAC
MumuKlk1b22                      --- --- --- --- --- --- --- --- --- --- --- --- --- --- --- --- --- --- --- --- --- --- --- --- --- --- --- --- --- AAA AAG --- --- AAC --- AAT AAA AAG GCC AGT AAT GAT TTA GAG AAG GAG TTA ACA TCT AAG --- ACA ACT ACT ATT GTA TAC --- ACA ACA AGC AGC ACT AGC AGC AGC CCC CCC TCC ACC AGC GCA --- TAC CTT ATA ATC ATA ATG ATC ACC ATC GTC --- ATG ATG ATG ATA TAT AAG CAA CCC --- AAC AAT GAT GAG GAC CAT CAC CAT CAG AAT CGC CTA --- AAA AAG GAA CAA CAG CAG CAG ACG GAC AAC AAG AAA AAC CCA CCT CGC CCC CCC CCC CCA CCA CCT CCG CCT TAC CTA TTG CGA --- ATC --- CTG ACT CTC CTC CTC CTC CTG CTG GAC --- CTC ATC CTC CTC CAT CTG GTG CTG CTG AAA GCT AAC GTC GAA TCC AAA CAC AAG GAG GAC GAC GAC GAC GAT GAT GAT CAG GAG GAT GAC AAT AAT GAC GAC AGC ACA GCC GTG AAA GCC GCC CGA GTC GCT AAA GCA GTT GAA AAT GGG GCC GGA GGT GGA GGC GGA GGC GGC GGC GGC GGA GGG GGA GGG GGT GGC GGA GGT GGA CTA CTT ACC CAA ATT GCT GCC GCT GTC CCC GTC GTG GTT GTG AAG CTG TTG GTT GTG TTT CAA TAC TAT TTC AAC CAA TCA ATA GTG CCT TCT TCA TCC TCT TCA TTC TGC TGC TGT TGT TGG TGG TGG TTT TGT TGT TGT TGC TGT TGT --- ATT CCT ATC TTA TTC CTG AAG TGG CTG CTA TAC
Hosa_KLK2                        --- --- --- --- --- --- --- --- --- --- --- --- --- --- --- --- --- --- --- --- --- --- --- --- --- --- --- --- --- AAG AAG --- --- AAT AAG AAT AAA AAG GCA AGC CAG AGT CAT TGG AAT GAC GAG ACA ACA CAT --- ACA ACC ACC ATC CTT TAC --- ACC ACA AGC AGC ACT AGC ACC AGC CCC GAC AAG GAG AGC AAG --- GCA GTG ATC GTC ATT ATC ATC CGG GTG ATC --- ATG ATG TGG TCT CTA GCA CAA CCT --- AAC CAT GGA CTC CAC CAC CAT TAC CAG CAT CGC TAC --- AAG AAG CTG CAA CAG CAG CAG CAG AAG CAG GAG AGA CAC CCA CCA CCC CCC CCA CCC CCA CCC CCT CCT CCG AGT CTG CCT CGG --- ATC CAT CTC CCA CTC CTC CTT CTT CTT CTG CTC --- CTG CTG CTC CTG CTG CTG GTG CTG TTG CGG GCT CGC ATG GAA AGC GAG AGG AAC GAG GAC GAT GGC GAC AAT GAT CCT CCA GAG GAG GAC ACA AGG AAG GAC TCA ACA GAA GTG GCC GCT GCC GTC TTC GCT CAC GCT GTT AAG GAA GAT GCT GGG GGT GGA GGC GGT GGT GGT GGC GGC GGT GGG GGG GGG GGT GGT GGC GCC GGT CAC GTG ACC TTG GTC GGC GCC GCC GTC GTC GTC GTG GTG GTG GGG CTG GTG GTG GTG TAC CAA TAC AGC TAC GAA GAG TCT GAG GCT TCC TCT TCA TCC CCT TCA TTT TGC TGC TGT TGT TGG TGG TGG TGG TGT TGT TGT TGT TGT TGT --- GTG AGA CTC TCC TTC CTG CAT TGG GAG CTT TTC
Hosa_KLK3                        --- --- --- --- --- --- --- --- --- --- --- --- --- --- --- --- --- --- --- --- --- --- --- --- --- --- --- --- --- AAG AAG --- --- GAT AAG AAT AAA AAG GTG TTC GTG AAA CGT AGG AAA GAC GAG ACA ACA CAT --- ACC ACC ACC ATT CTC GCC --- ACC ACG AGC AGC ACC AGC ACC AGC CCC GAC AAG GAA AGC AGG --- GCA GTG ATC GTC ATT ATC ATC CGG CTG ATC --- ATG ATG TGG CCT ATC GCA CAA CCC --- AAC CAT GGC CGC CAC CAC CAC CAC CTG CAC CGC TAC --- AAG AAG CTG CAA CAG CAG CAG CAG GAG CAG GAG CAA CAC CCA CCA CCC CCC CCA CCC CCA CCA CCT CCT CCG TCT CTG CAG CGG --- CTC AAT CTC CCA GTT CTC CTC CTT CTT CTG CTC --- CTG ATG CTC CTG ATT CTG GTG CTG CTG CGG CTT ACC GTG GAA GAC GAG GTA AGC GAG GAC GAT GAC AGC AAT GAT CCT CCA GAG AAG GAC ACA AAG AAC GAC TCA ACG GAT GTG GCC GTT GCC TTT TTC GCT CAC GCT GCT AGG GAA GGT TCC GGA GGT GGA GGC GGT GGC GGC GGC GGC GGG GGG GGG GGC GGT GGT GGC GCC GGT GTC GTG ACC TTG ATC GGC GCC GCC GTT GTC GTC GTG GTG GTG TCG CTG GTG GTC GTG TAC CGA TAC AGC TAC GAA CAT TCT GAG GCG TCC TCT TCA TCC AGT TCA TTT TGC TGC TGT TGT TGG TGG TGG TGG TGT TGC TGT TGC TGC TGT --- GTG AGG CTC TCC TTC CTG CAT TTG CAG CTT TTC
Calu_KLK2                        --- --- --- --- --- --- --- --- --- --- --- --- --- --- --- --- --- --- --- --- --- --- --- --- --- --- --- --- --- AGG AAG --- --- AAA AGA AAT AAA AAG AAA GTC GAG AGT AAT GAA AAT AAT GAA ACA GAA AAA --- ACA AAA ACC ACT ATC TAC --- ACC ACA AAG AGC ACC AGA AGT AGC ACC GAT ATG ACT AGC ATG --- TTT ATA ATC ATA ATC ATG ATC CTG TTG TTC --- ATG ACG TTG ACT GCA CCA GTA CCT --- AAC AAT GGT GTC CAC CAT CAC TAC CAG CAT CAC TAT --- AAG AGG AAG CAG CAG CAG CAG AAG AAG GAG GAG AAA CAC CCA ATA CCA CCC CCT CCC CCT CCA CCC CCA CCA CAT CTG CAA CGG --- ATA --- CTC CCA CTC CTC GTC CTC CTG CTG CTC --- CTG ATG CTG CCT CTG CTG GTG CTG CTG CGC GCT CAC CAA GAA GAC GAA TTA AAC TTG GAC GAC GAC GAT GAT AAA TCG CCA GAA AAG GAC GAG GGG AGT GAT GAA ACA GAA GTG GCC GTA GCC GTC TTC GCT AAA GCT GCT AAC CAA GGG TCC GGT GGT GGA GGA GGT GGC AAA GGG GGC GGT GGG GGA GGG GGT GGT GGC GGC GGT GCT GTG ACC TTT GTC GGC GTC GCC GTC GTG GTC GTG GAA GTG AAG TTG GTA GTG GTG CAT GCC TAT TGT TAC GAT GAG TCA ACG GCA TCC CCC TCA TCT GCT TCT TCG TGT TGC TGT TGT TGG TGG TGG AGG TGT TGC TGT TGT TGT TGT --- ATG CGT CTC AGA TTC CTG CCT TGG CAA TTG ATT
EreuK1a                          --- --- --- --- --- --- --- --- --- --- --- --- --- --- --- --- --- --- --- --- --- --- --- --- --- --- --- --- --- AAG AAG --- --- AAC AAG AGG AAA AAA TCC AGG CAG ACT AAT TTC AAT GCC GTT ACA AGG AGG --- ACA ACC ACC GTC CCC TAC --- AGC ACA AGC AGC ACC AGG AGC AGC TCC GAC GAG AGG AGC TTT --- TTC ATT GTC ATC ATC ATC ATC CGC TTG ATT --- ATG ATG CTG AAA GTA GCT CAC CGC --- AAC CAT GGC GTC CAC CAT CAC TAC CAG CAC CGC TAT --- CAG CAG AAG CAC CAG ATG CAG CGG CAG CAG AAG CAC CAC CCC CCG CCC CCC CCC CCC CCC CCA CCT CCT CCG CAC CTG CAT CGG --- ATC AAA CTC CCC CTG CTC CTG CTC CTG CTG CTC --- ACG CTG CTC AGG CTG CTG CTG CTG CTG CAC GCC CTC ATC AAC GAC GAG CTC AGC GAG GAC GAC GAG GAC GAG GAC CGC CCG GAG GGC GGC TTG CCG AAG GAC GCA ACG GAC GTG CAA AGC GCC GCC TCC GCT GGT GCT ACC GGA CAG GGG GCC GGC GGC GGA GGC GGT GGC GGC GGT GGC GGT GGG GGA GGG GGA GGT GGT GCC GGT AAA CTG ACC TCA CTC GGC GCC GTG ATT GTC GTC GTG GTG GTG CTG GTG GTG GTG GTG CAC CAC TAC TAT TAC AAC GAG TCC AAC GCC CCC TCC TCC TCC GGC CTG AAT TGC TGC TGT TGT TGG TGG TGG TGG TGC TGC TGT TGT TGT TGT --- ATG CAG CTC TAC TTC CTG TCT AGG GAG TTT TTG
Oran_A_14                        GGG GTC --- --- --- --- --- --- --- --- --- --- --- --- --- --- --- --- --- --- --- --- --- --- --- --- --- --- --- AAG CCC --- --- AAC GGG AAC AAG AAG GAA GAG CAG GAA TTC GAT CAT GAG AAC ACG AGG CAA --- ACG AAG ACC ATC AAT TAC --- ACC AAC AGC AGC AGT AAG ACC AGC --- AGG GAC TTC AGC AAG --- TTC CTG ATT ATT ATC ATG ATC CTG CTC GCC --- ATG ATG ATG CCA CAA TCT CAG CCG --- AAC AAT TCT TTA GAC CAT CAC CAC CAG CAC CAG TGG --- GCC CAG CTC CAC AGT CAG CAG GCA CAG AAT GAG CTG CGA CCC CCC AGC CCC GTC CCC CCC CCA CCG CCG CCT TAC CGC TGG CGC --- TTC CAG ATC GAG ATT CTC CTC CTG TTG CTC GAC --- CTG CTC CTG GTG CTG CTC CTC CTC CTG CGC GCG TTC ATA ACG GAG GAG TCG CTT CCC GAC GAC ACG GAC AAC TCC ACG AGC GTC GAG AAA CAA AGT CAA GAC GCC ACG CTG GTG GAC GCC GCA TCC TTC GCG GCC GCG TAC GTC GGC GAG GGC GGA GGC GGG GGC GGA GGC GGC GGT GGC GGG GAC GGA GGG AAC GGC GGC GGC GGC GTG GTG ACC ATC GTC GGC ACC GCG GTC CCC TCA GTG ACC ATC CAG ACG ATT GTG GTG TAT CAA TCC TAC TTC TCG AGG TCA TCG GAT CCT GTT TCC TCA CAC TCG TGG TGC TGC TGT TGT TGG TGG TGG CAG TGT TGT TGT TGC TGC TGC --- TTT CCT CTG TAC TTC CTG GCA TGG GAG CTC GCC


    1    1    1    1    1    1    2    1    2    2    2    2    1    2    1
    1    2    2    1    1    2    1    1    1    2    1    1    1    1    1
    1    1    1    1    1    1    1    1    1    1    1    1    1    1    1
    1    1    1    1    1    1    1    1    1    1    1    1    1    1    1
    1    1    1    1    1    1    1    1    1    1    1    1    2    1    1
    1    1    1    1    1    1    1    1    1    2    1    1    1    1    1
    1    1    1    1    1    1    1    1    1    1    1    1    1    1    1
    1    1    1    1    1    1    1    1    1    1    1    1    1    1    1
    1    1    1    1    1    1    1    1    1    1    1    1    1    1    1
    1    1    1    1    1    1    1    1    1    1    1    2    1    1    1
    1    1    1    1    1    1    1    1    1    1    1    1    1    1    1
    1    1    1    1    1    1    1    1    1    1    1    1    1    1    1
    1    1    1    1    1    1    1    1    1    1    1    1    1    1    1
    1    1    1    1    1    1    1    1    1    1    1    1    1    1    1
    1    1    1    1    1    1    1    1    1    1    1    1    1    1    1
    1    1    1    1    1    1    1    1    1    1    1    1    1    1    1
    1    1    1    1    1    1    1    1    1    1    1    1    1    1    1
    1    1    1    3    1    1    1    1    1    1    1    3    1    1    1
    1    1    1    1    1    1    1    1

CODONML (in paml version 4.9j, February 2020)  Mus_mammals_align.phy
Model: One dN/dS ratio, 
Codon frequency model: F3x4
ns =  27  ls = 295

Codon usage in sequences
--------------------------------------------------------------------------------------------------------------------------------------
Phe TTT   3   2   4   3   3   3 | Ser TCT   3   2   1   2   1   1 | Tyr TAT   1   1   1   1   0   0 | Cys TGT   6   7   6   8   7   7
    TTC   8   5   5   6   4   5 |     TCC   5   4   3   4   2   4 |     TAC   5   7   9   4   6   5 |     TGC   4   3   5   2   3   3
Leu TTA   0   0   0   0   1   1 |     TCA   2   2   1   3   4   3 | *** TAA   0   0   0   0   0   0 | *** TGA   0   0   0   0   0   0
    TTG   3   0   1   3   3   2 |     TCG   1   0   1   0   1   1 |     TAG   0   0   0   0   0   0 | Trp TGG   6   7   7   7   6   6
--------------------------------------------------------------------------------------------------------------------------------------
Leu CTT   3   1   0   0   1   1 | Pro CCT   4   3   3   5   1   2 | His CAT   2   4   1   4   1   1 | Arg CGT   0   0   2   0   1   1
    CTC  10   8   7   8   4   5 |     CCC   4   6   9   4   7   7 |     CAC  13   7   7   7   7   6 |     CGC   2   3   1   4   1   1
    CTA   2   0   0   0   1   1 |     CCA   2   5   4   3   2   3 | Gln CAA   3   3   4   2   1   1 |     CGA   0   0   0   0   0   0
    CTG  11  15  12  11  11  12 |     CCG   1   1   0   1   7   5 |     CAG  12  10  15  10   6   8 |     CGG   2   1   2   1   1   1
--------------------------------------------------------------------------------------------------------------------------------------
Ile ATT   1   3   2   2   1   1 | Thr ACT   1   0   0   1   2   2 | Asn AAT   4   5   6   4   2   1 | Ser AGT   3   2   1   1   0   0
    ATC   9   5   9   6   8  10 |     ACC   7   7   7   7  10  11 |     AAC   5   5   5   5   6   6 |     AGC   8   5   9   7   9   6
    ATA   0   4   1   1   2   2 |     ACA   3   3   3   6   3   5 | Lys AAA   3   1   1   4   6   6 | Arg AGA   1   1   1   1   1   2
Met ATG   6   4   4   4   4   7 |     ACG   3   3   3   0   4   4 |     AAG   7   7   4   4   9   7 |     AGG   2   1   1   0   3   2
--------------------------------------------------------------------------------------------------------------------------------------
Val GTT   0   2   1   1   3   1 | Ala GCT   3   5   2   6   4   5 | Asp GAT   3   8   4   7   4   3 | Gly GGT   3   4   5   5   4   2
    GTC   9   6   7   8   4   3 |     GCC   4   6   9   3   8   7 |     GAC   8   7  13  10   5   6 |     GGC   5   9   6   9  14  14
    GTA   2   0   2   0   0   1 |     GCA   4   2   0   1   3   1 | Glu GAA   5   6   2   5   3   4 |     GGA   9   2   2   2   2   1
    GTG   8   8   7  12  11  12 |     GCG   1   1   2   2   3   2 |     GAG   7   9   5  12   8   9 |     GGG   5   3   6   3   4   4
--------------------------------------------------------------------------------------------------------------------------------------

--------------------------------------------------------------------------------------------------------------------------------------
Phe TTT   1   0   1   1   2   2 | Ser TCT   1   1   2   2   2   2 | Tyr TAT   1   1   3   2   1   2 | Cys TGT   8   6   6   7   8   6
    TTC   4   4   6   6   6   2 |     TCC   3   5   4   3   2   1 |     TAC   7   7   1   4   4   4 |     TGC   2   4   4   3   3   2
Leu TTA   2   2   1   1   2   0 |     TCA   3   3   3   3   4   1 | *** TAA   0   0   0   0   0   0 | *** TGA   0   0   0   0   0   0
    TTG   3   4   3   2   2   2 |     TCG   1   2   0   0   0   0 |     TAG   0   0   0   0   0   0 | Trp TGG   6   6   6   6   6   4
--------------------------------------------------------------------------------------------------------------------------------------
Leu CTT   1   3   1   3   2   1 | Pro CCT   1   2   8   7   8   5 | His CAT   3   3   0   0   0   1 | Arg CGT   1   1   0   0   0   0
    CTC   4   3  10   8   6   7 |     CCC   8   9   5   7   7   6 |     CAC   5   6   5   4   4   6 |     CGC   1   1   2   2   2   2
    CTA   0   1   1   2   2   1 |     CCA   2   1   4   3   3   2 | Gln CAA   0   0   5   6   5   4 |     CGA   0   0   1   1   2   1
    CTG  12  11   9   8  11   9 |     CCG   6   7   0   1   0   0 |     CAG   8   7   4   6   4   4 |     CGG   1   1   1   1   0   1
--------------------------------------------------------------------------------------------------------------------------------------
Ile ATT   1   1   5   5   4   2 | Thr ACT   2   1   1   2   1   2 | Asn AAT   1   1   4   5   4   5 | Ser AGT   2   0   2   0   0   0
    ATC  12   9   4   4   3   4 |     ACC  11  10   2   2   5   2 |     AAC   6   6  10   7   7   7 |     AGC   6   6   7   7   6   5
    ATA   0   3   4   1   4   1 |     ACA   2   3   8  10   8   5 | Lys AAA   4   7   9   8   9   7 | Arg AGA   2   2   0   1   0   0
Met ATG   5   4   6   7   7   4 |     ACG   5   2   3   1   0   0 |     AAG   8   6  12   9  10   7 |     AGG   2   3   0   0   0   0
--------------------------------------------------------------------------------------------------------------------------------------
Val GTT   0   2   4   4   6   3 | Ala GCT   6   5   6   5   6   3 | Asp GAT   5   4   6   6   8   7 | Gly GGT   2   3   4   6   5   1
    GTC   3   2   4   6   6   3 |     GCC   8   6   3   6   4   8 |     GAC  10   8   6   7   8   9 |     GGC  12  15   7   7   7   4
    GTA   2   2   1   1   2   0 |     GCA   1   2   1   1   0   1 | Glu GAA   2   1   4   3   4   2 |     GGA   1   4   6   6   5   4
    GTG  15  10   7   5   5   6 |     GCG   0   1   0   1   0   1 |     GAG   7  10   6   6   7  10 |     GGG   5   3   3   3   2   2
--------------------------------------------------------------------------------------------------------------------------------------

--------------------------------------------------------------------------------------------------------------------------------------
Phe TTT   5   1   1   3   3   2 | Ser TCT   3   2   2   2   2   2 | Tyr TAT   1   3   7   3   3   2 | Cys TGT   6   7   7   6   5   6
    TTC   3   4   3   3   5   3 |     TCC   1   2   2   3   2   2 |     TAC   5   5   6   7   6   4 |     TGC   4   3   4   4   5   4
Leu TTA   0   0   1   0   1   1 |     TCA   3   4   3   3   3   2 | *** TAA   0   0   0   0   0   0 | *** TGA   0   0   0   0   0   0
    TTG   1   2   2   2   1   2 |     TCG   0   0   0   0   0   0 |     TAG   0   0   0   0   0   0 | Trp TGG   6   6   6   5   6   6
--------------------------------------------------------------------------------------------------------------------------------------
Leu CTT   2   2   3   3   2   1 | Pro CCT   7   7   5   6   5   4 | His CAT   1   3   2   3   2   3 | Arg CGT   0   0   0   1   0   2
    CTC   7   8   9   9   8   7 |     CCC   8   7   7   5   7   9 |     CAC   6   4   3   6   5   5 |     CGC   2   3   3   1   1   2
    CTA   1   1   1   2   2   3 |     CCA   3   5   2   2   4   5 | Gln CAA   5   6   5   3   4   4 |     CGA   1   0   2   3   4   2
    CTG  10  10   9   8   9   7 |     CCG   0   0   1   1   0   1 |     CAG   3   3   6   2   2   4 |     CGG   1   1   1   0   0   0
--------------------------------------------------------------------------------------------------------------------------------------
Ile ATT   3   2   2   2   2   3 | Thr ACT   4   5   3   4   4   3 | Asn AAT   6   5   2   4   4   6 | Ser AGT   0   1   0   0   0   0
    ATC   6   6   5   6   6   7 |     ACC   3   3   2   3   6   2 |     AAC   9   8  11   9   7   8 |     AGC   6   7   7   7   6   8
    ATA   4   1   3   2   2   3 |     ACA   5   6   5   7   7   8 | Lys AAA  10   6  10  10   9  10 | Arg AGA   0   1   0   1   0   0
Met ATG   5   6   3   3   7   6 |     ACG   0   0   0   0   0   2 |     AAG   8   8  12  11  11   8 |     AGG   0   0   0   1   1   0
--------------------------------------------------------------------------------------------------------------------------------------
Val GTT   5   3   5   5   4   4 | Ala GCT   4   3   4   4   4   5 | Asp GAT   8   7   6   6   8   7 | Gly GGT   5   4   4   4   5   4
    GTC   5   4   7   5   4   9 |     GCC   7   4   6   5   6   2 |     GAC  11  12   9   7  10   7 |     GGC   6   6   7   8   8   7
    GTA   0   0   1   0   0   0 |     GCA   2   2   2   3   2   3 | Glu GAA   2   4   4   5   2   2 |     GGA   6   3   7   7   5   7
    GTG   6   6   5   5   5   5 |     GCG   0   1   0   0   0   0 |     GAG   8  11   4   9   7   8 |     GGG   2   2   2   2   2   2
--------------------------------------------------------------------------------------------------------------------------------------

--------------------------------------------------------------------------------------------------------------------------------------
Phe TTT   2   1   2   2   1   2 | Ser TCT   5   2   4   3   3   3 | Tyr TAT   3   3   2   2   0   0 | Cys TGT   8   7   5   7   8   5
    TTC   4   5   4   3   3   4 |     TCC   4   2   2   3   3   4 |     TAC   5   4   3   5   6   4 |     TGC   4   3   5   3   2   5
Leu TTA   1   1   0   3   0   0 |     TCA   4   3   3   3   3   3 | *** TAA   0   0   0   0   0   0 | *** TGA   0   0   0   0   0   0
    TTG   2   1   1   2   2   2 |     TCG   0   0   0   0   0   1 |     TAG   0   0   0   0   0   0 | Trp TGG   6   8   7   6   9   7
--------------------------------------------------------------------------------------------------------------------------------------
Leu CTT   2   2   2   2   5   4 | Pro CCT   7   5   3   5   6   4 | His CAT   4   2   4   3   7   4 | Arg CGT   0   3   2   0   0   1
    CTC   4   6   7   7   7   8 |     CCC   9  11  11   7   5   5 |     CAC   6   4   5   2   5   7 |     CGC   2   1   1   2   2   2
    CTA   4   2   2   4   1   0 |     CCA   6   3   5   3   6   7 | Gln CAA   4   4   3   5   3   3 |     CGA   2   1   1   2   0   1
    CTG  10  10  10   9  11  12 |     CCG   1   2   0   1   1   1 |     CAG   4   4   4   5   7   7 |     CGG   0   0   0   0   3   3
--------------------------------------------------------------------------------------------------------------------------------------
Ile ATT   3   3   3   3   1   3 | Thr ACT   3   3   3   4   1   0 | Asn AAT   9   8   8   7   4   3 | Ser AGT   0   0   0   1   2   1
    ATC   8   7   8   6   6   6 |     ACC   4   3   2   3   5   8 |     AAC   8   7   6   6   2   2 |     AGC   8   8   8   7   8   8
    ATA   4   2   3   4   0   0 |     ACA   7   6   8   5   6   3 | Lys AAA  11  12  12   8   1   3 | Arg AGA   1   0   1   0   2   0
Met ATG   6   5   4   5   4   4 |     ACG   1   1   1   1   0   2 |     AAG   7   9  10  10  11   9 |     AGG   2   0   0   0   2   4
--------------------------------------------------------------------------------------------------------------------------------------
Val GTT   5   3   3   3   1   3 | Ala GCT   8   5   6   4   6   3 | Asp GAT   5   4   4   6   3   4 | Gly GGT   5   6   4   3   8   6
    GTC   5   6   6   5   6   5 |     GCC   7   6   4   6   5   6 |     GAC   9  10  10  10   6   7 |     GGC   8   6   9   6   6   9
    GTA   0   0   2   1   0   1 |     GCA   2   1   1   2   3   2 | Glu GAA   2   1   1   3   4   4 |     GGA   8   6   6   7   2   2
    GTG   3   5   4   6  12  13 |     GCG   2   2   1   0   0   1 |     GAG   7   6   5   5  10   7 |     GGG   5   2   2   3   5   3
--------------------------------------------------------------------------------------------------------------------------------------

--------------------------------------------------------------------------------------
Phe TTT   2   2   1 | Ser TCT   2   1   2 | Tyr TAT   2   2   1 | Cys TGT   9   6   5
    TTC   3   3   8 |     TCC   2   7   4 |     TAC   3   5   5 |     TGC   2   4   5
Leu TTA   1   0   1 |     TCA   2   1   3 | *** TAA   0   0   0 | *** TGA   0   0   0
    TTG   5   3   1 |     TCG   2   0   4 |     TAG   0   0   0 | Trp TGG   6   6   9
--------------------------------------------------------------------------------------
Leu CTT   0   0   1 | Pro CCT   5   2   3 | His CAT   4   3   2 | Arg CGT   1   0   0
    CTC   6   9  10 |     CCC   4   9   8 |     CAC   5  11   5 |     CGC   1   4   3
    CTA   0   0   0 |     CCA   8   1   2 | Gln CAA   4   1   5 |     CGA   0   0   1
    CTG  11  16  11 |     CCG   0   4   3 |     CAG   5  10  11 |     CGG   1   2   0
--------------------------------------------------------------------------------------
Ile ATT   1   3   4 | Thr ACT   3   1   0 | Asn AAT   5   3   3 | Ser AGT   3   0   3
    ATC   4   6   6 |     ACC   5   5   6 |     AAC   3   5   7 |     AGC   3   8   6
    ATA   4   0   1 |     ACA   4   3   0 | Lys AAA   9   5   1 | Arg AGA   3   0   0
Met ATG   7   5   5 |     ACG   2   2   7 |     AAG   9   6   6 |     AGG   3   8   3
--------------------------------------------------------------------------------------
Val GTT   0   1   1 | Ala GCT   6   3   0 | Asp GAT   5   0   2 | Gly GGT   8   7   1
    GTC   8   5   6 |     GCC   4   8   6 |     GAC   5   8   9 |     GGC   5  11  12
    GTA   3   1   0 |     GCA   2   1   3 | Glu GAA   9   0   2 |     GGA   3   4   3
    GTG   8   9   7 |     GCG   0   0   4 |     GAG   5   8   9 |     GGG   5   3   5
--------------------------------------------------------------------------------------

Codon position x base (3x4) table for each sequence.

#1: BLTXBLABR      
position  1:    T:0.18288    C:0.27626    A:0.24514    G:0.29572
position  2:    T:0.29183    C:0.18677    A:0.30350    G:0.21790
position  3:    T:0.15564    C:0.41245    A:0.14008    G:0.29183
Average         T:0.21012    C:0.29183    A:0.22957    G:0.26848

#2: Calu_KLK1b     
position  1:    T:0.16598    C:0.27801    A:0.23237    G:0.32365
position  2:    T:0.26141    C:0.20747    A:0.33195    G:0.19917
position  3:    T:0.20332    C:0.38589    A:0.12033    G:0.29046
Average         T:0.21024    C:0.29046    A:0.22822    G:0.27109

#3: EreuK1b        
position  1:    T:0.18257    C:0.27801    A:0.23651    G:0.30290
position  2:    T:0.25726    C:0.19917    A:0.31950    G:0.22407
position  3:    T:0.16183    C:0.46058    A:0.08714    G:0.29046
Average         T:0.20055    C:0.31259    A:0.21438    G:0.27248

#4: Hosa_KLK1      
position  1:    T:0.17769    C:0.24793    A:0.21901    G:0.35537
position  2:    T:0.26860    C:0.19835    A:0.32645    G:0.20661
position  3:    T:0.20661    C:0.38843    A:0.11570    G:0.28926
Average         T:0.21763    C:0.27824    A:0.22039    G:0.28375

#5: SopaB2         
position  1:    T:0.16872    C:0.21399    A:0.28807    G:0.32922
position  2:    T:0.25103    C:0.25514    A:0.26337    G:0.23045
position  3:    T:0.14403    C:0.40329    A:0.11934    G:0.33333
Average         T:0.18793    C:0.29081    A:0.22359    G:0.29767

#6: SopaB3         
position  1:    T:0.16872    C:0.22634    A:0.29630    G:0.30864
position  2:    T:0.27572    C:0.25926    A:0.25926    G:0.20576
position  3:    T:0.12757    C:0.40741    A:0.12757    G:0.33745
Average         T:0.19067    C:0.29767    A:0.22771    G:0.28395

#7: SopaB5         
position  1:    T:0.17284    C:0.21811    A:0.28395    G:0.32510
position  2:    T:0.26749    C:0.24691    A:0.27572    G:0.20988
position  3:    T:0.14815    C:0.41975    A:0.08642    G:0.34568
Average         T:0.19616    C:0.29492    A:0.21536    G:0.29355

#8: SopaB7         
position  1:    T:0.18519    C:0.23045    A:0.26337    G:0.32099
position  2:    T:0.25103    C:0.24691    A:0.27572    G:0.22634
position  3:    T:0.13992    C:0.41564    A:0.12757    G:0.31687
Average         T:0.19204    C:0.29767    A:0.22222    G:0.28807

#9: MumuKlk1b8     
position  1:    T:0.16598    C:0.23237    A:0.31950    G:0.28216
position  2:    T:0.27801    C:0.20747    A:0.31120    G:0.20332
position  3:    T:0.21992    C:0.33195    A:0.19917    G:0.24896
Average         T:0.22130    C:0.25726    A:0.27663    G:0.24481

#10: MumuKlk1b26    
position  1:    T:0.16598    C:0.24481    A:0.28631    G:0.30290
position  2:    T:0.26556    C:0.22407    A:0.30290    G:0.20747
position  3:    T:0.22822    C:0.34440    A:0.19502    G:0.23237
Average         T:0.21992    C:0.27109    A:0.26141    G:0.24758

#11: MumuKlk1b16    
position  1:    T:0.17427    C:0.23237    A:0.28216    G:0.31120
position  2:    T:0.29046    C:0.20747    A:0.31120    G:0.19087
position  3:    T:0.23651    C:0.33195    A:0.20747    G:0.22407
Average         T:0.23375    C:0.25726    A:0.26694    G:0.24205

#12: MumuKlk1       
position  1:    T:0.14508    C:0.25907    A:0.26425    G:0.33161
position  2:    T:0.24352    C:0.20207    A:0.38860    G:0.16580
position  3:    T:0.21762    C:0.37306    A:0.15026    G:0.25907
Average         T:0.20207    C:0.27807    A:0.26770    G:0.25216

#13: MumuKlk1b5     
position  1:    T:0.15768    C:0.23651    A:0.28631    G:0.31950
position  2:    T:0.26141    C:0.20747    A:0.34440    G:0.18672
position  3:    T:0.24896    C:0.36929    A:0.17427    G:0.20747
Average         T:0.22268    C:0.27109    A:0.26833    G:0.23790

#14: MumuKlk1b4     
position  1:    T:0.16525    C:0.25424    A:0.27542    G:0.30508
position  2:    T:0.23729    C:0.21610    A:0.36017    G:0.18644
position  3:    T:0.23305    C:0.36441    A:0.16525    G:0.23729
Average         T:0.21186    C:0.27825    A:0.26695    G:0.24294

#15: MumuKlk1b1     
position  1:    T:0.18257    C:0.24481    A:0.26971    G:0.30290
position  2:    T:0.24896    C:0.18257    A:0.36100    G:0.20747
position  3:    T:0.21992    C:0.37759    A:0.19087    G:0.21162
Average         T:0.21715    C:0.26833    A:0.27386    G:0.24066

#16: MumuKlk1b9     
position  1:    T:0.17012    C:0.22822    A:0.29046    G:0.31120
position  2:    T:0.24066    C:0.19917    A:0.35270    G:0.20747
position  3:    T:0.23237    C:0.36515    A:0.19917    G:0.20332
Average         T:0.21438    C:0.26418    A:0.28077    G:0.24066

#17: MumuKlk1b3     
position  1:    T:0.17427    C:0.22822    A:0.29876    G:0.29876
position  2:    T:0.25311    C:0.21577    A:0.33195    G:0.19917
position  3:    T:0.21992    C:0.38174    A:0.18672    G:0.21162
Average         T:0.21577    C:0.27524    A:0.27248    G:0.23651

#18: MumuKlk1b11    
position  1:    T:0.14938    C:0.24481    A:0.30705    G:0.29876
position  2:    T:0.26141    C:0.20747    A:0.32365    G:0.20747
position  3:    T:0.22407    C:0.35685    A:0.20747    G:0.21162
Average         T:0.21162    C:0.26971    A:0.27939    G:0.23928

#19: MumuKlk1b21    
position  1:    T:0.17391    C:0.23551    A:0.29710    G:0.29348
position  2:    T:0.22826    C:0.25362    A:0.30435    G:0.21377
position  3:    T:0.25000    C:0.34420    A:0.20290    G:0.20290
Average         T:0.21739    C:0.27778    A:0.26812    G:0.23671

#20: MumuKlk1b24    
position  1:    T:0.16461    C:0.24691    A:0.30453    G:0.28395
position  2:    T:0.24280    C:0.22634    A:0.32099    G:0.20988
position  3:    T:0.23457    C:0.36626    A:0.17284    G:0.22634
Average         T:0.21399    C:0.27984    A:0.26612    G:0.24005

#21: MumuKlk1b27    
position  1:    T:0.15638    C:0.24691    A:0.31687    G:0.27984
position  2:    T:0.25103    C:0.22222    A:0.31687    G:0.20988
position  3:    T:0.22634    C:0.37449    A:0.19753    G:0.20165
Average         T:0.21125    C:0.28121    A:0.27709    G:0.23045

#22: MumuKlk1b22    
position  1:    T:0.17573    C:0.23849    A:0.29289    G:0.29289
position  2:    T:0.27197    C:0.20921    A:0.32218    G:0.19665
position  3:    T:0.23013    C:0.33891    A:0.20921    G:0.22176
Average         T:0.22594    C:0.26220    A:0.27476    G:0.23710

#23: Hosa_KLK2      
position  1:    T:0.16598    C:0.28631    A:0.22822    G:0.31950
position  2:    T:0.24896    C:0.21992    A:0.28631    G:0.24481
position  3:    T:0.23237    C:0.31950    A:0.12863    G:0.31950
Average         T:0.21577    C:0.27524    A:0.21438    G:0.29461

#24: Hosa_KLK3      
position  1:    T:0.16598    C:0.28631    A:0.23237    G:0.31535
position  2:    T:0.27801    C:0.21992    A:0.26556    G:0.23651
position  3:    T:0.19087    C:0.37344    A:0.12033    G:0.31535
Average         T:0.21162    C:0.29322    A:0.20609    G:0.28907

#25: Calu_KLK2      
position  1:    T:0.17083    C:0.22917    A:0.28333    G:0.31667
position  2:    T:0.26250    C:0.21250    A:0.30417    G:0.22083
position  3:    T:0.23333    C:0.26250    A:0.21667    G:0.28750
Average         T:0.22222    C:0.23472    A:0.26806    G:0.27500

#26: EreuK1a        
position  1:    T:0.16598    C:0.29876    A:0.24896    G:0.28631
position  2:    T:0.26141    C:0.19917    A:0.27801    G:0.26141
position  3:    T:0.14108    C:0.44813    A:0.07054    G:0.34025
Average         T:0.18949    C:0.31535    A:0.19917    G:0.29599

#27: Oran_A_14      
position  1:    T:0.20248    C:0.26860    A:0.23967    G:0.28926
position  2:    T:0.26033    C:0.22727    A:0.28099    G:0.23140
position  3:    T:0.11983    C:0.43802    A:0.09091    G:0.35124
Average         T:0.19421    C:0.31129    A:0.20386    G:0.29063

Sums of codon usage counts
------------------------------------------------------------------------------
Phe F TTT      55 | Ser S TCT      58 | Tyr Y TAT      48 | Cys C TGT     179
      TTC     119 |       TCC      83 |       TAC     136 |       TGC      95
Leu L TTA      20 |       TCA      75 | *** * TAA       0 | *** * TGA       0
      TTG      57 |       TCG      14 |       TAG       0 | Trp W TGG     172
------------------------------------------------------------------------------
Leu L CTT      48 | Pro P CCT     123 | His H CAT      67 | Arg R CGT      16
      CTC     192 |       CCC     191 |       CAC     156 |       CGC      52
      CTA      34 |       CCA      96 | Gln Q CAA      93 |       CGA      25
      CTG     285 |       CCG      45 |       CAG     171 |       CGG      25
------------------------------------------------------------------------------
Ile I ATT      66 | Thr T ACT      56 | Asn N AAT     119 | Ser S AGT      22
      ATC     176 |       ACC     141 |       AAC     173 |       AGC     186
      ATA      56 |       ACA     139 | Lys K AAA     182 | Arg R AGA      21
Met M ATG     137 |       ACG      47 |       AAG     225 |       AGG      38
------------------------------------------------------------------------------
Val V GTT      73 | Ala A GCT     121 | Asp D GAT     140 | Gly G GGT     118
      GTC     147 |       GCC     154 |       GAC     227 |       GGC     223
      GTA      22 |       GCA      48 | Glu E GAA      86 |       GGA     120
      GTG     205 |       GCG      25 |       GAG     205 |       GGG      88
------------------------------------------------------------------------------

(Ambiguity data are not used in the counts.)


Codon position x base (3x4) table, overall

position  1:    T:0.17050    C:0.24847    A:0.27379    G:0.30724
position  2:    T:0.25967    C:0.21731    A:0.31123    G:0.21179
position  3:    T:0.20089    C:0.37615    A:0.15608    G:0.26688
Average         T:0.21035    C:0.28064    A:0.24703    G:0.26197

Codon frequencies under model, for use in evolver (TTT TTC TTA TTG ... GGG):
  0.00915126  0.01713501  0.00710988  0.01215740
  0.00765850  0.01433994  0.00595011  0.01017428
  0.01096853  0.02053771  0.00000000  0.00000000
  0.00746379  0.01397536  0.00000000  0.00991561
  0.01333563  0.02496992  0.01036084  0.01771632
  0.01116031  0.02089681  0.00867077  0.01482642
  0.01598384  0.02992849  0.01241831  0.02123445
  0.01087658  0.02036554  0.00845033  0.01444948
  0.01469473  0.02751473  0.01141676  0.01952187
  0.01229771  0.02302651  0.00955445  0.01633745
  0.01761283  0.03297864  0.01368392  0.02339856
  0.01198506  0.02244109  0.00931154  0.01592209
  0.01649038  0.03087695  0.01281186  0.02190739
  0.01380046  0.02584029  0.01072198  0.01833385
  0.01976507  0.03700854  0.01535605  0.02625780
  0.01344960  0.02518333  0.01044939  0.01786773


TREE #  1:  (27, (((5, (6, 7)), 8), ((1, (((23, 24), 25), 26), (((2, 4, 3), (((12, 13), 14), (((15, 16), 17), (((9, (10, 11)), 22), (18, (19, (20, 21))))))))))));   MP score: -1
This is a rooted tree.  Please check!
lnL(ntime: 52  np: 54): -10592.451301      +0.000000
  28..27   28..29   29..30   30..31   31..5    31..32   32..6    32..7    30..8    29..33   33..34   34..1    34..35   35..36   36..37   37..23   37..24   36..25   35..26   34..38   38..39   39..40   40..2    40..4    40..3    39..41   41..42   42..43   43..12   43..13   42..14   41..44   44..45   45..46   46..15   46..16   45..17   44..47   47..48   48..49   49..9    49..50   50..10   50..11   48..22   47..51   51..18   51..52   52..19   52..53   53..20   53..21 
 0.687038 0.779808 0.404231 0.104161 0.155409 0.024130 0.101474 0.193247 0.249408 0.113363 0.144117 0.979431 0.128779 0.063442 0.313800 0.161768 0.317192 0.692452 0.736803 0.035876 0.026831 0.048362 0.319926 0.404925 0.588585 0.722946 0.074142 0.086041 0.076173 0.084823 0.185376 0.053977 0.039201 0.117742 0.151595 0.087554 0.146021 0.069303 0.093226 0.184734 0.171845 0.077870 0.080522 0.174570 0.199772 0.039522 0.211277 0.075328 0.072708 0.041024 0.110901 0.104458 1.767909 0.478579

Note: Branch length is defined as number of nucleotide substitutions per codon (not per neucleotide site).

tree length = 11.307210

(27: 0.687038, (((5: 0.155409, (6: 0.101474, 7: 0.193247): 0.024130): 0.104161, 8: 0.249408): 0.404231, ((1: 0.979431, (((23: 0.161768, 24: 0.317192): 0.313800, 25: 0.692452): 0.063442, 26: 0.736803): 0.128779, (((2: 0.319926, 4: 0.404925, 3: 0.588585): 0.048362, (((12: 0.076173, 13: 0.084823): 0.086041, 14: 0.185376): 0.074142, (((15: 0.151595, 16: 0.087554): 0.117742, 17: 0.146021): 0.039201, (((9: 0.171845, (10: 0.080522, 11: 0.174570): 0.077870): 0.184734, 22: 0.199772): 0.093226, (18: 0.211277, (19: 0.072708, (20: 0.110901, 21: 0.104458): 0.041024): 0.075328): 0.039522): 0.069303): 0.053977): 0.722946): 0.026831): 0.035876): 0.144117): 0.113363): 0.779808);

(Oran_A_14: 0.687038, (((SopaB2: 0.155409, (SopaB3: 0.101474, SopaB5: 0.193247): 0.024130): 0.104161, SopaB7: 0.249408): 0.404231, ((BLTXBLABR: 0.979431, (((Hosa_KLK2: 0.161768, Hosa_KLK3: 0.317192): 0.313800, Calu_KLK2: 0.692452): 0.063442, EreuK1a: 0.736803): 0.128779, (((Calu_KLK1b: 0.319926, Hosa_KLK1: 0.404925, EreuK1b: 0.588585): 0.048362, (((MumuKlk1: 0.076173, MumuKlk1b5: 0.084823): 0.086041, MumuKlk1b4: 0.185376): 0.074142, (((MumuKlk1b1: 0.151595, MumuKlk1b9: 0.087554): 0.117742, MumuKlk1b3: 0.146021): 0.039201, (((MumuKlk1b8: 0.171845, (MumuKlk1b26: 0.080522, MumuKlk1b16: 0.174570): 0.077870): 0.184734, MumuKlk1b22: 0.199772): 0.093226, (MumuKlk1b11: 0.211277, (MumuKlk1b21: 0.072708, (MumuKlk1b24: 0.110901, MumuKlk1b27: 0.104458): 0.041024): 0.075328): 0.039522): 0.069303): 0.053977): 0.722946): 0.026831): 0.035876): 0.144117): 0.113363): 0.779808);

Detailed output identifying parameters

kappa (ts/tv) =  1.76791

omega (dN/dS) =  0.47858

dN & dS for each branch

 branch          t       N       S   dN/dS      dN      dS  N*dN  S*dS

  28..27     0.687   679.4   205.6  0.4786  0.1828  0.3819 124.2  78.5
  28..29     0.780   679.4   205.6  0.4786  0.2074  0.4334 140.9  89.1
  29..30     0.404   679.4   205.6  0.4786  0.1075  0.2247  73.1  46.2
  30..31     0.104   679.4   205.6  0.4786  0.0277  0.0579  18.8  11.9
  31..5      0.155   679.4   205.6  0.4786  0.0413  0.0864  28.1  17.8
  31..32     0.024   679.4   205.6  0.4786  0.0064  0.0134   4.4   2.8
  32..6      0.101   679.4   205.6  0.4786  0.0270  0.0564  18.3  11.6
  32..7      0.193   679.4   205.6  0.4786  0.0514  0.1074  34.9  22.1
  30..8      0.249   679.4   205.6  0.4786  0.0663  0.1386  45.1  28.5
  29..33     0.113   679.4   205.6  0.4786  0.0302  0.0630  20.5  13.0
  33..34     0.144   679.4   205.6  0.4786  0.0383  0.0801  26.0  16.5
  34..1      0.979   679.4   205.6  0.4786  0.2605  0.5444 177.0 111.9
  34..35     0.129   679.4   205.6  0.4786  0.0343  0.0716  23.3  14.7
  35..36     0.063   679.4   205.6  0.4786  0.0169  0.0353  11.5   7.2
  36..37     0.314   679.4   205.6  0.4786  0.0835  0.1744  56.7  35.9
  37..23     0.162   679.4   205.6  0.4786  0.0430  0.0899  29.2  18.5
  37..24     0.317   679.4   205.6  0.4786  0.0844  0.1763  57.3  36.2
  36..25     0.692   679.4   205.6  0.4786  0.1842  0.3849 125.2  79.1
  35..26     0.737   679.4   205.6  0.4786  0.1960  0.4095 133.2  84.2
  34..38     0.036   679.4   205.6  0.4786  0.0095  0.0199   6.5   4.1
  38..39     0.027   679.4   205.6  0.4786  0.0071  0.0149   4.8   3.1
  39..40     0.048   679.4   205.6  0.4786  0.0129  0.0269   8.7   5.5
  40..2      0.320   679.4   205.6  0.4786  0.0851  0.1778  57.8  36.6
  40..4      0.405   679.4   205.6  0.4786  0.1077  0.2251  73.2  46.3
  40..3      0.589   679.4   205.6  0.4786  0.1566  0.3272 106.4  67.3
  39..41     0.723   679.4   205.6  0.4786  0.1923  0.4018 130.7  82.6
  41..42     0.074   679.4   205.6  0.4786  0.0197  0.0412  13.4   8.5
  42..43     0.086   679.4   205.6  0.4786  0.0229  0.0478  15.6   9.8
  43..12     0.076   679.4   205.6  0.4786  0.0203  0.0423  13.8   8.7
  43..13     0.085   679.4   205.6  0.4786  0.0226  0.0471  15.3   9.7
  42..14     0.185   679.4   205.6  0.4786  0.0493  0.1030  33.5  21.2
  41..44     0.054   679.4   205.6  0.4786  0.0144  0.0300   9.8   6.2
  44..45     0.039   679.4   205.6  0.4786  0.0104  0.0218   7.1   4.5
  45..46     0.118   679.4   205.6  0.4786  0.0313  0.0654  21.3  13.5
  46..15     0.152   679.4   205.6  0.4786  0.0403  0.0843  27.4  17.3
  46..16     0.088   679.4   205.6  0.4786  0.0233  0.0487  15.8  10.0
  45..17     0.146   679.4   205.6  0.4786  0.0388  0.0812  26.4  16.7
  44..47     0.069   679.4   205.6  0.4786  0.0184  0.0385  12.5   7.9
  47..48     0.093   679.4   205.6  0.4786  0.0248  0.0518  16.8  10.7
  48..49     0.185   679.4   205.6  0.4786  0.0491  0.1027  33.4  21.1
  49..9      0.172   679.4   205.6  0.4786  0.0457  0.0955  31.1  19.6
  49..50     0.078   679.4   205.6  0.4786  0.0207  0.0433  14.1   8.9
  50..10     0.081   679.4   205.6  0.4786  0.0214  0.0448  14.6   9.2
  50..11     0.175   679.4   205.6  0.4786  0.0464  0.0970  31.6  19.9
  48..22     0.200   679.4   205.6  0.4786  0.0531  0.1110  36.1  22.8
  47..51     0.040   679.4   205.6  0.4786  0.0105  0.0220   7.1   4.5
  51..18     0.211   679.4   205.6  0.4786  0.0562  0.1174  38.2  24.1
  51..52     0.075   679.4   205.6  0.4786  0.0200  0.0419  13.6   8.6
  52..19     0.073   679.4   205.6  0.4786  0.0193  0.0404  13.1   8.3
  52..53     0.041   679.4   205.6  0.4786  0.0109  0.0228   7.4   4.7
  53..20     0.111   679.4   205.6  0.4786  0.0295  0.0616  20.0  12.7
  53..21     0.104   679.4   205.6  0.4786  0.0278  0.0581  18.9  11.9

tree length for dN:       3.0079
tree length for dS:       6.2850


Time used:  2:24
