# Supplementary material for: Co-option of the same ancestral gene family gave rise to mammalian and reptilian toxins
Source: BMC Biol. 2021 Dec 23;19:268. doi: 10.1186/s12915-021-01191-1 (PMC8705180; doi:10.1186/s12915-021-01191-1)
Supplement: Supplementary file 12 — Additional file 12. – Alignment of mouse KLK copies and other sequences. [file 12915_2021_1191_MOESM12_ESM.fasta]

>BLTXBLABR
ATCCACTCCCGGATCATCGGAGGTTGGGAATGTGACAAACACTCGCAGCCCTGGCAGGCACTTCTGACCTTCACCCGCAAGCACAATAGTGTATGTGGGGGTGTCCTCGTGCACCCCCAGTGGGTGCTCACAGCGGCCCACTGCATT---------GGAGATAATTACAAGGTCTTGTTGGGGCTTCATGACCGCTCTTCAGAGGAAAGCACAGTC------CAGGAAGCCCGGGTCAGCGCTAGATTCCCACACCCTCTCTACAACATGACTCTCCTGAACCTCCTGCTAAGTCACAAAATGAACCTGACGTTCTTCTACAAGACCTTCCTCGGAGCAGATTTCAGCCACGACCTCATGCTGCTGCACCTGGATCAGCCTGTCCAG---CTAACGGACGCTGTGCAGGTCCTGGACCTGCCCACCCAGGAGCCCCAAGTGGGGAGCACGTGCCACGTCTCTGGATGGGGCAGGACCAGTCAGAACTATGAGAATTCCTTT------------------------------------------------------------------------------------------------GTCCTTCCTGAGAAGCTCCAGTGTGTGGAATTCACACTCCTGTCCAACAATGAATGCTCCCATGCCCACATGTTTAAGGTGACCGAGGCCATGCTGTGCGCTGGACACATGGAGGGCGGCAAGGACAGCTGTGTGGGAGACTCAGGGGGCCCGCTCATCTGTGACGGGGTGTTTCAAGGAATCGCATCCTGGGGCTCTAGCCCATGTGGTCAGCAAGGAAGGCCTGGAATCTACGTCAAAGTATTCTTGTACATCAGCTGGATCCAGGAGACCATCAAGGCACACAGC
>Calu_KLK1b
GTTCAGTCCCGGATCATAGGCGGCTGGGATTGTACGAAGAATTCTCAACCGTGGCAGGCAGCTCTGTAC------CATTACAGCAAGTTCCAGTGTGGGGGTGTCCTGGTGCACCCAGAGTGGGTGCTCACCGCTGCCCACTGCATA---------AACGACAATTACCAGCTCTGGCTGGGTCGCTACAACCTGTTCGAGCATGAAGACACGGCC------CAGTTTGTCCAGGTCAGAGAGAGCTTCCCTCACCCTGAATTTAACCTGAGTCTCCTGAAGAAC---------------------------------CATACCCGCCTCCCAGAAGAGGACTACAGCCATGACATCATGCTGCTGCGCCTCGCAGAGCCCGCTCAG---ATTACGGATGCTGTGAGGGTCCTGGACCTGCCCACCCAGGAACCCCAAGTGGGGAGCACCTGCTATGCCTCTGGCTGGGGCAGCATC---------GAACCCGATAAGTTC------------------------------------------------------------------------------------------------ATATACCCAGATGATCTCCAGTGTGTGGACCTCGAACTCCTGTCCAATGATATATGTGCCAATGCCCACTCCCAGAAGGTTACAGAGTTCATGCTGTGTGCTGGACACCTGGAGGGCGGCAAGGATACCTGTGTGGGTGACTCAGGGGGCCCACTGATCTGCGATGGTGTGCTTCAAGGAATTACATCCTGGGGCCACGTCCCATGTGGCAGTCCCAATATGCCTGCGGTCTACACCAAAGTGATTTCACACCTGGAGTGGATCAAGGAGACCATGACAGCCAACCCC
>EreuK1b
ATCCAGTCCCGGATCATCGGAGGCTGGGACTGTCAGAAGAATTCCCAACCCTGGCAGGTGGCCCTGTAC------CACTTCAGCAACTTTCAGTGTGGGGGTACCCTGGTGCACCCCCGGTGGGTTCTCACGGCTGCCCACTGCTCA---------AGCGACAATTACCAGCTCTGGCTGGGTCGTAATGACCTGTTTGAGGATGAAGACACAGCC------CAGTTTGCTCAGGTCAGCAACAGCTTCCCACACCCTCAGTTCAATATGAGCCTCCTGATCAAC---------------------------------CACACCGCCCAGCCCGGGGACGACTACAGCCACGACATCATGCTGCTCCGCCTGACGGAGCCTGTCCAG---ATCACGGACGCGGTCAAGGTCATGGAGCTGCCCACCCAGGAGCCCACAGTGGGGAGCACCTGCTACGCCTCTGGCTGGGGCAGCATT---------AGGCCATTCCAGTTC------------------------------------------------------------------------------------------------CTGTATCCAGACCACCTCCAGTGTGTAGATCTCCAGCTCCTGAGTAATGATTACTGCGTCCGTGCCTACCCTCAGAATATCACCAACTACATGTTGTGTGCCGGGAAGCTGGAGGGTGGCAAAGACACCTGCGTGGGTGACTCCGGGGGACCCCTGATCTGTGACGGGGTATTTCAAGGTGTCACATCGTGGGGCCAAGTGCCCTGTGGCGCCCCACAACATCCCAGCGTCTACTGCAGAGTGATCGACTACGTGGATTGGATAAAGGAAACCATTGCGGCCAACCCC
>Hosa_KLK1
ATTCAGTCCCGGATTGTGGGAGGCTGGGAGTGTGAGCAGCATTCCCAGCCCTGGCAGGCGGCTCTGTAC------CATTTCAGCACTTTCCAGTGTGGGGGCATCCTGGTGCACCGCCAGTGGGTGCTCACAGCTGCTCATTGCATC---------AGCGACAATTACCAGCTCTGGCTGGGTCGCCACAACTTGTTTGACGACGAAAACACAGCC------CAGTTTGTTCATGTCAGTGAGAGCTTCCCACACCCTGGCTTCAACATGAGCCTCCTGGAGAAC---------------------------------CACACCCGCCAAGCAGACGAGGACTACAGCCACGACCTCATGCTGCTCCGCCTGACAGAGCCTGCTGATACCATCACAGATGCTGTGAAGGTCGTGGAGTTGCCCACCGAGGAACCCGAAGTGGGGAGCACCTGTTTGGCTTCCGGCTGGGGCAGCATC---------GAACCAGAGAATTTC------------------------------------------------------------------------------------------------TCATTTCCAGATGATCTCCAGTGTGTGGACCTCAAAATCCTGCCTAATGATGAGTGCAAAAAAGCCCACGTCCAGAAGGTGACAGACTTCATGCTGTGTGTCGGACACCTGGAAGGTGGCAAAGACACCTGTGTGGGTGATTCAGGGGGCCCGCTGATGTGTGATGGTGTGCTCCAAGGTGTCACATCATGGGGCTACGTCCCTTGTGGCACCCCCAATAAGCCTTCTGTCGCCGTCAGAGTGCTGTCTTATGTGAAGTGGATCGAGGACACCATAGCGGAGAACTCC
>SopaB2
ATCGACTCCCGGATCGTGGGCGGCTGGGAGTGTAAAAAGAACTCACAGCCCTGGCAGGCGGCTCTGTTT------GAAGGCACGAAAATAAAATGTGGGGGCGTGTTGGTGAACCCGCAGTGGGTGATCACTGCTGCCCACTGCGTG---------AGCACCAAATACAATCTAGCCCTGGGTCGTCACAACTTGTCTGCTGATGAAGACACAGCA------CAGTTTTTTGAGGTGACTGAAAGCTTCCCACACCCTCAATTCAACATGGGCCTCCTGGGGGAT---------------------------------CACACCACCAAGCCCAGGGTTGGCAGCAGCCACGACATCATGCTGCTGCGCCTGCCCAAGCCGGCCAAG---ATCACCAGCGCCGTGAGGCCCGTGGAGCTGCCCACCAAGGAGGCGCCGCTGGGGACCACCTGCTACGCCTCAGGCTGGGGCAGCACC---CTTAGCCACCCGACGGACGTC------------------------------------------------------------------------------------------------TCGTACCCAGATGTTCTCCAGTGTGTGGATCTCACACTCCTGTCCAACAATGTGTGTGCCAGCGCCTACTACGCAAAGATCACAGAGTTCATGGTCTGTGCTGGAAGCTTGGAGGGTGGCAAGGCCGTTTGTACGGGTGACTCAGGGGGCCCGCTGATGTGCAACGGCGTGTTACAGGGCATCACGTCATGGGGCCACAGGCCGTGTGGTGCGCCCAAAAAGCCGGGCGTCTTCACCAGAGTCATTAAGTACCTGGGATGGATCAAAGAGACCATAGAGGCACATCCC
>SopaB3
ATCGACTCCCGGATCGTGGGCGGCTGGGAGTGTAAAAAGAACTCACAGCCCTGGCAGGCGGCTCTGTTT------GAAGGCACGAAAATAAAATGTGGGGGCGTGTTGGTGAACCCGCAGTGGGTGATCACTGCTGCCCACTGCGTG---------AGCACCAAATACAAGGTAGCCCTGGGTCGTCACGACGTGTCTGCTGATGAAGACACAGCC------CAGTTTTTTGAGGTGACTGAAAGCTTCCCACACCCTCAATTCAACATGAGCCTCCTGGTGAAA---------------------------------CACACCATCCAGCCTGGGGAGGACTACAGCCACGACATCATGCTGCTGCGCCTGCCCAAGCCGGCCAAG---ATCACCAGCGCCGTGAGGCCCGTGGAGCTGCCCACCGAGGAGGCGCCGCTGGGGACCACCTGCTACACCTCGGGCTGGGGCAACACC---CTTATGCACACGACAGCTGTC------------------------------------------------------------------------------------------------TCCCTCCCAGATGTTCTCCAGTGTATGGATCTCACACTCCTGTCCAACAATGTGTGTGCCAGCACCTACTCCCCAAAGATCACAGAGTTCATGGTCTGTGCTGGAATGTTGCAGGGCGGCAAGGCCACGTGTCTGGGTGACTCAGGGGGCCCGCTGACGTGCAACGGCGTGTTACAGGGCATCACATCATGGGGCCCCAGGCTATGTGGCTTCCCCGAAATGCCGGGCGTCTTCACCAGAATCATTAAGTACCTGAGATGGATCAAAGAGACCATAGAGGCACATCCC
>SopaB5
ATCGACTCCCGGATCGTGGGCGGCTGGGAGTGTAAAAAGAACTCGCAGCCCTGGCAGGTGGCTCTGTAT------GAAGACGACACCTTAGTATGTGGGGGCGTGTTGTTGAACCCGCAGTGGGTGATCACCGCTGCCCACTGTGTG---------AGCACCAAATACAAGGTAGCCCTGGGTCGTCATGACGTGTCTGCTGATGAAGACACAGCC------CAGTTTTTCGAGGTGAGTGACAGCTTCCCACACCCTCAGTACAACATGAGCCTCCTGGTGGAT---------------------------------CACACTATCGAGCCCGGGGAGGACTACAGCCACGACATCATGCTGCTGCGCCTGGCCAAGCCGGTCAAG---ATGACCAGCGCTGTGAGGCCCGTGGAGCTGCCCACCCAGGAGGTGCCGCTGGGGACCACCTGCTACACCTCAGGCTGGGGCAACACC---CTTATCCACCCGACGGATGTC------------------------------------------------------------------------------------------------TCCTACCCAGATGCTCTCCAGTGTGTGGATCTCACACTCCTGTCCAACAATGTGTGTGCCAGCGCCTACATCGTGAAGATCACTGACTTCATGGTCTGTGCTGGAATCTTGCATGGCGGCAAGGCCACGTGTCTGGGTGACTCAGGGGGCCCGCTGACGTGCAACGGCGTGTTACAGGGCATCACGTCATGGGGCCCCAGGCCGTGTGGCACGCCCAGAAAGCCCAGTGCCTTCACCAAAATCATTAAGTACCTGAGATGGATCAAAGAGACCATGGGGGCACATCCC
>SopaB7
ATCGACTCCCGGATCGTGGGCGGCTGGGAGTGTAAAAAGAATTCGCAGCCCTGGCAGGTGGCTCTGTAT------GGACCCAACACCTTAATATGTGGGGGCGTCTTGTTGAACCCTCTGTGGGTCGTGACCGCTGCCCACTGCATA---------AGCACCAAATACAAGGTAGCCCTGGGTCGTCACGACGTGTCTGCTGATGAAGACACAGCC------CAGTTCTTCGAGGTGACTGACAGCTTCCCGCACCCTCAGTACAACATGGGCCTCCCGGGGGAT---------------------------------CACTCCTACCAGCCCAGGAAGGACAACAGCCACGACATCATGCTGCTGCGCCTGCCCAAGCCGGCCGAG---ATCACCAGCGCCGTGAGGCCCGTGGAGCTGCCCACCGAGGAGGTGCCGCTGGGAACCACCTGCTACGCCTCGGGCTGGGGCAGCACC---CTTAGCCACCCGACAGCTGTT------------------------------------------------------------------------------------------------TCCTACCCAGATGTTCTTCAGTGTGTGGGTCTCAAACTCCTATCCAACAAAGAGTGTGGCAGATCCCATCTTGATAAAGTAGCAGAGTTCATGCTGTGCGCTGGAATCTTGCATGGCGGCAAGGACACGTGTTTGGGTGACTCAGGGGGCCCGCTGACGTGCAACGGCGTGTTACAGGGCATCACATCATCAGGCCCCAGGCCGTGTGGCATGCCCAGATGGGCGGGCACCTACATCAAAATCATTAAGTACCTGGGATGGATCAAAGAGACCATAGAGGCACATCCC
>Mumu_Klk1b8
CTCCAGTCTCGGGTGGTTGGAGGATTTAACTGTGAGAAGAATTCCCAACCCTGGCAGGTGGCTGTGTAT------GACAACAAGGAACACATTTGTGGGGGAGTCCTGTTGGAACGCAACTGGGTTCTCACAGCTGCCCACTGCTAT---------GTCGACCAGTATGAGGTTTGGCTGGGCAAAAACAAGTTATTCCAAGAGGAACCCTCTGCT------CAACACCGATTGGTCAGCAAAAGCTTCCCTCACCCTGGCTTCAACATGAGCCTCCTGACACTC---------------------------------AAAGAGATACCTCCTGGGGCTGACTTCAGCAATGACCTGATGCTGCTCCGCCTCAGCAAGCCTGCTGAC---ATCACAGATGCTGTGAAGCCCATCACCCTGCCCACGAAGGAGTCAAAACTGGGGAGCACATGCCTAGCCTCAGGCTGGGGCAGCATT---------ACACCCACGAAATGG------------------------------------------------------------------------------------------------CAAAAGCCAGATGATCTCCAGTGTGTGTTCCTCAAGCTCCTGCCTATTAAGAACTGTATAGAAAACCACAATGTGAAGGTGACAGATGTCATGCTGTGTGCAGGAGAGATGAGTGGAGGCAAAAACATTTGCAAGGGTGACTCCGGAGGCCCATTGATCTGTGATAGTGTTCTCCAAGGTATCACATCAACAGGCCCTATACCATGCGGTAAACCTGGTGTACCAGCCATGTACACCAACCTTATTAAGTTCAACTCCTGGATAAAAGATACTATGACGAAAAATTCC
>MumuKlk1b26
CTCCAGTCTCGGGTGGTTGGAGGATTTAACTGTGAGAAGAATTCCCAACCCTGGCAGGTGGCTGTGTAC------TACCAAAAGGAACACATTTGTGGGGGTGTCCTGTTGGACCGCAACTGGGTTCTCACAGCTGCCCACTGCTAT---------GTCGACCAGTATGAGGTTTGGCTGGGCAAAAACAAGTTATTCCAAGAGGAACCCTCTGCT------CAGCACCGATTGGTCAGCAAAAGCTTCCCTCACCCTGGCTTCAACATGAGCCTCCTGATGCTT---------------------------------CAAACAACACCTCCTGGGGCTGACTTCAGCAATGACCTGATGCTGCTCCGCCTCAGCAAGCCTGCTGAC---ATCACAGATGTTGTGAAGCCCATCGCCCTGCCCACAAAGGAGCCCAAGCCGGGGAGCACATGCCTAGCCTCAGGCTGGGGCAGCATT---------ACACCCACAAGATGG------------------------------------------------------------------------------------------------CAAAAGTCAGATGATCTTCAGTGTGTGTTCATCACGCTCCTCCCCAATGAGAACTGTGCCAAAGTCTACCTACAGAAAGTCACAGATGTCATGCTGTGTGCAGGAGAGATGGGTGGAGGCAAAGACACTTGTGCGGGTGACTCCGGAGGCCCACTGATTTGTGATGGTATTCTCCAAGGAACCACATCAAATGGCCCTGAACCATGCGGTAAACCTGGTGTACCAGCCATCTACACCAACCTTATTAAGTTCAACTCCTGGATAAAAGATACTATGATGAAAAATGCC
>MumuKlk1b16
GTCCAGTCTCGAATAGTTGGAGGATTTAAATGTGAGAAGAATTCCCAACCCTGGCAGGTGGCTGTGTAC------TACCACAAGGAACACATTTGCGGGGGAGTCCTGTTGGACCGCAACTGGGTTCTCACAGCTGCCCACTGCTAT---------GTCGATGAGTGTGAGGTTTGGCTGGGCAAAAACCAGTTATTCCAAGAGGAACCCTCTGCT------CAAAACCGATTGGTCAGCAAAAGCTTCCCTCACCCTGGCTTCAACATGACCCTCCTGACCTTT---------------------------------GAAAAGTTACCTCCTGGGGCTGACTTCAGCAATGACCTGATGCTGCTCCGCCTCAGCAAGCCTGCTGAC---ATCACAGATGTTGTGAAGCCCATCGACCTGCCCACAAAGGAGCCCAAGCTGGATAGCACATGTCTAGTGTCAGGCTGGGGCAGCATT---------ACACCCACAAAATGG------------------------------------------------------------------------------------------------CAAAAGCCAGATGATCTTCAGTGTATGTTCACCAAGCTCCTGCCCAATGAGAACTGTGCCAAAGCCTACCTACTGAAAGTCACAGATGTCATGCTGTGTACAATAGAGATGGGTGAAGACAAAGGCCCTTGTGTGGGTGACTCAGGAGGCCCACTGATTTGTGATGGTGTTCTCCAAGGAACCGTATCAATTGGCCCTGACCCATGCGGTATACCTGGTGTATCAGCCATCTACACCAACCTTGTTAAGTTCAACTCCTGGATAAAAGATACTATGATGAAAAATGCT
>MumuKlk1
GTCCAGTCTCGAATTGTTGGAGGATTTAACTGTGAGAAGAATTCCCAGCCCTGGCAAGTGGCTGTGTAC------CGCTTCACCAAATATCAATGTGGGGGTATCCTGCTGAACGCCAACTGGGTTCTCACAGCTGCCCACTGCCAT---------AATGACAAGTACCAGGTGTGGCTGGGCAAAAACAACTTTTTGGAGGATGAACCCTCTGCC------CAACACCGGCTTGTCAGCAAAGCCATCCCTCACCCTGACTTCAACATGAGCCTCCTGAATGAG---------------------------------CACACCCCACAACCTGAGGATGACTACAGCAATGACCTGATGCTGCTCCGCCTCAAAAAGCCTGCTGAC---ATCACAGATGTTGTGAAGCCCATCGACCTGCCCACTGAGGAGCCCAAGCTGGGGAGCACATGCCTAGCCTCAGGCTGGGGCAGCATT---------ACACCCGTCAAATAT------------------------------------------------------------------------------------------------GAATACCCAGATGAGCTCCAGTGTGTGAACCTCAAGCTCCTGCCTAATGAGGACTGTGCCAAAGCCCACATAGAGAAGGTGACAGATGACATGTTGTGTGCAGGAGATATGGATGGAGGCAAAGACACTTGTGCG------------------------------------------------------------------------------------------------------------------------------------------------GAGGCCCAC
>MumuKlk1b5
GTCCAGTCTCGAATTTTTGGAGGATTTAACTGTGAGAAGAACTCCCAACCCTGGCAAGTGGCTGTGTAC------CGCTTCACCAAATATCAATGCGGGGGAGTCCTGCTGAACGCCAACTGGGTTCTCACTGCTGCCCACTGCCAT---------AATGACAAGTACCAGGTTTGGCTGGGCAAAAACAACTTTTTTGAGGATGAACCCTCTGCC------CAACACCGGCTTGTCAGCAAAGCCATCCCTCACCCTGACTTCAACATGAGCCTCCTGAATGAG---------------------------------CACACCCCACAACCTGAGGACGACTACAGCAATGACCTGATGCTGCTCCGCCTCAAAAAGCCTGCTGAC---ATCACAGATGTTGTGAAGCCCATCGACCTGCCCACTGAGGAGCCCAAGCTGGGGAGCACATGCCTAGCCTCAGGCTGGGGCAGCATT---------ACACCCGTCATATAC------------------------------------------------------------------------------------------------GAACCCGCAGATGATCTCCAGTGTGTGAACTTCAAGCTCCTGCCTAATGAGGACTGTGTCAAAGCCCACATAGAGAAGGTGACAGATGTTATGTTGTGTGCAGGAGATATGGATGGAGGCAAAGACACTTGTATGGGTGACTCAGGAGGCCCACTGATCTGTGATGGTGTTCTCCACGGTATCACATCATGGGGCCCTAGCCCTTGCGGTAAACCCAATGTGCCAGGTATCTACACCAAACTTATTAAGTTTAACTCTTGGATAAAAGACACTATAGCTAAAAATGCC
>MumuKlk1b4
GTCCAGTCTCAAGTG------------GACTGTGAG---AATTCCCAACCCTGGCATGTGGCTGTGTAC------CGCTTCAACAAATATCAATGCGGGGGAGTCCTGTTGGACCGCAACTGGGTTCTCACAGCTGCCCACTGCTAT---------AACGACAAGTACCAGGTTTGGCTGGGCAAAAACAACTTTTTGGAGGATGAACCTTCTGAC------CAACACCGGCTTGTCAGCAAAGCCATCCCTCACCCTGACTTCAACATGAGCCTCCTGAATGAG---------------------------------CACACCCCACAACCTGAGGACGACTACAGCAATGACCTGATGCTGCTCCGCCTCAGCAAGCCTGCTGAC---ATCACAGATGTTGTGAAGCCCATCACCCTGCCCACTGAGGAGCCCAAGCTGGGGAGCACATGCCTAGCCTCAGGCTGGGGCAGCACT---------ACACCCATCAAGTTC------------------------------------------------------------------------------------------------AAATATCCAGATGATCTCCAGTGTGTGAACCTCAAGCTCCTGCCTAATGAGGACTGTGACAAAGCACATGAAATGAAGGTGACAGATGCCATGCTGTGTGCAGGAGAGATGGATGGTGGCTCATACACTTGTGAGCATGACTCAGGAGGCCCACTGATCTGTGATGGTATTCTCCAAGGTATCACATCATGGGGCCCTGAACCATGTGGTGAGCCCACTGAGCCAAGTGTCTACACCAAACTTATTAAGTTCAGCTCCTGGATAAGAGAAACTATGGCGAATAACCCC
>MumuKlk1b1
GTCCAGTCTCGAATAGTTGGAGGATTTAAATGTGAGAAGAACTCCCAGCCCTGGCATGTGGCTGTGTAC------CGCTACAAGGAATATATATGCGGGGGAGTCCTGTTGGATGCCAACTGGGTTCTCACAGCTGCCCACTGCTAT---------TATGAAAAGAACAACGTTTGGCTGGGCAAAAACAACCTATACCAAGATGAACCCTCTGCT------CAGCACCGATTAGTCAGCAAAAGCTTCCTTCACCCTTGCTACAACATGAGCCTCCATCGGAAC---------------------------------CGCATCCAAAATCCTCAGGACGACTACAGCTATGACCTGATGCTGCTCCGCCTCAGCAAGCCTGCTGAC---ATCACAGATGTTGTGAAGCCCATCGCCCTGCCCACTGAGGAGCCCAAGCTGGGGAGCACATGCCTTGCCTCAGGCTGGGGCAGCATT---------ATACCTGTCAAGTTC------------------------------------------------------------------------------------------------CAATATGCAAAAGATCTCCAGTGTGTGAACCTCAAGCTCCTGCCTAATGAGGACTGTGACAAAGCCTATGTACAGAAAGTCACAGATGTCATGCTGTGTGCAGGAGTGAAGGGTGGAGGCAAAGACACTTGTAAGGGAGACTCAGGAGGCCCACTGATCTGTGATGGTGTTCTCCAAGGTCTCACATCATGGGGCTATAACCCATGTGGTGAACCCAAAAAGCCGGGCGTCTACACCAAACTTATTAAGTTCACCTCCTGGATCAAAGACACTTTGGCCCAAAACCCC
>MumuKlk1b9
GTCCACTCTCGAATTGTTGGAGGATTTAAATGTGAGAAGAATTCCCAACCCTGGCATGTGGCTGTGTAC------CGTTACAACGAATATATATGCGGGGGTGTCCTGTTGGATGCCAACTGGGTTCTCACAGCTGCCCACTGCTAT---------TACGAAGAGAACAAGGTTTCCCTAGGAAAAAACAACCTATACGAAGAGGAACCCTCTGCT------CAGCACCGATTGGTCAGCAAAAGCTTCCTTCACCCTGGCTACAACAGGAGCCTCCATAGAAAC---------------------------------CACATCCGACATCCTGAGTATGACTACAGCAATGACCTGATGCTGCTCCGCCTCAGCAAGCCTGCTGAC---ATCACAGATGTTGTGAAGCCCATCGCCCTGCCTACTGAGGAGCCCAAGCTGGGGAGCACATGCCTTGCCTCAGGCTGGGGCAGCACT---------ACACCTTTCAAGTTC------------------------------------------------------------------------------------------------CAAAATGCAAAAGATCTCCAGTGTGTGAACCTCAAGCTCCTGCCTAATGAGGACTGTGGCAAAGCCCACATAGAGAAGGTGACAGATGTCATGCTGTGTGCAGGAGAGACAGATGGAGGCAAAGACACTTGCAAGGGAGACTCAGGAGGCCCACTGATCTGTGATGGTGTTCTCCAAGGTATCACATCATGGGGCTTTACCCCATGTGGTGAACCCAAAAAGCCGGGCGTCTACACCAAACTTATTAAGTTTACCTCCTGGATCAAAGACACTATGGCAAAAAACCTC
>MumuKlk1b3
GTCCAGTCTCGAATTGTTGGAGGATTTAAATGTGAGAAGAATTCCCAACCCTGGCATGTGGCTGTGTAC------CGATACACCCAATATTTATGCGGGGGTGTCCTGTTGGACCCCAACTGGGTTCTCACAGCTGCCCACTGCTAT---------GACGACAACTACAAGGTTTGGCTGGGCAAAAACAACCTATTCAAGGATGAACCATCTGCT------CAGCACCGATTTGTCAGCAAAGCCATCCCTCACCCTGGCTTCAACATGAGCCTCATGAGGAAG---------------------------------CACATCCGATTCCTTGAGTATGACTACAGCAATGACCTGATGCTGCTCCGCCTCAGCAAGCCTGCTGAC---ATCACAGATACTGTGAAGCCCATCACCCTGCCCACTGAGGAGCCCAAGCTGGGGAGCACATGCCTAGCCTCAGGCTGGGGCAGCATT---------ACACCCACCAAATTC------------------------------------------------------------------------------------------------CAATTCACAGATGATCTCTACTGTGTGAACCTCAAGCTCCTGCCTAATGAGGACTGTGCCAAAGCCCACATAGAGAAGGTGACAGATGCCATGCTGTGTGCAGGAGAGATGGATGGAGGCAAAGACACTTGCAAGGGTGACTCAGGAGGCCCACTGATCTGTGATGGTGTTCTCCAAGGTATCACATCATGGGGCCATACCCCATGCGGTGAACCTGATATGCCAGGCGTCTACACCAAACTTAATAAGTTTACCTCCTGGATAAAAGACACTATGGCAAAAAACCCC
>MumuKlk1b11
GTCCAGTCTCGAATTGTTGGAGGATTTAACTGTGAGAAGAATTCCCAACCCTGGCATGTGGCTGTGTAC------CGCTACAACAAATATATATGCGGGGGAGTCCTGTTGGACCGTAACTGGGTTCTCACAGCTGCCCACTGCCAT---------GTCAGCCAGTATAATGTTTGGCTGGGCAAAACAAAGCTATTCCAACGTGAACCCTCTGCT------CAGCACCGAATGGTCAGCAAAAGCTTCCCCCACCCTGACTACAACATGAGCCTCCTCATAATC---------------------------------CACAACCCAGAACCTGAGGACGATGAGAGCAATGACCTGATGTTACTACGCCTCAGCGAGCCAGCTGAC---ATCACAGATGCTGTGAAGCCCATCGCCCTGCCCACTGAGGAGCCCAAGCTGGGGAGCACATGCCTAGTCTCAGGCTGGGGCAGCATT---------ACACCCACGAAATTC------------------------------------------------------------------------------------------------CAAACCCCAGATGATCTCCAGTGTGTGTCCATCAAGCTCCTGCCTAATGAGGTCTGTGTCAAAAACCACAATCAAAAGGTGACAGATGTCATGTTGTGTGCAGGAGAGATGGGTGGAGGCAAAGATACTTGCAAGGGTGACTCAGGAGGCCCACTGATCTGTGATGGTGTTCTCCATGGTATCACAGCATGGGGCCCTATCCCATGTGGCAAACCCAATACGCCGGGAGTCTACACAAAACTTATTAAGTTTACCAACTGGATAAAAGACACTATGGCAAAAAACCCC
>MumuKlk1b21
GTCCAGTCTCGAATTGTTGGAGGATTTAACTGTGAGAAGAATTCTCAACCCTGGCATGTGGCTGTGTTC------CGCTACAACAAATATATATGCGGGGGAGTCCTGTTGAACCCCAACTGGGTTCTCACAGCTGCCCACTGCTATGGCAATGCCACCAGCCAGTATAATGTTTGGCTGGGCAAAAACAAGCTATTCCAACATGAATCCTCTGCT------CAGCACCGATTGGTCAGCAAAAGCTTCCCTCACCCTGACTACAACATGAGCCTCATGAATGAC---------------------------------CACACCCCACATCCTGAGGATGACTACAGCAATGACCTGATGTTACTACGCCTCAGCAAGCCTGCTGAC---ATCACAGATGCTGTGAAGCCCATCGACCTGCCCACTGAGGAGCCCAAGCTGGGGAGCACATGCCTAGCCTCAGGCTGGGGCAGCATT---------ACACCCACGAAATGTGAGTCTGCTCCAAGAAACATAGCTAGGTGTAGGGGAGGTGCAGAGGGGCCTGGACTGGGCCCTGTTCACCACCCACTTTCCCTGTCATCCACAGGGCAAATCCCAAATGATCTCCAGTGTGGGTTCATCAAGCCCCTGCCTAATGAAAATTGTGCCAAAGCCTACATACATAAAGTCACAGATGTCATGCTGTGTGCAGGAGAGATGGGTGGAGGCAAAGACACTTGTGCGGGTGACTCAGGAGGCCCACTGATCTGTGATGGTGTTCTACAAGGTATCACATCATGGGGCTCTATCCCATGCGCTAAACCCAATGCGCCGGCCATCTACACCAAACTTATTAAGTTTACCTCCTGGATAAAAGACACTATGGCCAAAAACCCC
>MumuKlk1b24
GTCCAGTCTCGTGTGGTTGGAGGATTCAAATGTGAGAAGAATTCCCAACCCTGGCATGTGGCTGTGTTC------CGCTACAACAAATATATATGCGGGGGAGTCCTGTTGAACCCCAACTGGGTTCTCACAGCTGCCCACTGCTATGGCAATGCCACCAGCCAGTATAATGTTTGGCTGGGCAAAAACAAGCTATTCCAACGTGAACCCTCTGCT------CAGCACCGATGGGTCAGCAAAAGCTTCCCTCACCCTGACTACAACATGAGCCTCCTGAATGAT---------------------------------GACATCCCGCAACCTAAG---GACAAGAGCAATGACCTGATGCTGCTCCGTCTCAGCGAGCCTGCTGAC---ATCACAGATGCTGTGAAGCCCATCGACCTGCCCACTGAGGAGCCCAAGCTGGGGAGCACATGCCTAGCCTCAGGCTGGGGCAGCATT---------ACACCCACGAAATGG------------------------------------------------------------------------------------------------CAAAAGCCAAATGACCTTCAGTGTGTGTTCATCAAGCTCCTGCCCAATGAGAACTGTACCAAACCCTACTTACATAAAGTCACAGATGTCATGCTGTGTGCAGGAGAGATGGGTGGAGGCAAAGACACTTGTGCGGGTGACTCAGGAGGCCCACTGATCTGTGATGGTATTCTCCACGGTATCACATCATGGGGTCCTGTCCCATGTGGTAAACCCAATGCGCCGGCCATCTACACCAAACTTATTAAGTTTGCCTCCTGGATAAAAGACACTATGGCCAAAAACCCC
>MumuKlk1b27
GTCCAGTCTAGAATAATTGGAGGATTTAAATGTAAGAAGAATTCTCAACCCTGGCATGTGGCTGTGCTC------CGCTCCAACAAATATATATGCGGGGGAGTCCTGTTGGACCCCAACTGGGTTCTCACAGCTGCCCACTGCTATGGCAATGACACCAGCCAGCATAATGTTTGGCTGGGCAAAAACAAGCTATTCCAACGTGAACCCTCTGCT------CAGCACCGATGGGTCAGCAAAAGCTTCCCCCACCCTGACTACAACATGAGCCTCCTGAATGAC---------------------------------CACATCCCACATCCTGAG---GACAAGAGCAATGACCTGATGCTGCTCCGTCTCAGCAAGCCTGCTGAC---ATCACAGATGCTGTGAAGCCCATCGACCTGCCCACTGAGGAGCCCAAGCTGGGGAGCACATGCCTAGCCTCAGGCTGGGGCAGCATT---------ACACCCACAAAATAC------------------------------------------------------------------------------------------------CAAATCCCAAATGATCTTCAGTGTGTGTTCATCAAGCTCCTGCCCAATGAGAACTGTGCCAAAGCCTACGTACATAAAGTCACAGATGTCATGCTGTGTGTAGGAGAGACGGGTGGAGGCAAAGGCACTTGCAAGGGTGACTCAGGAGGCCCACTGATCTGTGATGGTGTTCTCCACGGTATCACATCATGGGGCTCTATCCCATGCGCTAAACCCAATGCGCCAGGCGTCTTCACAAAACTTATTAAGTTTACCTCCTGGATAAAAGACACTATGGCAAAAAACCCC
>MumuKlk1b22
GTCCAGTCTCGAATACTTGGAGGATTTAAATGTGAGAAGAATTCCCAACCCTGGCAGGTGGCTGTGTAC------TACTTAGATGAGTACCTATGCGGGGGAGTCCTGTTGGACCGCAACTGGGTTCTCACAGCTGCCCACTGCTAT---------GAAGACAAGTATAATATTTGGCTGGGCAAAAACAAGCTATTCCAAGATGAACCCTCTGCT------CAGCACCGATTGGTCAGCAAAAGCTTCCCTCATCCTGACTTCAACATGAGCCTCCTC---------------------------------------CAAAGTGTACCTACTGGGGCCGACTTAAGCAATGACCTGATGCTGCTCCGCCTCAGCAAGCCTGCTGAC---ATCACAGATGTTGTGAAGCCCATCGACCTGCCCACTACGGAGCCCAAGCTGGGGAGCACATGCCTAGCCTCAGGCTGGGGCAGCATT---------AACCAGTTAATATAC------------------------------------------------------------------------------------------------CAAAACCCAAATGATCTCCAGTGTGTGTCCATCAAGCTCCATCCTAATGAGGTCTGTGTGAAAGCCCATATACTGAAGGTGACAGATGTCATGCTGTGTGCAGGAGAGATGAATGGAGGCAAAGACACTTGTAAGGGAGACTCAGGAGGCCCACTGATCTGTGATGGTGTTCTACAAGGTATCACATCATGGGGCTCTACCCCATGTGGTGAACCCAATGCACCGGCCATCTACACCAAACTTATTAAGTTTACCTCCTGGATAAAAGACACTATGGCCAAAAACCCC
>Hosa_KLK2
ATCCAGTCTCGGATTGTGGGAGGCTGGGAGTGTGAGAAGCATTCCCAACCCTGGCAGGTGGCTGTGTAC------AGTCATGGATGGGCACACTGTGGGGGTGTCCTGGTGCACCCCCAGTGGGTGCTCACAGCTGCCCATTGCCTA---------AAGAAGAATAGCCAGGTCTGGCTGGGTCGGCACAACCTGTTTGAGCCTGAAGACACAGGC------CAGAGGGTCCCTGTCAGCCACAGCTTCCCACACCCGCTCTACAATATGAGCCTTCTGAAGCAT---------------------------------CAAAGCCTTAGACCAGATGAAGACTCCAGCCATGACCTCATGCTGCTCCGCCTGTCAGAGCCTGCCAAG---ATCACAGATGTTGTGAAGGTCCTGGGCCTGCCCACCCAGGAGCCAGCACTGGGGACCACCTGCTACGCCTCAGGCTGGGGCAGCATC---------GAACCAGAGGAGTTC------------------------------------------------------------------------------------------------TTGCGCCCCAGGAGTCTTCAGTGTGTGAGCCTCCATCTCCTGTCCAATGACATGTGTGCTAGAGCTTACTCTGAGAAGGTGACAGAGTTCATGTTGTGTGCTGGGCTCTGGACAGGTGGTAAAGACACTTGTGGGGGTGATTCTGGGGGTCCACTTGTCTGTAATGGTGTGCTTCAAGGTATCACATCATGGGGCCCTGAGCCATGTGCCCTGCCTGAAAAGCCTGCTGTGTACACCAAGGTGGTGCATTACCGGAAGTGGATCAAGGACACCATCGCAGCCAACCCC
>Hosa_KLK3
ATCCTGTCTCGGATTGTGGGAGGCTGGGAGTGCGAGAAGCATTCCCAACCCTGGCAGGTGCTTGTGGCC------TCTCGTGGCAGGGCAGTCTGCGGCGGTGTTCTGGTGCACCCCCAGTGGGTCCTCACAGCTGCCCACTGCATC---------AGGAACAAAAGCGTGATCTTGCTGGGTCGGCACAGCCTGTTTCATCCTGAAGACACAGGC------CAGGTATTTCAGGTCAGCCACAGCTTCCCACACCCGCTCTACGATATGAGCCTCCTGAAGAAT---------------------------------CGATTCCTCAGGCCAGGTGATGACTCCAGCCACGACCTCATGCTGCTCCGCCTGTCAGAGCCTGCCGAG---CTCACGGATGCTGTGAAGGTCATGGACCTGCCCACCCAGGAGCCAGCACTGGGGACCACCTGCTACGCCTCAGGCTGGGGCAGCATT---------GAACCAGAGGAGTTC------------------------------------------------------------------------------------------------TTGACCCCAAAGAAACTTCAGTGTGTGGACCTCCATGTTATTTCCAATGACGTGTGTGCGCAAGTTCACCCTCAGAAGGTGACCAAGTTCATGCTGTGTGCTGGACGCTGGACAGGGGGCAAAAGCACCTGCTCGGGTGATTCTGGGGGCCCACTTGTCTGTAATGGTGTGCTTCAAGGTATCACGTCATGGGGCAGTGAACCATGTGCCCTGCCCGAAAGGCCTTCCCTGTACACCAAGGTGGTGCATTACCGGAAGTGGATCAAGGACACCATCGTGGCCAACCCC
>Calu_KLK2
TTCCAGCCCCGGATCATAGGAGGCAGGGAATGTTTGAAGAATTCTCAGCCCTGGCAGGTGGCTGTGTAC------CATAATGGTGAATTTGCTTGTGGGGGTGTCCTGGTACACCCAGAGTGGGTGCTCACAGCTGCCCACTGTGCA---------AACAGTAATTGTGAGGTCTGGCTGGGTCGCCACAACCTGTCGGAGTCGGAAGATGAAGGC------CAGTTAGTCCAAGTCAGAAAAAGCTTCATACATCCACTCTACAAAACGAAGGTCCCTAGA------------------------------------GCCGTCATCCGTCCAGGGGAAGATAGAAGCCATGACCTCATGCTGCTGCACCTGGAAGAGCCCGCCAAG---ATAACAAAAGCTGTGAGGGTGATGGACCTGCCCAAAAAGGAACCTCCATTGGGGAGTACCTGCTATGTCTCTGGATGGGGCAGCACT---------GATCCAGAAACGATT------------------------------------------------------------------------------------------------TTTCACCCAGGGAGTCTCCAGTGTGTGGACCTCAAACTCCTGTCCAATAATCAATGTGCAAAAGTATACACTCAAAAGGTGACAAAGTTCATGCTGTGTGCTGGTGTCTTGGAGGGTAAAAAAGATACCTGCAAGGGTGACTCAGGAGGCCCTCTGATATGTGATGGTGAATTGGTAGGTATCACATCATGGGGGGCTACTCCATGTGGCAAGCCTCAAATGCCATCCTTGTATACCAGGGTGATGCCTCATCTGATGTGGATCAAGGACACCATGAAAGCCAACACC
>EreuK1a
ATTCAGTCCCGGATCATTGGAGGTTGGGAGTGTGAGAAGCATTCCCACCCCTGGATGGTGGCCCTGTAC------CACAATGGCTTCTTCAAATGTGGGGGTATTCTGGTGCACCCCCAGTGGGTGCTCACAGCTGCCCACTGCGTA---------GGAAAGAATTATCAGCTCAGGCTGGGTCACCACAGCCTGAATGAGCGCAACGACAGGGGC------CAGCTCGCCCATGTCAGGGGTAGCTTCCCGCATCCGCTCTACAACATGAGCCTGAGGAAGAAA---------------------------------CACAGGCCCCAGCCCGGGGACGACTACAGCCACGACCTCATGCTGCTCCGCACGGCAAAGCCTGTGCAG---ATCACAGACACCGTGCAGGTCCTGGAGCTGCCCACCCGGGAGCCCGCTGTGGGGAGCAGCTGCTATGCCCTGGGCTGGGGCAGCGTC---------AACCCGGTTAACTTG------------------------------------------------------------------------------------------------TCACTCCCACCGACTCTCCAGTGTGTGGACCTCAGGCTGCTGCCCAGGGCCATCTGTGCCCACAGCTACAAAGAGAAAGTGACAGGCTCCATGCTGTGTGCTGGCGTCCTGTTGGGTGGCAAAGACACCTGCCTGGGTGACTCCGGAGGCCCCCTGATCTGCGAGGGAGTGTTTCACGGCATCACGTCCTGGGGTGGCAGGCCCTGTGCCAAGCGCCAGTTTCCTGCCTTGTACACCAAGCTGATGTCTCACCGCGAGTGGGTCCAGGGCACCATCTCCCAAAACTCC
>Oran_A_14
GCCCAGGTTCGCATCCTGGGGGGCCAGGAGTGCCCCCCCAATTCACACCCCTGGCAGGTGGCGCTCTAC------TACTTCTCTGATTTCGTGTGCGGGGGCGTCCTCATTGACAGCAATTGGGTGCTCACGGCGGCACACTGCCAA---------GTCCAACATTACCAGGTCTGGCTGGGCCGCCGACTTCGCTGGAGGACGACGAGGAGGGGCGGGGTCAGTTCGTCCTGGTCAAAGGCCAGCTTCCCCCATCCTGACTTCAACATGAGCCTCGTGGGGCAG---------------------------------CAAGAGAATCCTGAGGAGCTGGACTACAGCCACGACATCATGCTCCTGCAGCTGGCCGAGCCGGCGCAG---TTCAACTCCTACATCCAGCCCCTCACGCTCCCCAAGGCAGTCGTCTCTACGGACACCACCTGCTGGACCTCGGGCTGGGGCAGCATC---------TCGAGCAACTCGGCC------------------------------------------------------------------------------------------------ATCTTCCCAAGTGAACTGCAGTGCGTGGAGCTGCAAATTCTGCCTAACGAGATATGTGATCTGGCCCACCCAGAGAAGGTGACGGAGTTCATGCTGTGTGCGGGATTAATGCAAGGGGGCAAGGACAGTTGTCAGGGAGACTCAGGAGGCCCCTTGATTTGTAACAACACCCTCCAGGGCATCACGTCCTGGGGTCACTTCCCCTGTGGCCTCCCGGGCAAGCCGGGCCTCTCCACCAAGGTGTTTGCATATCTGGACTGGATTGCCAAAACCATGGAAGACAAC---
