# Supplementary material for: Co-option of the same ancestral gene family gave rise to mammalian and reptilian toxins
Source: BMC Biol. 2021 Dec 23;19:268. doi: 10.1186/s12915-021-01191-1 (PMC8705180; doi:10.1186/s12915-021-01191-1)
Supplement: Supplementary file 13 — Additional file 13. – Genome accessions. [file 12915_2021_1191_MOESM13_ESM.xlsx]

## Sheet: Sheet1
Species	NCBI Accession/Source/Study
Alligator sinensis	ASM45574v1
Anolis carolinensis	AnoCar2.0
Canis lupus	CanFam3.1
Crotalus viridis	UTA_Croir_3.0
Danio rerio	GRCz11
Eublepharis macularis	https://doi.org/10.1186/s13742-016-0151-4
Homo sapiens	GRCh38.p12 Primary Assembly
Lacerta agilis	rLacAgi1
Mus musculus	C57BL/6J
Naja naja	NN01
Ornithorhynchus anatinus	mOrnAna1.p.v1
Pelodiscus sinensis	PelSin_1.0
Phascolarctos cinereus	phaCin_unsw_v4.1
Protobothrops mucrosquamatus	P.Mucros_1.0
Pseudonaja textilis	EBS10Xv2-PRI ULFR01000116.1
Solenodon paradoxus	SolPar_v1_BIUU
Thamnophis elegans	rThaEle1
Varanus komodoensis	ASM479886v1
Xenopus tropicalis	UCB_Xtro_10.0
