# Supplementary material for: Co-option of the same ancestral gene family gave rise to mammalian and reptilian toxins
Source: BMC Biol. 2021 Dec 23;19:268. doi: 10.1186/s12915-021-01191-1 (PMC8705180; doi:10.1186/s12915-021-01191-1)
Supplement: Supplementary file 14 — Additional file 14. – Alignment of all sequences for main phylogeney. [file 12915_2021_1191_MOESM14_ESM.txt]

>gzmk_Rhincodon_typus_GeneID=109917821
EIIGGHDVKAYSRPYMVSIQVNNQHVCGGTLIQAKWVLTAANCAKKKATVVLGARSLQKKDNIKQTISVKNIFPHPEFK-DKIENDIMLLELAQAADVKKGVETLKLPTKDVKAGVKCRIIGWGQTSPRDKKQSDTLKEATISVIDRKTCNKYYNGVITDNMICAGDKKGRKDSCLGDAGGPLMCKEVIVGIASAGS-SCAIARHPGIYTRLTKYLTWVKKTIGVV
>Erinaceus_europaeus_GeneID=103126417
QIIGGHEARPHSRPYMAYLNIMFYTLCGGFLIRKDFLLTAAHCQGSSYKIILGAHDIQKKEKTQQVISVSRAIPHPDYNSKNFSNDIMLLKLAKKVKMTSAVKPLKLPNDRVRPGQVCSVAGWGRTSARWKKYPDTLQEVKLTLLEDEECGSRFNHYNNAIQLCAGDPNDDKASFQGDSGGPLVCNNMAQGIVSFGRK---DGTPPRVYTKISSFLPWIKKTMRNS
>Alligator_sinensis_GeneID=112549762
KVIEGYPCQPNSQPWQAYL--QGSTFCGGVLLNRHWVLTPAHCKMAAQLVRLGVHNRRLPSLMEQRHRVIKTIVHPNYNPQTYNNDIMLMRLQRPVVVTKSVQPVALPRACPRAGQSCLVSGWGTTHSPGAIYPNILQCAQLQILSNEFCRKAYGAWFTPNMMCAGIPGRRVDSCQGDSGGPLTCGRVLQGIVSWGPPVCGRPNEPGVYTRVCNYLSWIRDIINGN
>Pelodiscus_sinensis_GeneID=102463197
EIIGGKEARPHSRPYMAFLEIEETFGCGGYLVAKDFVLTAAHCQGDNITVTLGAHDISQQEESQQVIPVQCQIPHTQYNNQTRSNDIMLLKLRHKAELTPAVKVIALPR-KIRKPAKCSIAGWGKINEKNSTSSPTLQEVELKIMENGACQSRYRNFNPSSMLCVGDPTEEKASFQGDSRGPLVCDGKPQGIVSYGRK---DGSAPQVFTKVSKYVPWIKKMLHRL
>CFD_Canis_lupus familiaris_GeneID=485095_isoform=X1
RILGGSEAESHARPYMASVQVDGKHVCGGFLVSERWVLSAAHCLDGKVRVLLGAHSLSQPEPSKRWYDVLRAVPHPDSRRDTIEHDLLLLQLSEDAELGPAVQPLRWQRRDVAAGTRCDVAGWGVVSHTG-RRPDRLQHLILPVLDRATCNTYHDGTITERMMCAES--NRRDSCKGDSGGPLVCGGVAEAVVTSGSRVCGNRKKPGIYTRVASYAAWIDGVMAGG
>PRSS3_Homo_sapiens_GeneID=5646_isoform=X1
KIVGGYTCEENSLPYQVSLN-SGSHFCGGSLISEQWVVSAAHCYKTRIQVRLGEHNIKVLEGNEQFINAAKIIRHPKYNRDTLDNDIMLIKLSSPAVINARVSTISLPTTPPAAGTECLISGWGNTLSFGADYPDELKCLDAPVLTQAECKASYPGKITNSMFCVGFLEGGKDSCQRDSGGPVVCNGQLQGVVSWGH-GCAWKNRPGVYTKVYNYVDWIKDTIAAN
>Xenopus_tropicalis_GeneID=496767
RIVGGREARAHSRPYIASLQIRGFHFCGGALINEKWVLTAAHCMVDSVRVVLGAHNLQRPDSLVQEFRVQESVQNPEYNPTTFQNDIHLLKLNDSAVITSGVRTIRLPVSDVAPRSNCSVAGWGDINDFG-TSPRALMQTNADIISRQACNRSWGGAITNTMLCAATPGLAKGFCSGDSGGPLVCRNRLEGAVSFSGRFCGNAMFPDVYTRVSSYLPWIETVIRQN
>SopaK6
KVLQGGPCTKTSHPFQAALFFDGHLLCGGVLIHRQWVLTAAHCKRPNLHVYLGKHNLTRAESSQEHSRVARFVVHPGYNPSTHDQDIMLLRLDKPVRFAERIQPLAPETDCSAGHNSCYILGWGKTANG--DYPEVIQCASVRLVPRAECERAYPRQITPSMVCAGDEKYGKDSCQGDSGGPLVCGGRLRGLVSWGNIPCGSKERPGVYTNVCRYSQWIQSIVGTY
>Protobothrops_mucrosquamatus_GeneID=107291374
RIVGGYMMAPHSSKYLVSLKRTGFHFCGGALVSRSWVLTAAHCKTGQMLIVAGEYSLSIFEGTEQIFRPARMVLHPDYSASSKNADIMLIKLSRPVAYSPFVSIVPVPRTKVRAGRFCQVSGWGYTTPIGGRTSDTLRSVHLPLVSTCKCNASYAGYITENMICAGFRRGGKDACQGDSGGPLVCDGRVFGIVSWGH-SCASPGYPGVYTAVANFQKWIYKTIFQK
>Danio_rerio_GeneID=110439063
SIVDGQEAKPHSRPYMVSVQLFGQNICAGFLISDRFVLTAAQCWNKALTVVVGAHDLRKCQHSK-HFKVMCHITHPEFNSKTFENDIMLLKLKRKVPLNNKIRPISLPKERFKADTLCSVAGWGRLWTDG-PVSDLLLEAKTAIVNDAECKLRWGYYVPSMMICAF---GHGGSCNGDGGGPLVCGNTAVGITIFRDRLCNSRLLPNVYTKISAYVPWIRSIIGNV
>MumuKlk1b21
RIVGGFNCEKNSQPWHVAVFRYNKYICGGVLLNPNWVLTAAHCYTSQYNVWLGKNKLFQHESSAQHRLVSKSFPHPDYNEDDYSNDLMLLRLSKPADITDAVKPIDLPTEEPKLGSTCLASGWGSITPTKCQIPNDLQCGFIKPLPNENCAKAYIHKVTDVMLCAGEMGGGKDTCAGDSGGPLICDGVLQGITSWGSIPCAKPNAPAIYTKLIKFTSWIKDTMAKN
>Calu_KLK5
RIVNGTDCEKNAQPWQGALLLPNKLYCGAVLVNPQWLLTAAHCRKPFFRIRLGHHSLSPYEAGQQLFKGIKSIPHPGYSHPGHSNDLMLIKLNRKIRETQRVKPINISSKCPSAGTSCMVSGWGTTNSPNVQFPKVLQCLNITVLSDDRCRKAYPRQIDSTMFCAGD-EAGRDSCQGDSGGPVVCNGSLQGLVSWGDFPCAQPNRPGVYTNLCQFTKWIKDTIQSN
>SopaK5
RIVNGTGCPKDSQPWQGALLMSNQLYCGAVLVDPQWLLTAAHCRKPFIRIRLGHHSHSPYESGQQLFQGVKSIPHPGYSYPSHSNDLMLIKLNRKIRVSPAVKPIRLSSRCPPVGSSCLVSGWGTTSSPQVNYPKVLQCLNITVLSQNRCKAAYPGQIDNTMFCAGD-EAGRDSCQGDSGGPVVCNNTLQGLVSWGDFPCAKPNRPGVYTRLCHFNNWIKNTIQSN
>Mumu_Klk5
RIVNGSDCQKDAQPWQGALLLPNKLYCGAVLISPQWLLTAAHCRKPVFRIRLGHHSMSPYESGQQMFQGIKSIPHPGYSHPGHSNDLMLIKMNRKIRDSHSVKPVEIACDCATEGTRCMVSGWGTTSSSHNNFPKVLQCLNITVLSEERCKNSYPGQIDKTMFCAGD-EEGRDSCQGDSGGPVVCNGKLQGLVSWGDFPCAQRNRPGVYTNLCEFVKWIKDTMNSN
>KLK5_Homo_sapiens_GeneID=25818
RIINGSDCDMHTQPWQAALLLPNQLYCGAVLVHPQWLLTAAHCRKKVFRVRLGHYSLSPYESGQQMFQGVKSIPHPGYSHPGHSNDLMLIKLNRRIRPTKDVRPINVSSHCPSAGTKCLVSGWGTTKSPQVHFPKVLQCLNISVLSQKRCEDAYPRQIDDTMFCAGD-KAGRDSCQGDSGGPVVCNGSLQGLVSWGDYPCARPNRPGVYTNLCKFTKWIQETIQAN
>Hosa_KLK5
RIINGSDCDMHTQPWQAALLLPNQLYCGAVLVHPQWLLTAAHCRKKVFRVRLGHYSLSPYESGQQMFQGVKSIPHPGYSHPGHSNDLMLIKLNRRIRPTKDVRPINVSSHCPSAGTKCLVSGWGTTKSPQVHFPKVLQCLNISVLSQKRCEDAYPRQIDDTMFCAGD-KAGRDSCQGDSGGPVVCNGSLQGLVSWGDYPCARPNRPGVYTNLCKFTKWIQETIQAN
>EreuK5
RIVNGSECEKNHQPWQGALLFSNQLYCGAVLVNPQWLLTAAHCHKSSIKIRLGHHSLSPYESGQQLFQGIKSIPHPGYSHPGHSNDLMLIKLNRKIRESEAVRPIDVGKQCPSTGTNCQVSGWGTTSSPQVHFPKALQCLNITVLSEERCKAAYPGQIDATMFCAGD-QVGRDSCQGDSGGPVICNGVLQGLVSWGDFPCGQPNKPGVYTRLCYFSKWIENTINSN
>PRSS57_Canis_lupus familiaris_GeneID=485099
RIIGGHEVTPHSRPYMVSVKFGGQHQCGGFLLRARWVVSAAHCFPRMGLVVLGAHVLRTWEPTQQVFGISAVIRHPDYQPATHANDICLLQLNGSATLGPAVGLLPLPRAPLKVGARCRVAGWGSVSDFE-DLPPGLMEAEVRVLGLDACNGSWRGQLSPAMLCTRSGDRRRGFCSADSGGPLVCRNRAHGLVSFSGLWCGDPRTPDVYTQVSAFVSWIWDVVRGP
>Latimeria_chalumnae_GeneID=106701818
KIVGGYECRKNSVPYQVSLN-AGYHFCGGSLIDNQWVVSAAHCYKSRIQVRIGEHNIDLSEGSEQYINAAKIIKHPRYSSRNMDNDIMLIKLSGPVSLNSYARAVPLPSSCAGAGTMCLISGWGNTLSNGVNYPSMLQCLNAPILTTTQCQNAYPGMITNNMICIGYLEGGKDSCQGDSGGPVVCNGQLQGVVSWGY-GCADRNHPGVYTKVCNYVSWIRDTMARN
>Pesi_B_08
FKLRGQPC----------IFDRSRYNCGATLISQRWVLTAAHCHTGPIHVRLGKYNLYTREGSEQHRAVAKALIHPGYNCTDHNNDIMLLKLHTPAALNRYVQPLGLASRCAEPGKQCSISGWSNAINAQENVSVILYCSTVHTISDEQCAADFPGHVNGNMLCAGLRGGGTDSCEGDSGGPLVCDGKLQGVVSWGDVPCLSTLKPGVYMNVCKYYNWLLATMWAN
>Rhincodon_typus_GeneID=109917820
EIIGGNEVKPHSKPYMASIQVSFIHFCGGALIRNRWILTAAHCVKGRVQVVLGAHSLSQNEISQQKIQVKKQIPHQGFNRKSPENDIMLLELSSEANINKYVSLLKLPNPDVKPGTFCKVAGWGITDEHSNSPSDTLQQVKLKVIDRDICNDYYNQFVTKDMICAGDSKGRRDSCKGDSGGPLICNKKYKGIVSYGR-GCADPKKPGIYTLISKYLDWIAKIIGAH
>Prss57_Mus_musculus_GeneID=73106
YIVGGHEVTPHSRPYMASVSFEGHHYCGGFLIHTHWVVSAAHCFPSMGLVVLGAHALLAPEPTQQTFSIAAAVSHPDFQPATQANDICLLRLNGSAVLGPAVRLLRLPRAPPAAGTRCHVSGWGFVSDFE-EPPPGLMEVEVRILDLSVCNSSWQGQLNPAMLCTHSGDRRRGFCSADSGGPLVCGRRAHGLVSFSGLWCGDPKTPDVYTQVSAFVTWIWDVVRAS
>Pelodiscus_sinensis_GeneID=102461598
EIIGGHEAEPHSRPYMAFLEIEKSFRCGGFLVAEDFVLTAAHCWGEEITVLLGAHDVSEEEDSQQVIPVRRQIPHPEFNQKTLKNDIMLLQLTRRVKLTQAVGLLQLTSRRRRPYPTCSVAGWGQTGLNVR--TDVLQEADLVVVNDAFCQHRYLYYFPSSMLCVGDPEHDQSIFVGDSGGPLVCGGVAEGIVSKCIG---SKIPPTVFTRISHFLPWIKANLPEQ
>GZMM_Alligator_sinensis_GeneID=102386315
RIVGGQEAKPHSLPYMAYLRKS---FCGGILVEPDWVLTAAYCIGS-SMVILGAHDISILEKTQQRFTVQSVHPHPNYNSRTQKDDIALLKLHEKATITAFVKVIRLPKSTLHKGTKCSTAGWGLN--DQEKPSNKLHKKDVIVHSWKDCSQLY-PSLSKKSICAGSNSRNRDSNTGDEGNPLICNEVPQGILSQMPS-----RPPAFYTLISPYYNWIQETKRKA
>Danio_rerio_GeneID=110439067
GIEDGTEAKPHSRPYMVSLQKNSRHICGGFLITEQFVLTAAHCWGDVITVGVGAHDLSGNEIYD-TFEVTSYIPHPEYKLNSDRNDIMLLKLNKKVRLSHNVGLMSLPKEDVKADTLCSVAGWGRLWLKG-PRPDRLRKAETVIVNDAECERRWNNYKASKMICAY---GHGGTCSGDSGGPLVCNNTAVGITSFGDRLCNSRLFPNVYTRISAYLLWIHNITGNV
>PRSS57_Homo_sapiens_GeneID=400668_isoform=1 precursor
QIIGGHEVTPHSRPYMASVRFGGQHHCGGFLLRARWVVSAAHCFLRTGLVVLGAHVLSTAEPTQQVFGIDALTTHPDYHPMTHANDICLLRLNGSAVLGPAVGLLRPPGAPPTAGTRCRVAGWGFVSDFE-ELPPGLMEAKVRVLDPDVCNSSWKGHLTLTMLCTRSGDHRRGFCSADSGGPLVCRNRAHGLVSFSGLWCGDPKTPDVYTQVSAFVAWIWDVVRRS
>Phci_A_11
KGLGGEECAPHSQPWQVALFEGNRFNCGASLISSKWLLTAAHCITGNMRVRLGEHNLRVWEGVEQLRGVAYAFPHPRYKNRGHHDDIMLLRLTRPASLSDSVRPVALPTRCPRHGEQCVVSGWGLVTESRVKLPDTLHCANISIISAASCDKDYRGQVTDTMVCAGVAGGGTDSCEGDSGGPLICGGMLQGIVSWGDVPCDTTAKPGVYTKVCKYLGWIRDVMKKY
>ELANE_Canis_lupus familiaris_GeneID=442980
EIVGGRPAQPHAWPFMVSLQRRGGHFCGGTLIAPNFVMSAAHCVFRSVVVVLGAHDLGERESTRQLFAVQRVFEN-GFDPVRLVNDIVLLQLNGSATINANVQVARLPAQGVGNGVQCLAMGWGQLGTAQ-PPPRILQELNVTVVT-TLCR--------RSNVCTLVPRRRAGICFGDSGGPLVCNGLIQGIDSFIRGSCASGFFPDAFAPVAQFVDWINSIIRRP
>Erinaceus_europaeus_GeneID=103126477
EIIGGHEARPHSHPYMACLKTESDCFCGGLLIREDVVLTAAHCYQCSITVILGAHNISKSESTQQVISVSRAIPHLNYSDHTLTNDIMLLKLVKRAKLTSAVQLLRMPSAQVRPGQVCTVAGWGRTSPIHQKSSNVLLEVNLIVQEDYQCQSRFEAYIKATQLCVGDPNLRKDSFLGDSGGPLVCNSVAQGIVSYGDE---YGAPPTAYTKISSFLPWIKETLQMG
>SopaK10
AELSGGACARGSQPWQVSLFNGLAFHCAGVLVDNSWVLTAAHCGNKSLWARVGDDHLLLLQ-GEQLRRTTHAIVHPKYRRRSDEHDIMLLKLARPVVPGPRAQTLRLPYSCAQPGDTCQVAGWGNTATRRVKYNKGLSCSRVTILSRKECEVFYPGVITNNMMCAGL-DQGQDPCQSDSGGPMVCDDTLQGIFSWGLYPCGSVQHPTVYTQICKYSSWIERTMHSN
>SopaB5
RIVGGWECKKNSQPWQVALYEDDTLVCGGVLLNPQWVITAAHCVSTKYKVALGRHDVSADEDTAQFFEVSDSFPHPQYNGEDYSHDIMLLRLAKPVKMTSAVRPVELPTQEVPLGTTCYTSGWGNTHPTDVSYPDALQCVDLTLLSNNVCASAYIVKITDFMVCAGILHGGKATCLGDSGGPLTCNGVLQGITSWGPRPCGTPRKPSAFTKIIKYLRWIKETMGAH
>Laag_TKL2
KKPKGYPCPPHSQPWQAAIYKYSRFYCGATLLNQRWVLTAAHCNNGRIHVRLGDENLNVLEGTEQFLAVAKTIVHPKYNQSCYDNDVMLVKLSSPAVFNHYVQPISLATQRATSGDMCMVSGWGGPINFPERIPLVLYCANVRIMYWEECAALYPGKLNSDMICAAAIEGGTDSCEGDSGGPLVCNGKLQGLVSWGDVPCVSSTKPGVYMDVFRYRDWIVETMCDD
>Gzmc_Mus_musculus_GeneID=14940_isoform=X2
EIIGGNEISPHSRPYMAYYELGKKMFCGGFLVRDKFVLTAAHCKGSSMTVTLGAHNIKAKEETQQIIPVAKAIPHPDYNPDDRSNDIMLLKLVRNAKRTRAVRPLNLPRAHVKPGDECYVAGWGKVTPD-GEFPKTLHEVKLTVQKDQVCESQFSSYNRANEICVGDSKIKGASFEEDSGGPLVCKRAAAGIVSYGQT---DGSAPQVFTRVLSFVSWIKKTMKHS
>Alligator_sinensis_GeneID=102387989
KIIGGREARPHSRPYMAFLDGEKKYMCGGSLVHEHFVLTAAHCSGDQITVLLGAHNIHKKEESWQEIKVHRQIPHPKYKKKTREKDIMLLQLEHKANLSEQVGIIRLPQEAVKPGSVCGVAGWGQTNVIFGDSSNVLLEIDLQVLGDTICEDHYSYYDPRTMLCVGDFKGNKSSFQGDSGGPLVCDRVVQGIISWGPN---NAAPPEVYTKVSRFIVWIKNELAKL
>Alligator_sinensis_GeneID=102386560
RLIS--------TPQFASAV-KTKLNC-----REEAVLTAGNASGESPAVLPGSHRGARSHPPLQALHGLSEVKRLLFQPTVGDDRCSLLRLTAEAVLNKYVQTISLPKSDLPPGTKCHVVGWGRIDQA--EMTDKLYETNVTIYSCRKCCRVYP-NLNNGMICAGSPHQLKDTSQGDSGGPLVCKGVAEGIVSFGN-----DSPPGVYACVARYLPWIRKVMG--
>SopaK13
FLPGGYTCPPHSQPWQAALLVHGRLLCGGVLVHPRWVLTAAHCLKEGFRVYLGKHALRHVEAGEQVRDVARSIPHPQYQHLNHDHDIMLLELQFPVQLTSHIRVLPLSHDCLPPGTCCRVSGWGTTTSPQVSYPQNLQCANIQLRSDEECQDVYPGRITANMLCAGSEEGGKDSCEGDSGGPLICNGTLHGVISWGDFPCGQPKRPGVYTRVSRYVPWILRTMRKH
>Rhincodon_typus_GeneID=109917819
KIIRGHEVNPHSRPYMASIQMNKQHVCGEALIAPSWVLTAAHCENRDIQVILGAYSLSKREEKQEVLKVKKCFPYPEFNWKRKENDITLIQLATKAILNKYVSTLKLPKDDVKAGTICSVAGWGTTDPNVMKASDTLREVDITIINRKVCNPYYDHTITRDMLCTGDNKARKDSCAGDSGGPLICMIEYKGIVSADA-DCGVPTKPGIYTRLSKYLDWIKKLIRIK
>Mumu_Klk10
LEASGAQCERDYHPWQVSLFHNLQFQCAGVLVDQNWVLTAAHCWNKPLRARVGDDHLLLFQ-KEQLRSTSSPVFHPKYQHRSDEHDLMMLKLSSPVMLTSNVHPVQLPFRCSQPGQECQVSGWGTSASRRVKYNRSLSCSKVTLLSQKQCETFYPGVITNSMICAEA-DGNQDSCQSDSGGPLVCDDTLHGVLSWGIYPCGAAQHPSVYSEICKYTPWIRRVIRFK
>Erinaceus_europaeus_GeneID=103120804
LLPGGYTCQPHSQPWQVALLVQGRLLCGGVLVHPKWVLTAAHCLKEGYRVYLGKHALGRVEAGEEVREVVRSIPHPKYQHLNHDHDIMLLELQAPVQFSSHIRAMPLSHDCLPPGTCCRVSGWGTTTSPQVSYPQTLQCVNIQLRSDEECHQVYPGKITPNMLCAGTDEGGKDSCEGDSGGPLICNGTLHGIISWGDFPCGQPSRPGVYTRVSRYVQWIRDTIRRH
>EreuK13
LLPGGYTCQPHSQPWQVALLVQGRLLCGGVLVHPKWVLTAAHCLKEGYRVYLGKHALGRVEAGEEVREVVRSIPHPKYQHLNHDHDIMLLELQAPVQFSSHIRAMPLSHDCLPPGTCCRVSGWGTTTSPQVSYPQTLQCVNIQLRSDEECHQVYPGKITPNMLCAGTDEGGKDSCEGDSGGPLICNGTLHGIISWGDFPCGQPSRPGVYTRVSRYVQWIRDTIRRH
>EreuK10
RQASSAPCPRGSQPWQVSLFNDFSFHCAGVLVDRSWVLTAAHCGKKPLWARVGDDHLLLLQ-GEQLRLTSRPIIHPKYRRRTDEHDIMLLKLGRPVVERANVQTLRLPYSCAQPGDQCQVAGWGTTANRKVKYNRGLSCSQVTILSPKECEVFYPGVVTRNMMCAGL-NGGQDPCKSDSGGPLVCDGTLQGILSWGAYPCGSVPHPAVYTHICKYTSWIKKTIRSN
>Calu_KLK13
FLPGGYTCRPHSQPWQAALLVQGRLFCGGVLVHPKWVLTAAHCLKDGYRVYLGKHALGRVEAGEQVREVVRSIPHPQYQHLNHDHDIMLLELQSPVQPTNHIRVLPLSHNCLPAGTCCRVSGWGTTTSPQVSYPQTLQCANIQLRSDEECRQVYPGKITPNMLCAGTKEGGKDSCEGDSGGPLICNGTLHGIISWGDFPCGQPNRPGVYTRVSQYVLWIRETIRNH
>Calu_KLK10
LVVSGAPCARGSQPWQVSLFNGLSFHCAGVLVDKSWVLTAAHCGSKPLWARIGDDHLLLLQ-GEQLRRTIHPIIHPKYHRRTDEHDLMLLKLARPAVLGPRIQTLRLPYRCAQPGDECQVAGWGTTATRRVKYNKGLSCSRVTVLSPKECEVFYPGVVTNNMMCAGL-DQGQDPCQSDSGGPLVCDETLQGILSWGVYPCGSAQHPAVYTQICKYNSWIEKTIRSN
>Hosa_KLK13
FLPGGYTCFPHSQPWQAALLVQGRLLCGGVLVHPKWVLTAAHCLKEGLKVYLGKHALGRVEAGEQVREVVHSIPHPEYRHLNHDHDIMLLELQSPVQLTGYIQTLPLSHNRLTPGTTCRVSGWGTTTSPQVNYPKTLQCANIQLRSDEECRQVYPGKITDNMLCAGTKEGGKDSCEGDSGGPLVCNRTLYGIVSWGDFPCGQPDRPGVYTRVSRYVLWIRETIRKY
>Erinaceus_europaeus_GeneID=103115097
RIVGGREVNPHSRPYMASVRFQGEHHCGGFLLRPGWVVSAAHCFLRAGLVVLGAHSLRTPEPTQQVFAIRALVRHPDYEPVSHAGDLCLLQLNGSAALGPAVGLLGLPRGGPPPGTQCRVAGWGSVSDFE-EPPPGLMEANVQVLRPDACNSSWGGRLRAAMLCTRSGDRRRGFCSADSGGPLVCQNRAQGVVSFSGIWCGDPKTPDVYTRLSAFSSWIRGVLRRG
>Mumu_Klk13
FLPGGYTCLPHSQPWQAALLIRGRLLCGGVLVHPKWVLTAAHCRKDGYTVHLGKHALGRVENGEQAMEVVRSIPHPEYQHLNHDHDIMLLELKSPVQLSSHVRTLKLSADCLPTGTCCRVSGWGTTTSPQVNYPKTLQCANIELRSDEECRQVYPGKITANMLCAGTKEGGKDSCEGDSGGPLICNGKLYGIISWGDFPCGQPNRPGVYTRVSKYLRWIREIIRNT
>Hosa_KLK10
PEAYGSPCARGSQPWQVSLFNGLSFHCAGVLVDQSWVLTAAHCGNKPLWARVGDDHLLLLQ-GEQLRRTTRSVVHPKYHRRTDEHDLMLLKLARPVVLGPRVRALQLPYRCAQPGDQCQVAGWGTTAARRVKYNKGLTCSSITILSPKECEVFYPGVVTNNMICAGL-DRGQDPCQSDSGGPLVCDETLQGILSWGVYPCGSAQHPAVYTQICKYMSWINKVIRSN
>Alsi_A_02
RIIGGYPCR---RPWQVGLFRGGQLHCGGVLIDKSWVLSAAHCYKPLLRVRLGEYNIRRLDWTEQLKLSSKVIYHPSYNPRTKDNDLMLIKLLNPACLNKNVQTLELTTSCPVTNTECEVSGWGTTISPGAMYPSILHCVGVNIVDQAYCESVSTGLVTNNMVCAGHYGGREDSCYGDSGGPLVCNGKLQGIVSWGPEVCGDPERPGIYVNVCKFIRWIRDTIRNN
>Rhincodon_typus_GeneID=109931234
EIIGGHNVKRHSKPYMASIQVRYVHNCGGALISTKWILTAAHCKQGLSQVVLGAHSLSKKEKSQQKFQVKKQLPHAQFKNSTPENDIMLLELSSEAKLNNYVQLLQLPKEDVKPGTRCTVAGWGATAPS-KPPSDKLQEVEISVIDRKKCKGPSKCVVTKDMICAGDSKGKKDAYKGDSGGPLICNKKYKGIVSYGP-IDLNTKEPGIYTRISKYLNWITNIIGVE
>Rhincodon_typus_GeneID=109931235
EIIGGHEVKPHSKPYMASIQCHYKHYCGGVLIRNRWVLTAAHCKKGYVQVVLGAHDLSKNEKSQQKFQVKKQDPHPKFTMKTPDNDIMLLQLSSEAKINKYVKLLNLPKKDIKPGTRCVVAGWGQTSST--TSSDTLQEVMLYVIDRKMCNQYYNHQVTKDMICASDQKGKADACLGDSGGPLICHNQYKGIVSFGP-VKPNAKMPGIYTFISKYLDWIEEIIGVK
>Prmu_A_01
LVIGGDECNINEHRFLVLVY-TDKLQCGGTLINQEWVLTAAHCDGRYMHIYLGVHNESVQYEDKQGRFPKKKYFCLSSNYTKWDKDIMLIRLNRPVRNSAHIAPLSLPSNPPSVGSVCSIMGWGAITSPNETYPDVPHCANINILDYEVCRAAYAGPATSRTLCAGILEGGKDSCVGDSGGPLICNGEIQGIVSWGADTCAQPREPGLYTNVFDYTDWIQNIIAGN
>Alligator_sinensis_GeneID=102372276
EIIGGREAKKYSRPYMAYTIIEEELACGGFLIQEDVVVTAAHCNTDKMSVILGAHNIRKPEPNSQRIEVRHWIPHPQFNRTAFYYDIMLLQLKHHARLNHQVQTIPLPAKCVKPGTMCSVAGWGGTCLSNETGSDVLLEVDLKVQDDDICKKTFFRYSPQVQMCVGDSSGEKSTFKGDSGGPLVCNGTAYGIVSYGPH---GKTFPKVFAKVCSFIPWINEELKKL
>Oran_A_12 Ornithorhynchus anatinus isolate Pmale09 chromosome 5, mOrnAna1.p.v1, whole genome shotgun sequence
KVLGGKECAPGSQPWQVALFDFGRFNCGGTLLTPRWVLTAAHCLTRPIRVRLGEHNLKVLEGQEQLRGVSRAIPHPRYRERDHEDDIMLLKLALPARLTPSVRPLSLPTRCPQPGDRCVVSGWGLVANSKVSLPDSLHCANISIISAAACNVDYPGRVTEAMVCAGVEGGGTDSCEGDSGGPLVCGGQLQGIVSWGDVPCITTTKPGVYTKVCKYVDWIQDTIRRN
>Oran_A_14 Ornithorhynchus anatinus isolate Pmale09 chromosome 5, mOrnAna1.p.v1, whole genome shotgun sequence
RILGGQECPPNSHPWQVALYYFSDFVCGGVLIDSNWVLTAAHCQVQHYQVWLGRRLRWRRRGGVSSSWSKASFPHPDFNELDYSHDIMLLQLAEPAQFNSYIQPLTLPKAVVSTDTTCWTSGWGSISSNSAIFPSELQCVELQILPNEICDLAHPEKVTEFMLCAGLMQGGKDSCQGDSGGPLICNNTLQGITSWGHFPCGLPGKPGLSTKVFAYLDWIAKTMEDN
>Laag_TKL4
RIIGGQDCALGEQRYQVVLSNSKRILCGGVLIDKYWVITAAHCNQQVIHTRMGDHSLRANEGSEQCITSAQKFPHPNYNPTTHDSDIMLIRLSKPAFINEYVRPVQLSTQCVQPNTRCQVSGWGTTTTPQSQFPDILQCAQVYTISNEECNQAYPNGITENMLCAGVSRGGVDSCQGDSGGPLVCNGKLEGIVSWGMQICAQSGKPGVYTKICRFTDWIQSVMRNN
>GZMA_Canis_lupus familiaris_GeneID=487207
EIIGGNQVSPHSRPYMVLLK--GKKICAGALIAEDWVLTAAHCVDKNSQVILGAHSITKKESEKQIMFVKKEFPYPCFDPDTHEGDLKLLQLKKKAKVNKKVSILRLPKDDVKPGTMCRVAGWGRIHNNS-PQSDTLREVNITVINRRICNKHYNYVIGLNMICAGSLNGGKDSCNGDSGSPLICEGIFRGVTAFGLPKCGDPRGPGIYTFLSKYLSWINKTMKGV
>Phci_A_05
PEARITQCARGSQPWHVSLFKDLSFRCAGVLVDRNWVLTAAHCAESWLWAKLGDYHLLLPDGGEQLKISSVMIPHPKYRSRTDEHDLLLMKLRRPAVLGSRVQVLPLARTCAAPGTRCQAAGWGTTSQPRVKYSKSLSCSEVTVLSPKECSASYPGVLTNNMICAGL-DNGQDACQSDSGGPLVCNGTLQGILSWGDYPCGSAHRPAVYTWICKYNSWIEKTIRTY
>Oran_A_09 Ornithorhynchus anatinus isolate Pmale09 chromosome 5, mOrnAna1.p.v1, whole genome shotgun sequence
KIIEGVECQPDSHPWQAALFRGNELHCGGVLVNRNWVLTAAHCKLPEYQVYLGQHNLKAKEKGGQVIRARTSYRHPNYSTETHVNDLMLIRLDRAASLTGRIRPLPLPTSCDKPGTKCTVSGWGTTTSPEVTFPTALQCADVHLISQEECRSVYHDLLGESMLCAGVKDSHTNACNGDSGGPLVCNGKLQGLVSWGTFPCGQPNDPGVYTQVCKFTAWIRKTMKEK
>Latimeria_chalumnae_GeneID=102345749_isoform=X1
WIIGGKEAKPHSRPYMAYLKVNRTKRCGGFLVRDNFVMTAAHCNG-SITVLLGVHDLEEPEDTRQTFTVKTYHVHPKFYAVNLSNDIMLLELDKRATLNNVVNTIKLPKADIAPQTMCSVAGWGTMADN--NLSEKLNEVNLTVISRKECRKYFLRSITKQVICAGDPADNKLSYRGDSGGPLVCNDVAEGIVSCGLQ---IPRPPGIYTRIANYICWINKIITQS
>GZMK_Canis_lupus familiaris_GeneID=489200
EIIGGREVPAHSRPFMASIQYRGQHLCGGVLIHPQWVLSAAHCRVQLFKVILGAHSLSKNEASKQTFEVEKFIPFSRFISHHKSNDIMLIKLHTAATLDKYVQLLH-PSNDIRAGTKCQVTGWGATDPQYLRISDTLREVTVTIINRKLCNSYYNHIITADMVCAGDTRGQKDSCQGDSGGPLVCKGAFYALVSAGR-ECGDAKKPGIYTLITKYQAWIKSKLEPP
>Alligator_sinensis_GeneID=102387651
RIIGGHIVGPHSAKYLVSLKRTGSHFCGGSLVSRSWVLTAAHCKTEQMLIVAGEYSLSTFEGTEQIFRPSRMVVHPDYSSTTKNADVMLIKLNRPVVYNAFVSIVPLPQATVKEGRLCQVSGWGYTSPIGGRTSDTLRSVRLPIVPAWKCNSSYAGFITSNMICAGLSTGGKDACQGDSGGPLVCEGRVFGIVSWGH-SCASPRYPGVYTAVANFQKWIYKTIFRH
>Vako_B_01 Varanus komodoensis isolate SLA01 scaffold122, whole genome shotgun sequence
RIIGGQECPEDEHPWLVQLYNFEEPYCAGTLLNSDWIITAAHCYQDEIRVKLGVHNQDVPRGDEAWRVSVGTFCYPDSASTTHKDDIMLIKLNSSVTYNKHISPLSLPDYASPVGTYCTVMGWGSITTSPDTYPNVPHCVSIKMLKNHFCQDAYPWSMTDNMFCAGFLEGEKDSCRGDSGGPLVCDGQLQGIVSLGGYPCGEPLQPGIYTKVYSYLQWIQNILDPV
>Latimeria_chalumnae_GeneID=102345749_isoform=X2
WIIGGKEAKPHSRPYMAYLKVNRTKRCGGFLVRDNFVMTAAHCNG--ITVLLGVHDLEEPEDTRQTFTVKTYHVHPKFYAVNLSNDIMLLELDKRATLNNVVNTIKLPKADIAPQTMCSVAGWGTMADN--NLSEKLNEVNLTVISRKECRKYFLRSITKQVICAGDPADNKLSYRGDSGGPLVCNDVAEGIVSCGLQ---IPRPPGIYTRIANYICWINKIITQS
>Hosa_KLK_1
KIIGGHTCTRSSQPWQAALLARRRFLCGGALLSGQWVITAAHCGRPILQVALGKHNLRRWEATQQVLRVVRQVTHPNYNSRTHDNDLMLLQLQQPARIGRAVRPIEVTQACASPGTSCRVSGWGTISSPIARYPASLQCVNINISPDEVCQKAYPRTITPGMVCAGVPQGGKDSCQGDSGGPLVCRGQLQGLVSWGMERCALPGYPGVYTNLCKYRSWIEETMRDK
>gzmk_Danio_rerio_GeneID=794999_isoform=X1
SIVGGKDVK-KALSWMVSIQKEKIHICGGILIHKQWVLTSAQCKESSVTVLIGSLSLS---KGSQRIGILNYEIPKTFNEKTKEDDIMLIRLSKKVK----AKPYKIPKKDVPPGTKCVVRGWGTTDYKDEQASDKLQMLEVLVVDRDQCNRYYNRVITKDMLCAGNTQQHRGTCWGDSGGPLECKKNLVGVIS-GSQGCGIPKKPTVYTFLSRHISWINSILRQQ
>gzma_Xenopus_tropicalis_GeneID=100135014_isoform=X1
DIIDGREAASHSRPYMAYIY-SRTGSCGGTLIKQNWVLTAAHCVVNNSEVILGAHKVKSRENEQQRFSVARAIPHPCFEWKKKIHDIQLLQIKGAAKLNKFVSVLKLPTMDVKPGSSCSTAGWGVTKPNGKTPSDVLREVNVTVVDRGTCNKIYKKEISTNMLCAGAPKKKYDACQGDSGGPLICGKEFSGIVSFGK-KCGDPKYPGIYTRLTRYLQWIRDVTGGA
>Calu_KLK1a
TLTRSWEAKSVSPTWQVALFERGRFNCGASLISEHWVLSAAHCQTRFMRARLGEHNLRKRDGPEQLRTLARIIPHPLYEAHSHRHDVMLLRLTRPARLSRQVRPVALPTRCPQPAEACVVSGWGLVSDHQVSLPDTLHCANISVIPAASCNKDYPGRLVASMLCAGAEGGGTESCEGDSGGPLVCRGVLQGIVSWGDVPCDTTTKPGVYTKVCSYLEWIKETMKRN
>Phci_A_10
RILNGKDCEPRTQPWQAALFLPESLFCGAVLVHPQWVLTAAHCQKP-YVVMLGRYRLHGYEADQKILLGIQSFPHPNYTRPAHSNDLMLIKLNRKVLDTKGIKPINITTQAPITGAQCLVSGWGTTSSPHVHYPQVLQCLDIMILSQEVCQKAYPGEINSSMFCAGD-EDGKDSCQGDSGGPVVCNGMLQGLVSWGDVPCGKPHRPGVYTNLYPFNKWIKDTIKNN
>Latimeria_chalumnae_GeneID=102352566
GIIGGKEAKPHSRPYMAYLVEEMKFLCGGFLVADQWVMTAAHCFQPNVTVLLGVHNIKL-ERGVKTFYIRRGVEHPRYREHKIVNDIFLLKLNKKATLNSYVSTIALPESEVKVGTNCSVAGWGAISNDSASYPSSLQEVKTTIIDRNRCNSSWSGKIASTNICADGSGQVKGFCSGDSGGPLVCDNTAVGIVSFSGNPCGSFKLPDVYTQISKYSDWVKKYIRLF
>Latimeria_chalumnae_GeneID=102346637
EIIGGHEAKPHSRPYMALIEDKGKPFCGGTLIKANWVLTAAHCNGKPFQVILGAHSISADDKNKQKIKVKKAVPNSCFDNSTGENDIMLLQLDRKAVLNKTVSILELPKKDVKAGTTCTIIGWGATSKK-EELSDKLMEATVKIVDRKICNKFWNFVITTNMLCAGDIKGKKDSCKGDSGGPLICKKQLSGITSFGP-KCGTFKKPGIYTRLTNYVLWIQKKLQEL
>gzmak_Xenopus_tropicalis_GeneID=100497188
EIIGGREAVPHSRPYMVALYLKFKTICGGVLIKPSWVLTAAHCNTEKTKIIIGAHSLTAKESQKQIIPIIKKFQHEDFRIETFDYDVQLLQLSKAAVLGSDVSVLPLSVKKLQPGTVCETAGWGTTTNHRNIISDKLMEVNVTIVDTKTCAKRWKPNITRNMICTSENVEVKGTCGGDSGGPLICNGSLRGLTSFGMPECALPGDASVYAKLNNIIRWINKIISGV
>Alligator_sinensis_GeneID=102381206
RILGGSTTGAHQRPYMASLQVDGHHVCGGFLIAEQWVLSAAHCMGKTFQVLLGAHSLSQPEPHKRLYAVRAAVRHPGSNTETNDDDLLLLQLEEKATLSEHVKILPFQRVDVPPGTMCEAAGWGFTSHSG-RKPDVLQQVERPVKSREECNPYHDNTITDKMLCTDS--RKKDTCKGDSGGPLICNGVAEGVVTAGARVCGNYKKPGIYTRIAAYVGWIDGVMAAA
>GZMK_Latimeria_chalumnae_GeneID=102348943
EIVGGKEVKPHSKPFMVSIQANNRHVCGGVLIKEKFVLTAAHCWDKQVNVVLGAHSLSKKEKSKQVFSVIKHIEHPTFKTQPQLNDIMVLQLNQKAKTNKYVAVKKLPRADVKPGTKCTVLGWGVTEDNSTKPSDTLREVTVAVIDRRVCNEYYNRVVTKHMLCAGDKNGGKDACDGDSGGPLICKGTFNGIVSGGQ-GCGIPNKPGIYTRLDKYIPWIKNIIKSK
>Elane_Mus_musculus_GeneID=50701
EIVGGRPARPHAWPFMASLQRRGGHFCGATLIARNFVMSAAHCVFRSVQVVLGAHDLRRQERTRQTFSVQRIFEN-GFDPSQLLNDIVIIQLNGSATINANVQVAQLPAQGVGDRTPCLAMGWGRLGTNR-PSPSVLQELNVTVVT-NMCRRRV-------NVCTLVPRRQAGICFGDSGGPLVCNNLVQGIDSFIRGGCGSGLYPDAFAPVAEFADWINSIIRSH
>cfd_Xenopus_tropicalis_GeneID=394945
RILGGQDSKAEVRPYMASIQQNGIHQCGGVLIADKWVLSAAHCANSSLNVMLGAISLSKPEKYKIVVKVLREIPHPLYNSTIKHHDLLLLELSEKVTLSPAVNPLPFQNIDISAGKRCLVAGWGQMRLTG-KKPDTLQELWVPLISRDVCNNYYDNEITANMICAGE--SRKDSCEGDSGGPLVCDGIAVAIVQGGFRKCGNPTKPGIYTLIEPYKSWIMESMYNA
>Alligator_sinensis_GeneID=102381782_2
NIIGGQDVIPHSKPFMALIR-SRKAYCGGSLIKKNWVLTAAHCSTKGAEVILGAHSISKREKEKQLFKIAKRIPYPCFDGANKGNDLMLLQLKGRVKINKAVKTTNLPNGDIKAGTRCQVIGWGTTNNRINKVSDTLKEVNVTVIDRNTCNKHYNLAITKNMVCAGDVKGGKDSCSGDSGGPLICNGELKGITSFGKKQCGVVQYPGVYTLLTSYINWIKKTIGGD
>Alligator_sinensis_GeneID=102381782
NIIGGQDVIPHSKPFMALIR-SRKAYCGGSLIKKNWVLTAAHCSTKGAEVILGAHSISKREKEKQLFKIAKRIPYPCFDGANKGNDLMLLQLKGRVKINKAVKTTNLPNGDIKAGTRCQVIGWGTTNNRINKVSDTLKEVNVTVIDRNTCNKHYNLAITKNMVCAGDVKGGKDSCSGDSGGPLICNGELKGITSFGKKQCGVVQYPGVYTLLTSYINWIKKTIGGD
>Alligator_sinensis_GeneID=102371192
EIIGGREAKKYSRPYMAYTIIEEELACGGFLIQEDVVVTAAHCNTEKMSVILGAHNIRKPEPNSQQIKVRHWIPHPKYNRTTLRYDIMLLQLKHKARLNHRVQTIPLPAKNVKPGTMCSVAGWGRIHLWSNKTSDVLLEVDLMVQKDRICKKTFSGYSRKVQMCVGDSSGKKSTFKGDSGGPLVCNGAAYGIVSYGPH---GTTFPDVFAKVSSFIPWIKKELKKM
>Gzmm_Mus_musculus_GeneID=16904_isoform=1 precursor
QIIGGREAVPHSRPYMASLQKAKSHVCGGVLVHRKWVLTAAHCLLQNLKLVLGLHNLHDLQDPGLTFYIREAIKHPGYN-HKYENDLALLKLDRRVQPSKNVKPLALPRSKPAEGTWCSTAGWGMTHQGG-PRARALQELDLRVLDTQMCNRFWNGVLIDSMLCLKAGSKSQAPCKGDSGGPLVCGGQVDGILSFSSKTCTDIFKPPVATAVAPYSSWIRKVIGRW
>GZMK_Erinaceus_europaeus_GeneID=103109798
EIIGGKEVSPHSRPFMASIQYGGHHICGGVLIHPEWVLTAAHCYNKPSKVVLGAHSLSKDEDSRQILNIKKIIPFSKFTSNPQSNDIMMVKLDRAATLNKYVQLLH-PKNDIRAGTKCQVTGWGATKQETLTPSDTLQEVTVTVLNRKLCNNYYNHIITKDMICAGDIKGQKDSCQGDSGGPLVCKGNFYALVSGGD-KCGKAKKPGIYTLLTKYQTWIKNHLAPS
>zmp:0000001088_Danio_rerio_GeneID=560086
RIVGGYVPAPYSIKYIVSIQSTGQHFCGGTLINKYWVLTAAHCNIGNMRIVAGDYSVGLYEGMEQFRRPHMLIPHPQYDRSTNNADIMLIKLQSPVYLNSYVSLVPLPRAMVAVGRLCSVSGWGFTTSTG-GISSILRTVKLPIVSTAVCNDSFNGNITENMICAGYSTGGKDACKGDSGGPLVCEGRVYGIVSWGN-GCADAQYPGVYTAVSQFRQWIDATIFGF
>Thel_TKL2
RIIGGYDCTSNSRPFQAAIVTGGKIYCGGSLVHPCWVLTAAHCRKQRVKVCLGKHNLKKVEPTEQCVDIAEAIPHPGYNKKKIDKDYMLVRLKPCAKITKAVNVTRLPTSCPNDGKQCTVSGWGTIKSPQNKLPAKMQCGNVSIVPSNQCNKAYSGRITSHMLCAGVPQGGIDSCQGDSGGPLICSGLLEGVVSWGKYVCAQKGNPGVYAKVCCVVPWIQNTIKKW
>Protobothrops_mucrosquamatus_GeneID=107288023
RIIGGYDCKSNSRPFQAAIVTGNKIYCGASLVHPCWVLTAAHCRKQRVKVCLGKHNLKKVEPTEQCMDVAQAIPHPEYNKKKMNKDYMLIRLKPCAIITKAVNVTRLPTRCPKDGQRCTVSGWGTIKSPQNKLPAKMQCANVSIVPYNQCNKAYFGRITSHMLCAGVPQGGVDSCQGDSGGPLVCNGLLEGVVSWGKSVCAQKGNPGVYAKVCCVVPWIQNTIKNW
>Oran_A_03
PLPGGYTCAPHSQPWQAALMDGDTLRCGATVIHRLWVLTAAHCYRKNYTVLLGKHNLTEEEPGQQSRWVQRSVPHPSYQHHNHDHDIMLLRLSRPLHFSDTIRPLNLATNCLPPGTSCLVSGWGSTTSPEINFPNSLQCADIQLRSDAECHQVYPGKVTPNMLCAGTQEGGKDSCEGDSGGPLVCQQRLQGIISWGDFPCGQPNRPGVYTRVPRYLKWIRDTIRRD
>Nana_SVL2
RIIGGFECNENEHRSLVYLYNSAGFFCAGTLLNHEWVLTAAHCNREDIQIKLGVHNVHVHYEDEQIRVPKEKLCCLSTNCTQWSQDIMLIRLNSSVNYSEHIAPLSLPSNPPSLGSVCRVMGWGTVTSPEVTYPEVPHCVDINILHIPVCQAAYPTLSGENILCAGVLEGGKDSCKGDSGGPLICNGQIQGIVSWGRFPCAQLLEPGVYTKVFDYTEWIEGIIAGN
>MumuKlk1b27
RIIGGFKCKKNSQPWHVAVLRSNKYICGGVLLDPNWVLTAAHCYTSQHNVWLGKNKLFQREPSAQHRWVSKSFPHPDYNE-DKSNDLMLLRLSKPADITDAVKPIDLPTEEPKLGSTCLASGWGSITPTKYQIPNDLQCVFIKLLPNENCAKAYVHKVTDVMLCVGETGGGKGTCKGDSGGPLICDGVLHGITSWGSIPCAKPNAPGVFTKLIKFTSWIKDTMAKN
>MumuKlk1b24
RVVGGFKCEKNSQPWHVAVFRYNKYICGGVLLNPNWVLTAAHCYTSQYNVWLGKNKLFQREPSAQHRWVSKSFPHPDYNK-DKSNDLMLLRLSEPADITDAVKPIDLPTEEPKLGSTCLASGWGSITPTKWQKPNDLQCVFIKLLPNENCTKPYLHKVTDVMLCAGEMGGGKDTCAGDSGGPLICDGILHGITSWGPVPCGKPNAPAIYTKLIKFASWIKDTMAKN
>Latimeria_chalumnae_GeneID=102359481
GIIGGKEAKPHSRPYMAYLAEEMKFFCGGFLVADQWVMTAAHCFHSKVKVILGVHNKKMEGEEVQIFEIMKPVKHPKYSKSTIVNDIFLLKLNKKATLNSYVSTIALPESEVKVGTNCSVAGWGAINNYG-IFPEKLQEVNTIIIDRDSCNSSWSGKIASTNICANAGNSEKGFCNGDSGGPLVCDNTAVGIVSFSGHYCGNPKYPDVYTQISKYSDWVKKVMTMF
>Gzmk_Mus_musculus_GeneID=14945
EIIGGREVQPHSRPFMASIQYRSKHICGGVLIHPQWVLTAAHCYGHSPTVVLGAHSLSKNEPMKQTFEIKKFIPFSRLQSGSASHDIMLIKLRTAAELNKNVQLLHLG-NYLRDGTKCQVTGWGTTKPDLLTASDTLREVTVTIISRKRCNSYYNHVITKDMICAGDARGQKDSCKGDSGGPLICKGIFHALVSQGY-KCGIAKKPGIYTLLTKYQTWIKSKLAPS
>GZMA_Pelodiscus_sinensis_GeneID=102462891
DIIGGVEVIPHSRPYMALIK--WNEYCGGALIKENWVLTAAHCKIDKGKVLLGAHSISEKEEEQQTFKISRAVRYPCYNEQEKENDIMLLKLQKRAKINKAVKTIKLPNTDPKPGTMCQVAGWGIIKNGQRKPSNILRAVNITIIDRRICNNHYNYIITKNMVCAGDKNGGRDSCTGDSGGPLICNGELTGITSFGKLKCGTIQGPGVYARLTTHLLWIKKTIGGD
>Crvi_A_05 Crotalus viridis
LVIGGDECNINEHRFLVALYDPDGFLCGGILLNEEWVLTAAHCDRRNIRIKLGMHSKTVPNEDEQTRVPKEKFFCLSNNYTLWDKDIMLIRLDSPVSNSEHIAPLSLPSSPPSVGSVCRIMGWGRISPSKETYPDVPHCANINLLDYEVCLAAYPEPATSKTLCAGILEGGKDSCKSDSGGPLICNGQFQGILSWGDDPCAQPHKPGVYTKVFDHLDWIQSIIAGN
>Pelodiscus_sinensis_GeneID=102462956
QIIRGWEAQPHSRPYMAFLKIKKVSQCGGFLVRRNFVLTAAHCNGDEITVTLGAHDLDQEETTQQEIPILRQLPHPDYSKKNLKNDIMLLQLAGRAKLNKWVKTISLPSKRVKPGTNCSVAGWGITERGQKSGASKLQEVDVEVLEDDECLWPYCHYDPSTMMCVGRGELGKDSAKGDSGGPLVCGGKAQGIVSCGGC-----SPPGVYTKLSHFISWIQKTMRRS
>Pelodiscus_sinensis_GeneID=102455484
EIIGGHEAKPHSRPYMAYLNIIKNVHCGGFLVTRNFVLTAAHCKGDSITVILGAQNVKQQESSQQVIPVRRQIRHRQHNSETGNNDIMLLQLQKPAHLNSEVGLLRLPPQQVEPGTVCSVAGWGRTRANRKGGSEMLQEVNLTVQDDSECQVKNHKYNSTTMMCVGDPKKPQASFKGDSGGPLVCDEVAQGIVSWGSP---SGKPPRVYVKVSTFIPWIQEMMRRL
>Hosa_KLK1
RIVGGWECEQHSQPWQAALYHFSTFQCGGILVHRQWVLTAAHCISDNYQLWLGRHNLFDDENTAQFVHVSESFPHPGFNDEDYSHDLMLLRLTEPADITDAVKVVELPTEEPEVGSTCLASGWGSIEPENFSFPDDLQCVDLKILPNDECKKAHVQKVTDFMLCVGHLEGGKDTCVGDSGGPLMCDGVLQGVTSWGYVPCGTPNKPSVAVRVLSYVKWIEDTIAEN
>GZMA_Homo_sapiens_GeneID=3001
KIIGGNEVTPHSRPYMVLLSLDRKTICAGALIAKDWVLTAAHCNNKRSQVILGAHSITREEPTKQIMLVKKEFPYPCYDPATREGDLKLLQLMEKAKINKYVTILHLPKDDVKPGTMCQVAGWGRTHNSA-SWSDTLREVNITIIDRKVCNNHYNFVIGMNMVCAGSLRGGRDSCNGDSGSPLLCEGVFRGVTSFGLEKCGDPRGPGVYILLSKHLNWIIMTIKGA
>Danio_rerio_GeneID=100034628_isoform=X2
RIVNGNRAKPHSRPYMVSIQKNSNHICGGFLITEQFVLTAAHCWNEKLTVVVGAHDLKKNETGSVRINVMSYHTPKQYKNTTLKNDIMLLKLEQKVKLSKNISLISIPKKVINAGTSCSVAGWGTKKTDG-PTSNYLLEAKVEIMENKKCQKLWNKYSVSKMMCTH---GLGGSCKGDSGGPLVCGNTAVGVTSFGNPACNSPSLPNVYTKISAYLDWIKKIIRKF
>Danio_rerio_GeneID=100034472_isoform=X2
GIVNGSVAKPHSRPYMVSVQLDGQHICGGFLITEEFVLTAAHCWEENLTVVVGAHDLRQSMASD-RIEVESYIRHPSYNSKFIWNDIMVFKLKERVTQNSSVGWISISKEHVDANTLCSVAGWGLLTNG--TLSDCLMEANVYIISNTECKSKWGRFSVSQMMCTR---GHGGSCRYDSGGPLVCGDTAVGITSFGDPLCNSPKHPNVYTNISAYRPWIDSVIKNG
>Crvi_A_01 Crotalus viridis
LVIGGEECNINEHRFLVALYESQSFLCGGTLINKEWVLTAKHCDRTHILIYVGVHDRSVQFDKEQRRFPKEKYFFDCTNFTKWDKDIMLIRLNKPVSYSEHIAPLSLPSSPPIVGSVCRVMGWGQTTSPQETLPDVPHCANINLLDYEVCRTTHPQPATSRILCAGVLEGGINTCHRDSGGPLICNGQFQGIVSWGDGSCAQPDKPALYSKVFDHLDWIQNIIAGS
>Vako_A_04 Varanus komodoensis isolate SLA01 scaffold29_1, whole genome shotgun sequence
RIIGGYTCPARSRAFQAALVSGRRIYCGGSLVHQCWVLSAAHCKRAGMMVCLGKQNLKKIENTEQCSHIAEVKTHPQYDRRTNDKDYMLLRISPCARLSEAVQTVPLPSGCPADGMHCTVSGWGTIKSPEANLPAQLQCANVNIVPTRMCNSGYYGSVTPYMMCAGVPQGGIDSCQGDSGGPLICDGKLEGVVSWGTRVCAQRGNPGVYSKVCCIVPWIKETTGLE
>PRSS2_Homo_sapiens_GeneID=5645_isoform=1 preproprotein
KIVGGYICEENSVPYQVSLN-SGYHFCGGSLISEQWVVSAGHCYKSRIQVRLGEHNIEVLEGNEQFINAAKIIRHPKYNSRTLDNDILLIKLSSPAVINSRVSAISLPTAPPAAGTESLISGWGNTLSSGADYPDELQCLDAPVLSQAECEASYPGKITNNMFCVGFLEGGKDSCQGDSGGPVVSNGELQGIVSWGY-GCAQKNRPGVYTKVYNYVDWIKDTIAAN
>MumuKlk1b26
RVVGGFNCEKNSQPWQVAVYYQKEHICGGVLLDRNWVLTAAHCYVDQYEVWLGKNKLFQEEPSAQHRLVSKSFPHPGFNGADFSNDLMLLRLSKPADITDVVKPIALPTKEPKPGSTCLASGWGSITPTRWQKSDDLQCVFITLLPNENCAKVYLQKVTDVMLCAGEMGGGKDTCAGDSGGPLICDGILQGTTSNGPEPCGKPGVPAIYTNLIKFNSWIKDTMMKN
>MumuKlk1b16
RIVGGFKCEKNSQPWQVAVYYHKEHICGGVLLDRNWVLTAAHCYVDECEVWLGKNQLFQEEPSAQNRLVSKSFPHPGFNGADFSNDLMLLRLSKPADITDVVKPIDLPTKEPKLDSTCLVSGWGSITPTKWQKPDDLQCMFTKLLPNENCAKAYLLKVTDVMLCTIEMGEDKGPCVGDSGGPLICDGVLQGTVSIGPDPCGIPGVSAIYTNLVKFNSWIKDTMMKN
>MumuKlk1b11
RIVGGFNCEKNSQPWHVAVYRYNKYICGGVLLDRNWVLTAAHCHVSQYNVWLGKTKLFQREPSAQHRMVSKSFPHPDYNEDDESNDLMLLRLSEPADITDAVKPIALPTEEPKLGSTCLVSGWGSITPTKFQTPDDLQCVSIKLLPNEVCVKNHNQKVTDVMLCAGEMGGGKDTCKGDSGGPLICDGVLHGITAWGPIPCGKPNTPGVYTKLIKFTNWIKDTMAKN
>MumuKlk1b9
RIVGGFKCEKNSQPWHVAVYRYNEYICGGVLLDANWVLTAAHCYYEENKVSLGKNNLYEEEPSAQHRLVSKSFLHPGYNEYDYSNDLMLLRLSKPADITDVVKPIALPTEEPKLGSTCLASGWGSTTPFKFQNAKDLQCVNLKLLPNEDCGKAHIEKVTDVMLCAGETDGGKDTCKGDSGGPLICDGVLQGITSWGFTPCGEPKKPGVYTKLIKFTSWIKDTMAKN
>MumuKlk1b5
RIFGGFNCEKNSQPWQVAVYRFTKYQCGGVLLNANWVLTAAHCHNDKYQVWLGKNNFFEDEPSAQHRLVSKAIPHPDFNEDDYSNDLMLLRLKKPADITDVVKPIDLPTEEPKLGSTCLASGWGSITPVIYEPADDLQCVNFKLLPNEDCVKAHIEKVTDVMLCAGDMDGGKDTCMGDSGGPLICDGVLHGITSWGPSPCGKPNVPGIYTKLIKFNSWIKDTIAKN
>MumuKlk1b3
RIVGGFKCEKNSQPWHVAVYRYTQYLCGGVLLDPNWVLTAAHCYDDNYKVWLGKNNLFKDEPSAQHRFVSKAIPHPGFNEYDYSNDLMLLRLSKPADITDTVKPITLPTEEPKLGSTCLASGWGSITPTKFQFTDDLYCVNLKLLPNEDCAKAHIEKVTDAMLCAGEMDGGKDTCKGDSGGPLICDGVLQGITSWGHTPCGEPDMPGVYTKLNKFTSWIKDTMAKN
>MumuKlk1b1
RIVGGFKCEKNSQPWHVAVYRYKEYICGGVLLDANWVLTAAHCYYEKNNVWLGKNNLYQDEPSAQHRLVSKSFLHPCYNQDDYSYDLMLLRLSKPADITDVVKPIALPTEEPKLGSTCLASGWGSIIPVKFQYAKDLQCVNLKLLPNEDCDKAYVQKVTDVMLCAGVKGGGKDTCKGDSGGPLICDGVLQGLTSWGYNPCGEPKKPGVYTKLIKFTSWIKDTLAQN
>Mumu_Klk1b8
RVVGGFNCEKNSQPWQVAVYDNKEHICGGVLLERNWVLTAAHCYVDQYEVWLGKNKLFQEEPSAQHRLVSKSFPHPGFNGADFSNDLMLLRLSKPADITDAVKPITLPTKESKLGSTCLASGWGSITPTKWQKPDDLQCVFLKLLPIKNCIENHNVKVTDVMLCAGEMSGGKNICKGDSGGPLICDSVLQGITSTGPIPCGKPGVPAMYTNLIKFNSWIKDTMTKN
>Laag_TKL1
RIIGGSQCWPHSQPWQVFVFDNQLSRCGGALINEHWVLTAGHCLGRNLMVHLGEHDLRKQDAGEQASRAVRVIRHPKFDPLTLKNDVMLLKLSPPAVLGDTIKTIPLAKECAPIGTKCVVSGWGTTTFPRVNYAYVLQCLDTEILSKDICKSRYGDSVTDDKICSGIMEGGKDSCQGDSGSPMICNGVLHGLVSWGAVQCASKKSPSISTEICKFRKWIEETMAES
>KLK15_Canis_lupus familiaris_GeneID=480822_isoform=X4
KILGGEECEPHSQPWQVALFERGRFNCGASLISEHWVLSAAHCQTRFMRARLGEHNLRKRDGPEQLRTLARIIPHPLYEAHSHRHDVMLLRLTRPARLSRQVRPVALPTRCPQPAEACVVSGWGLVSDHQVSLPDTLHCANISVIPAASCNKDYPGRLVASMLCAGAEGGGTESCEGVTRGPLVCRGVLQGIVSWGDVPCDTTTKPGVYTKVCSYLEWIKETMKRN
>KLK1_Canis_lupus familiaris_GeneID=403942
RIIGGWDCTKNSQPWQAALYHYSKFQCGGVLVHPEWVVTAAHCINDNYQLWLGRYNLFEHEDTAQFVQVRESFPHPEFNEEDYSHDIMLLRLAEPAQITDAVRVLDLPTQEPQVGSTCYASGWGSIEPDKFIYPDDLQCVDLELLSNDICANAHSQKVTEFMLCAGHLEGGKDTCVGDSGGPLICDGVLQGITSWGHVPCGSPNMPAVYTKVISHLEWIKETMTAN
>Hosa_KLK3
RIVGGWECEKHSQPWQVLVASRGRAVCGGVLVHPQWVLTAAHCIRNKSVILLGRHSLFHPEDTGQVFQVSHSFPHPLYDGDDSSHDLMLLRLSEPAELTDAVKVMDLPTQEPALGTTCYASGWGSIEPEEFLTPKKLQCVDLHVISNDVCAQVHPQKVTKFMLCAGRWTGGKSTCSGDSGGPLVCNGVLQGITSWGSEPCALPERPSLYTKVVHYRKWIKDTIVAN
>Hosa_KLK2
RIVGGWECEKHSQPWQVAVYSHGWAHCGGVLVHPQWVLTAAHCLKKNSQVWLGRHNLFEPEDTGQRVPVSHSFPHPLYNDEDSSHDLMLLRLSEPAKITDVVKVLGLPTQEPALGTTCYASGWGSIEPEEFLRPRSLQCVSLHLLSNDMCARAYSEKVTEFMLCAGLWTGGKDTCGGDSGGPLVCNGVLQGITSWGPEPCALPEKPAVYTKVVHYRKWIKDTIAAN
>Erinaceus_europaeus_GeneID=103120812
RIIGGWDCQKNSQPWQVALYHFSNFQCGGTLVHPRWVLTAAHCSSDNYQLWLGRNDLFEDEDTAQFAQVSNSFPHPQFNGDDYSHDIMLLRLTEPVQITDAVKVMELPTQEPTVGSTCYASGWGSIRPFQFLYPDHLQCVDLQLLSNDYCVRAYPQNITNYMLCAGKLEGGKDTCVGDSGGPLICDGVFQGVTSWGQVPCGAPQHPSVYCRVIDYVDWIKETIAAN
>Erinaceus_europaeus_GeneID=103120810
RIIGGWECEKHSHPWMVALYHNGFFKCGGILVHPQWVLTAAHCVGKNYQLRLGHHSLNERNDRGQLAHVRGSFPHPLYNGDDYSHDLMLLRTAKPVQITDTVQVLELPTREPAVGSSCYALGWGSVNPVNLSLPPTLQCVDLRLLPRAICAHSYKEKVTGSMLCAGVLLGGKDTCLGDSGGPLICEGVFHGITSWGGRPCAKRQFPALYTKLMSHREWVQGTISQN
>EreuK1b
RIIGGWDCQKNSQPWQVALYHFSNFQCGGTLVHPRWVLTAAHCSSDNYQLWLGRNDLFEDEDTAQFAQVSNSFPHPQFNGDDYSHDIMLLRLTEPVQITDAVKVMELPTQEPTVGSTCYASGWGSIRPFQFLYPDHLQCVDLQLLSNDYCVRAYPQNITNYMLCAGKLEGGKDTCVGDSGGPLICDGVFQGVTSWGQVPCGAPQHPSVYCRVIDYVDWIKETIAAN
>EreuK1a
RIIGGWECEKHSHPWMVALYHNGFFKCGGILVHPQWVLTAAHCVGKNYQLRLGHHSLNERNDRGQLAHVRGSFPHPLYNGDDYSHDLMLLRTAKPVQITDTVQVLELPTREPAVGSSCYALGWGSVNPVNLSLPPTLQCVDLRLLPRAICAHSYKEKVTGSMLCAGVLLGGKDTCLGDSGGPLICEGVFHGITSWGGRPCAKRQFPALYTKLMSHREWVQGTISQN
>Egfbp2_Mus_musculus_GeneID=13647
RVVGGFNCKKNSQPWQVAVYYQKEHICGGVLLDRNWVLTAAHCYVDQYEVWLGKNKLFQEEPSAQHRLVSKSFPHPGFNGADFSNDLMLLRLSKPADITDVVKPIALPTKEPKPGSKCLASGWGSITPTRWQKPDDLQCVFITLLPNENCAKVYLQKVTDVMLCAGEMGGGKDTCRDDSGGPLICDGILQGTTSYGPVPCGKPGVPAIYTNLIKFNSWIKDTMMKN
>Ctsg_Mus_musculus_GeneID=13035
KIIGGREARPHSYPYMAFLLIEGLSACGGFLVREDFVLTAAHCLGSSINVTLGAHNIQMRERTQQLITVLRAIRHPDYNPQNIRNDIMLLQLRRRARRSGSVKPVALPQKKLQPGDLCTVAGWGRVSQS--RGTNVLQEVQLRVQMDQMCANRFQFYNSQTQICVGNPRERKSAFRGDSGGPLVCSNVAQGIVSYGSN---NGNPPAVFTKIQSFMPWIKRTMRRF
>Alsi_B_01
RITGGYPCKWGLQPWQAALFRMNQFYCGAVLIYPQWLLTAAHCKEKNFSIRVGKHDLFVLEKTEQSSEISDFIPHPKYDPRTKDNDLMLLRIKNPVKFNDYIRPATLTSMSVQPGTSCIVSGWGLTSSPTPTYPDALQCAWLKVIPQQTCRRAYPDTITDNMLCAGVEQGGTDTCQGDSGGPLVCSGTLQGIVSWGMEACGLPGKPGIFTRVSRYLHWIKDETDKY
>Phci_A_07
RVLGAQPCEPHSQPWQAGLFQGVRFLCGGVLVAPQWVLTAAHCQKPKFTVHLGQHSLQNPDGSEQKIEVARSIPHPCHNESNNSHDLMLLRLRKPASVNDQVKPIGLPSRCPQPNQKCTVSGWGTTTSPRENFPDTLHCGDLYIWSQDLCEQAYPGKISDGMVCAGD-SNGVDTCQGDSGGPLVCQGVLQGITSWGADPCGRADKPGVYTSVCRYTEWIKKIVNAN
>Pesi_B_03
RLFIGYPCRNGSRPYQAALLKNGTTYCAGSLIHPKWVLTAAHCSRNSVQVHLGDYNLQVKEGTEQIRRIRSYFMHPKYNLRRLDYDFMLLELDKPVRLNNFVKTIRLATRCPAPGTRCRVSGWGITNFPKNHTLGNLQCADLRTISRTRCLEPYPGRITENMLCAGMERGSIRSCQGDSGGPLVCKGRLQGLVSWGGPICVLPEKPGVYAKVCKAVRWVRDTIRRR
>Mumu_Klk8
KILEGRECIPHSQPWQAALFQGERLICGGVLVGDRWVLTAAHCKKQKYSVRLGDHSLQSRDQPEQEIQVAQSIQHPCYNPEDHSHDIMLIRLQNSANLGDKVKPVQLANLCPKVGQKCIISGWGTVTSPQENFPNTLNCAEVKIYSQNKCERAYPGKITEGMVCAGS-SNGADTCQGDSGGPLVCDGMLQGITSWGSDPCGKPEKPGVYTKICRYTTWIKKTMDNR
>Laag_SVL1
RIIGGEECPDNNHSWLALLYDSDKLLCSGMLISPDWVLTAAHCYCGNIQVRLGAHNKD---DYEQL-RVSTLKKCPGDNCSCFTDDIMLIKLNSSADMTKRVSTIDLPSSCSPVGTDCTVMGWGTTTTPEETYPNVPYCVNITIFDNRVCEAAYPWEVTDNMFCAGYFDGGKDSCRGDSGGPLLCDGGLQGVVSLGGFPCAQPGDPGIYIKICKFLDWIRTTIEEK
>Hosa_KLK8
KVLGGHECQPHSQPWQAALFQGQQLLCGGVLVGGNWVLTAAHCKKPKYTVRLGDHSLQNKDGPEQEIPVVQSIPHPCYNVEDHNHDLMLLQLRDQASLGSKVKPISLADHCTQPGQKCTVSGWGTVTSPRENFPDTLNCAEVKIFPQKKCEDAYPGQITDGMVCAGS-SKGADTCQGDSGGPLVCDGALQGITSWGSDPCGRSDKPGVYTNICRYLDWIKKIIGSK
>Gzma_Mus_musculus_GeneID=14938
RIIGGDTVVPHSRPYMALLKLSSNTICAGALIEKNWVLTAAHCNGKRSKFILGAHSINK-EPEQQILTVKKAFPYPCYDEYTREGDLQLVRLKKKATVNRNVAILHLPKDDVKPGTRCRVAGWGRFGNKS-APSETLREVNITVIDRKICNKHYNFVIGLNMICAGDLRGGKDSCNGDSGSPLLCDGILRGITSFGGEKCGDRRWPGVYTFLSKHLNWIKKIMKGS
>Erinaceus_europaeus_GeneID=103109778
QIIGGTEVTPHSRPYMVLLN-TGQSICAGALIKETWVLTAAHCNNKKTQIILGAHLRSSNEPERQISLPKKIIPYPCYDHATRDGDLQLLQLSRRATLNKNVAILHLPKEDVKPGTMCQVAGWGKDSNVS-GPSKCLKEVNVTVIDRKVCNKHYNYVIRLSMICAGNLRGGKDTCNGDSGSPLICEGTFRGITSAGHSNCGTPQGPGIYTLLTKHLNWIMKTISRA
>EreuK8
KVLQGQECEAHSQPWQTALFQGISLLCGGVLIAENWVLTAAHCKKPKFTVRLGDHSLKNKEGSEQELAVAESIPHPCYNSEDHSHDLMLVRLRGRVSFGPKVKPIRLPNRCAQVGQKCTISGWGTVTSPRENFPDTLNCADVEIFSQKKCENAYPGQVTDGMVCAGD-SNGADTCQGDSGGPLVCDGILQGITSWGSDPCGRPEKPGVYTSTCRYVNWIKKTMGIR
>Crvi_A_03 Crotalus viridis
LVVGGDECNRNEHRFLVALYNADKFLCGGTLLNEEWVLTAAHCDRRNIRIKLGMHSKTVPNEDEQTRVPKEKFFCLSNNYTLWDKDIMLIRLDSPVSNSEHIAPLSLPSSPPSVGSDCRIMGWGRISATKETYPNVPHCANINILNYEVCLAAYPEPATSRTLCAGILEGGKDSCKGDSGGPLICNGQFQGILSWGDDPCGYVLQPALYTRVFDHLDWIQSIIAGN
>CFD_Homo_sapiens_GeneID=1675_isoform=2 precursor
RILGGREAEAHARPYMASVQLNGAHLCGGVLVAEQWVLSAAHCLDGKVQVLLGAHSLSQPEPSKRLYDVLRAVPHPDSQPDTIDHDLLLLQLSEKATLGPAVRPLPWQRRDVAPGTLCDVAGWGIVNHAG-RRPDSLQHVLLPVLDRATCNTHHDGAITERLMCAES--NRRDSCKGDSGGPLVCGGVLEGVVTSGSRVCGNRKKPGIYTRVASYAAWIDSVLA--
>Calu_KLK2
RIIGGRECLKNSQPWQVAVYHNGEFACGGVLVHPEWVLTAAHCANSNCEVWLGRHNLSESEDEGQLVQVRKSFIHPLYKGEDRSHDLMLLHLEEPAKITKAVRVMDLPKKEPPLGSTCYVSGWGSTDPETIFHPGSLQCVDLKLLSNNQCAKVYTQKVTKFMLCAGVLEGKKDTCKGDSGGPLICDGELVGITSWGATPCGKPQMPSLYTRVMPHLMWIKDTMKAN
>Calu_KLK1b
RIIGGWDCTKNSQPWQAALYHYSKFQCGGVLVHPEWVLTAAHCINDNYQLWLGRYNLFEHEDTAQFVQVRESFPHPEFNEEDYSHDIMLLRLAEPAQITDAVRVLDLPTQEPQVGSTCYASGWGSIEPDKFIYPDDLQCVDLELLSNDICANAHSQKVTEFMLCAGHLEGGKDTCVGDSGGPLICDGVLQGITSWGHVPCGSPNMPAVYTKVISHLEWIKETMTAN
>Vako_A_01 Varanus komodoensis isolate SLA01 scaffold29_1, whole genome shotgun sequence
RIIGGYPCLPHSQNWQAFL--RGTFICGGVLIAPSWVVTAAHCFGGNILVHLGKHNLNTRGKGQQIRRVAQYFCHPQYDRSTFNNDIMLLKLRRPVSISPTVAPLGLPSACSAPGTTCIVSGWGTVTTPKVTYPDVLQCGNVRIISQEQCTASYPQYITGNMVCAGVPEGGVDTCQGDSGGPLVCNQQLEGIVSWGLEKCAQRNRPGVYTRVCNYVTWIREVMQWN
>Thel_SVL1
RIIGGYECNENEHRSLVLLYNSAGSFCSGTLLNHEWVLTAAHCNRENIKIRLGVHNIHVHNKDEQIRVPKEKLCCLNTYCTQWSQDIMLIRLNSSVNISEHIAPLSLPSNPPRVDSVCRVMGWGTITSPEVTYPEVPHCVNINILHNEVCEAAYP-MLSGNILCAGELEGDKDSCKGDSGGPLICDGQIQGIVSWGHFPCAQPFEPGVYTKVFDYLEWIQDIIAGN
>Pesi_A_04
RVIGGKPCLFGLRPYQVALVKDNRIYCGGSLIDRKWVLTAAHCSKDSVQLNLGDYNLRVSEPTEQTRRICNFFVHPRYKSRPHDYDFMLLELDEPVQLNNFVHTISLATRCPTPGMRCSVSGWGTIKSPQERLPALLQCADLYIVSQEKCQQNYPGRITENMFCAGVKQGGVDTCQGDSGGPLVCNGILQGIVSWGTSVCALRGRPGVYANVCTAVQWVRDTIRGR
>Pelodiscus_sinensis_GeneID=102462227
KIIGGKEAKPHSRPYMAFLEIEETFGCCGFLVAENFVLTAAHCPGAEINVILGAHDIGNMERTQQKMSVSKKIPHPEYDEETFNNDIMLLKVH----------------------SLCNVSGWGMTSLTA--TTDTLREVNLSVVTDDDCKSRYLNYFPISMLCVGVRRYRRSTYQGDSGGPLVCGGVAEGIVSFGVK---NSIPPVVFTRISHFLPWIKANMR--
>MumuKlk1b22
RILGGFKCEKNSQPWQVAVYYLDEYLCGGVLLDRNWVLTAAHCYEDKYNIWLGKNKLFQDEPSAQHRLVSKSFPHPDFNGADLSNDLMLLRLSKPADITDVVKPIDLPTTEPKLGSTCLASGWGSINQLIYQNPNDLQCVSIKLHPNEVCVKAHILKVTDVMLCAGEMNGGKDTCKGDSGGPLICDGVLQGITSWGSTPCGEPNAPAIYTKLIKFTSWIKDTMAKN
>GZMB_Canis_lupus familiaris_GeneID=490630
EIIGGHEAKPHSRPYMALLQISRQIKCGGFLIQAMFVLTAAHCWGSSIKVTLGAHNIKEQEKTQQVIPVRRAIPHPDYSPKNYSNDIMLLLLERKAKLTAAVKTLPLPRARVRPGQVCSVAGWGQIEAKIRRYPDTLQEVSLEVQKDSECEFLLKYYDSTTQLCVGNPKETKSSFQGDSGGPLVCNNVAQGIVSYGLK---NGTPPRAYTKISSFLPWIKKTMKRL
>Cfd_Mus_musculus_GeneID=11537_isoform=1 preproprotein
RILGGQEAAAHARPYMASVQVNGTHVCGGTLLDEQWVLSAAHCMDDSVQVLLGAHSLSAPEPYKRWYDVQSVVPHPGSRPDSLEDDLILFKLSQNASLGPHVRPLPLQYKEVEPGTLCDVAGWGVVTHAG-RRPDVLHQLRVSIMNRTTCNTYHDGVVTINMMCAES--NRRDTCRGDSGSPLVCGDAVEGVVTWGSRVCGNGKKPGVYTRVSSYRMWIENITNGN
>Calu_KLK8
KVLGGQECEAHSQPWQTALFQGVRLLCGGVLIEDNWVLTAAHCKKRKYTVRLGDHSLKNKDSSEQEMAVAQSIPHPCYNNEDHSHDLMLIRLRGRASLGPQVKPINLADHCPEVGQKCTISGWGTVTSPRENFPDTLNCAEVEIFPQKKCKDVYPGEVTDGMICAGD-SNGADSCQGDSGGPLVCGGVLQGITSWGSDPCGRPERPGVYTNICRYLDWIKKTIGGR
>Alsi_A_04
RVLGGSECQKGAHPWLVLLYYFDKHYCSGALLNQNWVLTAAHCSMRHIQVRLGEHNISTSTGYEQFSTVQEAIIHPGFVLRSYENDIMLLRLKPPAVYTSYVQPIDLPTLCPLMGTTCTVMGWGTTSSPEETYPNVPQCLDITTVPLAQCQATYPEKVTENMLCAGGAQEGKDSCQGDSGGPLLCNRKLYGLVSWGDFPCGKLGQPGIYTNVCCYLDWIRTTMEGV
>Prmu_A_11
LVIGGDECNINEHRSLVVLFNSSGALCGGTLINQEWVLTAAHCDMPNMQIYLGVHSASVPNDDEQARDPEEKYFCLSINDTEWDKDIMLIRLNSSVSNSEHIAPLSLPSSPPSVGSVCRIMGWGAITSPNETYPDVPYCANIKLLRYSLCRAVYRRPAQSRILCAGILQGGKGICRGDSGGPLICNGQFQGIVHAGGKTCAQPYEPGLFIKVFDYTDWIHSIIAGN
>Prmu_A_05
LVIGGDECNINEHRSLVVFFNSSGIFCGGTLINKEWVLTAARCDSKNFQMMFGVHSKKILNEDEQTRDPKEKFICPNKKDDKNDKDIMLIRLDSSVSNSEHIAPLSLPSSPPSVGSVCRVMGWGAITSPQETYPDVPHCANINILDHAVCRAAYPEREKSKTLCAGILQGGKDSCLVDSGGPLICNGQVQGIVSDGGYPCGQPREPGVYTNVFDHLDWMKSIIAGN
>Prmu_A_04
LVVGGDECNINEHRSLALVYITSGFLCGGTLIHPEWVMTAAHCDRGNIVIFLGVHSLKGLNKDEPTRIAKEKFICHNRKNDDKDKDIMLIRLDSPVSNSEHIAPISLPSNPPSVGTVCRVMGWGSMTSPNVTFPGVPHCANINIFDYEECRAAKPEPEISRTLCAGILEGGKGSCDGDSGGPLICNGEIQGIVSWGGDICAQPHEPGHYTKVFYYIDWIKNIIAGN
>Phci_A_08
KIIEGEECSRGSHPWQVALFNGNQLHCGGVLVASNWVLTAEHCMMNSYNVHLGKHSLNGRERGSQVIQATQSYRHPQYSTVTHVNDLMLIKLQRPARLGTNIRPITLPSKCVSPGTSCTVSGWGTTTSPDATYPQELQCTNVSIISTADCKKVYQDLLKESMLCAGIPNSKTNACNGDSGGPLVCGGVLQGLVSWGTFPCGQPNDPGVYTEVCKFIPWIRKTMRS-
>Pelodiscus_sinensis_GeneID=102455097
HIFGGREAEPHSRPYMAYLKRGENTFCGGFLVAENFVLTAAHCQADNTLVLLGAHNIRQSEKSQQLIPVQSSYPHEDYDEESLNNDIMLLQLSRNVTQDENVAPIGLPDEDVEPGTRCSVAGWGSLSTDGKLLPIALREVNVVVIPDDACPGPYHYYNHRTMMCVGNPAEFYDSAKGDSGGPLVCGGTAQGIVSWGNE-----KAPGVYTKISAFLPWINSTMKKL
>Pelodiscus_sinensis_GeneID=102446786
RIIGGNIVAPHSSKYLVSLKRTGFHFCGGSLVSRSWVLTAAHCKTEQMMIVAGEYSLSTFEGTEQIFRPLRMVVHPDYSSTSKNADIMLIKLNRPLVHNAFVSIVPLPQAAVKEGRFCQVSGWGYTSPMGGRTSDTLRSVHLPIISAGKCNASYAGYITKNMICAGFNTGGKDACQGDSGGPLVCEGRVFGIVSWGN-SCASPRYPGVYTAVANFQKWIYKTIFRR
>Oran_A_06 Ornithorhynchus anatinus isolate Pmale09 chromosome 5, mOrnAna1.p.v1, whole genome shotgun sequence
ESLEVSPCGRDSHPWQVSLFRNLKFRCAGVLVDRSWVLTSATCIDSWLWVRLGDYNLLLVDGGEQLRLTDRFVTHPNYRRREHDNDLMLIKLRRPATLGARVRTLPWPAVCPPPGTLCTTVGWATTVQPQVKYAKNLSCAPVKVLSHEECSQSYPGVVTRNMLCAGQ-AGGRDPCQGDSGGPLVCNGTLQGILSWGDYPCGAGPHPAVYTKICRYSSWINKIIKNN
>Erinaceus_europaeus_GeneID=103126571
EIIGGKECRPHSHPYMAFLEILKLSACGGLLIRKDFVLTAAHCAGRSITVILGVHNIREQEGTWQMLKAEKQFPHPQYENVTFLNDIMLLKLEKKANLTLAVSTAPLAADFISPKRTCQVAGWGRTEVNG-HASDTLQEVKLRLMGPQDCM-QYRAFDNNLQLCVGNSRKTKNVFKGDSGGPLMCAGVAQGVVSYVRL---DGKPPAVFTRISHYRAWINKILKEN
>Erinaceus_europaeus_GeneID=103126503
EIIGGHEAKCRPHPYMALVKFDSWKRCGGILVWRDFVLTATHCWGSSITVTLGAHNISKPESTQQVINVNRAFRHPDYNSKNLSNDIMLLKLVRKAKLTSAVKPLSLPSAQMRPGQVCSVASWGMVVMG--TLATTLQEVHLTVQKKQMCESIFGFYSRDTQICVGDQNKMKSSFKGDSGGDLVCDNSAQGIFTYGQR---NGTPPGVFIKISSLLPWVRRTMRHP
>Crvi_A_09 Crotalus viridis
LVVGGRPCNINEHRSLVVLFNSSGFLCAGTLINQEWVLTAAHCDIKNFQIQLGVHSKKVRNEDEQTRDPKEKFFCLGSTNNEWEKDIMLIRLNNPVSNSAHIAPLSLPSSPPSVGSLCRIMGWGTISSTKEIYPNVPRCANINILDYAVCRAAYPWPVTTRILCAGILEGGKDSCQGDSGGPLICNGQFQGIVSWGAQPCGRRLNPGFYTKVFDYIDWIQSITAGN
>Crvi_A_08b Crotalus viridis
LVIGGDECNINEHRSLVAIFNSTGFFCSGTLINQEWVVTAAHCDRNKMKIHLGVHSKKVPNKDKQTRVAKEKFFCVSSNYTFWDKDIMLIRLDRPVSNSEHIAPLSLPSSPPSVGSVCRIMGWGTISPTEETLPDVPYCANINLLDDAVCEPPYPEPATGRTLCAGIPEGGKDTCGGDSGGPLICNGQFQGIVFFGAHPCGQALKPGVYTKVFDYNDWIQSIIAGN
>Crvi_A_07 Crotalus viridis
LVVGGDECNINEHRSLVVFFNSSSFLCAGTLINQEWVLTAAHCDSKNFQMLFGVHSKKILNEDEQTRNPKEKFFCPNKKDNENDKDIMLIRLDRPVSNSEHIAPLSLPSSPPSVGSVCRIMGWGIISPTKETYPDVPHCANINLLEYEVCRAAYPEPATSRILCAGILEGGKDACGGDSGGPLICNGQFQGIVSGGAHPCGQALKPGFYTKVFDYIDWIQSIIAGN
>Crvi_A_04 Crotalus viridis
LVTGGDECNINEHRSLVVLFNSSRFLCAGTLINEEWVLTAAHCDSKNFQMQFGVHSKKVLNEDEQTRDPKEKFICPNKKDDENDKDIMLIKLDSPVSNSEHIAPLSLPSSPPSVGSVCRIMGWGTITPTKETYPDVPHCANINILDHAVCQAAYPRPVTSTTLCAGTQQGGKDTCRGDSGGPLICNGQFQGIVSWGGHPCGQAREPGVYTKVFDYTDWIQSIIAGN
>Alligator_sinensis_GeneID=102385169_isoform=X1
WIIGGKEAKPHSRPYMVSLQKNGMHMCGGALVHTRWVLTAAHCQRGPLKAVVGLHSLDEASPYQQSFSITRSVPHPGYKQKTMENDLMLLKLDRKVKTNRQTKLLALPKQ--GAGAWCSVAGWGVTKQHG-KLSPVLKELDVRVLDGRMCNRFWHGELTPTMTCYQAVVKHSAPCKGDSGGPTVCGAEAAGVISFSGDSCTNVFRPPVATAVFPYKAWIKKVLKS-
>Rhincodon_typus_GeneID=109925952
RIIGGSEVVPHSIPYQASLQIRSVHYCSGTLINPRWILSAAHCVKPLITVVLGEHSLSRSDGNEQFYRVIKLIMFPFYQPATFRHDIMLMKLNRPAKQNAYINFVAIPSEMVPENTLCTVSGWGVTTVYSYSLSDILMAVKIPIIPRYKCNSSYGGRVHPYMICAGYSTGGKDSCQGDSGGPLICNGVIEGIVSWGI-SCAXYKYPGVYTRVGKYINWIQTKIARF
>Prmu_A_10
LIIGGDECNINEHPFLVLVY-YDDYQCGGTLINEEWVLTAAHCNGENMEIYLGMHSKKVPNKDRRRRVPKEKFFCDSSNYTKWNKDIMLIRLNRPVRKSAHIAPLSLPSSPPSVGSVCRIMGWGTISPTKVTLPDVPRCANINLLDYEVCRAAYPEPATSRTLCAGILEGGKDSCGGDSGGPLICNGQFQGIVSWGGDPCAQPHEPGLYTNVFDHLDWIKGIIAGN
>Prmu_A_08
LVIGGDECNINEHPFLVLVY-YDDYQCGGTLLNEEWVLTAAHCNGKDMEIYLGVHSKKVPNKDVQRRVPKEKFFCDSSTYTKWNKDIMLIRLDRPVRKSAHIAPLSLPSSPPSVGSVCRVMGWGTITSPQETYPDVPHCANINLLDYEVCRAAYAGPATSRTLCAGILEGGKDSCVGDSGGPLICNGQFQGIVSWGGDPCAQPREPGVYTNVFDHLDWIKGIIAGN
>Prmu_A_07
LVVGGDECNINEHRSLVLVY-SDGIQCGGTLINQEWMLTAAHCDGKRMKLQFGLHSKNVPNKDKQTRVPKEKFFCLSSTNKEWDKDIMLIRLNRPVNNSTHIAPLSLPSKPPSQDTICNIMGWGTISPTKEIYPDVPHCANINILDHAVCRAFYSGLEKSKTLCAGILEGGKDTCQGDSGGPLICNGQIQGIVSVGGDPCAEPRVPALYITVFDYIDWIKGIIAGN
>Prmu_A_06
LVIGGDECNINEHRFLVLVY-VDGYQCAGTLINQEWVLTAAHCNGKNMKLQLGLHSKNVPNKDKQIRFPKEKFFCLSSTNTEWDKDIMLIRLNSPVNDSPHIAPLSLPSNPPRLGSVCRIMGWGLISLTKVTLPDVPHCVNINILDHAVCQPIYPGLEKSKTLCAGIMEGGKNTCGGDSGGPLICNGELQGIVSVGGDPCAQPRVPALYIKVFDYTDWMHSIIAGN
>Pelodiscus_sinensis_GeneID=102458929
EIIGGWEAQPHSRPYMAYLRIDKISGCGGFLVAENFVLTAAHCQGDRITVVLGAHNMGQCERSQQEIPVCRKIPHQQYNRETLHNDIMLLQLSRNATLTREVGLVRLTTRRVSPGTMCNVAGWGRTSFTTR--TNTLREVNLSVVTDRLCQKRYHFYLPSTMLCVGDPRYRKSIYMGDSGGPLVCCGVAEGIVSFGGY---NSIPPAGYTRISHFVPWIKANMR--
>Oran_A_08 Ornithorhynchus anatinus isolate Pmale09 chromosome 5, mOrnAna1.p.v1, whole genome shotgun sequence
KVLGGEECRPHSQPWQVAFFEDSRLLCGGVLIHPAWVLTAAHCQKRKVSVLLGKHNLEEREGPEQSRQVALSVPHPCYRHGGHRHDLMLVKLRSPAVLSTGVRPVPLPGRCPRPDDTCLVSGWGTTSSLGESFPDTLNCAELNVLPQNRCEVAYPGQMTDSMLCAGD-SGGTDTCQGDSGGPLVCNGTLAGITSWGSNPCGEPERPGVYTSVCRYLDWIKGIVGVN
>GZMM_Homo_sapiens_GeneID=3004_isoform=1 preproprotein
QIIGGREVIPHSRPYMASLQRNGSHLCGGVLVHPKWVLTAAHCLMAQLRLVLGLHTL---DSPGLTFHIKAAIQHPRYKPPALENDLALLQLDGKVKPSRTIRPLALPSQVVAAGTRCSMAGWGLTHQGG-RLSRVLRELDLQVLDTRMCNRFWNGSLSPSMVCLAADSKDQAPCKGDSGGPLVCGRVLARVLSFSSRVCTDIFKPPVATAVAPYVSWIRKVTGRS
>gzma_Danio_rerio_GeneID=795070
SIVGGKDVK-KALSWMVSIQVNQNHKCGGILIHKEWVLTAAHCKESSVTVLIGSLSLS---KGSQRIAIHNYEIPETFNKKTKKDDIMLIRLSKKVK----AKPYKIPKKDVQPGTKCVVRGWGTTDYKGKQASDKLQMLEVLVVDRVQCNRYYNRVITKDMLCAGNTQQHRGTCLGDSGGPLECEKNLVGVLS-GSHGCGDPKKPTVYTLLSRHITWINKILKQQ
>Erinaceus_europaeus_GeneID=103109779
GILGGNIVKPHEKPYMALIK--GLKICAGALIQENWVLTAAHCDKGTPQVILGAHSTTHKEKSDQVFAIEKAIPYPCYDPHTFEGDLQLLLLKGKAKINKAVRLLPLPKDDVKPKTNCQVAGWGGTKSNSCDFSNILREVNVTVIDRRTCNKHYDFIVGNSMICAGGRNGEDDSCEGDSGSPLICDMEFRGVTSFG--KCGNSQKPGVYILLTKYVNWIKKTIAGA
>EreuK7
KIIGGEPCTEGSNPWQVALLKGDQLHCGGVLIHPRWVLTAAHCLMSQYNVFLGSDQLG--DKSGRIIKAVRSFRHPGYSTQTHVNDIMLVRLSSLARPSAKVQMVNLTSRCAPPGTKCIVSGWGTTTSPDVSFPKKLMCTDISLISPQDCKKVYKDLLGNAMLCAGIPNSKKNACNGDSGGPLVCNGKLQGLVSWGSFPCGQPNDPGVYTQVCKYLKWIQDTIRGN
>Danio_rerio_GeneID=100001138
GIIGGKVAKAHSRPYMASIQINKHHTCGGMLIRDDYVLTAAHCLRGHLEVVLGAHNISKHEQNQQRIQVKKYIRHPMFKEKDYSYDIMLLKLKNKAKISKFVKVISLPKGKIPANVKCSVAGWGLTKPKAELASDVLEEVTLKLQFDFECKTMWQQFNTERMICSVSD-GKHAFCQGDSGGPLICNTKPQAIVSYTFENCINKQYPQVFLKISYFLPWIKKNMS--
>Crvi_A_08a Crotalus viridis
LIIGGDECNRNEHRFLALVY-SDGNQCGGTLINEEWVLTAAHCEGNKMKIHLGVHSKKVPNKDKQTRVAKEKFFCVSSNYTFWDKDIMLIRLDRPVSNSEHIAPLSLPSSPPSVGSVCRIMGWGTISPTEETLPDVPYCANINLLDDAVCEPPYPEPATGRTLCAGIPEGGKDTCGGDSGGPLICNGQFQGIVFFGAHPCGQALKPGVYTKVFDYNDWIQSIIAGN
>Crvi_A_02 Crotalus viridis
LVVGGDECNINEHRSLVLVY-SDGIQCGGTLINQEWMLTAAHCNGKKMKIQFGLHSKKVPNKDKQTRVPKEKFFCLSSNNKEWDKDIMLIRLNRPVNNSKHIAPLSLPSKPPSQDTVCNIMGWGTISPTKETYPDVPHCANINILDHAVCRPIYPGLEKSRVLCAGILEGGKDTCGGDSGGPLICNGEIQGILSVGGDPCAQSHVPALYIKVFDYAEWIESIITGN
>CFD_Protobothrops_mucrosquamatus_GeneID=107282291
RILGGSESAPHLRPYMASLQEGGKHLCGGFLIAARWVLSAAHCLNGTLQVLLGAHSLSEAAPNKRLYGIHQLFPHPGSSENTNHDDLLLIQLAEPAVLGPHVQILAYQTNDVPANTRCEVAGWGIISNTG-KKPDRLQFVQLGIIARNQCNRYHDGTVTENMMCAES--KKKDSCKGDSGGPIVCNGIAEGIVTTGSTVCGNVKKPGIYTRTAPYVSWITSTIAAN
>Calu_KLK7
KIIEGVPCTRGSHPWQVALLKGTQLHCGGVLLNEQWVLTAAHCMMSEYNVHMGSDQLS--DKRAQKIRATRSFRHPGYSTQTHVNDLMLVKLSKQARLSSRVKKVNLPSRCEPPGTTCTVSGWGTTTSPDVTFPSKLMCTDVKLISSQDCKKVYKDLLGKSMLCAGIPNSKTNACNGDSGGPLMCKGALQGLVSWGTFPCGQPNDPGVYTQVCKYTNWIKETMRKH
>Alligator_sinensis_GeneID=102383762
KIIGGHTVAPHSRPFMAAIQKGRSTVCGGALIEKNWILTAAHCKRSELKVVLGAHQPSIAEKEQQIFKVLRHCSNPQFNSSSKENDIMLLKLNGSANLNQYVALLPLPSEDIKTGTKCQVAGWGVTSSG--KPSKCLKEATVKIINRKTCSRNYKKKITNNMLCAGWNNSKSDACQGDSGGPLICSGKYSGIISFGK-GCGKMRKPGVYTRLTKYLQWIKKIIDNY
>Pelodiscus_sinensis_GeneID=102460125
QIIGGHEAKPHSRPYMAYLRVTKHNQCGGFLVAENFVLTAAHCQGDSIHVTLGAHNIKQQEPSQQVIEVQRQIPHPQYNWETKINDIMLLQLQCKAESNGYVGLLSLPAQRVRPGTKCSVAGWGQMSASNEQISETLQEADVVVMPDADCRGPWRSYNATTMMCVGDPEEGRSPFQGDSGGPLVCGEEAQGIVSLGSE---DGIPPAVYTKVSTFLPWIQETMKKL
>MumuKlk1b4
QV----DCE-NSQPWHVAVYRFNKYQCGGVLLDRNWVLTAAHCYNDKYQVWLGKNNFLEDEPSDQHRLVSKAIPHPDFNEDDYSNDLMLLRLSKPADITDVVKPITLPTEEPKLGSTCLASGWGSTTPIKFKYPDDLQCVNLKLLPNEDCDKAHEMKVTDAMLCAGEMDGGSYTCEHDSGGPLICDGILQGITSWGPEPCGEPTEPSVYTKLIKFSSWIRETMANN
>Latimeria_chalumnae_GeneID=102352835
GIVGGHEAKPHSKPYMASLQWQGNHFCGGFLIADQWVLTAAHCFPAAARIVLGAHSLNEREKVKQAFRVEKYAKHHGYSKTMAVNDIFLIKLNKKAVLNSYVTFIALPKSNVTAGTLCSVAGWGETSNAA-NRTDKLQEANVTVVSRECCNHAWQGKIVENMICAGNK-TGKGFCSGDSGGPLVCGDTAVGIVSFSAKACADPRFPDVYTRISRYIKWIKKIMNQV
>Xetr_TKL2
RIIGGEECVPHSQPWQVALYYFSDFICGGVLINEWWVLTAAHCNQSNLQVLLGAHNRTSPTGDEQYTYAAKICPHQDFEPVTYDNDIMLLKLASEADINTWVAPIPLASYLVDDNSECLASGWGSTTSPEETYPGELQCVNITTVSNSDCQDYYPDTITDNMLCAGDVAGGKDTCGGDSGGPLVCNEELHGITSWGDLVCGSPDKPGVFAKVSNYIDWISDVMENE
>Vako_A_05 Varanus komodoensis isolate SLA01 scaffold29_1, whole genome shotgun sequence
RIIGGHECPKHAQPFQVILSNSKKVQCGGVLIEKDWVLTAAHCDQEEIHTRMGDYSLRANEGTEQCITSMRKFPHPNYNATTHDSDIMLIQLCNSANINDFVRPIELATECVRPNTLCEVSGFGTIKSPESEFPDLLQCAQVYTMSNKDCSRAYPNGITENMLCASVSRGGVDSCQGDSGGPLVCNRKLQGLVSWGMQICARPGKPGVYTNVCRFTDWIRNTIQRN
>Vako_A_03 Varanus komodoensis isolate SLA01 scaffold29_1, whole genome shotgun sequence
RMLRGFQCVEHSQPWMVALFDGLKFHCAGTLIHAQWLVTAAQCYTSRLFARLGEHSLWHVEWTEQFKIATKAIWHPFYNSYTKDNDIMLVKLLTPVRMNKNVRPLALPRNCVPPGSYCVLAGWGITILQKEYMPDVLYCGNITTLPDQECSSAYPTVQLGHMLCATVKQGGADSCQGDPGSPLVCDGELQGITSWGFEECSHVENPSVFVRVCNYIDWLQETMAWA
>Pesi_B_05
RLVGGANCSVGSRLYQAALVRRGRIYCGGSLIHPKWVLTAAHCSKRSVRVHLGDYDLRAKEGREQIRRIRNYYVHPKYHLRPRDNDFMLLELDEPAELNDYVNTIKLATRCCSSGTQCTVSGWGSIRSPKKKFPRIMQCADLQTVSHADCKDSYPGRITRNMLCAGVEEGGIGTCQGDSGGPLVCDGRLQGVVSWGSSVCALHGRPGVFANVCKAFRWVRNTVRRR
>Pesi_A_05
RMLRGFQCQLHSQPWVVALFDGTQFRCSGTLIHKKWVVTAAQCHTGRFHVRLGEHNLRHLDWTEQLTISSRVITHPLFDPSTSQNNIMLVKLLVPALINRNVQPLPLPSTCPIPDSTCVLAGWGSNAFPKAKHSDVMLCGNITVLPDDLCRDTHPRLITPNMVCAGVVHGGTDFCQGDPGSPLICQQELQGISSWGFEGCSRPNRTGVFVKVCNYVPWLLQTMNSG
>Mumu_Klk4
RIIQGQDCSPHSQPWQAALFSEDGFFCSGVLVHPQWVLSAAHCLQESYIVGLGLHNLKSQEPGSRMLEAHLSIQHPNFNDPSFANDLMLIKLNESVIESNTIRSIPVATQCPTPGDTCLVSGWGQLKNG--KLPSLLQCVNLSVASEETCRLLYDPVYHLSMFCAGGGQDQKDSCNGDSGGPIVCNRSLQGLVSMGQGKCGQPGIPSVYTNLCKFTNWIQTIIQTN
>Laag_TKL5
RIIGGYVCPQQSRPYQAAIVTGRRIYCGGSLVHPCWVLSAAHCRRPGMKVCLGKHNLKRVEQGEQCLDIGEVKVYPGYNRRQNDKDFMLLRLRPCARLSETVRTINLPTGSPNDGSLCSVSGWGTIKSPQAQLPAQLQCADVNVVPTPQCNMAYRGAITPYMVCAGVQEGGTDSCQGDSGGPLTCGGQLEGVVSWGTQVCAQRGNPGVYAKVCCVVPWIRETINQN
>Hosa_KLK15
KLLEGDECAPHSQPWQVALYERGRFNCGASLISPHWVLSAAHCQSRFMRVRLGEHNLRKRDGPEQLRTTSRVIPHPRYEARSHRNDIMLLRLVQPARLNPQVRPAVLPTRCPHPGEACVVSGWGLVSHNQVSLPDTLHCANISIISDTSCDKSYPGRLTNTMVCAGAEGRGAESCEGDSGGPLVCGGILQGIVSWGDVPCDNTTKPGVYTKVCHYLEWIRETMKRN
>EreuK9
RAIGAVECTPNSQPWQAGLFFLTHLFCGATLISDRWLLTAAHCLKPYLWVRLGEHHLWRWEGPEQLFRVTEFFPHPGFNAQDHNHDIMLIRLPWEARLSPSVQPLNISRNCVSPGTECLISGWGAVSSPKVEYPLSLQCANISILEPRLCHRAYPGHISDSMLCAGLWEGGKGSCQGDSGGPLVCKGTLAGVVSGGSEPCSRRGRPTVYTSVCHYVDWIEKTMKES
>Danio_rerio_GeneID=561111
GIEDGTKAKPHSRPYMVSLQKNSRHSCGGFLITEQFVLTAAHCWGDVITVGVGAHDLSGNEIYD-TFEVTSYIPHPEYKLNSDRNDIMLLKLNKKVRLSYNVGLISLPKEDVEADILCSVAGWGRLWLKG-PSPDRLREAETVIVNDAECERRWNKYKASKMICAY---GHGGSCSGDSGGPLVCNNTAVGITSFSDRLCNSRLLPNVYTRISAYLPWIHNITGNV
>Danio_rerio_GeneID=558805
DIINGKKAKKSSLLYMASVQINGEHKCGGFLIDPSYVLTAAHCNKQNMSVILGTHDISPKGTNVKRYRVQNKHIHPSYKSVKTGKDIMLLKLSKKVKIGKDVKLVTIPSKPLKPKSKCLVAGWGKTEKD--NTVNDLLVTDVLTINKTVCQSVWKKELPDNILCAGGYETKSGACQGDSGGPLVCSGQAVGIVSFNMGRCDYPNTPNIYTQISKYTQWIKKVIRGG
>XB17329844_Xenopus_tropicalis_GeneID=100497492
RIVGGHEAKPHSRPYMVSLQRDKSHFCGGTLIHPKWVLTAAHCQMDLTRVVLGAHWLYWSDRPVQVFRTLKFVQHPQFNPQTFQSDLLLLKLNDSVHFSPAVRTIPLPATDVIPGTACSVAGWGLTSDSG-TRPFALMEADVDVISRMSCNKTWLGGIDESMLCTATPGPFKGFCDGDSGGPLVCGDRVEGVVSFSGSYCGDPHTPDVYTRVTSFLDWIQETISEF
>Prtn3_Mus_musculus_GeneID=19152
KIVGGHEARPHSRPYVASLQLPGSHFCGGTLIHPRFVLTAAHCLWQLVTVVLGAHDLLSSEPEQQKFTISQVFQN-NYNPEENLNDVLLLQLNRTASLGKEVAVASLPQQTLSQGTQCLAMGWGRLGTQA-PTPRVLQELNVTVVT-FLCR--------EHNVCTLVPRRAAGICFGDSGGPLICNGILHGVDSFVIRECASLQFPDFFARVSMYVDWIQNVLRGA
>Phci_A_06
RTIGAEECIPNSQPWQAGLFFLTRLFCGATLLSDRWLLTAAHCRKPYLWVRLGEHHLWQWEGPEQLFRVTDFFPHPGFNAHDHNHDLMLIRLKRPARLDSAVQPLNISENCAKPGTTCLISGWGAISSPDVEYPLTLQCANISVLEPRLCHRAYPGRISSNMICAGIWEGGRGSCQGDSGGPLVCNGALAGVVSGGAEPCSKPKRPAVYTSVCRYRDWIYKTIKEN
>Mumu_Klk15
KVLEGEECVPHSQPWQVALFERGRFNCGAFLISPRWVLTAAHCQTRFMRVRLGEHNLRKFDGPEQLRSVSRIIPHPGYEARTHRHDIMLLRLFKPARLTAYVRPVALPRRCPLIGEDCVVSGWGLLSDNHVRLPDTLHCANISIISEASCNKDYPGRVLPTMVCAGVEGGGTDSCEGDSGGPLVCGGALQGIVSWGDVPCDTTTKPGVYTKVCSYLEWIWENVRRY
>Hosa_KLK4
QIINGEDCSPHSQPWQAALVMENELFCSGVLVHPQWVLSAAHCFQNSYTIGLGLHSLEDQEPGSQMVEASLSVRHPEYNRPLLANDLMLIKLDESVSESDTIRSISIASQCPTAGNSCLVSGWGLLANG--RMPTVLQCVNVSVVSEEVCSKLYDPLYHPSMFCAGGGQDQKDSCNGDSGGPLICNGYLQGLVSFGKAPCGQVGVPGVYTNLCKFTEWIEKTVQAS
>gzmh_Xenopus_tropicalis_GeneID=496758
GIIGGQEAKPHSRPYMAYLKI-GMGFCGGSLIAPDWVISAAHCAG-DITVILGAHNVKEPESSQQVIGVQSKHLHPEYDDEEPFNDVMLLKLTSKATINRYVQTIPLPTSDLPTGTPCSVSGWGLIDRD--EVTDKLFETNVTIVSRRLCHRYFP-RLSDGMICAGSNNQIKDSSQGDSGGPLVCKEALAGIVSFGF-----NHPPGVYARVGRYLDWIKKTISEH
>Erinaceus_europaeus_GeneID=103112861
KIVGGYTCVKNALPYQVSLS-VGYHVCGGALISRQWVLSAAHCYKPRFKVRLGEHNLQVTEGTEQFINSVKVIKHPNYKSVTSGHDIMLIKLARPVVFTKGVNTISLPSSCPKIGTRCLISGWGSMQASARNFPNSLQCLKAPILSTSACRKAYPGLISNSMICLGFLEGGKDSCQGDSGGPVVCNGILQGIVSWGK-GCARKGKPGVYTKVCDYVEWIQNTIAAN
>EreuK4
RIVSGEDCSPHSQPWQAALFVESEFFCGAVLVHPQWVLSAAHCFQNAYTVGLGLHSLEEQEPGSRMVEASLSIRHPEYNNPFIANDLMLIRLAEPVSLSATIQTISLASRCATPGESCLVSGWGQLMGG--KQPQVLQCANISVVSEQACRAVYGPVYHTSMLCAGGGEDRRDSCHGDSGGPLVCSGSLQGLVSFGQSECGLPSVPAVYTNLCKFTDWVQKTIQAT
>Crvi_A_10b Crotalus viridis
LIIGGEECNINEHRFLVALYTSKRFHCSGTLINQEWVLTAAHCDRKNIRIKLGTHSTNVTNEDAQTRVPKEKFFCLSSTYTKWDKDIMLIRLKRPVNNSAHIATLSLPSNPPSLGSVCRIMGWGTISATKETYPDVPYCANINILDYEVCRAAHGGPATSRTLCAGILKGGKDSCKGDSGGPLICNGEIQGIVSWGAHPCGQSLKPGVYTNVFDYTEWIQSIIAGN
>Crvi_A_10a Crotalus viridis
LIIGGEECNINEHRFLVALYTSKRFHCSGTLINQEWVLTAAHCDRKNIRIKLGTHSTNVTNEDAQTRVPKEKFFCLSSTYTKWDKDIMLIRLKRPVNNSAHIATLSLPSNPPSLGSVCRIMGWGTISATKETYPDVPYCANINILDYEVCRAAHGGPATSRTLCAGILKGGKDSCKGDSGGPLICNGEIQGIVSWGAHPCGQSLKPGVYTNVFDYTEWIQSIIAGN
>Calu_KLK15
KILGGEECEPHSQPWQVALFERGRFNCGASLISEHWVLSAAHCQT---RARLGEHNLRKRDGPEQLRTLARIIPHPLYEAHSHRHDVMLLRLTRPARLSRQVRPVALPTRCPQPAEACVVSGWGLVSDHQVSLPDTLHCANISVIPAASCNKDYPGRLVASMLCAGAEGGGTESCEGDSGGPLVCRGVLQGIVSWGDVPCDTTTKPGVYTKVCSYLEWIKETMKRN
>Calu_KLK4
HIINGEDCSPHSQPWQAALFTEDEFFCGGVLVHPQWVLSAAHCFQNSYTIGLGLHSLENQEPGSRMMETDLSIQHPEYNKPFVANDLMLIKLKESVSESDTIQNISIASQCPTAGDSCLVSGWGQLIDG--RQPQVLQCVNISVVPEETCNAFYAPVYHPSMFCAGGGQDRKDSCHGDSGGPLVCNGSLQGLVSFGQAQCGLPHVPGVYTNLCKFKDWIQKTIQDS
>Xetr_TKL1
RIIGGEECVPHSQPWQVALYYFSDFICGGVLINKWWVLTAAHCNQSNLQVLLGAHNRTKPTGHKQYTYAAKICPHEEFDWSTYNNDIMLLKLASQADINTRVAPIPLASYLVADNTECLASGWGSTTSPQETYPDNLKCVNITTVSNSVCQACYPDIITDNMLCAGNMAGGEDTCVGDSGGPLVCNGELHGITSWGDYVCGCPNKPGIFAKVFNYLNWISDIIQNE
>Thel_SVL2
EIVGGFECNKREHPFLVLLYNSKGAFCAGTLLTNEWVLTAAHCNREDIQIRLGVHNIHVHNEDEQIRVPKEKLCCLNTNCTQWSQDIMLIRLNSSVNISEHIAPLSLSSSPPGVGSICHVMGWGTITSPEVTYPKVPHCVNINILHNEMCQAAYPG-LSGNILCAGEPEGEKDSCKGDSGGPLICYGQIHGIVSWGHFPCAQPFEPGVYTKVFDYLEWIQDITAGN
>Protobothrops_mucrosquamatus_GeneID=107283810
QIIGGKESVPHSKPFMAKIK--NPKICGGTLIKSNWVLTAAHCITNNTEVILGIHS--EKDRTKQVFKVNKHIYHPCYDKFTKENDIMLLQLNKQAKLNKNVAIVKLPRGDLKAGTQCLVAGWGVTQSGSKTPSDVLREVNVSVIARSTCNKHYNSLVTMNMVCAGDKRGGKDACSGDSGGPLMCKGEQRGIVSFGK-GCGQSKYPGIYTLLTRYSRWIRSVIQGS
>Pesi_A_02
SLIGGNDCDLGSRPFQVALVMDDRIYCGGSLVDRKWVMTAAHCSKDSVQVLLGDYDLQTYEGTEQIRGVKNVIVHPGYNSGLKDNDFMLLELDEPAELNNNVKTIGLATQCPAPGTKCTVSGWGTVTTPQLKFTPILQCADIYSVSQDSCKESYKDLITENMLCAGVEQGGRSSCRGDSGGPLVCNGMLQGVVSWGTAVCAQRGYPGVYANVCKAVQWVRDTIRDR
>Pesi_A_01
IVPGGKPCIPGSRPYQVALVKDGHIHCGGSLVEKKWVLTAAHCNKDSVRVHLGDYNLRTNEGTEQFRRVKNVIVHPEYNRRPRDNDFMLLELDEPAELNNDVKTISLATQCPAPGTKCIMSGWGSITSPQLTFPNELQCVELYSVSQDSCKERYRGLITENMLCAGVEEGGRDSCEGDSGGPLVCDGILQGVVSWGTDVCALPKRPGVYANVCKAVQWVTDTIRDR
>Oran_A_01 Ornithorhynchus anatinus isolate Pmale09 chromosome 5, mOrnAna1.p.v1, whole genome shotgun sequence
KIIGGYDCAPHSQPWQAAVQTTGQLRCGGTLLSDRWVLTAAHCACRFLRVSLGKHDLRWWEPTEQRRLVVRQIPHPSYNPRTQDSDLMLLRLDRPVQLTPAVQPLGLS-DCAAPGTPCRVSGWGTISSP---LAATLTSSSAS--TSKSCLTRLKGGASRPAWCAQATGCAGANCRGSC-------GAWSSVDSLTT-------PASTPTSVN--SPAGSRTLGAN
>Mumu_Klk6
KVVHGGPCLKDSHPFQAALYTSGHLLCGGVLIDPQWVLTAAHCKKPNLQVILGKHNLRQTETFQRQISVDRTIVHPRYNPETHDNDIMMVHLKNPVKFSKKIQPLPLKNDCSEENPNCQILGWGKMENG--DFPDTIQCADVHLVPREQCERAYPGKITQSMVCAGDMKEGNDSCQGDSGGPLVCGGRLRGLVSWGDMPCGSKEKPGVYTDVCTHIRWIQNILRNK
>Hosa_KLK7
KIIDGAPCARGSHPWQVALLSGNQLHCGGVLVNERWVLTAAHCKMNEYTVHLGSDTLG--DRRAQRIKASKSFRHPGYSTQTHVNDLMLVKLNSQARLSSMVKKVRLPSRCEPPGTTCTVSGWGTTTSPDVTFPSDLMCVDVKLISPQDCTKVYKDLLENSMLCAGIPDSKKNACNGDSGGPLVCRGTLQGLVSWGTFPCGQPNDPGVYTQVCKFTKWINDTMKKH
>gzm3_Danio_rerio_GeneID=100000986
GIIGGKVAKPHSRPYMAFIQ-NKFEACGGMLIRDDYILTAAHCLRSHFEVVLGAHNISKHEKSQQRIQVKKHIQHPMFNEKDYSYDIMLLKLKNKAKINKFVKVLSLPKEKLPENVKCSIAGWGTKESNGNKPSDVLEEVTVKLQNNHECERKWQQFNPERMFCSVSD-GKHAFCRGDSGSPLICNTKPQAIASYTVKDC-LHTHPQVFVKISCFLPWIKKNMV--
>Euma1 Eublepharis macularius
RIIGGKECYEKKHPYLALLYRLTSPYCSGILINKNWVLTAAHCCSGDIVIKLGEHNLEESTGREQMRTSAETILYNTKDECECENDIMLIRLNKPADLTEYVAPIDLGITPPPLGTSCTVMGWGAITSPEETFPAAPQCVNITILETKLCEENYPCIVPENILCAGVPEGGKDSCRGDSGGPLVCDNKLHGVVSLGGDPCAQPELPAVYTNISHYVDWIQEHIGES
>Vako_A_06 Varanus komodoensis isolate SLA01 scaffold29_1, whole genome shotgun sequence
RIVGGFTCQKDFQPWQAAIYDMNRFYCSGSLLTRNWVVTAAHCKMAATYVRLGEFNMMRAENTEQQKRAVQLVVHPDYDPVSKDNDIMLIKLSSFVDITDSVQPIKLASQCVLPGTRCLVTGWGTTTSSKATIPEELQCAYIDVISQAECERTYPDAITKNMLCAGVKAGGVDSCQGDSGGPLICNEELQGIVSWGPEVCGQPGKPGIYTRVCNYVGWIQGIIRQV
>Thel_TKL1
RVLGGKPCLPNSQPWQAALFSGCRLICGGTLIHPSWVVSAAHCRKSIFPVRLGEHHLRRIDWSEQLKLSSKAIVHPEYNRRTLNNDIMLIKLLTPVTLNDKVKVMDLSTTCPETGTKCSISGWGTTSSPQPKYPDVLHCANVTIIDHNVCRSIYPNYFSENMVCAGKMEGGTDSCQGDSGGPLVCNGKLQGIVSWGPYICAQPNKPGVYVNACKYTDWIQETIQNN
>SopaK14
KIIGGHTCVQNSQPWQVALLTRGRFLCGGALLSDQWVITAAHCARPILRVMLGKHRLNRWEPTQQTLRVARQIQHPQYNFHTHNNDLMLLQLEQKARLGKAVKPITLASSCVTPGTTCLVSGWGTTSSLFARYPEALQCVNISITPFENCQLAYSGSITSGMICAGAPQGWKDSCQGDSGGPLVCEGQLQGLVSWGMENCGQPGYPGVYTRLCRYRKWIKDTTRSV
>SopaK11
RIIKGYECAPHSQPWQAALFQKTRLLCGATLIAPRWLLTAAHCRKPRYLVHLGEHNLQQRDGCEQTRVAAESFPHPGFNNKDHRNDIMLVKLATPVAITRGVQPLTLSPRCAAAGSRCLISGWGTTSSPQVHLPHTLRCANITIIEHRECEEAYPGNITDTMVCASVREEGKDSCQGDSGGPLVCNGSLQGIISWGQDPCAVTKKPGVYTKVCKYVDWIQKTMKNN
>SopaK9
RALGAKECHPNSQPWQAGLFFHTRLFCGATLIADRWLLTAAHCRKRYLWVRLGEHHLWQWEGPERLVRVTDFFPHPGFNAQDHKDDIMLIRLPWKAHLGPAVQTLNLSQTCVSPGTECLISGWGAVSSPIVRYPLTLQCANISILEPSLCRLAYPGHISKSMLCAGLWEGGRGSCQGDSGGPLICDGTLAGVVSGGSEPCSRPGRPAVYTSVCHYVDWIRKTMEEN
>PrmuB01
RVLGGKPCLPNSQPWQAALFSGCRLICGGTLIHPSWVLSAAHCRKSIFPVRLGEHHLRRIDWSEQLKLSSKAIVHPEYNRQTLNNDIMLVKLLIPATLNDKVKVLNLTTSCPEPGTQCLISGWGTTSSPQAKYPDVLHCANITIFSHNVCRLIYPNYINENMVCAGKMEGGTDTCQGDSGGPLVCNGKLQGIVSWGPYICAQPNKPGVYVNVCRYTDWIQETIQNN
>Pesi_A_03
HVIGAKPCIPGSRPFQAALMKHGQIHCGGSLIDRKWVLTAAHCSKDSVRVHLGDYNLKTNEGTEQIRGVKNIIVHPGYNSRLQDKDFMLLELDEPAELNSNVKTIGLATQCPAPGTKCTVSGWGTVTTPKKIFPKKLQCAEIYSISQDSCKERYRGLITENMLCAGVEQGGRSSCQGDSGGPLVCEGMLQGVVSWGTPICAQRGLPGVYANVCKAIQWVRDTIRDR
>Oran_A_11 Ornithorhynchus anatinus isolate Pmale09 chromosome 5, mOrnAna1.p.v1, whole genome shotgun sequence
RIVNGTECPRHSQPWQAALFLGQRLYCGAVLVHRQWLLTAAHCRKPSYLVRLGRHSLQGVELTTQLRKGILSFPHPKYSHPKHDNDLMLIKLGQPVQPTASVKPISLSSCCPRAGARCLVSGWGTTSSPQVNYPKALQCVNLTILSEQACQAAYPGEITDSMLCAGD-RAGKDSCQGDSGGPLVCDGTLQGLVSWGDVPCAQPNHPGVYTKLCLFTKWIQDTIKSH
>Oran_A_05 Ornithorhynchus anatinus isolate Pmale09 chromosome 5, mOrnAna1.p.v1, whole genome shotgun sequence
RVIKGYECPPHSQPWQVALFLKSRLHCGASLIDPRWLVTAAHCRKPRYQARLGVHNIQQHEGTEQVRLATRSFPHPGFNNKDHRNDIMLVKLDMPAYLTAAVQPIALPQACVSADTCCLISGWGTITSPQIHLPATLRCANIRIIPHKDCEASYPGNVTSTMVCASVRDKGRDSCQGDSGGPLVCNGTLQGIISWGQNPCATTSKPGVYTRVCKYVDWIRQTMRDN
>Latimeria_chalumnae_GeneID=102363265
RIIGGQEVTPYSLKYQVSLQSYGFSFCGGSLIHSRWILTAAHCHVPFMKAVIGEHSLDTDEGYEQTFRIVRYVIHPRFESWTLNNDIMLLKLNRPARLNAYVGTVQLPKSELQDDEECVVSGWGVTDIYRYSLSNTLQAATISVIPVNECNSKYGGKITKGMFCAAK--TGKDSCQGDSGGPLVCNGVLEGIVSWGR-SCGDERFPGVYTKVSVYRPWIDYYLYYF
>Laag_TKL7
RIIGGGPCRINSQPWQAALFSGFRLHCGGTLITNRWVLTAAHCKLGPFPVRLGEHNLKHLDWSEQLKLASKVIVHPGYNSQTKNNDIMLVKLLTPVCLNKKVNVIDLPTSCPVARTQCLVSGWGTTSSPQASFPSVLHCANVTIVDQDVCRSIYPNRISDNMVCAGAMEGGTDACQGDSGGPLVCNGKLQGLVSWGPQICAQPRRPGVYVNVCRYVDWIRETIRNN
>Gzmd_Mus_musculus_GeneID=14941
EIIGGHVVKPHSRPYMAFVMVGNRIYCGGFLIQDDFVLTAAHCKNSSMTVTLGAHNITAKEETQQIIPVAKDIPHPDYNATIFYSDIMLLKLESKAKRTKAVRPLKLPRARVKPGDVCSVAGWGSRSINDTKASARLREVQLVIQEDEECKKRFRYYTETTEICAGDLKKIKTPFKGDSGGPLVCDNQAYGLFAYAKN---GTISSGIFTKVVHFLPWISWNMKLL
>Danio_rerio_GeneID=110439068
SIVDGQEAKPHSRPYMVSVQLFGQNICAGFLISDRFVLTAAQCWNKALTVVVGAHDLRKCQHSK-HFKVMCHITHPEFNSKTFENDIMLLKLKRKVPLNNKIRPISLPKERFKADTLCSVAGWGRLWTDG-PVSDRLLEAKTAIVNDAECKLRWGYYVPSMMICAF---GHGGSCNGDGGGPLVCGNTAVGITIFRDRLCNSRLLPNVYTKISAYVPWIRSIIGNV
>Danio_rerio_GeneID=101886682
GIEDGTEAKPHSRPYMVSLQINSQHICGGSLISKEFVLTAAHCWDDVLTVVTGAHDLRKKAIYN-TFKVTSYIPHPDYNSYTLENDIMLLKLKTKVRLSNSVGLISLPREDLKADTLCSIAGWGRLWRKG-AKTDRLREAETVIVNDAECERRWESYVASKMICAY---GHGGTCSGDSGGPLVCNNTAVGITAFSDRLCKSRLFPDVFARISAYLPWIQNITGNV
>CTSG_Canis_lupus familiaris_GeneID=106559147
DIIGGREARPHSRPYMAYLQINGSSACGGFLVREDFVLTAAHCWGSRIAVTLGAHDVGRRERVQQRTTARRAIRHPRYNPQTTANDIMLLQLADRMRRTRQVRPVPLPRAGVRPGATCTVAGWGRLGLN--RRTNKLHEVQLTVQNNSRCSRRFNFFNGQTQICVGNPRAGKSAFLGDSGGPLVCNGVAQGIVSYGDR---RGTPPAVFTRISAFMPWVRRTMRRF
>Calu_KLK12
KIVKGKECARHSQPWQVGLFEGANLRCGGVLIDRRWVLTAAHCSGSRYWVRLGEHSLSRLDWTEKIRRSGFSMTHPSYQQHSHDNDIRLLRLGTPVPLTRSIQPLPLPTTCAVAGTKCQISGWGITNQLWNPFPDLLQCLNVSIVSSAACRAVFPGRITDNMVCASGT-EGADACQGDSGGPLVCGNVLQGLVSWGTVPCGQKGIPGVYTNICKYVDWIRMVMRNN
>Xetr_out6
KIVGGYECTPHSQPWQVLFTYNGGNWCGGSLISPRWIISAAHCYPKTLVALLGEHDLKKKEGTEQHIQVEAAYKHFGYKDKAHDHDIMLVKLAKPAQYNQYVQPIPVARSCPTDGAKCLVSGFGNVLGYNVRYPDQLQCLEVPIVSDSSCKASYPRMISENMFCAGFLEGGKGSCHGDSGGPLICNGELYGAVSWGGSYCISKNSPGVYAKVCNYLDWIKNITENN
>Xetr_out5
KIVGGYECTPHSQPWQVLFTFNGRNWCGGSLISPRWIISAAHCYPKTLVALLGEHDLKKKEGTEQHIQVEAAYKHFGYKDEAYDHDIMLVKLAKPAQYNQYVQPIPVARSCPTDGAKCLVSGYGNVLGYNTRYPDQLQCLDVPIVSDSSCKASYPRMISENMFCAGFLEGGKGSCKGDSGGPLICNGELYGAVSWGGSYCISKNSPGVYAKVCNYLDWIKNITENN
>Pesi_B_06
RIIGGQSCGLLQLPYQVALMGSRNVRCGGALIDPSWVLTAAHCDTGPIFVRLGEYSLRTQEGTEQSLKSTQFFPHPKYNFTTHDYDIMLLKLQKAVQLSNHIRTIDLPDRCPTSNAECLVSGWGTTQTPKVQYPDVLQCGKVYIQSNADCDKSYPAAITDTMLCAGVMTGGVDSCQGDSGGPLVCNGKLQGIVSWGSQICAPKDKLGVYTKVCRFPDWIRATIREN
>Pelodiscus_sinensis_GeneID=102450790
RVISGHEASP--RPYMAYVQI-SSGSCGGFLIREDVVLTAAHCNCNHIFVYLGVQDFMKPGQNWQRIRVRRWVQHPDFNNENYDNDIMLLKMTHGADLNEWVGTIPLPEDHLLPGAKCSVAGWGRTGVN--TSTDRLQEAEQEVVLGDLCQKQYRHYNPTTMLCAGNSQTNESAYQGDSGGPLVCNGTVRGIVSSGDL---NGHPPSIYTRISHFIPWVNEMLQKL
>Mumu_Klk9
RAVGARECVRNSQPWQAGLFYLTRQLCGATLINDQWLLTAAHCRKPYLWVRLGEHHLWRWEGPEQLLLVTDFFPHPGFNANDHNDDIMLIRLPRKVRLTPAVQPLNLTESRPPVGTQCLISGWGSVSSSKLQYPMTLQCANISILDNKLCRWAYPGHISEKMLCAGLWEGGRGSCQGDSGGPLVCEGTLAGIVSGGSEPCSRPRRPAVYTNVFDYLEWIESTMEKN
>Hosa_KLK14 [organism=Homo sapiens] [GeneID=43847]
KIIGGHTCTRSSQPWQAALLARRRFLCGGALLSGQWVITAAHCGRPILQVALGKHNLRRWEATQQVLRVVRQVTHPNYNSRTHDNDLMLLQLQQPARIGRAVRPIEVTQACASPGTSCRVSGWGTISSPIARYPASLQCVNINISPDEVCQKAYPRTITPGMVCAGVPQGGKDSCQGDSGGPLVCRGQLQGLVSWGMERCALPGYPGVYTNLCKYRSWIEETMRDK
>Danio_rerio_GeneID=110439069
GIVDGQEAKPHSRPYMVSVQQFDQNICAGFLISDRFVLTAAQCWNQDLTVVVGAHDLRKRQHSK-NFIVKNHITHPNFNSKTFENDIMLLKLKEKVPLNNKIRPISLPKESFKADTLCSVAGWGRLWTKG-PVSDLLLEAKTAIVNDAECKLRWGSYVPSMMICAF---GHGGSCNGDGGGPLVCNNTAVGVTIFRDHLCNSRLLPNVYTKISVYLPWIRSIIGNV
>Danio_rerio_GeneID=110439065
GIVDGQEAKPHSRPYMVSVQQFDQNICAGFLISDRFVLTAAQCWNQDLTVVVGAHDLRKRQHSK-NFIVKNHITHPNFNSKTFENDIMLLKLKEKVPLNNKIRPISLPKESFKADTLCSVAGWGRLWTKG-PVSDLLLEAKTAIVNDAECKLRWGSYVPSMMICAF---GHGGSCNGDGGGPLVCNNTAVGVTIFRDHLCNSRLLPNVYTKISVYLPWIRSIIGNV
>Danio_rerio_GeneID=100034650
GIEDGTEAKPHSRPYMVSLQYYSQHICGGFLITEQFVLTAAHCWGLVLSVVAGAHYLSENEIYD-SFEVESYIPHPDYNSNTFENDILLLKLKTKVRLSNIVGMISLPKEDVKADTLCSVAGWGTLWKNG-PKPDRLMEAETVIVNDAECERRWESYKASKMICVY---GHGGSCYGDSGGPLVCDNTAFGITSFVDLLCNSRLRPNVYTRTSAHLPWIHNITGNF
>Danio_rerio_GeneID=100034620
GIVDGREAKPHSRPYMVSVQYYEQHICGGSLITEEFVLTAAHCWSDILTVVVGAHDLSKDKMYN-SFEVASYLPHPDYNSNTLGNDLMLLKLKEKVRLSDNVGLISLPKEDVEADTHCSVAGWGTLWMNG-PVSDRLMEAETVIMYDAECERRWGSYMASKLICVY---GYGGSCIGDSGGPLVCGVTAVGVTSYSDHLCNSRLLPNVYTRISAYLKWIHHKIENF
>Danio_rerio_GeneID=100034605
GIEDGTEAKPHSRPYMVSLQKKGWHSCGGFLITEQFVLTAAHCWGDVITVVVGAHDLSENEIYN-SFKVTSYIPHEDYKLNSDRNDIMLLKLNKKVRLSKNVGLISLPKEDVKADTVCSITGWGRLWRKG-AKTDRLREAETVIMNDAECERRWESYVASKMICAY---GHGGTCSGDSGGPLVCGDTAVGITSFSDRLCKSRLLPDVYTRISAFLPWIHNITGNV
>Danio_rerio_GeneID=100034588
GIVDGQEAKPHSRPYMVSVQLFGQNICGGFLISDQFVLTAAQCWNQDLTVVVGAHDLRKRQNSK-NFIVKSHITHPNFNSKTFENDIMLLKLKGKVPLNNKIRPISLPKESFKADTPCSVAGWGRLWTKG-PVSDLLLEAKTAIVNDAECKLRWGSYVPSMMICAF---GHGGSCNGDGGGPLVCNNTAVGVTIFRDRLCNSRLLPNVYTKISAYLPWIRSIIGNV
>Danio_rerio_GeneID=100034439
GIVDGTEAKPHSRPYMVSLQYDGEHICGGSLITEEFVLTAAHCWGDVLTVVVGAHDLSKNEIYN-SYEVASYIPHQDYELNPDLNDIMLLKLKKKVRLSNSIGLISLPKEDVEADTICSVAGWGDLWSKG-PVPDRLMEAETVIVNDAECERRWGSYVASEMICAY---GHGGSCNGDSGGPLVCNNTAVGITAFGDGLCNSRLYPNAYTKISAYLQWIRFKLENV
>Danio_rerio_GeneID=100001210
GIVGGREVKLHSRPYMASLQVQRKHNCGGILIKEDYVLTSAHCWTTNLEVVLGAHNISQRENSQQIIQVQKYIKHPNYQKKNHSFDIMLLKLKTKAVLNHFVNITNLPKPSILAPVECSIAGWGMQRP-GEGASNVLREVNLQLESNSYCKSKWQVFNSKNMVCTASD-GKKAFCQGDSGSPLFCNSELYGMAAYTYPNCTFKEYPEVYMKVSAFLPWIKKNMK--
>Danio_rerio_GeneID=567711
GIEDGTEAKPHSRPYMVSLQKNSKNSCGGSLITEEFVLTAAHCWGDVITVVVGAHDLSENETYD-SFEVTSYIPHPEFSWQNYENDIMLLKLNKKVTLSNNVGLISLPKEDVKEDAVCSVAGWGRLWLNG-PRPDRLMEAETVIVSGEECKRRWESFKPSKMFCVY---GHGGTCKGDSGGPLVCGEHAVGVTSFSDRSCNSRLLPNMYTKISAYLSWIQKITGKV
>Danio_rerio_GeneID=565078
RIIGGQEVQPYSIKYQASVQYNNYHYCGGTLIHPQWVVSAAHCWRPLIKVVLSEHDLSKIEGFERVFNVSKALVHYMYNYRTFDSDIMLLKLEKPAELSATIQPAVLPVPALQGGTVCIVSGWGVTQVYSYYLSPVLRAVDVQIIP--QCQYYYYYRITDNMVCAGSPLGGKDSCQGDSGGPLICNGYFEGIVSWGI-SCANAYFPGVYTKVRNYIPWMTWIIDND
>Danio_rerio_GeneID=556598
GIEDGTEAKPHSRPYMVSLQIKGWHICGGSLITEQFVLTAAHCWGDVITVVVGAHDLSGNKTYD-SFDVTSYIPHPDYKQSSYKNDILLLKLNKKVTLSNNVGLISLPKENVEADTLCSVAGWGRLWVRG-PRPGHLREADTVIMTDEECKRRWEIFKVSKMICVY---GHGGSCSGDSGGPLVCGDTVVGVTSFTDRLCNSRLRPNVYAKISAYIPWIKMITENV
>Calu_KLK14
KIIGGYTCIQNSQPWQAALLAFRRFLCGGALLSRQWVITAAHCARPILRIALGKHNLKNWEATQQVLRVVRQVPHPQYNSQTHNNDLMLLQLERPIQLGRAVRPITIASSCARPGTSCLVSGWGTTSSPIVRYPNSLQCVNINISSDQECRQAYSQAITVGMVCAGVPQGGKDSCQGDSGGPLVCKGQLQGLVSWGMEHCALPGYPGVYTNLCKYRTWIQNTIWSK
>Calu_KLK9
RAIGAEECRPNSQPWQAGLFYLTRLFCGASLISDRWLLTAAHCHKPYLWVRLGEHHLWQWEGPEQLFRATDFFPHPGFNAHDHSDDIMLIRLPRKAYLGPAVQPLNLSQTCVSPGTQCLISGWGAVSSPKVQYPLTLQCANISILEHKLCHRAYPGHISDGMLCAGLWEGGRGSCQGDSGGPLVCNGTLAGVVSGGAEPCSRPRRPAVYTSVCHYVDWIRKTMEDN
>Xetr_out4
KIVGGYECTPHSQPWQVFFTFNGRNWCGGSLISPRWIISAAHCYPKTLVALLGEHDLKKKEGTEQHIQVEAAYKHFSYKDEAYDHDIMLVKLAKPAQYNQYVQPIPVARSCPTDGAKCLVSGYGNLLAYNTRYPDQLQCLDLPILSDSSCKASYPRMISENMFCAGFLEGEKDSCKGDSGGPLICSGELYGVVSWGR-YCARKNSPGVYAKVCNYLDWIKNITENN
>Vako_A_08 Varanus komodoensis isolate SLA01 scaffold29_1, whole genome shotgun sequence
KIIGGYECQPHSQPWQVFLTYNGYRWCGGSLINNRWVISAAHCYLSTLRVHLGEHDVTVEEGTEQHLQVEKVIPHPQYDSGVFNNDIMLIKLAHPVTFNSYVQPINLSPTCPKAGDSCRVSGWGNLLIYGVKYADTLQCLNLPILSTNVCQKCYPSRISVNMFCAGYLQGGKDSCQGDSGGPLVCNGELAGIVSWGS-GCALENKPGVYTTVCNYKEWIEEVLANN
>Phci_A_04
RIIKGYECPAHSQPWQAALFQKSRLHCGATLINQQWLLTAAHCQKPQYWVYLGAHNLQRPDSCEQRRMATVSIPHPGFNNKDHRNDIMLVKLKAPVMLTRAVQPLRLPEHCATPGSRCLISGWGTTTSPQLTLPQTLRCANITIIDHRECEAAYPGNITDTMVCASVKEAGKDSCQGDSGGPLVCNGTLQGIISWGQDPCAVSRKPGVYTKVCKYVDWIQETVKDN
>Pesi_B_04
TSPWGKPCGVGSRPYQAALLRNGRSFCGGSLVRPKWVLTAAHCRIDSVRVHLGDYDLRVREGTEQIRRIRSYHRHPRFKAQGLDNDFMLLELNKPVQLNDFVKTIRLATRCPTPGTRCRVSGWGTITSPKKQRPDVLQCADIYTVSRARCLETYPGKITENMFCAGVEQGGIGSCKGDSGSPVVCNGRLQGVVSWGKFICGQPGEPRVYSNVCKAVRWVRNTIRRW
>Pelodiscus_sinensis_GeneID=102461984
EIIGGHEAEPHSRPYMAHLLINK-SRCGGFLVKPTVVLTAAHCQGESITVVLGAHNVSQWEPSQQVIPVQRQIPHPQYNRKTLNNDIMILQLAKSSQLGKWVKTIPLPESEVEPEDVCSVSGWGKISLEEH--TNTLHVVNLTVTEDHECKARYASYEPDTMLCVGNPRKKKTAFEGDSGSPLVCKKKAQGIVSYGNS---RPLPPRVFTRIASFLPWIQETLEQF
>Pelodiscus_sinensis_GeneID=102454985
GIVGGREARPHSRPYMALVNLRAHGICGGFLIQEDVVLTAAHCNCDNLTVLLGAHNVSRKEQGTQEIGVRRRIPHPKFIDATLENDLMLLQLQRQAELTTAVGTIALS-NKVKRGAVCSVAGWGQTNFKNGSTSPTLQEVDLTVMNRNMCLCNYLPFVPSRMLCVGDPEGRKTPFLGDSGGPLVCDGKAQGIVSYGSA---NGSTPSVFTKLSKYLCWIQKTQHHL
>Pelodiscus_sinensis_GeneID=102445677
KIIGGYVCSPHSQPWQVYFTYSDYRWCGGSLINEWWIISAAHCYPSILVAHLGEHDTTADEGTEQHIQVAKAIRFPKYNERTTDNDIMLVKLAQPARFNAYVQPIPVDSSCPVPGTVCRVSGWGNLLTSGVQYPAALQCLNVPILSDSACRASYPGRITTNMFCAGYLEGGKDSCQGDSGGPMVCNGKLTGVVSWGI-GCAQKNYPGVYTTVCNYLPWIEEVTANN
>Pelodiscus_sinensis_GeneID=102443518
KIIGGYVCSPHSQPWQVYFTYSDYRWCGGSLINEWWIISAAHCYPSTLVAHLGEHDTTADEGTEQHIQVAKAIRFPKYNERTTDNDIMLVKLAQPARFNAYVQPIPVDSSCPVPGTVCRVSGWGNLLTSGVQYPAALQCLNVPILSDSACRASYPGRITTNMFCAGYLEGGKDSCQGDSGGPMVCNGKLTGVVSWGI-GCAQKNYPGVYTTVCNYLSWIEEVTANN
>Oran_A_13 Ornithorhynchus anatinus isolate Pmale09 chromosome 5, mOrnAna1.p.v1, whole genome shotgun sequence
RILGGSPCSPNSQPWQAALFDGPQLRCGGILVHPRWVLTAGHCWFKRLYVRLGEHNLRQKDGTEQFFTSTRRVPHPQFNARERDHDLQLVQLSKPATLNRAVKPAPLTHSCPAPGTDCLISGWGTISSTEVLNPEELQCAWVKTVDQEQCRARYGGAIKESMVCAGVQEGGTDTCQGDSGGPLICGGTLAGVTSWGQPRCGLPNTPGVYTNICRHLDWIRRVTGIK
>Mumu_Klk14
KIIGGYRCVRNSQPWQVALQAGHRFLCGGVLLSDQWVITAAHCARPILHVALGKHNIRRWEATQQVVRVARQVPHPQYQPQAHDNDLMLLKLQKKVRLGRAVKTISVASSCASPGTPCRVSGWGTIASPIARYPTALQCVNVNIMSEQACHRAYPGIITSGMVCAGVPEGGKDSCQGDSGGPLVCGGQLQGLVSWGMERCAMPGYPGVYANLCNYHSWIQRTMQSN
>Latimeria_chalumnae_GeneID=102350107
KIVGGYECRKNSVPYQVSLR-TFFHYCGGCLIDSQWIVSAAHC-ADPTEIQLGEYNFNEHEGSEQNFKPTKIIRHPGFNPSTLDNDIMLIKLSQPASLNPNVRTSPLPSSCADAGTMCLISGWGKTVSNRDEYPSRLQCLDAPVLSAKQCNDSLPDLLTNNMFCAGYLEGGKDSCEGDSGGPVVCNGQLQGVVSWGY-GCAMKNFPGVYTKVCNYVSWIRDTMVKN
>Hosa_KLK11
RIIKGFECKPHSQPWQAALFEKTRLLCGATLIAPRWLLTAAHCLKPRYIVHLGQHNLQKEEGCEQTRTATESFPHPGFNNKDHRNDIMLVKMASPVSITWAVRPLTLSSRCVTAGTSCLISGWGSTSSPQLRLPHTLRCANITIIEHQKCENAYPGNITDTMVCASVQEGGKDSCQGDSGGPLVCNQSLQGIISWGQDPCAITRKPGVYTKVCKYVDWIQETMKNN
>Hosa_KLK9
RAIGAEECRPNSQPWQAGLFHLTRLFCGATLISDRWLLTAAHCRKPYLWVRLGEHHLWKWEGPEQLFRVTDFFPHPGFNANDHNDDIMLIRLPRQARLSPAVQPLNLSQTCVSPGMQCLISGWGAVSSPKALFPVTLQCANISILENKLCHWAYPGHISDSMLCAGLWEGGRGSCQGDSGGPLVCNGTLAGVVSGGAEPCSRPRRPAVYTSVCHYLDWIQEIMEN-
>gzma_Canis_lupus familiaris_GeneID=490629_isoform=X1
KIIGGHEAKPHSRPYMAFVQFDSKKRCGGVLVHKDFVLTAAHCWGSSIKVTLGAHNIKEQEKTQQVIPVRRAIPHPDYSPKNYSNDIMLLLLERKAKLTAAVKTLPLPRARVRPGQVCSVAGWGRISMD--TLATTLQEVSLEVQTDWECRSIFDYYIGATHICVGDPKKMKTGFKGDSGGPLVCNNVVQGIFSYGKN---DGTPPGVFMKVSHFLPWIKRTIKHL
>Erueu_KLK14 [organism=Erinaceus europaeus] [GeneID=103126072]
KIIGGYTCIQNSQPWQAALLAWNRFLCGGALLSERWAITAAHCARPILRVALGKHNLNNWEATQQVLRVVRQVPHPQYNARTHDNDLMLLRLERNARLGRAVRTIGLATSCAPNGTSCRVSGWGTTSSPIARYPNALQCLNINIVSDQECRQAYSNAITPGMVCAGVPQGGKDSCQGDSGGPLVCEGRLQGLVSWGMERCAMPGYPGVYVRLCKYRKWIQDTMRRQ
>Erinaceus_europaeus_GeneID=103120805
RIIKGYECPPHSQPWQAALFQKTRLLCGATLIAPRWLLTAAHCRKPQYLVHLGEHNLQRPDGCEQTRTATQSFPHPGFNNKDHRNDIMLVKMTTAALITRAVQPLTLSPHCVSAGTRCLISGWGTTSSPQLHLPHTLRCANINIIEHRECEDEYPGNITETMVCASVREEGKDSCQGDSGGPLVCNGSLQGIISWGQDPCAVSRKPGVYTKVCKYVDWIQEVMKNN
>EreuK11
RIIKGYECPPHSQPWQAALFQKTRLLCGATLIAPRWLLTAAHCRKPQYLVHLGEHNLQRPDGCEQTRTATQSFPHPGFNNKDHRNDIMLVKMTTAALITRAVQPLTLSPHCVSAGTRCLISGWGTTSSPQLHLPHTLRCANINIIEHRECEDEYPGNITETMVCASVREEGKDSCQGDSGGPLVCNGSLQGIISWGQDPCAVSRKPGVYTKVCKYVDWIQEVMKNN
>Danio_rerio_GeneID=556666
GIVDGTEAEPHSRPYMVSLQKKSRHICGGFLIHQQFVLTAAHCWGDPLTVVVGAHDLRMTDSSN-SFKVTSYVQHPNFDLNTLKNDIMLLKLNKKVTLSNNVGLISLPKEDVKADTACSVAGWGRLSRKG-PKPDRLREAETVIVNDAECQRRWRQYVASEMICVY---GPGGTCKGDSGGPLVCGDTAVGITSFSDPLCNSRLLPNTYTRISAYLSWIYHLTGNV
>Calu_KLK11
RIIKGYECSPHSQPWQVALFQKTRLLCGATLIAPKWLLTAAHCRKPRYVVHLGEHNLQRRDGCEQTLSATESFPHPDFNNKDHRNDIMLVKMTRAAFITWAVRPLTLSSHCVTPGTRCLVSGWGSTSSPQLQLPHTLRCANITIINHEECEKAYPGNITNTMVCASVLESGKDSCQGDSGGPLVCDGSLQGIISWGQDPCAVTRKPGVYTKVCKYVDWIRKTMENN
>Alsi_A_01
RMLRGFQCPDDAHRWDVALYEGFKFKCTGVLVHKNWILTLAHCNKGQLYARLGQRNLLQPDKMGQLRLLKRRFPYPKYNSATRDNDIMLVKLSMAANESKYVRTVCLPTQCAEPEEHCILSGWGTRFLKNGPPPDVLMCGNVTVVSYATCQASRPKGLTPNMICATVTTGGTDACQADFGSPLVCSGVLQGLASWGFEECSYSDPPNVFIKVCKYINWIREVIASN
>Alligator_sinensis_GeneID=102385741
RIISGYECQPHSQPWQVFFTHDNYRWCGGALISPEWVISAAHCYKPTLVAHLGEHDTTAQEGFEQHIRAVKAIRFPKYNARTLDNDLMMVKLVQPAQIDPYVQPIRLSRSCPVSGTDCLVSGWGNLLTDGVQYPGRLQCLQVPILSESTCRSCYPGAITRNMFCAGYVQGGKDSCQGDSGGPLVCNGELTGVVSWGE-GCAQKDKPGVYTTLCNYLPWIQEVMANN
>Xetr_TKL3
RIIGGTECRPNSQPWHCSLYYFDQHVCGGVLIDENWVLTAAHCQLSSLQVRLGEHNLAVYEGKEQFSYAEKMCPHSGFNPITFDNDIMLLKLVSPVTINDYVQTIPLGCPTVGDGETCLVSGWGTTTSPEETFPDELQCVEVQTVSQDYCQGAFPDEITDNMLCAGVMEGGKDSCQGDSGGPLVCNSMVHGITSWGNTPCGVANKPGIYTKICNYIAWIQDTIAAG
>Xetr_out3
RIVGGYECAPHSKPWQVHLNYKGSFFCGGSLIAPRWIVSAAHCYPKYVVAHIGMHDVSKAEGTVQIIQVEKSFQHYKYNSSSIDNDIMLIKLAEPAQFNHYVQPIPLAHSCPIKGTTCVVSGYGNMRPGFFEFPDRLQCLDLPVLPEDSCKSSYGDDITNNMFCAGFQEGGKDSCQGDSGGPLVCDGELFGVVSWGY-GCATKGYPGVYTKVCHYIDWVNDIMEDH
>Xetr_out1
KIVGGYECTPHSQPWQVYFTQNSQVFCGGSLVTPRWIISAAHCYPKTLVAHLGDHDLTKEEGTEQHIQVEAAYKHSSYKDEAYDHDIMLVKLAKPAQYNQYVQPIPVARSCPREGTECLVSGYGNLRSDHIEFPDRLQCVDVPVLSDSSCKASCRGLFTENMFCAGFLEGGKDSCQVDSGGPLVCNGELYGVVSWGW-GCAQRNAPGVYAKVCNYLRWVQNIIENN
>Phci_A_09
KLVGGYNCRVGEHPYQVALFYSDHLLCGGVLIHPQWVLSAAHCQKPTLQVLLGKHNIQQWERSQQLSTVVQAIPHPAYNRVRHDNDIMLLKLPRAMTLSPHIQPLALPSDCTDSNSTCIISGWGKTDAQ-GHYPDVLQCASIHLVPHKTCQQAYPNQITANMVCAGD-KSGTDSCQGDSGGPLVCQGRLRGLVSWGEVPCGSAQKPGVYTDVCRYCDWIQRTIQAN
>Pesi_B_07
RIVGGYPCE-KPQPWQAAIFNEHQLYCGGVLINKEWVMTAAHCVLRTTSIRVGEYNLRQMDESEQVKMAAKSVAHPNYNPATKDNDIMLIKLSSPVQLNNNVHPIALASSAAPAGIVCLVSGWGTTTTPKASFPALLQCANLEIISDSDCRRTYPGLITDNMLCAGVPQGGTDSCQGDSGGPLVCGRSLQGIVSWGLEECAQPNKPGVYSKVSKYLDWIQQTIRAG
>Pelodiscus_sinensis_GeneID=102463428
EIIGGWEAQPHSRPYMAYLKIKKNSYCGGFLVAKDFVLTAAHCRGDAITVKLGAHDISEEEDSQQVIPVRRQIPHPQFNQKTLKNDIMLLQLTRRVKLTQAVGLLQLTSHRWRPYPTCSVAGWGRTGLNVR--TNVLQEVYLVVVNDTFCQYRYLYYFPSSMLCVGDPEDDKSINLGDSGGPLVCRGVAEGIVSRCIS---NSIPPAVFTRISHFLRWIKANLPEI
>Oran_A_07 Ornithorhynchus anatinus isolate Pmale09 chromosome 5, mOrnAna1.p.v1, whole genome shotgun sequence
RTIGGAECPPGSQPWQAGLFFLTRLFCGATLLSDRWLLTAAHCRKPYLWVRLGEHNLFQWEGPERLIRVTRFFPHPRFNAHDHNHDVMLVRLPRPVRLSPSIQPIQLASSCPDPGTLCLVSGWGAFASPKAQYPDSLQCANITILERRLCQRAYPGMVSPNMICAGVWTGGTGSCQGDSGGPLICDGVLHGVVSGGSDPCGKPRRPAIYTSICRYRKWIRRTMEKN
>Oran_A_04 Ornithorhynchus anatinus isolate Pmale09 chromosome 5, mOrnAna1.p.v1, whole genome shotgun sequence
KIGNGTECPRNSQPWQVALFEGLNLRCGGVLIHPRWVLTAAHCTRGQYWVRLGEHNLRSLDWTEQIRLSDRSITHPAYMSGNHDNDIKLLRLATRARITNSVRPLTLPTSCPEPGTRCNVSGWGTTNRPGGAYPDRLQCINIQITPDSECRAAFPGRITENMVCAGGQ-GGQDACQGDSGGPLVCNGVLRGLVSWGSVPCGQLGIPGVYTNVCKYLDWIRETIRKN
>Mumu_Klk11
RIIKGYECRPHSQPWQVALFQKTRLLCGATLIAPKWLLTAAHCRKPHYVILLGEHNLEKTDGCEQRRMATESFPHPDFNNKDHRNDIMLVKMSSPVFFTRAVQPLTLSPHCVAAGTSCLISGWGTTSSPQLRLPHSLRCANVSIIEHKECEKAYPGNITDTMLCASVRKEGKDSCQGDSGGPLVCNGSLQGIISWGQDPCAVTRKPGVYTKVCKYFNWIHEVMRNN
>Mumu_Klk7
RIIDGYKCKEGSHPWQVALLKGNQLHCGGVLVDKYWVLTAAHCKMGQYQVQLGSDKIG--DQSAQKIKATKSFRHPGYSTKTHVNDIMLVRLDEPVKMSSKVEAVQLPEHCEPPGTSCTVSGWGTTTSPDVTFPSDLMCSDVKLISSRECKKVYKDLLGKTMLCAGIPDSKTNTCNGDSGGPLVCNDTLQGLVSWGTYPCGQPNDPGVYTQVCKYKRWVMETMKTH
>Erinaceus_europaeus_GeneID=103126509
QIIGGREARPHSHPYMAYLRVVGTVSCGGFLVRDDFVLTAAHCHGSSIVVTLGAHDIGAQERTQQRIPVSQAIRHPDYNQQELQNDIMLLKLQNSARRNSAVWPVSLPMNNLPLGTRCSVAGWGLVGLN--RRTEKLHEVQLQIESNQECNQRFSFFNLQTQICVGDSRERKSAFRGDSGGPLVCNRVAQGIVSYGSS---VGIPPAVFTRISSFMPWIKRTMRRF
>EreuK15
QTNRGEECVPYSQPWQVALFERGRFNCGASLISPFWVLSAAHCQTRFMRVRLGEHNLRQHDGREQLRMVSRVIPHPRYKARSHLHDLMLLRLVRPARLSAQVHPVALPARCPRAGEACLVSGWGLVSNDQVILPDTLHCANISVISDESCNKDYPGRLTKTMVCAGVEGGGTDSCEGDSGGPLVCGGALQGIVSWGDVPCDTTTKPGVYTKVCNYLQWIRETISRN
>Danio_rerio_GeneID=100034478
HITDGREAKPHSRPYMVSVQKKCQHICGGFLISEQFVLTAAHCWGDTLKVVVGAHNLADSKSLI-HFKVKSYIKHPGY--TLFQNDIMLLKLQEKVKLNKNIRLISLPKKDVKADTICSVAGWGDLWNNG-PVSDRLMEANTSIVSDAECERRWGSYKDSKMMCVY---GHGGSCTGDEAGPLVCGNTAVGVTAFGDRLCNSRLYPNVYTKISAYLPWIRNIVGNC
>Danio_rerio_GeneID=556860
GIQDGTEAKPHSRPYMVSLQFYKLHMCGGSLITEEFVLTAAHCWDDVLTVVTGAHDLRKKAINN-VYKVKSYIPHPDFNSKTLENDIMLLQLKTKVRLSNNVGLISLPKEDVKADTLCSVAGWGDLWSKG-PETDRLREAETVIVNNAECERRWESYVASKMICVY---GHGGTCSGDSGGPLVCGDTVVGITSFGEPLCNSRLFPDVHTRISAYLPWIHNITGKV
>CMA1_Canis_lupus familiaris_GeneID=490628
EIIGGTESKPHSRPYMAHLEIRHLASCGGFLIRRNFVLTAAHCAGRFIMVTLGAHNIQKKEDTWQKLEVIKQFPHPKYDDLTLRHDIMLLKLKEKANLTLAVGTLPLSPNFVPPGRMCRVAGWGKRQVNG-SGSDTLQEVKLRLMDPQACR-HYMAFDHNLQLCVGNPRKTKSAFKGDSGGPLLCAGVAQGIVSYGQN---DAKPPAVFTRISHYRPWINKVLKQN
>cfd_Danio_rerio_GeneID=553553
CITGGQEAKAHSRPYMASVQWNGKHECGGFLISSQWVMSAAHCFTSGVKVVLGAHSLSGAEDTKQTFDA-EVYNHPDFSISNYDNDIALIKLDKPVTQSDAVKPVKFQRADPKEAAVVETAGWGSLNNMG-GRPDKLHELSIPVMERWRCGDFYGEKFTSNMLCAAD--KRKDTCDGDSGGPLLYRGIVVGITSNGGKKCGSSRKPGLYTIISHYASWIDTTTTK-
>TMPRSS11D_Lacerta_agilis_GeneID=117060477
KIVGGYTCQSHSVPYQVSLN-SGYHFCGGSLINNQWVVSAAHCYKSRIQVRLGEHSLTLNDGSEQYINSAKVIRHPSYNANTLDNDIMLIKLSTQAALNTRVRSISLPTSCVTTGTQCLISGWGNTRSSGTSYPDLLQCLNAPVLSSSQCTKAYPGQITQNMMCVGFLEGGKDSCQGDSGGPVVCNGQLQGIVSWGI-GCAQKGYPGVYTKVCNYVSWIDSTIRSN
>SopaK12
KIYNGTECDPHSQPWQVGLFDGTSLRCGGVLIDRRWVLTAAHCSGSRYWVRLGEHSLRGLDWTEQIRRSGFSVTYPGYRLQNHDHDLRLLRLGAPVILTRGVQTLPLPSTCATAGTQCRISGWGTTNRSWNPFPDRLQCLNLSIVSADACRSVFPGRITDNMVCAGGV-EGADACQGDSGGPLVCGGVLQGLVSWGSVPCGQRGIPGVYTKICKYVDWIRTVIRSH
>SopaB7
RIVGGWECKKNSQPWQVALYGPNTLICGGVLLNPLWVVTAAHCISTKYKVALGRHDVSADEDTAQFFEVTDSFPHPQYNRKDNSHDIMLLRLPKPAEITSAVRPVELPTEEVPLGTTCYASGWGSTHPTAVSYPDVLQCVGLKLLSNKECGRSHLDKVAEFMLCAGILHGGKDTCLGDSGGPLTCNGVLQGITSSGPRPCGMPRWAGTYIKIIKYLGWIKETIEAH
>SopaB3
RIVGGWECKKNSQPWQAALFEGTKIKCGGVLVNPQWVITAAHCVSTKYKVALGRHDVSADEDTAQFFEVTESFPHPQFNGEDYSHDIMLLRLPKPAKITSAVRPVELPTEEAPLGTTCYTSGWGNTHTTAVSLPDVLQCMDLTLLSNNVCASTYSPKITEFMVCAGMLQGGKATCLGDSGGPLTCNGVLQGITSWGPRLCGFPEMPGVFTRIIKYLRWIKETIEAH
>SopaB2
RIVGGWECKKNSQPWQAALFEGTKIKCGGVLVNPQWVITAAHCVSTKYNLALGRHNLSADEDTAQFFEVTESFPHPQFNRVGSSHDIMLLRLPKPAKITSAVRPVELPTKEAPLGTTCYASGWGSTHPTDVSYPDVLQCVDLTLLSNNVCASAYYAKITEFMVCAGSLEGGKAVCTGDSGGPLMCNGVLQGITSWGHRPCGAPKKPGVFTRVIKYLGWIKETIEAH
>Protobothrops_mucrosquamatus_GeneID=107286912
KIVGGYTCQKHSVPYQVSLN-SGYHFCGGSIIKSQWIVSAAHCYKSRIQVRLGEHSLTKNDGSEQYIDSVKVIRHPSYNSQTLDNDIMLIKLSKPATLNSRVSAVNLPNSCPASGAKCLISGWGNTLSSGSSYPDLLQCLTAPILSQSQCSKAYPGKITNNMFCAGYLEGGKDSCQGDSGGPVVCNGALQGVVSWGV-GCALKGKPGVYTKVCNYVSWIQRTISSN
>Protobothrops_mucrosquamatus_GeneID=107286911
KIVGGYTCGRNSVPYQASIH-IGYHICGGSLILDQWVVSAAHCFKSQLSVKLGAYNIRNPEGHEQIIRAEKIIVHPNYNSWFLDYDIMLIKLEKPAVLSKSVATITLGYGCAAVGTNCLISGWGNTLSEGVNYPDYLQCLYAPIMSDEECKAAYPGQITESMVCVGYLEGGKDACQGDSGGPVACDGFLQGIVSWGV-GCALPGYPGVYTKVCKFVDWIHDTVAAN
>Protobothrops_mucrosquamatus_GeneID=107286910
KIVGGYTCQKHSVPYQVSLN-VGQHICGGSILNNQWIVSAAHCSRSRIQVRLGEHSLTKDDGSEQYIDAVKIILHPKYNPRTLDNDIMLIKLSKPATLNSHVSAIHLPSSCPSTGAVCLVSGWGNTLSSGIHYPDLLQCLDVPVLSQSECIGSYKGKITNNMFCAGYLEGGKDSCQCDSGGPVVCNGELQGIVSWGR-GCALKGFPGVYTKVCNYVSWIQETIRSN
>Phci_A_01
KIIGGQACIPHSQPWQAALFINQNFHCGGVLLSSRWVLTAAHCNHWNLRVVLGKHNIKRLEAYQQSFKVERRVPYPTYNPRNSDNDLMLLYLQKPVRLTPQVRPIQLAKDCVNPGTACLVSGWGTVSSPFVRYPSALQCVKIGIISAEECKNAYQKSITPGMVCAGVEEGGKDSCQGDSGGPLVCNGALQGLVSWGMERCALPRFPGVYTNLCRYRTWILKEMQKN
>Pelodiscus_sinensis_GeneID=112547189
HRSGRCEARPQSRPYMACLKIASYIHCGGFLVSENFVLTAAHCQGDNITVILGAHNVWKWEPSQQRIRVRRQIPHPQYNSKTLKNDIMLLELEKPAKLNGDVKIIPLPRECVKPGM-------------------VLQEVDVEVVVDNKCL-VYDYYDRATMLCAEHPQQWEDIVPGDSGGPLVCDGKAQGIASRGSR---PGKIPGTYTRVSAFIGWIHKEMGQL
>Pelodiscus_sinensis_GeneID=106732597
EIIGGRETRPHSRPYMAYLDI-GKGSCGGFLIREDVVLTAAHCNSNNITVILGAHNVWKWEPSQQRIRVRRQIPHPQYNSKTLKNDIMLLELRRKATLTREVGLVRLTTHRVLPGTVCKVAGWGMTSLNT--GTNTLREVNLSVVSNRLCQKRYWYYFPSTMLCVGDPHYPKSTYKGDSGGPLVCRGVAEGIVSFGFN---NSTPPVVFTRISRFVPWIKANMPKI
>Pelodiscus_sinensis_GeneID=102462794
GINSRCEARPHSRPYMACLERASYIHCGGFLVAKDFVLTAAHCQRDKIAVILGAHDITKQEPSQQRIRVRRQIPHPQYDSKTLENDIMLLQLEKPAKLNGSVKTIPLPQEWVKPGMVGSVAGWGRS----IAASNVLQEVEVKVVKDDKCL-KYNYYDQATMLCAEHPQKWEDIVPGDSGGPLVCDGKAQGIASRGSR---PGKIPGTYTRVSAFIGWIHKEMGQL
>Pelodiscus_sinensis_GeneID=102455167
EIIGGKEAKPHSRPYMAYLQMNDHYTCGGFLVAKNFVLTAAHCWG-EITVTLGAHNIRKREPSRQVIQVRRQIPHPQYDRETLNNDIMLLQLAEPAKLDGWVETIALPCEEAEPGMVCRVAGWGCTIATHSSAASALQEVEVEVLADAECN--YRNYVSSTMLCAGLPWKGKDSAKGDSGGPLVCGAKAQGIVSWGPD-----TPPGVYTRVSTYNKWIKDTMRGA
>Nana_TKL2 Naja naja isolate NN01 chromosome MIC_3, whole genome shotgun sequence
RVIGGYDCKSNSRPYQAAIVTGDKIYCGGSLVHPCWVLTAAHCRRQRVKVCLGKYNLKKVETMEQCMDIAEAIPHPGYNKKKIDKDYMLIRLKPCATITKAVNVTQLPTSCPSDGKRCAVSGWGTIKSPQNKLPAKMQCANVSIVPYNQCNKAYFGRITSHMLCAGVPQGGIDTCQGDSGGPLICNGLLEGVVSWGKFVCAQKGNPGVYAKVCCVVPWIQSTIKKG
>Latimeria_chalumnae_GeneID=102347764
KIIGGHKAKYHSKPYMASLQLSGHHFCGGFLVQEDWVMTAAHCFPSNATVVLGAHVLQENEYARQRFQILEAHMNPGYNNATLESDVMLLRLDRAASLTWNVQTIPLPQAEVQPGTACTIAGWGDVNNKK-SRPSSLQELKVIIWD--HCD-------SKDLICAGLQGKKRGICKGDSGSPLVCNGVAHGIASFILQSCGNGQFPDYYTKILVYRDWIKSVMDMS
>Hosa_KLK12
KIFNGTECGRNSQPWQVGLFEGTSLRCGGVLIDHRWVLTAAHCSGSRYWVRLGEHSLSQLDWTEQIRHSGFSVTHPGYLSTSHEHDLRLLRLRLPVRVTSSVQPLPLPNDCATAGTECHVSGWGITNHPRNPFPDLLQCLNLSIVSHATCHGVYPGRITSNMVCAGGV-PGQDACQGDSGGPLVCGGVLQGLVSWGSVPCGQDGIPGVYTYICKYVDWIRMIMRNN
>Gzmn_Mus_musculus_GeneID=245839_isoform=2 precursor
EVIGGHEVKPHSRPYMALVVLGIGSSCGGFLVQDYFVLTAAHCIGSSMTVTLGAHNLRAQEETQQIIPVNKALPHPDYNPLDHTNDIMLLKLESKAKGTRDVRPLKLPGDKVNPGDVCSVAGWGKTSINTTEGSALLEEAELIIQENKECKKQFRHYSKITEICAGDPNKIEAPSKGDSGGPLVCNNKAHGVLSYVKS---KKISSGVFTKVVHFLPWISTNMKLL
>Gzmg_Mus_musculus_GeneID=14944
EIIGGHEVKPHSRPYMAFIKVGKKKYCGGFLVQDDFVLTAAHCRNRSMTVTLGAHNIKAKEETQQIIPVAKAIPHPAFNRKHGTNDIMLLKLESKAKRTKAVRPLKLPRARVKPGDVCSVAGWGKTSINATKASARLREAQLIIQEDEECKKLWYTYSKTTQICAGDPKKVQAPYEGESGGPLVCDNLAYGVVSYGIN---RTITPGVFTKVVHFLPWISTNMKLL
>Gzmf_Mus_musculus_GeneID=14943
EIIGGHEVKPHSRPYMARVRVGKRHSCGGFLVQDYFVLTAAHCTGSSMRVILGAHNIRAKEETQQIIPVAKAIPHPAYDDKDNTSDIMLLKLESKAKRTKAVRPLKLPRARVKPGHVCSVAGWGRTSINATQRSSCLREAQLIIQKDKECKKYFYKYFKTMQICAGDPKKIQSTYSGDSGGPLVCNNKAYGVLTYGLN---RTIGPGVFTKVVHYLPWISRNMKLL
>Gzme_Mus_musculus_GeneID=14942
EIIGGHVVKPHSRPYMAFVKVGNRRYCGGFLVQDDFVLTAAHCRNRTMTVTLGAHNIKAKEETQQIIPVAKAIPHPDYNATAFFSDIMLLKLESKAKRTKAVRPLKLPRARVKPGDVCSVAGWGSRSINDTKASARLREAQLVIQEDEECKKRFRHYTETTEICAGDLKKIKTPFKGDSGGPLVCDNKAYGLLAYAKN---RTISSGVFTKIVHFLPWISRNMKLL
>EreuK12
KVFNGTECAPHSQPWQVGLFEGTNLRCGGVLIDRRWVLTAAHCSGSRYWVRLGEHSLSRLDWTEKIRLSGFSITHPGYQQQNYNHDLRLLKLAIPIIPTRSVRPLALPRSCVPAGTECHISGWGTTNRPWSPYPDLLQCLNLSIVPTASCQAVYPGRITDNMLCAGGK-AGADACQGDSGGPLVCGGVLQGLVSWGSVPCGQPGIPGVYTKVCKYTDWIQKMMGTY
>EreuK6
KVLYGDPCEELAHPYQAAVYTSGHLLCGGVLVHPQWVVTAAHCKKPNLQVFLGKHNLRQRESSQEQSSVTRMVPHPHYKPATHDQDIMMLRLARRPLVSQHIQPLALESNCRANHSTCHILGWGKTADG--HFPDTIQCAYVHLVSREECERAYPDQITPNMVCAGDEKYGKDSCQGDSGGPLVCGEHLRGIVSWGNIPCGSKEKPGVYTDICKYGGWIRSVIRTY
>zgc:92590_Danio_rerio_GeneID=474322
KIIGGYECSPNSQPWQIYLTYNGQRWCGASLINDRWAVSAAHCYANRLTVHLGEHNVAVEEGTEQRIKAEKVIPHPKYNDYTLDNDFMLIKLKEPAVFNQYVQPVPLTTSCSSEGEQCLVSGWGNLINTGVVYPDVLQCLNLPVLTRAQCEGAYGWQITKNMFCAGFMEGGKDACQGDSGGPVICNGELRGVVSWGY-GCADSGYPGVYTEVCRYTDWVASTIANN
>Vako_A_02 Varanus komodoensis isolate SLA01 scaffold29_1, whole genome shotgun sequence
RIIGGKPCPRNSQPWQAALFTGFRLNCGGTLINRSWVLSAAHCRKRPFFVRLGEHSLSKIDWTEQIKLATKVIVHPGYNPRTKNNDIMLIKLLIPACLTKNVQPLSLPTRCPVPGTKCLVSGWGTTTSPQATFPDVLHCANVTIVSHNVCQAIYPTYVNENMVCAGRTEGGTDACQGDSGGPLVCNGELQGIVSWGPQICAQPYRPGVYVNVCRYVEWIRDTISRN
>PRSS2_Canis_lupus familiaris_GeneID=100686744
KIVGGYTCEENSVPYQVSLN-AGYHFCGGSLISDQWVVSAAHCYKSRIQVRLGEYNIDVLEGNEQFINSAKVIRHPNYNSWILDNDIMLIKLSSPAVLNARVATISLPRACAAPGTQCLISGWGNTLSSGTNYPELLQCLDAPILTQAQCEASYPGQITENMICAGFLEGGKDSCQGDSGGPVVCNGELQGIVSWGY-GCAQKNKPGVYTKVCNFVDWIQSTIAAN
>prss1_Danio_rerio_GeneID=65223
KIVGGYECTKNGVPYQVSLN-SGYHFCGGSLISNLWVVSAAHCYKSRVQVRLGEHNIDVTEGTEQFINSEKVIRHPSYNSNTLDNDVMLIKLSSSAQINSYVKTVSLPSSCASSGTSCLISGWGNMSASGSNYPSRLMCLNAPILSDSTCRNAYPGQISSNMFCAGFMEGGKDSCQGDSGGPVVCNNQLQGIVSWGY-GCAQRNKPGVYAKVCNFTTWIRNTMNSN
>Protobothrops_mucrosquamatus_GeneID=107286913
KIVGGYTCQRNAIPYQASLN-SGYHFCGGSLINEQWVVSAAHCYKSRMDVRLGEHNIEENEESEQIKKPAKIIVHPDYDSWLLDNDIMLIKLESPVTIDASVSPIPLSIGCPAVGTNCLISGWGNTLSNGVNYPDLLQCLNAPILSDEECNAAYPGQVTPNMVCVGYLEGGKDSCQGDSGGPVVCNGRLEGIVSWGI-GCALPGYPGVYTKVCKYIDWVHNTVAAN
>Pesi_B_01
RIYGGKNCDLGSRPFQAALMMDNRMYCSGSLVDRKWVLTAAHCRRDSVRVHLGDYDLKMNEGTEQIRGVKNVIVHPDYNRRPRDNDFMLLELDAPAELNNNVKTIGLATQCPTPGAKCTVSGWGTVTTPEQTFPNILQCADIYIVSQDSCNKRYKDLITENMFCAGVEEGGRDACQGDSGGPLVCNGRLQGVVSWGTAYCALKGLPGVYANVCKAAQWVTDNIRDK
>Pelodiscus_sinensis_GeneID=102459172
EIIGGKEAQPHSRPYMAYLYIDKYKYCGGFLVAENFVLTAAHCQGDRITVYLGAHNIRQQEPSRQEIPVRRQIPHRQYNRETLNNDIMLLQLSHNATLTREVELLRLPTCRVCPETLCNVAGWGMTSLTTT--TNTLREVNLSVVADDLCKKEYHNYFPSTMLCVGDSDYRKSTYRGDSGGPLVCDGVAEGIVSKGKR---NSASHVVFTRISHFVPWIKANMQQI
>Pelodiscus_sinensis_GeneID=102445365
KIVGGYTCSKNSLPYQVSLN-AGYHFCGGALINSRWVVSAAHCYKSSIQVRLGEHNIEVREGTEQFINSVKVIRHEKYNSRLLDNDIMLIKLASEATLNSYVNTIALPTGCVATGTPCLISGWGNTLSSGTNYPDLLQCLKAPVLSSSQCSNAYPGQITGNMICIGYLEGGKDSCQGDSGGPVVCNGQLQGIVSWGI-GCAQKGYPGVYTKVCNYVSWIKNTIAAN
>Nana_TKL1 Naja naja isolate NN01 chromosome MIC_3, whole genome shotgun sequence
RVIGGQECPKHAQPFQVIRSHRKKVQCSGVLINKDWVLTAAHCDQQNIHTRMGDHSLQDNEGSEQSITSVQKFQHSAFNPTTHDSDLMLLKLRNSAIINQYV-SIELATECAQPNTHCEVSGWGTIKSPVVEYPDLLQCAQVYTISHEDCKQAYP--ITENMLCAGVRGGVVDSCQGDSGGPLVCINRLQGVISWGLQICAQSGKPGVYTNICQFTNWIRDTMQRN
>Mumu_Klk12
KIYNGVECVKNSQPWQVGLFHGKYLRCGGVLVDRKWVLTAAHCR-DKYVVRLGEHSLTKLDWTEQLRHTTFSITHPSYQYQNHEHDLRLLRLNRPIHLTRAVRPVALPSSCVTTGAMCHVSGWGTTNKPWDPFPDRLQCLNLSTVSNETCRAVFPGRVTENMLCAGGE-AGKDACQGDSGGPLVCGGVLQGLVSWGSVPCGQKGIPGVYTKVCKYTDWIRIVIRNN
>Mcpt8_Mus_musculus_GeneID=17231
EIIWGTESKPHSRPYMAYIRFKSVYRCGGFLVARDIVMTAAHCNGKVINVTLGIHNLKKK-KNTQLIPVSEAIPHESFDNETLVNDIMLLKLERKAQLNSAVDTIALPKDWVKPGQVCTVAGWGKLANC--TLSDTLQEVNLEVQKGQKCRSMSQTYNDSIQLCVGNPSENKATGKGDSGGPFVCNGVVQGIVSCRLC---TGTLPRVFTRISSFMPWIRKTMKLL
>Laag_TKL3
RIVGGTACMKGFQPWHAAIYDMNRFYCSGALVTMEWVLTAAHCRLPTTYVRLGVHNMMRMEDSVQQKRAVRLVPHPNYDSVSKDNDIMLIRLSSPAVITDSVQPINVASQCVAPGTQCLVTGWGRTSSSRPSIPEELQCIYLPIITQRECEAVYPDAITENMLCAGVREGGADTCQGDSGGPLICNEELQGIVSWGPEVCGQPGKPGIYTKVCNYVGWIREVIQRG
>Gzmb_Mus_musculus_GeneID=14939
EIIGGHEVKPHSRPYMALLSIQPEAICGGFLIREDFVLTAAHCEGSIINVTLGAHNIKEQEKTQQVIPMVKCIPHPDYNPKTFSNDIMLLKLKSKAKRTRAVRPLNLPRVNVKPGDVCYVAGWGRMAPM-GKYSNTLQEVELTVQKDRECESYFNRYNKTNQICAGDPKTKRASFRGDSGGPLVCKKVAAGIVSYGYK---DGSPPRAFTKVSSFLSWIKKTMKSS
>Gm2663_Mus_musculus_GeneID=100040208
KIVGGYTCPKHSVPYQVSLN-DGIHQCGGSLINDQWVLSAAHCYKRRLQVRLGEHNIDVLEGGEQFIDAEKIIRHPDYNKDTVDNDIMLIKLKSPAILNSQVSTVSLPRSCASTNAQCLVSGWGNTVSIGGKYPALLQCLEAPVLSASSCKKSYPGQITSNMFCLGFLEGGKDSCDGDSGGPVVCNGEIQGIVSWGS-VCAMRGKPGVYTKVCNYLSWIQETMANN
>Erinaceus_europaeus_GeneID=103126532
EISWGREATPHSRPYMASISHGVKRNCGGFLVREDFVLTAAHCRERNMSVTLGAHNLNKNEKNQQVIPVFQAFLHKSYSLLKRDNDIMLLKLRYKARLTSAVKLISLPSDWEKPGQVCSVAGWGRTSNG--RYPSKLREVELQVQAGEKCQRLFRYFNASTQLCVGSPGDRKCAGAGDSGGPLVCGNVAKGIVSYGLEE--PERPPEVFTKVSSYLDWIDRIMNVS
>Danio_rerio_GeneID=100001065
GIVGGREAKHHSRPYMASLQKKRNHVCGGMLIKEDYVLTSAHCWKYSLQIVLGAHNISQKENSQQIIQVEKYIKHRKF-------DIMLLKLRTKAVLNHFVDIINLPKISILAPLECSIAGWGMKRP-GEGASNVLRVVNLQLESNAKCKSKWQTFNFKNMVCTVSD-GKKAFCQGDSGSPLLCNSELYGMAAYTYPNCTFKEYPEVYMKVSAFLPWIKKNIQ--
>Cma1_Mus_musculus_GeneID=17228
EIIGGTECIPHSRPYMAYLEIEYLSACSGFLIRRNFVLTAAHCAGRSITVLLGAHNKTSKEDTWQKLEVEKQFLHPKYDENLVVHDIMLLKLKEKAKLTLGVGTLPLSANFIPPGRMCRAVGWGRTNVNE-PASDTLQEVKMRLQEPQACK-HFTSFRHNSQLCVGNPKKMQNVYKGDSGGPLLCAGIAQGIASYVHR---NAKPPAVFTRISHYRPWINKILREN
>Alsi_A_08
LVPGTKPCLPHSQPWQAALFTHQGYSCGGTLIAPEWVLTAAHCQNGLIQVRLGAHNLQGVASGEQRVIAIQSFPYTNYSARSREGDIMLLKLVPPAVLTRYVQPLPVAPTCAPPDTTCLVSGWGSTTSPYATFPDILQCTKVWTVSHDHCREAYGNLVTQNMMCAGVKGGGRDSCQGDSGSPLVCKGQLQGMVSWGELECVHPNKPGVYTQVCKYLEWICKTMEDN
>Alligator_sinensis_GeneID=102385253
RIVGGHECAPHSQPWQVSLN-SGYHFCGGSLITDQWVVSAAHCWPNAMQVILGDHNIQVFEHTEYMMRIETIVWHPDYNYQTMDHDIMLIKLAHPVQFDANVQAVALPTACAEGGTFCMVSGWGNILSDGVFNPYNLQCADVPLLSTQECENAYPGQITSTMLCAGFPEGGKDACQGDSGGPLVCHGELQGIVSWGV-GCALAGYPGVYTKVCALLPWIQETIATN
>Alligator_sinensis_GeneID=102370737
KIVGGYACPKGSVPYQASLN-AGYHFCGGALINRQWVVSAAHCYKSRIQVRLGEYNIDREDRTEQFINSAKVIRHRKYNPQTIDNDIMLIKLATPATLNSYVSTIPLPTACPAVGTTCLISGWGNTLSSGTNYPEILQCLKAPVLSDTQCKNAYPGQITSSMICIGFLEGGKDSCQGDSGGPVVCNGQLQGIVSWGK-GCALKGYPGVYTKVCNFTTWIKDTIASN
>2210010C04Rik_Mus_musculus_GeneID=67373
KIVGGYTCQRNALPYQVSLN-SGYHFCGGSLINSQWVVSAAHCYKSRIQVRLGEHNIDALEGGEQFIDAAKIIRHPNYNANTYNNDIMLIKLKTAATLNSRVSTVALPRSCPSAGTRCLVSGWGNTLSSGTNYPSLLQCLDAPVLSDSSCTSSYPGKITSNMFCLGFLEGGKDSCQGDSGGPVVCNGQLQGVVSWGY-GCAQRGKPGVYTKVCKYVNWIQQTIAAN
>1810009J06Rik_Mus_musculus_GeneID=73626
KIVGGYTCPKHSVPYQVSLN-DGIHQCGGSLISDQWVLSAAHCYKRRLQVRLGEHNIDVLEGGEQFIDAEKIIRHPDYNKDTVDNDIMLIKLKSPAILNSQVSTVSLPRSCASTNAQCLVSGWGNTVSIGGKYPALLQCLEAPVLSASSCKKSYPGQITSNMFCLGFLEGGKDSCDGDSGGPVVCNGEIQGIVSWGS-VCAMRGKPGVYTKVCNYLSWIQETMANN
>Try10_Mus_musculus_GeneID=436522
KIVGGYTCRENSVPYQVSLN-SGYHFCGGSLINDQWVVSAAHCYKSRIQVRLGEHNINVLEGNEQFIDAANIIKHPKFKKKTLDNDIMLIKLSSPVTLNARVATVALPSSCAAAGTQCLISGWGNTLSSGVNNPDLLQCLDAPLLPQADCEASYPGKITKNMICVGFLEGGKDSCQGDSGGPVVCNGQLQGIVSWGY-GCAQKDNPGVYTKVCNYVDWIQNTIAAN
>Try5_Mus_musculus_GeneID=103964
KIVGGYTCRENSIPYQVSLN-SGYHFCGGSLINDQWVVSAAHCYKTRIQVRLGEHNINVLEGNEQFVNSAKIIKHPNFNSRTLNNDIMLIKLASPVTLNARVATVALPSSCAPAGTQCLISGWGNTLSFGVNNPDLLQCLDAPLLPQADCEASYPGKITNNMICVGFLEGGKDSCQGDSGGPVVCNGQLQGIVSWGY-GCALKDNPGVYTKVCNYVDWIQDTIAAN
>Try4_Mus_musculus_GeneID=22074
KIVGGYTCRENSVPYQVSLN-SGYHFCGGSLINDQWVVSAAHCYKSRIQVRLGEHNINVLEGNEQFVNSAKIIKHPNFNSRTLNNDIMLIKLASPVTLNARVATVALPSSCAPAGTQCLISGWGNTLSFGVNNPDLLQCLDAPLLPQADCEASYPGKITNNMICVGFLEGGKDSCQGDSGGPVVCNGQLQGIVSWGY-GCALKDNPGVYTKVCNYVDWIQNTIAAN
>SopaB9
KVLGGQECKPHSQPWQVALFEHGRFNCGGCLISPHWVLWAAHCQTRSMRTRLGEHSLHKHDGHEQLRELSRVIPHPGYEERSDRHDVMLPTPARPAN---------SPHRCAGRAAQALPP---ARRGLRVSLPDALHCASISIISNQSCDDDHPGRLTDTTVCAGVEGGGTDSCAGDSGGPLVCGGILQGIVSWGDVPCDTTL--GLASIPKSVTTWRGSE----
>Prss3_Mus_musculus_GeneID=22073
KIVGGYTCQENSVPYQVSLN-SGYHFCGGSLINDQWVVSAAHCYKTRIQVRLGEHNINVLEGNEQFVNAAKIIKHPNFNRKTLNNDIMLLKLSSPVTLNARVATVALPSSCAPAGTQCLISGWGNTLSFGVSEPDLLQCLDAPLLPQADCEASYPGKITGNMVCAGFLEGGKDSCQGDSGGPVVCNRELQGIVSWGY-GCALPDNPGVYTKVCNYVDWIQDTIAAN
>Prss2_Mus_musculus_GeneID=22072
KIVGGYTCRESSVPYQVSLN-AGYHFCGGSLINDQWVVSAAHCYKYRIQVRLGEHNINVLEGNEQFVDSAKIIRHPNYNSWTLDNDIMLIKLASPVTLNARVASVPLPSSCAPAGTQCLISGWGNTLSNGVNNPDLLQCVDAPVLPQADCEASYPGDITNNMICVGFLEGGKDSCQGDSGGPVVCNGELQGIVSWGY-GCAQPDAPGVYTKVCNYVDWIQNTIADN
>Prss1_Mus_musculus_GeneID=114228
KIVGGYTCRENSVPYQVSLN-SGYHFCGGSLINDQWVVSAAHCYKTRIQVRLGEHNINVLEGNEQFIDAAKIIKHPNFNRKTLNNDIMLIKLSSPVTLNARVATVALPSSCAPAGTQCLISGWGNTLSFGVSEPDLLQCLDAPLLPQADCEASYPGKITGNMVCAGFLEGGKDSCQGDSGGPVVCNGELQGIVSWGY-GCALPDNPGVYTKVCNYVDWIQDTIAAN
>Pesi_A_06
RIIGGAPCEPHSKPWQAALFVGSQLSCGGTLIDKNWVITAAHCNIRILTVRLGEHNIRKLDFTEQLRLSAKMIIHPKYNSASKDNDIMLIKLLTPANINRNVQPLALPTSCPTAGQDCVVSGWGTTKSPELRFPPVLYCGNISVFSQEQCRSIYPRYFTNNMFCAGLPQGGVDSCQGDSGGPLVCNGVLQGIVSWGTQTCALPNKPGVYVNICNYIDWIRETINNN
>Pelodiscus_sinensis_GeneID=102463263
EIIGGHEAEPHSRPYMAHLLINK-SRCGGFLVKPTVVLTAAHCQGESITVVLGAHNVSQWEPSQQVIPVQRQIPHPQYNSKTLNNDIMILQLSGKARLTRDVRLIRLTSRGVKLPTRCSVAGWGRTGLMDR--TDILREVNLKVISDEVCREKFSNYVPSSMLCAGDPDDRKSAYMGDSGGPLVCRGVVEGIVSFGDK---NSIPPAVYTRISHFLPWIKATLRGI
>Pelodiscus_sinensis_GeneID=102459655
EIIGGHEAEPHSRPYMAYLRVKKLSKCAGFLVKPNIVLTAAHCQGEIITVVLGAHNVSQWEPSQQVIPVQRQIPHPQYNDTPKNNDIMILQLQGKAQRNRYVDFIKLPSQRVRPKTKCSVAGWGRTSLEKKQMSDTLWEADVAVMEDAGCPEPYPYYDATTMMCVGDPDEGSSSFKGDSGGPLVCGKKAQGIVSWGPE---DGTPPAVYTRVTAFIPWIQKTMKDL
>Pelodiscus_sinensis_GeneID=102454582
EIVGGHEARPHSRPYMAFLHIGRVRTCGGFLVAENFVLTAAHCQGRNITVVLGAQNIKEQEPCQQVSQVKRQIPHRSFNWENANNDIMLLQLARPARLNAFVKPVGLPRVTVSPGTVCSVAGWGLTNARKSSEPSRLQETVVEVLSDQLCI---RNFNPATMLCAGRREEGRNVAKGDSGGPLTCGGVAQGIVSWGRP-----LPPAMYTRVSTYSQWIQATIREL
>Mcpt9_Mus_musculus_GeneID=17232
EIIGGVESEPHSRPYMAYVNTKYVAICGGFLIAPQFVMTAAHCSGRRMTVTLGAHNVRKRECTQQKIKVEKYILPPNYNVSSKFNDIVLLKLKKQANLTSAVDVVPLPGDFAKPGTMCWAAGWGRTGVKK-SISHTLREVELKIVGEKACK-IFRHYKDSLQICVGSSTKVASVYMGDSGGPLLCAGVAHGIVSSGRG---NAKPPAIFTRISPHVPWINRVIKGE
>Mcpt4_Mus_musculus_GeneID=17227
EIIGGVESRPHSRPYMAHLEIRFTATCGGFLITRQFVLTAAHCSGREITVTLGAHDVSKTESTQQKIKVEKQIVHPKYNFYSNLHDIMLLKLQKKAKETPSVNVIPLPRDFIKPGKMCRAAGWGRTGVTE-PTSDILREVKLRIMDKEACK-NYWHYDYNLQVCVGSPRKKRSAYKGDSGGPLLCAGVAHGIVSYGRG---DAKPPAVFTRISSYVPWINRVIKGK
>Mcpt1_Mus_musculus_GeneID=17224
EIIGGVEARPHSRPYMAHLKIRSEDRCGGFLIAPQFVLTAAHCKGREITVTLGAHDVSKSESTQQRIKVEKQIIHKNYNVSFNLYDIMLLKLEEKAELTPTVDVIPLPGDFIDPGKMCWTAGWGKTGEKE-PTSETLREVELRIMDKEACK-MYKHYDYNFQVCVGSSTKLKTAYMGDSGGPLLCAGVAHGIVSYGDS---HGKPPAVFTRISAYVPWIKTVINGK
>Latimeria_chalumnae_GeneID=102366613
KIVGGHDCQPYSQPWQASLN-YGYHFCGGSLINDQWVASAAHCWPYAMQIILGDHDLQVFEGTEIIMKIETIVWHPSYDYQTLDHDIMLLKLVHPVPVNERVRPVSLPTGCPVAGTPCVVSGWGNILSDGVFLPAILQCVTIPILSYEECDRSYPGMISSTMVCAGYLEGGKDACQGDSGGPMVCNGELHGIVSWGF-GCAEPNHPGVYTKVCALLPWIESTIASN
>Latimeria_chalumnae_GeneID=102356172
RIIGGYVTAPYSIKYIVSLKTRGKHFCGGSLISRCWVVTAAHCKAAQMMIVAGEHSLSALEGTEQHLRPARLYVHPRYNPATKDADIMLIKLRKPALLNRFVSIVALPHAVLEDGMICRVSGWGYADNGGGVSSNKLRSVKVPVVPVLQCNGSYDGLITANMICAGYGQGGKDACQGDSGGPLTCEGRLFGIVSWGR-GCAEAKFPGVYTEVAKFRKWIHKIVFHL
>GZMH_Homo_sapiens_GeneID=2999_isoform=1 preproprotein
EIIGGHEAKPHSRPYMAFVQFKSRKRCGGILVRKDFVLTAAHCQGSSINVTLGAHNIKEQERTQQFIPVKRPIPHPAYNPKNFSNDIMLLQLERKAKWTTAVRPLRLPSAQVKPGQLCSVAGWGYVSMS--TLATTLQEVLLTVQKDCQCERLFGNYSRATEICVGDPKKTQTGFKGDSGGPLVCKDVAQGILSYGNK---KGTPPGVYIKVSHFLPWIKRTMKRL
>Gm10334_Mus_musculus_GeneID=100040233
KIVGGYTCQENSVPYQVSLN-SGYHFCGGSLINDQWVVSAAHCYKTRIQVRLGEHNINVLEGNEQFVNAAKIIKHPNFNRKTLNNDIMLIKLSSPVTLNARVATVALPSSCAPAGTQCLISGWGNTLSFGVSEPDLLQCLDAPLLPQADCEASYPGKITGNMVCAGFLEGGKDSCQGDSGGPVVCNGELQGIVSWGY-GCALPDNPGVYTKVCNYVDWIQDTIAAN
>Euma4 Eublepharis macularius
RIIGGKDCQKHSQPYQVILSNSRKVQCGAVLIERDWVVTAAHCNTQDIHTRMGDHSLRAHEGSEQCIMSAQKFPHPGYNPTTHDNDIMLIRLRNPVNINEYVRPIVLASECAPPNTRCLVSGWGTIETPQAEFPDILQCAEVYTMSNEECRRAYPNSITDNMLCASVREGGVDSCQGDSGGPLVCNDKLQGIVSWGMQICAQKGQPGVYTNVCRYTEWIRNTIQRN
>Erinaceus_europaeus_GeneID=103112822
KIVGGYTCQENSVPYQVSLN-SGYHFCGGSLINDQWVVSAAHCYKSRIQVRLGEHNIEVLEGNEQFINSDKVIRHPGYNSWTLDNDIMLIKLSTPAVLSSRVSAISLPSSCAPAGTQCLISGWGNTLSSGTNYPDLLQCLNAPLLSQAQCEASYPGQITDNMVCAGFLEGGKDSCQGDSGGPVVCNGELQGVVSWGY-GCAQRNKPGVYTRVCNFVNWIQQTIAAN
>Erinaceus_europaeus_GeneID=103112821
KIVGGYTCQENSVPYQVSLN-SGYHFCGGSLINDQWVVSAAHCYKSRIQVRLGEHNIEVLEGNEQFINSDKVIRHPGYNSWTLDNDIMLIKLSTPAVLSSRVSAISLPSSCAPAGTQCLISGWGNTLSSGTNYPDLLQCLNAPLLSQAQCEASYPGQITDNMVCAGFLEGGKDSCQGDSGGPVVCNGELQGVVSWGY-GCAQRNKPGVYTRVCNFVNWIQQTIAAN
>Erinaceus_europaeus_GeneID=103112820
KIVGGYTCQKNSVPYQVSLN-SGYHFCGGSLINDQWVVSAAHCYKSRIQVRLGEHNIDVIEGSEQFINSAKVIRHPKYSASTIDNDIMLIKLNTPATLSARVSAISLPRSCAAAGTQCLISGWGNTMSNGYNYPELLQCLNAPILSDSVCRNAYPGEITNNMICLGYLEGGKDSCQGDSGGPVVCNGELQGIVSWGY-GCALKGKPGVYTKVCNYVSWIQQTIASN
>Cma2_Mus_musculus_GeneID=545055_isoform=1 precursor
EIIGGVESEPHSRPYMAYVNTKYVAICGGFLITPQFVMTAAHCSGRRMTVTLGAHNVRKRECTQQKIKVEKYILPPNYNVSSKFNDIVLLKLKKQANLTSAVDVVPLPADFAKPGTMCWAAGWGRTGLKK-SISRTLREVELRIMGKKACK-IFKHYKDSLQICVGSSTKVASVYMGDSGGPLLCAGVAHGIVSSGRG---NAKPPAIFTRISPHVPWINRVIEGK
>cationic_trypsin_Canis_lupus_familiaris_GeneID=475521
KIVGGYTCSRNSVPYQVSLN-SGYHFCGGSLINSQWVVSAAHCYKSRIQVRLGEYNIAVSEGGEQFINAAKIIRHPRYNANTIDNDIMLIKLSSPATLNSRVSAIALPKSCPAAGTQCLISGWGNTQSIGQNYPDVLQCLKAPILSDSVCRNAYPGQISSNMMCLGYMEGGKDSCQGDSGGPVVCNGELQGVVSWGA-GCAQKGKPGVYTRVCKYVSWIQQTIAAN
>Alligator_sinensis_GeneID=102370981_2
KIVGGYTCPENAVRYQVSLN-SGYHFCGGSLISDLWVVSAAHCYKSRMEIRLGEFNIEKLEGTEEFIGVEKAIRHPKYNSWLLDNDIMLIKLKTPAKLSQSVNTIPLPTACVAAGTECLISGWGNTLSDGYNLPELLQCLNAPVLTHAECEASYPGDITENMICVGFLEGGKDSCQGDSGGPVVCNGELQGVVSWGI-GCALPGYPGVYTKVCNYLAWIEETVASN
>Alligator_sinensis_GeneID=102370981
KIVGGYTCPENAVRYQVSLN-SGYHFCGGSLISDLWVVSAAHCYKSRMEIRLGEFNIEKLEGTEEFIGVEKAIRHPKYNSWLLDNDIMLIKLKTPAKLSQSVNTIPLPTACVAAGTECLISGWGNTLSDGYNLPELLQCLNAPVLTHAECEASYPGDITENMICVGFLEGGKDSCQGDSGGPVVCNGELQGVVSWGI-GCALPGYPGVYTKVCNYLAWIEETVASN
>prtn3_Xenopus_tropicalis_GeneID=448597
QIVGGREATPNSHPYIASLQLRGRHFCGGSLIAPQFLMTAAHCMSNLVTVVLGAHSLRANEATKQRFRVNQVFEN-GFNPLTLQNDIVILKLDRPVSLNGKVQVVSLPSEDVPAGTQCVTAGWGRLSTEG-QIPDRLQELNVTVTRQNLCR--------PNNICTGVFMQQAGICFGDSGGPLVCNGVIQGITSFIIRSCGNGVTPDFFSRVSLFRRFIDDAINS-
>Pelodiscus_sinensis_GeneID=102463318
RIVGGYECSPHSQPWQVSLN-VGYHFCGGSLITDQWVVSAAHCWPNSMHVILGDHNLYIFEHTEHLMSIETIVWHPSYDYQTMDHDIMLIKLAHPVQPDTNVKPIPLPTACPAAGASCVVSGWGNILSDGVFSPYNLQCVDVPILSQEQCEGSYPGRITSTMLCAGYLEGGKDACQGDSGGPLVCNGELQGIVSWGI-GCAQKDQPGVYTKVCSLLSWIQSTMAAN
>Pelodiscus_sinensis_GeneID=102455240
EIIGGWEAKPHSRPYMAYLLRGKAYICGGFLVKPNVVLTAAHCKGDRITVILGAHNIRQWEPSWQVIQVRQQIRHTQYESKTSKNDIMLLQLSRNATLTKEVGLINLTTGTASPNSVCSVAGWGMTSLTRG--TRTLREVNLTVIADVHCQKRYRYYYPSSMLCAGLPGSPGSFYVGDSGGPLVCGGVAEGIVSFGVN---NSTPPVGLTRISHFVPWIKANLP--
>Oran_A_10 Ornithorhynchus anatinus isolate Pmale09 chromosome 5, mOrnAna1.p.v1, whole genome shotgun sequence
KIIAGEKCKEDGHPYQVAVYRGGGLLCGGVLIHPGWVLTAAHCRKPQLQVLLGKYNLHKQEEFQQLSPVAQPFPHPDYDRGRHDNDIMLLRLAHPTPVSRHIKPLSLETDCNANSSSCLISGWGKTDRE-GVYPDVLQCASVHLVSQEACKRAYPGQITDNMICAGEHDGGKDSCQGDSGGPLVCGGRLRGLVSWGEVPCGTGEKPGVYTNVCRYVDWIRETIRGN
>Gm5771_Mus_musculus_GeneID=436523
KIVGGYTCRENSVPYQVSLN-SGYHFCGGSLINDQWVVSAAHCYKTRIQVRLGEHNIKVLEGNEQFVNAAKIIKHPNFNRKTLNNDIMLIKLSSPVTLNARVATVALPSSCAPAGTQCLISGWGNTLSFGVSEPDLLQCLDAPLLPQADCEASYPGKITGNMVCAGFLEGGKDSCQGDSGGPVVCNGELQGIVSWGY-GCALADNPGVYTKVCNYVDWIQDTIAAN
>Alsi_B_02
YKLKGYPCCPHSQPWQAAVYKGVTFSCGATLIARRWVLTAAHCNNSPINVRLGKYNLNTPECTETYKAVEKTIIHPGYNYTSHEHDLMLVKLKTPVTYNRFIEPLGLATHCVQPGEACLVSGWGSTLNAPGDVPVILYCANVTILSREQCSAAYPGSVKDTMVCAAMKNGGTESCEGDSGGPLVCDGRLQGLVSWGDVPCITTMKPGVYVNVCKYYEWIRYMIQHY
>Alsi_A_06
KVIEGYPCQPNSQPWQAYL--QGSTFCGGVLLNRHWVLTPAHCKMAAQLVRLGVHNRRLPSLMEQRHRVIKTIVHPNYNPQTYNNDIMLMRLQRPVVVTKSVQPVALPRACPRAGQSCLVSGWGTTHSPGAIYPNILQCAQLQILSNEFCRKAYGAWFTPNMMCAGIPGRRVDSCQGDSGGPLTCGRVLQGIVSWGPPVCGRPNEPGVYTRVCNYLSWIRDIINGN
>Alsi_A_05
RIINGYPCVLNSRPWQAYVT--GIVSCGGTLVSPSWVLTAAHCNVGELTVVLGKYRLRQSGAMEQKFNVTRVVPHPCYNKKTLDNDIMLLQLSGPVARSKRVWPVTLPRSCPNPGESCIVSGWGTTRSPGVRFPTVLHCAEIQILPNRSCHESYPQLFTSNMICAGMPGRRIDSCQGDSGGPLTCDDVLQGIVSWGPMVCGQPQHPGVYTRVCNYLPWIRSIIGNN
>SopaB1
KVLGGEECKPHSQPWQVALFEHGRFNGGGCLISPHWVLWAAHCQTRSARTPVGEHSLRKRDVHQQLRELSCVIPHPGYDKGTHRHDMMLLRPARPWNSPRRCTALCCPGHSPERPAWCRAGAWCPATAL-LSLPDALHCASISIISNQSCDDDYPGRLNDTMVCAGVEGGGTDSCAGDSGDPWSVGAFCRALCPGAMSPVTP--PPGLASIPKSVTTWRGSEKP--
>Rhincodon_typus_GeneID=109924127_isoform=X1
KIVGGYECAKHSVPWIVSLN-VGWHMCGGSLISTDWAVSAAHCYKSRIEVRLGEHNIKQNEGTEQFIQSARVIRHPGYNYYTLDNDIMLIKLSHPATFNRNVGTIPLPSRCATAGEICLISGWGNTMNNAV-SGDDLQCLDAPVLSDAACHNSYPGMITENMMCVGYLDGGKDSCQGDSGGPVVCNGVLQGIVSWGY-GCAEQGYPGVYTKVCNYIPWIHETIASE
>prss1_Xenopus_tropicalis_GeneID=548509
KIVGGFTCTKNAVPYQVSLN-AGYHFCGGSLINSQWVVSAAHCYKSRIQVRLGEHNIAVNEGTEQFIESQKVIKHPSYNSRNLDNDIMLIKLSTTARLSSNIQSVPLPSACASAGTNCLISGWGNTLSSGTNYPDLLQCLNAPILTASECSNSYPGEITNNMFCAGFLAGGKDSCQGDSGGPVVCNGQLQGVVSWGY-GCAQRNYPGVYTKVCNYVSWIQNTIAAN
>Mcpt2_Mus_musculus_GeneID=17225
EIIGGVEAKPHSRPYMAYLKFNSKERCGGFLIAPQFVMTAAHCNGSEISVILGAHNINKNEPTQQIIKTEKTFVHPKFQYLSGFYDIMLLKLQKKAELNSDVDVISLPSDFIKPGKMCWTAGWGKTGKNN-PLSVTLREVELRIMDQEACK-DHSDYDYQLQVCAGSPTTSKSIGQGDSGGPLVCDSVAHGIAS--SY---EAKAPAVFTRISYYLPWIYKVLKSK
>Hosa_KLK6
KLVHGGPCDKTSHPYQAALYTSGHLLCGGVLIHPLWVLTAAHCKKPNLQVFLGKHNLRQRESSQEQSSVVRAVIHPDYDAASHDQDIMLLRLARPAKLSELIQPLPLERDCSANTTSCHILGWGKTADG--DFPDTIQCAYIHLVSREECEHAYPGQITQNMLCAGDEKYGKDSCQGDSGGPLVCGDHLRGLVSWGNIPCGSKEKPGVYTNVCRYTNWIQKTIQAK
>Euma8 Eublepharis macularius
RIIGGYPCIPHSQPWQAYV--TGQYICGGTLIAPGWVLTAAHCLSRNMVVRLGEHNLHYWDGIEQIRRVVRAIRHPQYDTRTLNNDIMLLKMDRPVSLSRNIRPLRLPFRCSSPGTPCLVSGWGTVSSPQASFPNVLQCANVRLFSRRYCESSYPGLITKNMICAGILEGGVDSCQGDSGGPLVCRGQLEGIVSWGMETCAQSKYPGVYTRVCNYKDWVNQVIRWN
>Xenopus_tropicalis_GeneID=116406450
KIIGGSTCARNSVPYIVSLN-SGYHFCGGSLISNQWVVSAAHCYKASVQVRLGEHNIALSEGTEQFINSAKVIRHPSYNSRTIDNDIMLIKLASPASLNSNVNTVALPSSCAAAGTSCLVSGWGNLSTTTSNYPDLLQCLNAPILTTAQCSSAYPGQITNNMFCAGFLEGGKDSCQGDSGGPVVCNGELQGIVSWGI-GCAQRNYPGVYAKVCNYNSWIQSTIAAN
>Xenopus_tropicalis_GeneID=101730988_isoform=X1
KIIGGATCAKNSVPYIVSLN-AGYHFCGGSLLNNQWVVSAAHCYQASIQVRLGEHNIALSEGTEQFINSAKVIRHPSYNSRTTDNDIMLIKLASPASLNSYVKAVSLPSSCAAAGTSCLVSGWGNTSASGSNYPNLLQCLNAPILTTAQCSSAYPGQITNNMFCAGFLEGGKDSCQGDSGGPVVCNGQLQGIVSWGI-GCAQRNYPGVYAKVCNYNSWIQSTIAAN
>Xenopus_tropicalis_GeneID=496623
KIIGGATCAKNSVPYIVSLN-SGYHFCGGSLINNQWVVSAAHCYKASIQVRLGEHNIALSEGTEQFISSSKVIRHSGYNSWTLDNDIMLIKLSSAASLNAAVNAVALPSGCAAAGASCLISGWGNTLSSGSNYPDLLQCLYAPILTDAQCNNAYPGEITNNMICLGFLEGGKDSCQGDSGGPVVCNGELQGVVSWGY-GCAQRNYPGVYTKVCNYNSWIQSTIAAN
>try10_Xenopus_tropicalis_GeneID=496640
KIVGGYHC---SVPYQVSLN-AGYHFCGGSLINEHWVVSAAHCYQSKMELRIGENNIELLEGTEQFIQSAKIIRHPQYNSWTIDNDIMLIQLQEPAQLNNEVQPIPLPTECPPVGSICLISGWGNTLSNGVNYPDLLQCIEAPILSDQECRQSYPGSITDNMICVGYLEGGIDSCQGDSGGPVVCDGELQGVVSWGR-GCALPGYPGVYTKVCNYLSWIRDTIANN
>prss2_Xenopus_tropicalis_GeneID=496627
KIIGGSTCARNSVPYIVSLN-SGYHFCGGSLISNQWVVSAAHCYKASVQVRLGEHNIALSEGTEQFINSAKVIRHPSYNSRTIDNDIMLIKLASPASLNSAVNTVALPSSCAAAGTSCLVSGWGNLSTTTSNYPDLLQCLNAPILTTAQCSGAYPGQITNNMFCAGFLEGGKDSCQGDSGGPVVCNGELQGVVSWGI-GCAQRNYPGVYAKVCNYNSWIQSTIAAN
>Pelodiscus_sinensis_GeneID=102455738
RVIGGKEALPSSRPYMAYVQI-SAGSCGGILIREDVVLTAAHCSCSDFFVYLGVHDFMKPGQDWQRIQVRRWVQHPDFNNENLDNDIMLLKMRHSAELNEWVGTIPLPEVPVVPGSKCSVAGWGRTGAN--TRTDVLQEAEQEVVSDNVCKDRYWHYDPSLMLCAGSPLVKKAAFEGDSGGPLVCDGVVQGIVSNGDP---DGRPPSIYTRISKFIPWINATLEKL
>Pelodiscus_sinensis_GeneID=102454962
QIVGGHEAKPHSRPYMAALKVSGDFGCGGFLVAPDWVMTAAHCMG-DITVILGAHNIHEPEESQQVLGVESYHMHPEYNNVLINNDILLLKLTARAKLNKYVQVIPLPKSDLPPDTRCSLAGWGLIDKE--RITNRLFETNVTIYSRRKCLNVYP-HLTDGMICAGSFHQLKDSSQGDSGGPLVCNGVAQGVVSFGY-----SFPPAVYTRIANYLQWIRKVMG--
>Pelodiscus_sinensis_GeneID=102450564
RVIGGKEASLTSRPYMAHVEI-SVGSCGGILIREDVVLTAAHCNCNNIFVYLGVQDFMKPGQSWQRIRVRRWVQHPDFNSENYDNDIMLMKMTHAAELNEWVGTIPLPEVPVTPGAECSVAGWGRMGAN--TRTDRLQEAEQEVMSDDMCQDRYWHYDPSRMLCAGSPYVKKAAFQGDSGGPLVCDGVVQGIVSNGDP---DGRPPSIYTRISKFIPWINATLEKL
>Pelodiscus_sinensis_GeneID=102445111
KIVGGYTC---SLPYQVSLN-SGYHFCGGSLINSQWVVSAAHCYKSRIQVRLGEHNIDVLEGDEQFINSLKIIRHPKYNSRLLDNDIMLIKLATPATLNSRVTTISLPSACVASGTRCLISGWGNTLSSGSNYPELLQCLDAPVLTDAECSEAYPGQITTNMICVGFLEGGKDSCQGDSGGPVVCNGELQGVVSWGI-GCALQGYPGVYTKVCNYVDWIKETIAAN
>Danio_rerio_GeneID=103908930
KIIGGYECPPNSQPWQIYITNDGQRWCGASLINESWAVSAAHCNANLLTVYLGKHNIDVVEKTEQRIRTEKVFPHPEFKFPSEDNDIMLIKLKDPAVFNQYVQPIPLATSCSSEGEQCLVSGWGYT---EVGLPSVLQCLDLAVQSRQECERVYKDKFTQNMLCAGFMEGGKGVCHGDSGGPLVCNGELRGVVSWGA-GCAEPGYPAVYVEVCRYSDWIATTIANN
>Latimeria_chalumnae_GeneID=102366350
KIINGYQCYPHSKPWQVFLTYNGNRWCGGSLINEWWIVSAAHCYANILKVHLGEHDTTQSEGTEQHLNVAKVISHPYYNSQNLDNDIMLIKLAQSAHFDYYVQPIHLPSRCAAAGTWCTVSGWGNLLTNGVSYPKALQCLDQPIISDDQCRRAYPYYFTANMMCSGFMEGGKSSCQGDSGGPLACDGELQGVVSWGY-DCAMKGHPSVYVKVCRYNTWIHQVMASN
>Latimeria_chalumnae_GeneID=102349341
KIVGGFPCLPHSRCFQVSLVSDGYHFCGGSLINESWVVSAAHCAMSKIEVRLGQHNISKTEGTEQFIQASKVIQHENYK-YFMNNDIMLIKLSTPAELNEYVQTIKLPSPCATAGTMCEVSGWGDTLEG---TPDILQCLCIPILTDEECENCYPGMITPSMFCAGYLEGGKDACDGDSGGPLECDGVLQGIVSWGY-GCALANYPSVYTKVCIFSDWIKEKLSNN
>Danio_rerio_GeneID=100535672
KIVGGYECQPNSQPWQASLN-SGYHFCGGSLVSEYWVVSAAHCYKSRLEVRLGEHNIVINEGTEQFITSEKVIRNPNYDSWTIDSDIMLIKLSKPATLNKYVQPVALPNGCAADGTMCRVSGWGNTMSSTAD-SNKLQCLEIPILSDRDCKNSYPGMITDTMFCAGYLEGGKDSCQGDSGGPVVCNGELQGIVSWGY-GCAQKDNPGVYGKVCMFSQWIADTMRNN
>Danio_rerio_GeneID=322453
KIVGGYECQPNSQPWQASLN-SGYHFCGGSLVSEYWVVSAAHCYKSRVEVRLGEHNIVINEGTEQFITSEKVIRNPNYDSWDLDSDIMLIKLSKPATLNKYVQPVALPNGCAADGTMCRVSGWGNTMSSTAD-SNKLQCLEIPILSDRDCNNSYPGMITDTMFCAGYLEGGKDSCQGDSGGPVVCNGELHGIVSWGY-GCAEKNHPGVYGKVCMFSQWIADTMRNN
>Rhincodon_typus_GeneID=109924125
KIVGGYECAKHSVPWIVSLN-VGWHMCGGSLISTDWVVSAAHCYKSRIEVRLGEHNIKQNEGTEQFIQSSRVIRHPGYNYYTLDNDIMLIKLSHPATFNRKVGTIPLPTRCATAGEICLISGWGNTMSN----GDDLQCLDAPVLSDAACHNSYPGMITENMMCVGYLDGGKDSCQGDSGGPVVCNGVLQGIVSWGY-GCAEQGYPGVYTKVCNYIPWIHETIASE
>Pelodiscus_sinensis_GeneID=102458389
EIIGGKEAKPHSRPYMAYLEIEETFRCGGFLVAKNFVLTAAHCQGDTITAVLGAHSLEKRR-EQQKIKVSKKIPHEKYNNRTKKNDFMLLQLAKPAKLNKFVNTIPLPKETVEPGMVCSVAGWGLTIANISSAANALREVDVEVLEDDECS-YGDNYDPATMLCVGHPQKCRDSAKGDSGGPLVCDGKPQGIVSWGTK---DGTPPGVYTRVSTFIRWIQDKMRRP
>Latimeria_chalumnae_GeneID=102345227
KIVGGYECPVSSKPFQVSLN-AGYHFCGGSLINENWVVSAAHCYPSRVVVRIGEHNIFSSEGTEQFIQAQKAIRHPRYSSYNLDNDIMLIKLSRPVEMNQRVRPISLPRSCAPAGTMCQVSGWGDTFNG---MPADLQCLDIPILTDRKCDNSYPGMITSNMFCAGYLEGGKDSCQGDSGGPVECNGELQGVVSWGY-GCAERNHPGVYTKVCNYNDWLISTISSN
>Euma5 Eublepharis macularius
RIIGGYDCGERSRPYQAALVFGRKIYCGGSLIHPCWVLTAAHCKKLGMKVCLGKQNLKKIEDTEQCLGIAEAKPHPDYKRSNNNKDYMLLRLKPCARLTEAVKTIPLPSKCPADNAPCTVSGWGTIRSPQAMLPDTLQCADVSTVPNQNCNKAYRGAITPFMMCAGVPQGGIDSCQGDSGGPLVCDGKVEGVVSWGTYVCAQKGNPGVYAKVCCVVPWIKDTISKH
>zgc:171509_Danio_rerio_GeneID=100141339
KIIGGHECQPHSQPWQARLD-DGYGLCGGSLIHESWVVSAAHCKSSSIIVHLGKHDLFVVEDTAQEIQAEKVISHPKYNNREHNNDIMLIKLREPAVINNNVKPVPLPTNCSHAGEQCLVSGWGVT---GDSISSTLQCLELPILSKADCKSAYGRVITKKMFCAGFMDGGKDSCQGDSGGPVVCNGTLKGIVSFGI-GCAEPGFPGVYVEVCRYINWINYIIANN
>Pelodiscus_sinensis_GeneID=102462771
EIIGGHEAKPHSRPYMAYLQSANYSGCGGFLVSENFVLTAAHCQGDSITVVLGAHNIEQREPRQQVIRVRRQIPHPQYNRETLKNDIMLLQLQRKVRRDGYVNVISLPSQRVPPESHCSVAGWGRTHADSEWVSDTLQEVELDVVEDELCE-EYHHYNATTMMCGGDPEEGKSSFQGDSGGPLVCGKTAQGLVSRGSD---DGTPPAVYTRKTMRRP---------
>Vako_A_07 Varanus komodoensis isolate SLA01 scaffold29_1, whole genome shotgun sequence
RIIGGVECKPHSQPWQVFLFDASRNRCGGALIDESWVVTAAHCPGNSLTVHLGKHDLRTHNVGEQHSKAVKNIRNPGFDPLSLYNDIMLVQLDPPAILGDTVKTIPIAKECASHGTKCMVSGWGTTAFPKVNYAHTLQCMDTNIMPKDVCKSIYGTYFSDTEICAGKMEGGTDSCQGDSGGPLVCNGVLHGVVSWGALRCAAKQHPAIFTEICKFRNWIEETVAAN
>Pelodiscus_sinensis_GeneID=102455354
EIVGGHEAKPHSRPYMAFLEIDTIFHCGGFLVAENFALTAAHCQGDSVTVVLGAHNLSQRERSLQVIRARRQIPHPQYDRETRNNDIMLLQLQRKARRDGYVSLLPLPEQRVSPGTGCSIAGWGRTSAAHNLTSNVLLEADVVVMPDADC-----------XLWVGDPAAGRSSFEGDSGGPLVCGQKAQGIVSWGST---DGIPPAVYARVSTFLPWIQETMRKL
>Rhincodon_typus_GeneID=109924126_isoform=X1
KIVGGYECAKHSVPWIVSLN-VGWHMCGGSLISTDWVVSAAHYYNSRIEVRLGEHNIKQNEGTEQFIQSSRVIRHPKYNYYTLDNDIMLIKLSHPATFNRNVGTIPLPICCATAGEICLISGWGNTMNNAV-SGDELQCLDAPVL------LSYPGMITENMMCVGYLDGGKDSCQGDSGGPVVCNGVLQGIVSWGY-GCAEQGYPGVYTKVCNYIPWIHETIASE
>Pelodiscus_sinensis_GeneID=102462712
EIIGGREARPHSRRYMAYLEIGGKKKCGGFLVKTNFVLTAAHCQGGKIVVTLGAHNVSQEEKTRQVIPVRRWVPHPQFNKKTLENDIMVLQLSRSAVLNTWVRLLRLPNFRLRPGPTCSVAGWGRTAFN--SPTDTLHEVDLKVMEDNLCK-AYPRFNTSTMLCVGERGLGKLPYRGDSGGPLVCEGVAQGIASYVDA---ELWDPSVFTRLTAFVPWIRTILQNQ
>Euma7 Eublepharis macularius
RVFGGKPCPPHSQPWQAALFSGFSLKCGGTLIHKSWVLSAAHCKMRPFFIRLGEHNLKRLDWSEQIKIAYKVIVHPGYDPQTKNNDLMLVKLLLPACINNKVQTLALPTSCPVPGTECLVSGWGTTTSPQVNMPNDLHCANISIVDHRVCRSIYPSYITENMVCAGRMQGGADSCQGDSGGPLVCNGKLQGIVSWGPPICAQPNRPGVYVNVCKYVDWIQETIRNN
>Erinaceus_europaeus_GeneID=103126542
EIINGVESKPHSRPYMAHLEIEYVGSCGGFLVSPKYVMTAAHCSGRQITVTLGVHDITQEESTWQKLEVAEQIVHPRYNPFTNLNDIMLLKLQRKAEMTRAVGTVPLPTTFVPPGRMCWVAGWGQTGVTK-PVSDALREVKLRLMEAKACK-RYLFYNHNLQICVGSPRIRRSAYKGDSGGPLLCAGVAQGIVSYGRG---DAKPPAVFTRISPYVSWIHKVLKR-
>Alsi_A_03
RVVNGRPCQPHTQPWQAVLFTGGKLHCGGTLVSNQWVVTAGHCYTS--CIRLGEHNLKGVDWTEQLRLPCKLIRHPDYKPRSKDNDIMLVKLCRPVQINKNVQPLALAASCPVPGMVCQVSGWGTTTSPGVSYPNILQCANLTIIRPEVCHVIYPNLFNQNTVCASG--GKVDACQGDSGGPLVCNGKLQGIVSWGPQVCGDPNYPGVYTSVCRFKKWIEDTIRNN
>SopaB8
QVLGGEECKSHSQPWQVALFERGHLNCSGCLISPQWVLWAAHCQTRSTCARLGEHSLHKCDVHQQLRELSRVIPHPGYDKGSHRHDLMLLRPAQPANSPHRCAGRAAQ-ALPPARDAGVVSGWGLASSDQVSLPDTLHCVSISIISNQSCDDDYPGRLTDTMGCAGVEGGGTDSCAGDSGGPLVCGGILQGTVSWGDVPSDTTTRPGIYTNVCHYVKGIRETMKRN
>Pelodiscus_sinensis_GeneID=102444467
EIIGGWEAQPHSRPYMAYLRIDKISGCGGFLVAENFVLTAAHCQGEEVTVYLGAHNVRQPEDTRQEITVQLQTPHENYNKANLHNDIMLLQLKSNAELNSWVDIVKLPNEKVKPYTVCSIAGWGFTSTESSLYPDTLQEVEVQVMPDAACPWLYGHYNPKTMMCVGNPSYCRDSAQGDSGGPLVCDDTAQGIVSWGPC-----KAPGVYTKISAFLPWLKKTMKRL
>Rhincodon_typus_GeneID=109924126_isoform=X2
KIVGGYECAKHSVPWIVSLN-VGWHMCGGSLISTDWVVSAAHYYNSRIEVRLGEHNIKQNEGTEQFIQSSRVIRHPKYNYYTLDNDIMLIKLSHPATFNRNVGTIPLPICCATAGEICLISGWGNTMNN----GDELQCLDAPVL------LSYPGMITENMMCVGYLDGGKDSCQGDSGGPVVCNGVLQGIVSWGY-GCAEQGYPGVYTKVCNYIPWIHETIASE
>Rhincodon_typus_GeneID=109920168
RIVGGYSVLPHSIKYQVSLRRGGTHYCGGSLIHRRWILTAAHCNAEPMQIVAGEHSLTRYEGTEQLFRPSKIIPHPQYDSKRKDSDVMLIKLSRPANLNYFVGIVPLPRSSLDAGTLCQVSGWGFVSANGKFIPRILRAVQVPIVSNSKCNDSYNGNITTNMICAGFTTGGKDSCQGDSGGPLICKGRVHGIVSWGK-LCGDGRFPGVYTAVAKFRSWIIRTIKRS
>Erinaceus_europaeus_GeneID=103126447
EILGGHEARPHSHPYMACLKIASECFCGGFLIREDVVLTAAHCNQRSITVILGAHNIGKSESTQQVIPVSRAIPHKNYNAHSLANDIMLLKLVRKARLTSAVQLLRLPRAQVRPGQMCSVAGWGRTSPHHLKSSNMLLEVNLIIQDDYQCQLRFMKYSRATQLCAGDLNLRKNSFKGDSGGPLVCNSVAQGIVSYGDE---YGAPPTAYTKISSFLPWIKETLQMG
>Nana_SVL1 Naja naja isolate NN01 chromosome MIC_3, whole genome shotgun sequence
RIIGGFECNEHEHRSLVYLYNSAGFFCAGTLLNHEWVLTAAHCNREDIRIKLGVHNVHVHYEDEQIRVPKEKLCCLSTNCTQLSQDIMLIRLNSSVNYSEHIAPLSLPSNPPRMGSVCRVMGWGLTTSPEVIYPKVPHCVDINILHIPVCQAAYPATPKKNVLCAGILEGEKDSCQGDSGGPLICNRQIQGIVSWGLSLCPTS-----------------------
>Laag_TKL8
RIIGGYPCLPHSQPWQAFL--TGRYNCGGTLVAPSWVVTAAHCYGGNIIVRLGKHNLAIREEGEQTRRVVRYFRHPRFDPRTLSNDVMMLKLERPVPFTQNLRPLELPRGCSAPGTMCLVSGWGTLTTPQATFPNILQCGNVRLISSERCAASYPNSITNGMVCAGVPEGGVDSCQGDSGGPLVCNQQLEGIVSWGMEKCAQANRPGVYTRVCNYVNWIQQIMWNN
>Euma3 Eublepharis macularius
RIVGGTTCIKNSQPWHVALYDSNRFYCSGTLLNRQWVLTAAHCKMPTTYIRLGVTDMAASESNEQQRRAMTFVAHPNYDPVSKDNDIMMIKLSSLVDINDRVQPINVANECAAPGTRCLVTGWGTVTSPKPTIPEKLQCAYLNIVSQGECERVYPDAITNNMLCAGEREGNVDSCQGDSGAPLLCDEKIQGIVSWGPEVCGQPGKPGIYTKVCNYVGWIQQTMRRM
>Erinaceus_europaeus_GeneID=103126550
EIIGGTECRPHSRPYMAFLTIQHTAACGGFLVRRDFVLTAAHCAGRLINVALGVHNIDEREDTWQMLMVQKQFRHPKYDEMTLLHDIMLLKLEEKANLTLAVGTVPLAADFIPPGRMCRVAGWGRTDVKG-KGSDTLQEVKQKLMDPQDCK-HHSDFDHNLQLCVGNSKKRNSAFKGDSGGPLLCAGVAHGIVSYGRM---DAKPPAVFTRISHYRPWINMILKEN
>Nana_TKL3 Naja naja isolate NN01 chromosome MIC_3, whole genome shotgun sequence
KILGGKPCVPNSQPWQAALFSGFRLICGGTLIHPSWVVSAAHCRKSIFPVRLGEHHLRRIDWSEQLKLSSKAIVHPEYNRRTLNNDIMLIKLLTPATLNDKVKVLDLSTNCPQPGTKCLISGWGTTSSPQTNYPDVLQCANITIINHNVCRSIYPNYINENMVCAGKMVGGTDSCQGDSGGPLVCNGKLQGIVSWGPYICAQPNKPGVYVNVCKYTNWIQETIQNN
>Laag_TKL6
-MLRGFHCNKNSQPWTAALFDGWKFHCTGTLIDSQWLVTAAQCFTNRFYVSLGENSLMSFEGTEQLKIGIKAIRHPFYNSFNKDNDIMLVKLLTPIRVTDSVRPLALPRNCVDPGSYCVLAGWGTTILRQEYEPDILYCGNITTLTDQECLAVYPAIHLGHMLCATVKMGGSDSCQGDPGSPLVCDNALQGITSWGFEKCSEVETPSVFVKVCNYINWLRETMALA
>SopaB4
KVLGGEECKPHFQPWQVALFERGRFNCCGCLISPHWVLWAAHCQSRSMV----EHNLRKHDVHEQLRVLSRVIQHPGYDTGSHRHDVMLC-LAGPARFTPQMRGSCCPGHSPERPAWCQAGAWCPAKALHVSLPDTLHCASISIISNQSCDDDHPGRLTDTMVCAG----------GDSGDPWSVGAFFRALCPGAMSPVTP--PPGLASIPKSVTTWSGSX----
>Euma6 Eublepharis macularius
-MLRGFQCVEHSQPWTAALFDGPKLHCTGTLINKRWLVTAAQCHTGRFFVSLGEHSLWHFEFTEQLRIAIKTIRHPFFDSFSKANDIMLVKLLIPVFINENVRPLALPKSCPRPESYCVLSGWGTTVLRKAFLPDVLYCGNITTVSDRECMETYPKAIMKNMFCATVKQGGSDSCQGDPGSPLVCNNELQGITSWGFEECSQVEKPSVFTKVCNYIDWLEETMAMA
>Pesi_A_07
RCAG-------TRGWFSSTT------------STGPSLTAAHC----------QMSLSSFSGCEQFSAAQNITPHCKFDSRNYENDIMLIRISPPAVYTDCVQPLSLTDTCPTPGTHCTVMGWGTTTSPEETYPDTPQCVDIDIVSGEDCQAEYPGKVTENMLCAGVPEGGKDSCQGDSGGPLVCDGKLQGLVSWGDHPCAQANKPGVYTSICKYLDWIQKIIAGQ
>SopaB10
----GEECKPHSQPWQVALFERGRFNCGGCLISPQWVLWAAHCQTSSMLACLGEHSLRKRECHEQLSSHSRVIPHPGYEERSHLYDLMVLRPARPANSPHSCAASCCPGPSPERPEWCWAGAWCPETALR-EAQNALHCASISIISNQSCDDDHPGRLTDTMVCAGVEGGGTDSCEGDSVGPLVCEGILQGTVSWDDVPCDT--KQGLASIPKSVTTWSGSE--KP
>Rhincodon_typus_GeneID=109917818
---------------MASIQINKTHVCGGALIKPQWVLTAAHCSVAETEVVVGSHSLSKQE-NKQTIKLKKTFPHPNFTWDSVGYDIMLLQLRNKAILNKFVSTLKLPKKSVKPGTKCSVAGWGKDGTK--SYPDTLKEANITVLKMEICKKIYSLNLTNDMICALGQDSKQDVCEGDSGGPLLCKNVYSGIVSFGS-HCGDNIKPGVYTHLSNYLSWINKVIHAA
>Alligator_sinensis_GeneID=102388738
---------------MAFVEI---SPCGGFLVRKDFVLTAAHCLGNNTRVILGAHDLSMTEKNRQEIAVQDIIPHENYNRRTKENDIMLLQLARKAKITKTVDLIRLPQNVLKPGPTCSVAGWGRTGVHIIRPSNKLQEVDLKMGDVEQCRRLYSSFNSTLMICMGDSRDKKSSFKGDSGGPLVCKGIAQGIVSFGKH---SGIPPAVYTRVSAYIDWIEENMGQE
>PRSS57_Alligator_sinensis_GeneID=102388662
---------------MASIQIDGQHVCGGCLLLPKWVMTAAHCVNPSARVVLGAHHLQRPEAAQQVFSIVESIPHPHYNSRTVCNDIRLLKLNQSATLNQFVKLIRLPLSDLRPGVACRVTGWGDVSNFG-TSPVELMETRITVFNRTECNARWKGHVTAEMLCTAAPTTFQGVCSGDSGGPLVCGARVCGVVSFSGQKCGDRRFPDIYTRVSLYIHWLHQVIKSN
>Protobothrops_mucrosquamatus_GeneID=114922240
---------------MASIQQENRHLCGGFLVGRNWVMTAAHCQSAEFRVILGAHSLKKPEASQQIFGIKNSIAHPLFNPETVKNDIRLLKLNRSAIFNKNVRRIKLPQNDPCPGLPCHVLGWGDITNYA-TVPTELMEANTTIVDRKACNDSWEGHVSKNMVCAASTSVLRGFCSGDSGGPLVCGKHVLGIVSFNGKRCGDRWFPDVYTLIANYIPWIRFILQTF
>Latimeria_chalumnae_GeneID=102354524
---------------MVSIRNSKSHICGGALIKEKWVLTAAHCFNGPITLVLGAHSLSRRLGSEQVFKIKGYFPHPEFKSLSLENDIMLVKLDGKAKLNKDVKTVAIPKGITAANTKCNFAGWGTTEDK--KLSDKLQELNLTVIDIRKCNKFWNGEVTKEMICAEGQPKTAAPCRGDSGGPLVCHGVAAGVLSFSAGDCKDVFKPPVFTAVANYVPWINKIIG--
>Euma2 Eublepharis macularius
RIIGGGECRPHSQPWQVFLYDATQIFCGGVLIDKYWVVTAGHCHGR---------------KGAQVTRALQVIRHAAFEPVVLNNDIMLLRLNRPAILGETVKTIPLATQCAPVGTKCIVTGWGTTTFPEVNHARNLQCTEVTILPPKVCQDAYGSTFVDSEICAGAMEGGRDSCQGDSGGAMVCNGVLHGLVSWGNEHCAAKNKPGVYTEICKFRGWIIKSMTD-
>CMA1_Canis_lupus_2 familiaris_GeneID=490628_isoform=X1
---------------MAHLEIRHLASCGGFLIRRNFVLTAAHCAGRFIMVTLGAHNIQKKEDTWQKLEVIKQFPHPKYDDLTLRHDIMLLKLKEKANLTLAVGTLPLSPNFVPPGRMCRVAGWGKRQVNG-SGSDTLQEVKLRLMDPQACR-HYMAFDHNLQLCVGNPRKTKSAFKGDSGGPLLCAGVAQGIVSYGQN---DAKPPAVFTRISHYRPWINKVLKQN
>MumuKlk1
RIVGGFNCEKNSQPWQVAVYRFTKYQCGGILLNANWVLTAAHCHNDKYQVWLGKNNFLEDEPSAQHRLVSKAIPHPDFNEDDYSNDLMLLRLKKPADITDVVKPIDLPTEEPKLGSTCLASGWGSITPVKYEYPDELQCVNLKLLPNEDCAKAHIEKVTDDMLCAGDMDGGKDTCAEAH-----------------------------------------------
>Pelodiscus_sinensis_GeneID=102446142
-------------------MMDNRMYCSGSLVDRKWVLTAAHCRRDSVRVHLGDYDLKMNEGTEQIRGVKNVIVHPDYNRRPRDNDFMLLELDAPAELNNNVKTIGLATQCPTPGAKCTVSGWGTVTTPEQTFPNILQCADIYIVSQDSCNKRYKDLITENMFCAGVEEGGRDACQGDSGGPLVCNGRLQGVVSWGTAYCALKGLPGVYANVCKAAQWVTDNIRDK
>Erinaceus_europaeus_GeneID=103126437
EILGGHEARPHSHPYMACLKMASECFCGGFLIREDVVLTAAHCNQRSITVILGAHNIRKSESTQQVIPVSRAISHLNYNAHSFANDIMLLKLERKAKLTSAVQTLRLPSAQLRPGQVCNVAGWGRTTGCNRKHPDTLQEVDLTMLEDFQCQYYYKSYNKTTQLCAGDKWGYKNSLK---------------------------------VSLSNCLA---------
>Pelodiscus_sinensis_GeneID=112544765
--------------------MDDRIYCGGSLVDRKWVMTAAHCSKDSVQVLLGDYDLQTYEGTEQIRGVKNVIVHPGYNSGLKDNDFMLLELDEPAELNNNVKTIGLATQCPAPGTKCTVSGWGTVTTPQLKFTPILQCADIYSVSQDSCKESYKDLITENMLCAGVEQGGRSSCRGDSGGPLVCNGMLQGVVSWGTAVCAQRGYPGVYANVCKAVQWVRDTIRDR
>Pelodiscus_sinensis_GeneID=106732480
----------------------------GIQTCRDLLSPKPH----KITVVLGAHNISRQEKSQQVIQVKKAYPHEEYDDVYSDNDIMLLELQDKGHRTKYVGLISLPPQRVDPKSRCSVAGWGQTSATKEQISETLQEADVVVMPDADCRGPWRSYNATTMMCVGDPEEGRSPFQGDSGGPLVCGKEAQGIVSWGSK---DGTPPAVYTRVSPFRPWIQETMDKV
>Pelodiscus_sinensis_GeneID=106731344
EIIGGKEAELHSRPYMAYLLINKNSYCGGFLVAENFVLTAAHCQGDATLMFIFIFPMSQLAKAAKRNKFVKTIALPEAN------------------------TIALPEVGVESETVCSVAGWGRTIANSSSGANALREVDVEVLEDDECS-KYAKSDPATMLCAGHPEKCRDSAKGDSGGPLVCDGKAQGIVSRASE---EGTPPNVYTRVSAFLSWIQDEMGRL
>Pelodiscus_sinensis_GeneID=102453822
RSSGGKEAWPHSRPYVAYLEIDERIRCGGFLVAENFVLTAARCQGESITVVLGAHNVSQWEPSQQVIPVQRQIPHPQYNSKTLNNDIMILQ-------------------------------------------------------------------------------------GDSGASLVCGKEAQGIVSWGSK---DGTPPAVYTRVSPFRPWIPETIDKV
>Erinaceus_europaeus_GeneID=103126486
EIIGGHEARRHSRPYMACLRTRSECLCGGFLIREDFVLTAAHCIGSLYRVTLGAHDISKKERTQQVIPVSRGFLHPNYTAEKSANDIMLLKLARKAKLTSAVQLLSLPSA-----------------------------------------------------------------QGDSGGPLVCKNVAQGIVSYGEE---HGVPPGVYTKISSFLPWIHKTMQRW
>Alligator_sinensis_GeneID=112548405
-------------------------------------MTAAHCYVRKISVVLGAHNVRKPEANSQKIDVRHQIVHPKYRRKTKHNDIMLLQLTQKAKLNDQVQLIGLPAEAVQPGTVCRVSGWEGRSLWNWKSLNVLLEVDLPVRRDRVCEKAFYTYAARVQMCAGDSSSKKSAFRVDSEGALVCNGTAHGILSYGPR---RRTFPQVFAKVSSFIPWIESELKKL
>Alligator_sinensis_GeneID=102382711
------------------------------MID-DVILSAA----SSIPMRMGDYSLSKNEGTEQCITSAKAFPHPNYNSNTHDSDIMLLKLANPIHITEYVDYVNISTACPALGISCLVSGWGTTDSPEAKYPDILQCGTVKVLSDGECKKAYPGSITKNMLCAGVTEGGVDSCQGDSGGPLVCNGKLEGIVSWGMQVCGRKGKPGVYAKICKFTDWILKTIKDN
>Alligator_sinensis_GeneID=102374953
-------------------------------------MALSFTGSSKISVVLGAHNVRKPEANSQKIDVRHQIVHPKYRRKTKHNDIMLLQLIQKAKLNDQGQLIGLPAEAVQPGTVCRVSGWEGRSLWNWKSLNVLLEVDLPVRRDRVCEKAFYTYAARVQMCAGDSSSKKSAFRVDSEGALVCNGTAHGILSYGPR---RRTFPQVFAKVSSFIPWIESELKKL
>SopaB11
KVLGGEECKPHSQPWQVALFERGLFNCGGCLMSPYWVLSAADCQTR------------------------------------HLHDLMLLRLARPAHFNPQVRRVVLPRRCPQPGEACMVSGWGLVSSDQVSLPDALHCASISIISNQSCDDDYPGRLTDTMVCAGVEGGGTDSCAGDSGGPLVCGGILQGIVS--------------------------------
>Alligator_sinensis_GeneID=102388488
EIIGGREAKPHSRPYMAFVEI---SQCGGFLVQKDFVLTAAHCV----------------------------------------------ELAHKATINETVKPIHLPQAVLKPGTNCSVAGWRMTGVDLPTQPCQLREVDLQVAEEKQCMQFYHSFNSTFDLHRGEEKSPFQVGVLILGGPLVCKGKAYGIVSYGVY---NGLPPTFYTRISAYINWIEENMGQE
>Erinaceus_europaeus_GeneID=103126467
EILGGHEARPHSRPYMACLKIVSECFCGGFLIREDVVLTAARLLGSSITVILGAHNISKTESTQQVIPVSRAIPYLNYN---VHNDIMLLKLERKAKLTSAVQLLRLPTA-----------------------------------------------------------------QGDSGGALVCNGVAHGIVSYGDV---CGEKLGVYTRISSYMLWIKEILQAH
>Alligator_sinensis_GeneID=102367834
---------------MALLKINYNGECGGFLVSKNFVITAAHCGGRNITVYLGAHNLNKKEKSQQWIRVQKMFPHKKYNKMTLENDILLLQLQHKARLTKAVKPIRLPKCRVKKGTICNVAGWGDTSVKSHFPPATLQQVDLRV-NDTACQKRFREYDPCTMMCADDPQGLKTPFKGDSGGPLVCD----------------------------------------
>Rhincodon_typus_GeneID=109918005
--------------------------------------------EKQETVMF----------------------------------FLLLQLAQAADVKKGVETLKLPTKDVKAGVKCRIIGWGQTSPRDKNXSDTLKEATISVIDRKTCNKYYNGVITDNMICAGDKKGRKDSCLGDAGGPLMCKEVIVGIASAGS-SCAIARHPGIYTRLTKYLTWVKKTIGVV
>Latimeria_chalumnae_GeneID=102345118
---------------MALIQRNKKSICGGTLIKLNWVLTAAHCIRNLFHVILGAHSISEKEKEKQIFKVKNIFPHPCFDNDTHENDIMLLQLDHPARPSKSVKDLKLPKHDVSNETKCRVAGWGITKNHNRKPSDKLQEVNVTIIDRKTCNNFYNFVITMNMLCAGDKNGGRDACQ--------------------------------------------------
>PrmuB02
-------------------------------------MTANQIPHSRVKVCLGKHNLKKVEPTEQCMDVAQAIPHPEYNKKKMNKDYMLIRLKP------------------------------------YKLPAKMQCANVSIVPYNQCNKAYFGRITSHMLCAGVPQGGVDSCQGDSGGPLVCNGLLEGVVSWGKSVCAQKGNPGVYAKVCCVVPWIQNTIKNW
>Pelodiscus_sinensis_GeneID=102460362
EIVGGWESKPHSRPYMAFLRVNRTTLCGGFLVAENVVLTAAHCRGNNITVTLGAHNIKQQEPSQQVIEVQRQIPHPQYNWETKINDIMLLQ-------------------------------------------------------------------------------------GDSGGPLVCGEKAWGIVSWGYC-----KAPGVYTKISAFVPWINNTMRRL
>Pelodiscus_sinensis_GeneID=106732481
QIIGGQEAEPHSRPYMAYLYIQKWSKCAGFLVKPNIVLTAAHCQGEKINVVLGAHNISQWEPSQQVIQVQRQIPHPQYDDKTKNNDIMILQ-------------------------------------------------------------------------------------GDSGGPLVCGKKAQGIVSGGSK---TGTPPAMYTRVSAFMPWIQKTMKNL
>Pelodiscus_sinensis_GeneID=102462471
EIIEGREAWPHSRPYMAHLRIKKILGCGGFLVEESFVLTAAHCWGEEINVTLGAHKIKDKERTQQKITVRQQIPHPEYDDKTLNNDIMLLK-------------------------------------------------------------------------------------GDSGGPLVCGGKAQGIVSWGPD-----TPPGVYTRVSTFIDWIHKKMRRP
>Pelodiscus_sinensis_GeneID=102454843
EIVGGHEAKPHSRPYMAFLDIDRYSRCGGFLVAKNFVLTAAHCQGDEITVILGAHNFSRKEPSQQRIRVRRQIPHPQYDSKTVKNDIMLLQ-------------------------------------------------------------------------------------GDSGGPLVCGGKAQGIVSWGFD-----APPGVYTRVSSYTHWIHDILRRW
>Alligator_sinensis_GeneID=102385992
------------------------------------------------------------------MHVETVVTHPNYNEETLDYDIMLVKLAQPVQRDANVQPVALPTACAMAGTSCVMSGWGNTQSNGILGSDQLRCVEVPILSHQVCEDAYPNRVTSTMLCAGHLQGGKDACEGDAGGPLVCAGELQGIMSWGF-GWAQKNYPSLYTKVCDLLPWIQDTMATR
>Alligator_sinensis_GeneID=102369812
---------------------------------------------------------------------------------------MLVKLCRPVQINKNVQPLALAASCPVPGMVCQVSGWGTTTSPGVSYPNILQCANLTIIRPEVCHVIYPNLFNQNTVCASG--GKVDACQGDSGGPLVCNGKLQGIVSWGPQVCGDPNYPGVYTSVCRFKKWIEDTIRNN
>Pelodiscus_sinensis_GeneID=112547215
-------------------------------------------------MFIFI--------------------------------FPMSQLAKAAKLNKFVKTIALPEGRVQPETMCSVAGWGRTIAKSSSAANALREVDVEVLEDDKCS-GYRRYDPATMLCAGQAQKGKDSAKGDSGGPLVCGGKAQGIVSWGPY-----TPPGVYT----------------
