# Supplementary material for: Co-option of the same ancestral gene family gave rise to mammalian and reptilian toxins
Source: BMC Biol. 2021 Dec 23;19:268. doi: 10.1186/s12915-021-01191-1 (PMC8705180; doi:10.1186/s12915-021-01191-1)
Supplement: Supplementary file 15 — Additional file 15. – Anguimorpha sequences. [file 12915_2021_1191_MOESM15_ESM.txt]

>C.war02.1 Celestus warreni kallikrein-Cwar3 mRNA, complete cds
ATGGAACCCATCAAATTGTTGGCCTTCCTACCTTTGTTGCTGGCATTTGTGTCAGCAAAGCATAAGCGGATCGTTGGGGGCCAGGAGTGCAGTGAGGATGAGCATCCTTGGCTTGTGTTGTTCCATGATTCAACAGGACCCTTCTGCTCTGGGGTATTGCTGGATCACAACTGGGTCCTCACTGCTGCTCATTGCTACGAGAGGGGCAAAATGCAGATGAAGCTTGGAGTGCACAACAGGAACGTGCTCAGAGGGGATGAAGAGTCAAGAGTCAGTGCTGCCGCCAGGTGCTTCCCGGACCGTCCTGGCGCCACCCAGAACAGCTGCGAGGCTTTCACTGCTGACATCATGATGGTCAAACTGAACAGTCCTGTGAAGTACAATAAGCACATCAGCTCCCTCCTCCTGCCCAGTGCCTCGGTCTTCGTGGGAGCAAAATGCAGAGTCATGGGTTGGGGCTCCAACACCGTTGTTCGAAACACCATTGTTCCTCACTGTGTTGACCTCACGATACTCGAGAATCGTGTTTGTACGGCTGCTTTACCAGTTTTGGACATGTCTGATGACGACTTATGTGCAGGAGACCCGAAGGGATGCAAAGATTCGTGCCAGGGTGATTCCGGTGGACCCCTTGTTTGTGATGGACAGCTCCAGGGGATTGTTTCTAGGGGTCGCTCCCCAGGGCCTGGCATCTATACAAAGGTCGACAGCTATCTCAACTGGATCCTGGAATTCATTTGA
>C.war97.1 Celestus warreni kallikrein-Cwar1 mRNA, complete cds
ATGGAGCCCACCAAATGGCTTCCTGTCCTTCTCTTGCTGCTGCCGTCTTTTGGGTCAGCATTCAAGAAGCGGGTCATTGGAGGCCAGGAGTGCGATGAGACCAGCCATCCTTGGCTCGTGATGATTGTTAGCCCCAAAGGCTTCCTCTGCTCTGCAGTGTTGCTCAACCATGAGTGGCTGCTCAGTGCTGCTCATTGCTTTGAAAGTGGCGAATTCAGACTAAGGCTTGGAACACATAGCCATAGAGTGCGAAAAGGACACGAACAGCGGAGAACCAGTGCCAGTCTCATCTGCTACCCTAATACCAACACCTCCACTAATATCAGCGATTGCTCCTTTGACAATGACATCATGCTGATCAAACTGAACGAGCCTGTGACCTACAATGAGTATATTTCCCCCATCAGCCTGCCCACCAGCCCTGTCTCTCTGGGAACAAAGTGCACTGTAATGGGTTGGGGCACAACCACGTCTCCTCAATTTACGTACCCAGACGTTCCTCAGTGTGCTGACATCCAGATATTTCCCAGTTCCACGTGTGAAGATGCTTATCCTTGGTGGACAATGACTGACTCCATAATATGTGCAGGAGTCCTGGAAGGAGGCAGAGATTCCTGTAAGGGTGATTCTGGCGGACCCCTTCTCTGTGGCGGAGAATTCCAGGGGATTATATCTTGGGGGGGCTTTCCTTGTGCTCAGCCAAATGAGCCCACTATCCATACCGAGGTCTACAACTATCTCGATTGGATCCAGAGTATCATTCAATGA
>C.war98.1 Celestus warreni kallikrein-Cwar2 mRNA, complete cds
ATGGAGCCCACCAAATGGCTTCCTGTCCTTCTCTTGCTGCTGCCGTCTTTTGGGTCAGCATTCAAGAAGCGGGTCATTGGAGGCCAGGAGTGCGACGAGACCAGCCATCCTTGGCTCGTGAGGATTGTTAGCCCCAAAGGCTTCCTCTGCTCTGCAGTGTTGCTCAACCACAAGTGGCTGCTCAGTGCTGCTCATTGCTTTGAAAGTGGCGAATTCAGACTAAGGCTTGGAACACATAGCCATAGAGTGCGAAAAGGACACGAACAGCGGAGAACCAGTGCCAGTCTCATCTGCTACCCTAATACCAACACCTCCACTAATATCAGCGATTGCTCCTTTGACAATGACATCATGCTGATCAAACTGAACGAGCCTGTGACCTACAATGAGTATATTTCCCCCATCAGCCTGCCCACCAGCCCTGTCTCTCTGGGAACAAAGTGCACTGTAATGGGTTGGGGCACAACCACGTCTCCTCTATTTACGATGCCTGAAGTTCCTCAATGTGTTGACATCCTGGTATTTGCCACTTCTGCATGTGGTGCTGCTTATAACTGGTGGTCAATGACTGATGCCATGATATGTGCAGGAGTCCTGGAAGGAGGCAGAGATTCCTGTAAGGGTGATTCTGGTGGACCCCTTGTCTGTGATGGAGAACTCCAGGGGATTGTATCTTTTGGGGGCTCTCCTTGTGCTCAGCCAAATGAGCCCGCTGTCTATGTCAAGGTCCACAGCTATCTCAACTGGATCCAGAGTATCATTCAATGA
>G.ind96.1 Gerrhonotus infernalis kallikrein-Ginf2 mRNA, complete cds
ATGGAACCCGCTAAATTGTTGGCTCTCCTACTTTTGTTGCTGCCATCTTTGGTGTCAGCACACCATAAGCGGATCCTTGGAGGCAAGGAATGCAATGAGGCTGAGCACCCTTGGCTTGTGCTACTCTATGAGTCAAAAAAGCCGTTCTGCTCTGGAATATTGCTGGATCGCAACTGGGTAGTCACTGCTGCTCATTGCTACGTAAGTGGCGAAATCGAGATAAGGCTTGGACTGCACAACCGAAACATGCCCAGAGGGGATGAACAGATGAGAGTCAGTGCGGCCACCCTGTGCTACCCTGACACTGCCAGCACCACCCAGAACAGCTGTGCGGACTTCACTGCTGATATCATGATGATCAAATTGAACAGCCCTGTGAAGTACAGCAAGCACATCGGCCCCCTCCTCCTGCCCACCGGCTCTGTCTTCGTGGGAACAAAATGCAGGGTCATGGGTTGGGGCACAACCACAACTTCTGAAGTGACTTTCCCCATTGTTCCTCAGTGTGCTAACATCAACATACTCGAGAACCGTGTTTGTGCGGTTGCTTATCCATCTTGGAGAATGACTAACGACATGTTATGTGCAGGAGACCAGAAAGGATGCAAAGATACATGCCAGGGTGATTCCGGTGGTCCCCTAATCTGTGGTGGACAACTCCAGGGGATTATATCTATGGGAAAGTCCCCAGGGCCTGGCGTCTATACTAACGTTAACAGCTATTTCAACTGGATCCTGGAATTTATTTGA
>G.inf95.1| Gerrhonotus infernalis kallikrein-Ginf1 mRNA, complete cds
ATGGAACCCACCCAATTGCTGCCTGTCTTGCTGTTACTGCTGCCGACGTTTGTGTCAGCAAACCGTAAGAGGATCATTGGAGGGCAAGAATGCAGTGAGACTGACCATCCTTGGCTCGCGATACTCACTAGCTCCAGCGGGTCCTTCTGCTCTGCGGCATTGCTCAACCACGAGTGGGTGATCAGCGCTGCTCATTGCTACGGAAGTGGCAAACTCGAGATAAGGCTTGGAATGCACAACTACACAGCGCAAAGAGGGCATGAACAGCTGAGAACCGGTGTCAGAGTAATATGCTACCCTGAAACCAACAATAGCAACACCAACGTCAACTGCTCCGTAATCAAGGACATCATGCTGGTCAAACTGAACAGACCTGTTGACTACAGCGAGTACATTGCTCCCATCGACCTGCCCAACACCCCTGCCCCTCTAGGAACAGATTGCACTGTGATGGGTTGGGGCTCAATCACACCTGCTAACATGACTTTTCCCGTCGTTCCTCATTGTGTTGACATCCAGGTATACAACAATTCCATGTGTGATTATGCTAATTATTGGTTGCCAGTGACTGACAGCATGTTATGTGTAGGAGTCCTGCAAGGAGGCCAAGATTCATGCAAGGGTGATTCTGGAGGACCCCTTGTCTGTGGTGGAGAACTCCAGGGGATTGTATCTTTGGGGGGCTTTCCTTGTGCTCAGCCTCTGGAGCCCGCTATCTATACCAAGGTCCACAGCTATCTTGACTGGATCCAAAGTATCGTTCAATGA
>H_susp Heloderma suspectum cinctum kallikrein toxin 1 mRNA, complete cds
ATGGAACCCCCCAAATTGCTGGCTTTCTTACTGCTTGTGCTGCCGTCATTTGTGTCAGCATACCATAAACGGATCATTGGAGGCCAGGAATGCCCCCAGCTTCTGCATCCTTGGCTCGGACTGCTCTATCACTCTGGAGGGCCCTACTGCTCTGTAGTATTGATCAACCAGGACTGGGTGGTCACCGCTGCTCATTGCTTCTACAGTGGCGAACTCCGAGTAGGTCTTGGAGTGCACAACAGAAGAGTGCTAACAGGGAATGAGCAGTTCAGAGTCAGTGAGAGAAAGATATGCTACCCTGATACCAACAGCACAACCACCAACAGCAGCTGCTCAGAGTACACTGACATCATGCTGATCAAATTGAACAGCTCCGTTGAGTATACCCGGAATGTTCGCCCCCTCAGGCTGCCCACCAGCACTGTCTCTGAGGGGACATATTGCACTGTAATGGGCTGGGGCACAACCACATCTCCTAACGTGACCTACCCAGCTGTCCCCCATTGTGTTAGGATCAGAATGTTGAATAATATTGATTGTGAGCTTGCTTACCCATGGTGGAATATCACTGACAGTGTGCTATGTGCAGGAACCTGGAGTGGGGGCAAAGATTCATGCAAGGGTGATTCTGGTGGACCCCTCATCTGTCGTGGACAACTCCAGGGGATTGTATCTTTTGGGGGCTTCCCTTGTGCTCAGCCATTGGAGCCGGGCGTCTATACCAAGGTCAACAGCTATCTCAACTGGATCCAGAGTATTATTCAATAA
>V.aca14.1 Varanus acanthurus kallikrein-Var4 mRNA, complete cds
ATGGGACCAGCCAAATTAGTGGTGTTCGTTATGTTGTTCCATCCTTCTTTGGTGTCGGCAAACCCTCTGCGGATCACTGGAGGTGAGGAATGCAATGAGGATTCGCATCCTTGGCTTGTTGTAATCTATACGGAGGCAAACACCATGTGTGGGGCGACACTGCTCAACCAAGACTGGGTGCTCACTGCTGCTCATTGCTATAAAAGAGGGAAAATCTGGTTAAACTTTGGAGTGCACAACAGAGAACAAGCAAGAGGGGACGAGGAGGTGAGGGAAGCTGTCGGAACCTTCTGCTACCCGGACTCTCCCGGCACCACCACCAGCAGCTGCCCATGTTACACACTGGACCACGGGGATGACATCATGCTGATCAAGCTGAATGCCTCTGTTACCTACAATGAGCACATCGCCCCAATGGCCTTGCCTGACCATGCTGTTCCACTGGGGACGGAATGCGACATAATAGGCTGGGGAGAAACCGAATTGATTGTCGATACTGCTTCTGATGTTCCCCTCTGTGCTTCCATCAGTACAAGGGAGAATCACTTTTGCGAGGATGCTTACTCGGCGAACATGACTGACGACATGTTATGTGCAGGAGACCTAAAAGGAGGCCCAGATGCATGCAGGAGTGACTCTGGGGGACCTCTCCTCTGTGGTGGCCAACTCCAGGGTCTTGTATCTTTTGGAGGCATCCCCTGTGGTCAGCCAAAGAAGCCTGGCGTTTATACTAAGATCTTCAACTATCGCAAGTGGATCCGCAGTCATATCTAG
>V.gig94.1 Varanus giganteus kallikrein-Vgig1 mRNA, partial cds
ATGGGACCAGCCAAATTGGTGGTGTTCGTTCTGTTGATGCATCCTTCTTTGGTGTCGGCAAACCCTATGCGGATCACTGGAGGTCAGGAATGCAACCGAGACACGCATCCTTGGCTTGTTCTACTCATTACCGAGGCAGGCAGCATGTGTGGGGCGACACTGCTCAACCAGGACTGGGTGCTCACTGCTGCTCATTGCTATGACAGAGAGAAAATCTGGTTACGCTTTGGAGTGCACAACAGAGAACAAACAAGAGGGGACGAGCAGGTGAGGGAAGCTGTCGGAACCTTCTGCTATCCTGACATTCCCAGCACCACCAACAGCAGCTGCCCAAGTTTCACACTGGACCGCGGGGATGACATCATGCTCATCAAGCTGGACACCCCTGTTACCTACAATGAGCACATCGCCCCAATGGCCTTGCCTGACCATGCTGCTCCACTGGGGACAGAATGCGACATAATAGGCTGGGGAGAAACCGAATGGGTTGTCGGTTCTCCTTCTGATGTTCCTCTCTGTGCTTCCATCAATACAATGGAGAATCACTTTTGCCAGGATGTTTACTCGGGGAACATCACTGACGACATGTTATGTGCAGGAGTCCTAGAAGGAGGTCCAGATGCATGCAGGGGTGACTCTGGGGGACCTCTTCTCTGTGGTGGCCAA
>V.gil80.1 Varanus gilleni kallikrein-Vgil1 mRNA, complete cds
ATGGGACCAGCCAAATTAGTGGCGTTCGTTATGTTGCTGCATCCTTCTTTGGTGTCAGCAAACCCTATGCGGATCACTGGAGGTGAGGAATGCAATGAGGATTCGCATCCTTGGCTTGTTCTACTCTATACCGAGGCAAACACCATGTGTGGGGCGACACTGCTCAACCAAGACTGGGTGCTCACTGCTGCTCATTGCTATAAAAGAGGGAAAATCTGGTTAAGCTTTGGAGTGCACAACAGAGAAGAAGCAAGAGGGGACGAGCAGGTGAGGGAAGCTGTCGGAACCTTCTGCTACCCGGACTCTCCTGGCACCACCAACAGCAGCTGCCCAAGTTTCACACTGGACAGCGGGGATGACATCATGCTGATCGGGCTGAATGCCTCTGTTACCTACAATGAGCACATTGCCCCAATGGCCTTGCCTGACCATGCTGCTCCACTGGGGACGGAATGCAACATAATAGGCTGGGGAGAAACCGAATTGATTGTCGGTTCTCCTTCTGAAGTTCCTCTCTGTGCTTCCATCAGTACAAGGGAGAATCACTTTTGTGAGGAAGCTTACTCGGCGAACATGACTGACAACATGCTATGTGCAGGAGTCCTAGAAGGAGGCCCAGATGCATGCAATGGTGACTCTGGGGGACCTCTTCTCTGTGGTGGCCAACTCCAGGGCCTTGTATCTTTTGGAGGCTACCCCTGTGGTCAGCCAATGATGCCCGGCGTTTATACCAAGATCTTCAGCTATCGCAAATGGATCCACAGTCATATTTGA
>V.gla81.1| Varanus glauerti kallikrein-Vgla1 mRNA, complete cds
ATGGGACCAGCCAAATTAGTGGCGTTCGTTCTGTTGATGCATCCTTCTTTGGTGTCGGCAAACCCTCTGCGGATCACTGGAGGTGAGGAATGCAATGAGGATTCGCATCCTTGGCTTGTTCTACTCTATACTGAGGCAGGCACCATGTGTGGGGCGACGCTGCTCAACCAAGACTGGGTGCTCACTGCTGCTCATTGCTATCAAAGAGGGAAAATCTGGTTAAACTTGGGAGTGTACAACAGAGAACAAGCAAGAGAGGACGAGCAGGTGAGGGAAGCTGTCGGAACCTTCTGCTATCCTGACTCTCCCGGCACCACCAGCAGCAGCTGCCCAGGTTACACATTGGACCGCGGGGACGACATCATGCTGATCAAGCTGAACGCCTCCGTGACCTACAATGAGCACATCGCCCCAATGGCCTTGCCTGACCGCGCTGCCCCACTGGGGACGGAATGCGACATAATAGGCTGGGGAGAAACCGAATTGATTGTCGGTTCTCCTTCTGATGTTCCTCTCTGTGCTTCCATCAGTACAAGGGAGAATCACTTTTGTGAGGATGCTCACTCGGCGAACATGACTGACAACATGCTATGTGCAGGAGTCCTAGAAGGAGGCCCAGATGCATGCAAGGGTGACTCTGGGGGACCTCTTCTCTGTGGTGGACAACTCCAGGGTCTTGTATCTTTTGGAGGGTACCCCTGTGGTGAGCCAATGATGCCCGGCGTTTATACCAAGATCTTCAGCTATCGCAAGTGGATCCACAGTCATATTTGA
>V.gla87.1 Varanus glauerti kallikrein-Vgla mRNA, complete cds
ATGGGACCAGCCAAATTAGTGGCATTCGTTCTGTTACTACAGCCTTCTTTGGTCTCGGCAAACCCTCTGCGGATCACTGGAGGTCAGGAGTGCAATAAGGATTCGCATCCTTGGCTTGTTCTACTCGTTACCGAGGCAAGCACCATGTGTGGGGCGACGCTGCTCAACCAAGACTGGGTGCTCACTGCTGCTCATTGCTATGACAGGGAGCCAATCCACTTATATTTTGGAATCCACAACAAAAAACAGCCAAGTGGGCATGAGGAAGAGAGGGTTGCTGTTGGCACCTTTTGCTACCCGGACTCTCCCGGCACCACCACCAACAGTTGTGCAAAGTTCACACATGACATCATGCTTATCAAGCTGGACACCCCTGTTACCTACAATGAGCACATCGCCCCAGTGGCCTTGCCTGACCGTGCTGCTCCACTGGGGACAAAATGCAACATAATAGGCTGGGGAGAAACTGAACTGACGGTCGGTTCTCCTTCTCACATCCCTTTCTGTGCTTCCATCAATACAATGGACAATCACTTTTGTCAGGATGCTTACTCGGCAACCATCACTGACAACATGCTATGTGCAGGAGTCCTAGAAGGAGGCCCAGATGCATGCAAGAGTGACTCTGGGGGACCTCTTCTCTGTGGTGGACAACTCCAGGGTCTTGTATCTTTTGGAGGCTACCCCTGTGGTCAGCCAATGAAGCCCAGCGTTTATACCAAGATTTTCAACTATCGCAGGTGGATCCGCAGTCATATTTGA
>V.gou78.1 Varanus gouldii kallikrein-Vgou1 mRNA, complete cds
ATGGGACCAGCCGAACTAATGGCATTCGTTCTGTTGCTTCAGTCTTCTTTGGTTTTGGCAAACCCCACTCGGGTCATTGGAGGGCAGGAATGCATCGAAGATGAGCATCCTTGGCTTGCTGCAATCATTGACCACGAATTCTTCATCTGTGGGGCGACGCTGCTGAACCAAGACTGGGTGCTCACTGCTGCTCATTGCTACGAAAGCACGAAACTACAGGTGAAGTTCGGAGTGCACCACAAAGGAAAGCCAAGAGGGGATGAGCAGGTAAGGGATGCTGTCAGCACGTTTTGCTTCCCAGACACTCCCGGCACCACCAACAGCACCTGCCCATATGAGAAGAACAACACCAAGCATGACATCATGCTGATCAAGCTGAATGCCTCCGTTACCTACAACGAGCACATCGCCCCATTGGCCTTGCCTGACCGTGCTGCTCCACCGGGGACAGAATGTGAAATAATAGGCTGGGGAAAAACCGAGGTGGCTGATGAACCATTTCCCAAAGTTCCTTTCTGTGCTTCCATCAAGATACTGAAGAATCACTTTTGTCAGGATGCTTACCCATGGTGGCACATGACTGACTACCAGTTGTGTGCAGGAATCCTAGGAGGAGGCAGAGACACATGCAAGGGTGATTCTGGGGGACCTCTTGTCTGTGATAGACAAATCCAAGGGATTGTATCTTTTGGAAGTGACCCCTGTGCGCAGCTGCTGGAGCCTGGGGTCTATAGCAGTGTCTACGAATATCTCAACTGGATCCAGGGCCATACTGGGCAAGAGCAAATGCGGTTGGTCTCCAAGAAGAAATCTCTTAAGTCACATTAG
>V.gou83.1 Varanus gouldii kallikrein-Vgou2 mRNA, complete cds
ATGGGACCAGCCAAATTAGTGGTGTTCGTTCTGTTGATGCATCCTTCTTTGGTGTCGGCAAACCCTATGCGGATCACTGCAGGCGAGGAATGCAATGAGGATTCGCATCCTTGGCTTGTTCTACTCACTACCGAGTCAGGCGCCGTGTGTGGGGCGACACTGCTCAACCAGGACTGGGTGCTCACTGCTGCTCATTGCTATGAAAGAGAGAAAATCTGGTTAAGCTTTGGAGTGCACAACAGAGAACAAAGAAGAGGGGATGAGCAGGTGAGGGAAGCTGTCGGAACCTTCTGCTATCCTGACATTCCCAGCACCACCAACAGCAGCTGCCCAAGTTTCACACTGGACCGCGGGGATGACATCATGCTGATCAAGCTGGACACCCCTGTTACCTACAATGAGCACATTGCCCCAATGGCCTTGCCTGACCATGCTGCTCCACTGGGGACAGAATGCGACATAATAGGCTGGGGAGAAACCGAATTGATTGTCGGTTCTGCTTCTGATGTTCCTCTCTGTGCTTCCATCAGTATAAGGGAGAATCACTTTTGCGAGGATGTTTACCTGAGGAACATCACTGATGACATGATATGTGCAGGAGTCCTAGAAGGAGGTCCAGATGCATGCAAGGGTGACTCTGGGGGACCTCTTCTCTGTGGTGGCCAACTCCAGGGTCTTGTATCTTTTGGAGGCTACCCCTGTGGTGAGCCAATGGTGCCCGGCGTTTATACCAAGATCGTCAAGTATCGCAAGTGGATCCAGAGTCATATGTTATGA
>V.gou85.1 Varanus gouldii kallikrein-Vgou3 mRNA, complete cds
ATGGGATCAGCCAAATTAGTGGTGTTCGTTCTGTTACTGCAGCCTTCTTTGGTGTCGGCAAACCCTATGCGGATCACTGGAGGTCAGGAATGCAACCGAGACACGCATCCTTGGCTTGTTCTACTCACTACCGAGTCAGGCGCCATGTGTGGGGCGACACTGCTCAACCAGGACTGGGTGCTCACTGCTGCTCACTGCTATGAAAGGGAGCCAATCCACTTAAAGTTTGGAATCCACAACGACCACCTGCCAAGTGAGCATGAGCAAGTGAGGGACGCTGTCAGCACCTTTTGCTACCCGGACTCTCCCAACACCACTACTAACAGTTGTGCAGACTTCACACTGGACCGTGGGGATGACATCATGCTGATCAAGCTGAATGCCCCCGTTACCTACAATGAGCACATCGCCCCATTGGCCTTGCCTGACCGTGCTGCTCCACTGGGGACAGAATGCAACATAATAGGCTGGGGAGAAACTGAACTGACTGTCGGTTCTCACGTCCCTCTGTGTGCTACCATCAATACAATGGACAATCACTTTTGTCAGGATGTTTCCAGGGTAACCATCACTGACGACATGATCTGTGCAGGAGTCCTAGAAGGAGGCCCAGATGCATGCAAGGGTGACTCTGGGGGACCTCTTCTCTGTGGTGGCCAACTCCAGGGTCTTGTATCTTTTGGAAGCTACCCCTGTGGTGAGCCAATGGTGCCCGGCGTTTATACCAAGATCTTCAACTATCGCGAGTGGATCCAGAGTCATATGTTATGA
>V.gou89.1 Varanus gouldii kallikrein-Vgou4 mRNA, complete cds
ATGGGATCAGCCAAATTAGTGGCGCTCGTTCTGTTACTGCAGCCTTCTTTGGTGTCGGCAAACCCTATGCGGATCACTGGAGGTCAGGAATGCAACCGAGACACGCATCCTTGGCTTGTTCTACTCACTACCAAGTCAGGCGCCATGTGTGGGGCGACACTGCTCAACCAGGACTGGGTGCTCACTGCTGCTCATTGCTATGCAAGGGAGCCAATCCACTTAAAGTTTGGAATCCACAACGACCACCTGCCAAGTGAGCATGAGCAAGTGAGGGACGCTGTCAGCACCTTTTGCTACCCGGACTCTCCCAGCAACACTACCAACAGTTGTGCAGACTTCACACTGGACCGTGGGCATGACATCATGCTGATCAAGCTGAATGCCCCCGTTACCTACAATGAGCACATCGCCCCATTGCCCTTGCCTGACCATGCTGCTCCACTGGGGACAGAATGCAACATAATAGGCTGGGGAGAAACTGAACTGACTGTCGGTTCTCACGTCCCTCTCTGCACTACCATCAATACAATGGACAATCACTTTTGTCAGGATGTTTCCACGGTAACCATCACTGACAACATGATATGTGCAGGAGTCCTAGAAGGAGGCCCAGATGCATGCAAGGGTGACTCTGGGGGACCTCTTCTCTGTGGTGGCCAACTCCAGGGTCTTGTATCTTTTGGAAGCTACCCCTGTGGTGAGCCAATGGTGCCCGGCGTTTATACCAAGATCTTCAACTATCGCGAGTGGATCCAGAGTCATATGTTATGA
>V.gou92.1 Varanus gouldii kallikrein-Vgou5 mRNA, complete cds
ATGGGATCAGCCAAATTAGTGGCGCTCGTTCTGTTACTGCAGCCTTCTTTGGTGTCGGCAAACCCTATGCGGATCACTGGAGGTCAGGAATGCAACCGAGACACGCATCCTTGGCTTGTTCTACTCACTACCAAGTCAGGCGCCATGTGTGGGGCGACACTGCTCAACCAGGACTGGGTGCTCACTGCTGCTCATTGCTATGCAAGGGAGCCAATCCACTTAAAGTTTGGAATCCACAACGACCACCTGCCAAGTGAGCATGAGCAAGTGAGGGACGCTGTCAGCACCTTTTGCTACCCGGACTCTCCCAGCAACACTACCAACAGTTGTGCAGACTTCACACTGGACCGTGGGCATGACATCATGCTGATCAAGCTGAATGCCCCCGTTACCTACAATGAGCACATCGCCCCATTGCCCTTGCCTGACCATGCTGCTCCACTGGGGACAGAATGCAACATAATAGGCTGGGGAGAAACTGAACTGACTGTCGGTTCTCACGTCCCTCTCTGCACTACCATCAATACAATGGACAATCACTTTTGTCAGGATGTTTCCACGGTAACCATCACTGACAACATGATATGTGCAGGAGTCCTAGAAGGAGGCCCAGATGCATGCAAGGGTGACTCTGGGGGAACTCTTCTCTGTGGTGGCCAACTCCAGGGTCTTGTATCTTTTGGAAGCTACCCCTGTGGTGAGCCAGTGGTGCCCGGCGTTTATACCAAGATCTTCAACTATCGCGAGTGGATCCAGAGTCATATGTTATGA
>V.ind79.1 Varanus indicus kallikrein-Vind1 mRNA, complete cds
ATGGGACCAGCCGAACTAACGACGTTCGTTCTGTTGCTGCAGTTATCTTTGGTTTTGGCAAACCCCACTCGGATCATTGGAGGGCAGGAATGCATCGAGGAAGAGCATCCTTGGCTTGCTGCAATCATTGACAACGAAAACTTCATCTGCGGGGCGACGCTGCTCAACCAAGACTGGGTGCTCACTGCTGCTCATTGCTACGAAAGGGGGAAACTACAGGTGAAGTTCGGAGTGCACCACAAAGGAAAGCCAAGAGGGGATGAGCAGGTGAGGGACGTTGTCAGCACATTTTGCTTCCCAGACACTCCCGGCACCACCAACAGCACTTGCCCATATGAGAAGAACAACACCAAGCATGACATCATGCTGATGAAGCTGAATGCCTCTGTTACCTACAACGAGCACATCGCCCCATTGGCCTTGCCTGACCGTGCTGCCCCGATGCGGACAATGTGCAAAATAATGGGCTGGGGCCAAACCGAAGTGGCTGAAGGACCATTTCCCAAAGTTCCTCTCTGTGCTTCCATCAAGATACTGGAGAATCACTTTTGCCAGGATGCTTACCCATGGTGGCACATGACTGACAACCAGTTGTGTGCAGGATTCCTAGAAGGAGACAGAGACACATGCAAGGGTGATTCTGGGGGACCTCTTGTGTGTGGCAGAAAAATCCAAGGGATTGTATCTTTTGGAAGCGAACCCTGTGGTGAGCCACTGATGCCTGGAGTCTATACCAAGGTCTACAACTATAACAACTGGATCCAGAGTCATATTTGA
>V.ind82.1 Varanus indicus kallikrein-Vind2 mRNA, complete cds
ATGGGACCAGCCAAATTAGTGGCGTTCGTTCTGTTACTGCAGCCTTCTTTGGTGTCGGCAAACCCTATGCGGATCACTGGAGGTCAGGAATGCAACCAAGACACACATCCTTGGCTTGTTCTACTCATTACCGAGGCAGGCACCATGTGTGGTGCAACACTGCTCAACCAAGACTGGGTGCTCACTGCTGCTCATTGCTACGAAAGGGAGCCAATCCACTTATATTTTGGAATCCACAACACAAAACTGCCGAGAGGGGATGAGCAAGTGAGGGATGCTGTCAGCACCTTTTGCTACCCGGACTCTCCCAGCACCACCACCAACAGTTGTGCAAACTTCACACATGACATCATGCTGATCAAACTGGACACCCCTGTTACCTACAACGAGCACATCGCCCCAATGGCCTTGCCTGACCATGCTGCTCCACTGGGGACAGAATGCGACATAATAGGCTGGGGAGAAACTGAACTGACTGTCGGTTCTCCTTCTCACATTCCTCTCTGTGCTTCCATCAATACAATGGAGAATCACTTTTGCCAGGATGTTTACTCGGCAACCATCACTGACAACATGTTATGTGCAGGAGTCCTAGAAGGAGGCCCAGATGCATGCAAGAGTGACTCTGGGGGACCTCTTCTCTGTGATGGCCAATTCCAGGGTCTTGTATCTTTTGGAGGCTACCCCTGTGGTGAGCCAATGAGGCCCAGCGTTTATACCAAGATCTTCAACTATCGCAAGTGGATCCGCAGTCATATGTGA
>V.kom56.1 Varanus komodoensis kallikrein toxin Var13 gene, complete cds
ATGGGACCAGCCGAACTAATGGCGTTCGTTCTGTTGCTGCAGTCTTCTTTGGTTTTGGCAAACCCCACTCGGGTCATTGGAGGGCAGGAATGCATCGAAGATGAGCATCCTTGGCTTGCTGCAATCATTACCAGCGAATTCTTCGTCTGTGCGGCGACGCTGCTCAACCAAGACTGGGTGCTCACTGCTGCTCATTGCTACGAAAGCATGAAACTACAGGTGAAGTTCGGAGTGCACCACAAAGGAAAGCCAAGAGGGGATGAGCAGGTAAGGGACGTTGTCAGCACGTTTTGCTTCCCAGACACTCCCGGCACCACCAGCAGCACCTGCCCATATGAGAGGAACAACACCAAGCATGACATCATGTTGATGAAGCTGAATGCCTCTGTTACCTACAACGAGCACATCGCCCCATTGGCCTTGCCTGACCGTGCTGCTCCACCAGGGACAGAATGCGACATAATAGGCTGGGGAAAAACCGAAGTGGCTGATGAACCATTTCCCAAAGTTCCTTTCTGTGCTTCCATCAAGATACTGAAGAATCACTTTTGTCAGGATGCTTACCCATGGTGGCACATGACTAACAACCAGTTGTGTGCAGGAATCCTAGGAGGAGACAGAGACACATGCAAGGGTGATTCTGGGGGACCTCTTGTCTGTGATGGACGAATCCAAGGGGTTGTATCTTTTGGAGATGACCCCTGTGGGCAGCTGCTGAAGCCTGGGGTCTATACCAATGTCTACCAATATCTCAACTGGATCCACATACATATTTGA
>V.kom57.1 Varanus komodoensis kallikrein toxin Var14 gene, complete cds
ATGGGACCAGCCAAATTAGTGGCGTTCGTTCTGTTACTGCAGCCTTCTTTGGTGTTGGCAAACCCTGTGAGGGTTGTTGGAGGTCAGGAATGCGAGAAAGACGGACATCGTTGGCTTGGTCTACTCCAGACTGAGGAAGGGCCCTACTGTGGTGTGGCACTGATCAGCCAAAACTGGGTGCTCAGTGCTGCTCATTGCTACGAAAGCATGAAACTACAGGTGAGGCTTGGAGTGCACCACAGAGGAAAACCAATAGCGGATGAGCAGCTGAGGGATGTTGACAGCACCTTTTGCTACCCGGATGCTCCTGACACCACCAACAGCACCTGCCCCTACTTGGGGTTTGACGCAATTTCGAATGACATCATGCTGATGAAGCTGAGCAGTCCTGTTACCTACAATGAGCACATTGCCTCAATTGCATTGCCTGACCATGATGCTCCGATGGGGACAGAATGCACCATAATGGGTTGGGGCCTAACTGGAGCGACTAACGGGTCTTATCCTAAAGTTCCTTTATGTGCTTCTGTCAATACATTCCACAATTCGGTGTGCGACGTTGTTTACCCATGGTGGGACCTGACTGACAACCAGTTGTGTGCAGGAGTCCTGCTGGGAGGCATAGACACATGCAAGGGTGATTCTGGGGGACCTCTTGTCTGTGGTGGACGAATCCAAGGGGTTGTATCTTTTGGAGATGACCCCTGTGGGCAGCTGCTGAAGCCTGGGGTCTATACCAATGTCTACAAATATGTCCACTGGATCCACAGATATATTTGA
>V.mer84.1 Varanus mertensi kallikrein-Vmer mRNA, complete cds
ATGGGACCAGCCAAATTGGTGGTGTTCGTTCTGTTGATGCATCCTTCTTTGGTGTCGGCAAACCCTATGCGGATCACTGCAGGCGAGGAATGCAATGAGGATTCGCATCCTTGGCTTGTCCTACTCATTACCGAGGCAGGCAGCATGTGTGGGGCAACCCTGCTCAACCAGGACTGGGTGCTCACTGCTGCTCATTGCTATGAAAGAGAGAAAACCTGGTTACGCTTTGGAGTGCACAACAGAGAACAAACAAGAGGGGACGAGCAGGTGAGGGAAGCTGTCGGAACCTTCTGCTATCCTGACTCTCCCGGCACCACCAACAGCAGCTGCCCAAGTTTCACACTGGACCGCGGGGATGACATCATGCTGATCAAGCTGAATGCCTCCGTTACCTACAATGAGCACATTGCCCCAATGGCCTTGCCTGACCATGCTGCTCCACTGGGGACAGAATGCGACATAATGGGCTGGGGAGAAACCGAATTGATTGTCGGTTCTCCTTCTGATGTTCCTCTCTGTGCTTCCATCAATACAATGGAGAATCACTTTTGTCAGGATGTTTCCTCGGTAACCATCACTGACGACATGTTATGTGCAGGAGTCCTAGAAGGAGGTCCAGATGCATGCAGGGGTGACTCTGGGGGACCTCTTCTCTGTGGTGGCCAACTCCAGGGTCTTGTATCTTTTGGAGGCTACCCCTGTGGTGAGCCAATGGTGCCCGGCGTTTATACCAAGATCTTCAACTATCGCAAGTGGATCCAGAGTCATATGTTATGA
>V.mit15.1 Varanus mitchelli kallikrein-Var5 mRNA, complete cds
ATGGGACCAGCCAAATTAGTGACGTTCGTTCTGTTACTGCAGCCATCTTTGGTGTCGGCAAACCCTCTGCGGATCACTGGAGGTCAGGAATGCAATGAGGATTCGCATCCTTGGCTTGTTCTACTCTATGCTGAGGCAAGCTTCATGTGTGGGGCGACACTGCTCAACCAAGACTGGGTGCTCACTGCTGCTCATTGCTATGACAGCAGACCAATCCACTTATATTTTGGAATCCACAACACAAAACAGCCAAGAGGTCATGAGCAAGCGAGGGACGCTGTCAGCACCTTTTGCTACCCAGACTCTCCCGGCACCACCAACAGCAGCTGCCCAAGTTTCAGACTGGACCGCGGGGATGACATCATGCTGATCAAGCTGAATGCCTCTGTTACCTACAATGAGCACATCGCCCCAATGGCCTTGCCTGACCGTGCTGCTCCACTGGGGACAGAATGCGACATAATAGGCTGGGGGGAAACTGAACTGACGATCGGTTCTGTTTCTCACATCCCTTTCTGTGCTTCCATCAATACAATGGACAATCACTTTTGTCAGGATGTTTCCTCAGTAACCATCACTGATGACATGATATGTGCAGGAGTCCTAGAAGGAGGCCCAGATGCATGCAAGGGTGACTCTGGGGGACCTCTTCTCTGTGGTGGCCAACTCCAGGGTCTTGTGTCTTTTGGAGGCTACCCCTGTGGTCAGCCAATGATGCCCGGTGTTTATACCAAGATCTTCAGCTATCGCGAGTGGATCTACAGTCATATTAGATGA
>V.pan00.1 Varanus panoptes kallikrein-Vpan3 mRNA, partial cds
ATGGGATCAGCCAAATTAGTGGCGCTCGTTCTGTTACTGCAGCCTTCTTTGGTGTCGGCAAACCCTATGCGGATCACTGGAGGTCAGGAATGCAACCGAGACACGCATCCTTGGCTTGTTCTACTCACTACCAAGTCAGGCGCCATGTGTGGGGCGACACTGCTCAACCAGGACTGGGTGCTCACTGCTGCTCATTGCTATGCAAGGGAGCCAATCCACTTAAAGTTTGGAATCCACAACGACCACCTGCCAAGTGAGCATGAGCAAGTGAGGGACGCTGTCAGCACCTTTTGCTACCCGGACTCTCCCAGCAACACTACCAACAGTTGTGCAGACTTCACACTGGACCGTGGGCATGACATCATGCTGATCAAACTGAATGCCCCCGTTACCTACAATGAGCACATCGCCCCATTGCCCTTGCCTGACCATGCTGCTCCACTGGGGACAGAATGCAACATAATAGGCTGGGGAGAAACTGAACTGACTGTCGGTTCTCACGTCCCTCTCTGCACTACCATCAATACAATGGACAATCACTTTTGTCAGGATGTTTCCACGGTAACCATCACTGACAACATGATCTGTGCAGGAGTCCTAGAAGGAGGCCCAGATGCGTGCAAGGGTGAC
>V.pan90.1 Varanus panoptes kallikrein-Vpan1 mRNA, partial cds
GGGGTTCTGTTGATGCATCCTTCTTTGGTGTCGGCAAACCCTATGCGGATCACTGCAGGCGAGGAATGCAATGAGGATTCGCATCCTTGGCTTGTTCTACTCACTACCGAGTCAGGCACCATGTGTGGGGCGACACTGCTCAACCAGGACTGGGTGCTCACTGCTGCTCACTGCTATGAAAGAGAGAAAATCTGGTTAAGCTTTGGAGTGCACAACAGAGAACAAAGAAGAGGGGACGAGCAGGTGAGGGAAGCTGTCGGAACCTTCTGCTATCCTGACATTCCCAGCACCACCAACAGCAGCTGCCCAAGTTTCACACTGGACCGTGGGGATGACATCATGCTGATCAAGCTGAATGCCCCCGTTACCTACAATGAGCACATTGCCCCATTGGCCTTGCCTGACCATGCTGCTCCACTGGGGACAGAATGCAACATAATAGGCTGGGGAGAAACCGAATTGATTGTCGGTTCTGCTTCTGATGTTCCTCTCTGTGCTTCCATCAGTACAAAGGAGAATCAGTTTTGCCAGGATGTTTACCAGAGGAACATCACTGACGACATGATATGTGCAGGAGTCCTAGAAGGAGGTCCAGATGCATGCAGGGGTGACTCTGGGGGACCTCTTCTCTGTGGTGGCCAACTCCAGGGTCTTGTATCTTTTGGAGGCTACCCCTGTGGTGAGCCAATGGTGCCCGGCGTTTATACCAAGATCGTCAAGTATCGCAAGTGGATCCAGAGTCATATGTTATGA
>V.pan93.1 Varanus panoptes kallikrein-Vpan2 mRNA, partial cds
ATGGGACCAGCCAAATTAGTGGTGTTCGTTCTGTTGATGCATCCTTCTTTGGTGTCGGCAAACCCTATGCGGATCACTGCAGGCGAGGAATGCAATGAGGATTCGCATCCTTGGCTTGTTCTACTCACTACCGAGTCAGGCACCATGTGTGGGGCGACACTGCTCAACCAGGACTGGGTGCTCACTGCTGCTCATTGCTATGAAAGAGAGAAAATCTGGTTAAGCTTTGGAGTGCACAACAGAGAACAAAGAAGAGGGGACGAGCAGGTGAGGGAAGCTGTCGGAACCTTCTGCTATCCTGACATTCCCAGCACCACCAACAGCAGCTGCCCAAGTTTCACACTGGACCGTGGGGATGACATCATGCTGATCAAGCTGAATGCCCCCGTTACCTACAATGAGCACATTGCCCCAATGGCCTTGCCTGACCATGCTGCTCCACTGGGGACAGAATGCAACATAATAGGCTGGGGAGAAACTGAATTGATTGTCGGTTCTGCTTCTGATGTTCCTCTCTGTGCTTCCATCAGTATGAGGGAGAATCACTTTTGCGAGGATGTTTACCTGAGGAACATCACTGATGACATGATATGTGCAGGAGTCCTAGAAGGAGGTCCAGATGCATGCAAGGGTGACTCTGGGGGACCTCTTCTCTGTGGTGGCCNACTCCAGGGTCTTGTATCT
>V.scal86.1 Varanus scalaris kallikrein-Vsca2 mRNA, complete cds
ATGGGACCAGCCAAATTAGTGGCGTTCGTTCTGTTGATGCATCCTTCTTTGGTGTCGGCAAACCCTCTGCGGATCACTGGAGGTGAGGAGTGCAATGAGGATTCGCATCCTTGGCTTGTTCTACTCACAACCGAGGCAAACACCATGTGTGGGGCGACGCTGCTCAACGAAGACTGGGTGATCACAGCTGCTCATTGCTACGAAAGAGGGAAAATCTGGTTAAGCTTTGGAGTGCACAACAGAGAACATGCAAGAGGGGACAAGCAGGTGAGGGAAGCTGTCGGAACCTTCTGCTATCCTGACTCTCCCGGCACCACCACCAGCAGCTGCCCATGTTACACACTGGACCGCGGGGATGACATCATGCTGATCAAGCTGAATGCCTCTGTTACCTACAATGAGCACATCGCCCCAATGGCCTTGCCTGACCGTGCTCCTCCAGTGGGGACGGAATGCGACATAATAGGCTGGGGAGAAACCGAACTGATCGTCGGTTCTGCTTCTGTAGTTCCTCTCTGTGCTTCCATCAGTACAAGGGAGAATCACTTTTGCGAGGAGGCCTACTCGGTGAACATGACTGACAGCATGATATGTGCAGGAGTCCTAGAAGGAGGCCCAGATGCATGCAAGGGTGACTCTGGGGCACCTCTCCTCTGTGGTGGCCAACTCCAGGGTATTGTATCTTTTGGAGACTACCCCTGTGGTAAGCCAAGGAAGCCCGGTGTTTATACCAAGGTATTCAACTATCGCGAGTGGATCTACAGTCATATTTGA
>V.scal91.1 Varanus scalaris kallikrein-Vsca3 mRNA, complete cds
ATGGGACCAGCCAAATTAGTGGCGTTCGTTCTGTTACTGCAGCCTTCTTTGGTGTCGGCAAACCCTCTGCGGATCACTGGAGGTCAGGAGTGCAATAAGGATTCGCATCCTTGGCTTGTTCTACTCGTTACCGAGGGAAGCACCATGTGTGGGGCTACACTGCTCAACCAAAACTGGGTGCTCACTGCTGCTCATTGCTATGACAGGAAGCCAATCCACTTATATTTTGGAATCCACAACAAAAAGCAGCCAAGTGGGCATGAGGACGAGAGGGTTGCTGTTGGCACCTTTTGCTACCCGGACCCTCCCGGCACCACCACCAACAGTTGTGCAAAGTTCACACATGACATCATGCTGATCAAGCTGGACACCCCTGTTACCTACAATGAGCACATCGCCCCAATGGCCTTGCCTGACCGTGCTGCTCCACTGGGGACAAAATGCGACATAATAGGCTGGGGAGAAACTGAACTGACGGTCGGTTCTGTTTCTGACATCCCTTTCTGTGCTTCCATCAATACAATGGACAATCACTTTTGTCAGGATGCTTACTCGGCAACCATCACTGACGACATGATATGTGCCGGAGTCCTGGAAGGAGGCCCAGATGCATGCATGAGGGACTCTGGGGGACCTCTTCTCTGTGGTGGCCAACTCCAGGGTCTTGTATCTTTTGGAGGCTACCCCTGTGGTCAGCCAATGAAGCCCAGTGTTTATACCAAGATCTTCAACTATCGCAAGTGGATCCGCAGTCATATTTGA
>V.tris88.1 Varanus tristis kallikrein-Vtri mRNA, complete cds
ATGGGACCAGCCAAATTAGTGGCGTTTGTTCTGTTACTGCAGCCTTCTTTGGTGTCGGCAAACCCTCTGCGGATCACTGGAGGTCAGGAGTGCAATAAGGATTCGCATCCTTGGCTTGTCCTACTCGTTACCGAGGCAAGCACCATGTGTGGGGCGACGCTGCTCAACCAAGACTGGGTGCTCACTGCTGCTCATTGCTATGACAGGGAGCCAATCCACTTATATTTTGGAATCCACAACAAAAAACAGCCAAGTGGGCATGAGGAAGAGAGGGTTGCTGTTGGCACCTTTTGCTACCCGGACTCTCCCGGCACCACCAGCGACAGTTGTGCAAAGTTCACACATGACATCATGCTTATCAAGCTGGACACCCCTGTTACCTACAATGAGCACATCGCCCCAATGGCCTTGCCTGACCGTGCTGCTCCACTGGGGACAAAATGCAACATAATAGGCTGGGGAGAAACTGAACTGACGGTCGGTTCTCCTTCTCACATCCCTTTCTGTGCTTCCATCAATACAATGGACAATCACTTTTGTCAGGATGCTTACTCGGCAACCATCACTGACAACATGCTATGTGCAGGAGTCCTAGAAGGAGGCCCAGATGCATGCAAGAGTGACTCTGGGGGACCTCTTCTCTGTGGTGGACAACTCCAGGGTCTTGTATCTTTTGGAGGCTACCCCTGTGGTCAGCCAATGAAGCCCAGCGTTTATACCAAGATTTTCAACTATCGCAGGTGGATCCGCAGTCATATTTGA
