# Supplementary material for: Co-option of the same ancestral gene family gave rise to mammalian and reptilian toxins
Source: BMC Biol. 2021 Dec 23;19:268. doi: 10.1186/s12915-021-01191-1 (PMC8705180; doi:10.1186/s12915-021-01191-1)
Supplement: Supplementary file 16 — Additional file 16. – BUSTED results reptiles. [file 12915_2021_1191_MOESM16_ESM.txt]

{
  "Evidence Ratios": {
    "constrained": [
      [
        0.7983045040280722,
        1.082675329464172,
        0.7432256692419817,
        1.440074315019032,
        0.6042386759488722,
        0.757467593796809,
        0.471802502714576,
        0.7159518218753342,
        1.642142011071951,
        2.56059280550792,
        0.7823490147642189,
        2.744070447794236,
        0.6232533021462678,
        0.812259266079923,
        0.6964271277366499,
        0.6585391459295877,
        0.6609373511751042,
        2.780866842597883,
        1.027774819220197,
        344.7453999279735,
        2.359770717728209,
        2.955341565303908,
        1.096510813997768,
        17.51298095089933,
        4.426046088636553,
        1.169082549042498,
        0.7060555203427716,
        1.078821161765829,
        0.729411149237381,
        0.5116969546355433,
        0.650077228047703,
        0.6352217257393338,
        0.8662026661157003,
        0.7425661500019713,
        0.9028557259781823,
        0.740389536804083,
        1.020503266550711,
        1.150115097239346,
        0.5986341396460759,
        0.7330589722858155,
        0.731815799381912,
        0.6453051417329172,
        0.7184499379687123,
        0.5066597244605991,
        2.592772151548588,
        1.615584910889822,
        3.411430170921844,
        1.910926595051772,
        1.195376379557117,
        2.269677223333933,
        0.8047319316515911,
        5.046458829816905,
        0.7492570461177495,
        0.7346383144637749,
        2.04560530620502,
        0.9149310850691282,
        1.104092415456067,
        3.302673072159166,
        1.649098172512304,
        1.071742922082162,
        1.391459204776544,
        0.8285698274600976,
        0.8544631808124307,
        0.8253299450232123,
        0.7178753963448358,
        2.206514798913931,
        0.8560608282387442,
        0.6200013261016821,
        1.330384051403238,
        1.395856566991523,
        0.58671005884745,
        1.627691370209484,
        0.8337094824035917,
        1.025008829683871,
        0.5510633382515844,
        0.6282951709538378,
        0.4304453229380107,
        0.5170645748503361,
        3.495139875263519,
        1.34612335634966,
        0.9955028015402116,
        0.8860154934154602,
        0.5851520971454556,
        1.699071951916511,
        1.112213659182842,
        0.8676728871623312,
        0.5753480127893371,
        1.905062388403964,
        2.580053332592459,
        11.28835092288653,
        0.9919780659032336,
        1,
        2.476427413213543,
        1.09090399698255,
        1.419122648552709,
        1.624553954543555,
        1.219025227610767,
        0.6987545680204478,
        0.7149479513655786,
        0.6589977453894668,
        0.7702738577922151,
        0.9889890156456732,
        1.760547915741891,
        0.7740923147332318,
        0.8374429578950126,
        1.447395292019043,
        0.6803777989842297,
        0.5392972722941816,
        1.689086137951206,
        0.5038065025497003,
        0.5226685098577513,
        0.7479777582950523,
        0.6061739364311174,
        0.5032856506290808,
        0.9005230570983351,
        0.8771853998354477,
        1.637553943712656,
        2.193454900645935,
        0.6593938283840848,
        0.7108808132639235,
        1.240856472838494,
        1.000000000000001,
        1.21943306254103,
        0.7361051305210218,
        0.7499181925571397,
        0.9477301602339167,
        2.22248569568729,
        0.9651069487790056,
        0.8111576854101895,
        3.611270617859784,
        0.7012158274607154,
        2.796310853813168,
        0.6860384923324206,
        0.9014103224344939,
        0.7040972644268992,
        0.740389536804083,
        0.5993132087598712,
        1.689137005773806,
        0.661997567298834,
        0.8677317115426176,
        1.313174239511931,
        1.512473511324584,
        1.630745885056699,
        1.000000000000001,
        1.203587411863873,
        0.7689922989877435,
        63.08994647688458,
        0.5856615200857453,
        2.238054420463746,
        0.7897641333911495,
        0.7004431206836736,
        0.6882002863997516,
        0.6981125177413026,
        1.179884107914419,
        2.746374065653346,
        0.7585974824599659,
        0.9865829077785657,
        1.443224757721336,
        0.9857351526515301,
        1.136828440920259,
        0.6226243197985877,
        1.745351500964358,
        0.7739998365199492,
        0.4896071339245386,
        1.596721305585273,
        1.390111646368387,
        1.154274755173387,
        1.417611939504174,
        11.55931166588513,
        1.57145758568578,
        2.667629401670512,
        2.213817194078382,
        0.7463028741145398,
        0.8531195357113988,
        0.6349038836366512,
        1.971848123253414,
        6.012577597129753,
        1.032563863216691,
        0.7253863887816157,
        0.8925372568409776,
        0.7376622617674184,
        1.417725001271388,
        0.8582147855861961,
        1.201869548249685,
        0.7313635077680498,
        1.734015173176211,
        1.450583099749257,
        0.6263041312895301,
        0.8570063950470834,
        0.7162333722070028,
        2.05948703457262,
        1.621568636315398,
        0.6862974158629762,
        0.7363842964714984,
        0.5339071595220749,
        0.9748988051310514,
        0.9631096197860972,
        0.5758541545942958,
        0.8865296815333644,
        0.7266469812195432,
        0.8997173703210175,
        0.9999999999999996,
        0.7799746916808064,
        0.728724014952625,
        1.742870639263024,
        0.541328114156943,
        0.6036017125934843,
        1.037182867830552,
        0.7908774464417552,
        0.7425388486299804,
        1.176613645785233,
        0.7215691650832863,
        2.781408219639053,
        2.58829297216301,
        0.6266893486092111,
        0.7476307274204111,
        0.8689257168611169,
        1.778460937741774,
        0.7445895918230009,
        2.295366280861226,
        1.41988928418359,
        0.5216083889496935,
        0.6797932084901681,
        0.9145096643473093,
        0.9855510808545245,
        2.265206215535175,
        1.104990842047731,
        0.7592469234899171,
        1.117379137796591,
        1.742308684654114,
        0.6878832268418419,
        2.873965047493614,
        1.046848914668143,
        0.7436995891917023,
        0.7191398959040605,
        1.46568078217043,
        2.310161581590231,
        1.245836548937253,
        1.218002716456737
      ]
    ],
    "optimized null": [
      [
        0.906004866896553,
        1.072681038727016,
        0.9696369997966077,
        1.109694301600176,
        0.5850842810124146,
        1.232032879822112,
        0.9389401508126011,
        0.9630956733139795,
        0.7223336348553148,
        1.972119389907992,
        0.9231862565288594,
        1.128383191119656,
        0.9624988539050784,
        1.074337211887852,
        0.9121221063205501,
        0.8424478532400967,
        0.8155242055143583,
        2.070889074299296,
        0.9036000304165253,
        30.65223294347993,
        1.110277831722675,
        1.999386364331783,
        0.9773464301944979,
        4.240657435363096,
        2.728942835961836,
        0.7783939242452744,
        0.7470132848134433,
        1.03679828219699,
        0.5188205824704233,
        0.8976253190437132,
        1.033680944967438,
        0.6745143866504562,
        0.8923812003194812,
        0.8250050505547386,
        0.8286977791318499,
        0.9169032629764512,
        1.131413633257746,
        0.97052253824511,
        0.7658427732367418,
        1.040511991123826,
        1.028789153194865,
        0.6900339964368934,
        0.9298511651805819,
        0.7321401710559543,
        0.8536962258854619,
        1.383477485080068,
        1.999907487199845,
        2.391975581873348,
        0.9498195942435905,
        2.053103219646508,
        0.7566176586158868,
        1.556217076349468,
        1.012384156239037,
        0.8331551107620552,
        2.113890096339629,
        1.086006733666556,
        1.004911594065709,
        1.485290644276996,
        1.340030358047541,
        0.6233210611456034,
        1.00606200506502,
        0.7856016065692882,
        0.943554625071106,
        0.8950521901082698,
        0.8724795464077444,
        1.460100037449151,
        0.5448820255828022,
        0.8752472100019614,
        1.320655837030662,
        1.906554368586195,
        0.6815224455677693,
        1.599098057730582,
        1.009193928239789,
        1.080705993250536,
        0.9933346621385503,
        0.6814079004413075,
        0.4863193423948818,
        0.8950958811798934,
        3.436569895599069,
        1.523860860613794,
        1.003214387719421,
        0.8973153754954487,
        0.8980976042732474,
        1.013830980340301,
        1.147157610203845,
        1.451515809566559,
        1.028817524455439,
        2.012105996413568,
        0.664098755157056,
        4.567194152788073,
        0.7204349337641671,
        1.000000000000004,
        2.273450194239937,
        1.241012227764217,
        0.7632708231359194,
        1.707589940879523,
        0.9111856624909768,
        0.8861688710960308,
        0.9850001366802169,
        0.9176285119521025,
        0.587653590746313,
        0.9990926592586803,
        2.393614514620342,
        0.9578109443026909,
        1.296906264550338,
        1.611810463261367,
        0.7433066461190166,
        0.8764626594127977,
        1.753167360424698,
        1.066807249806778,
        0.8864687294347223,
        1.012691396291535,
        1.026217524943413,
        0.6698108431722075,
        1.317488169794266,
        0.9782959450530864,
        0.747314059570666,
        2.076250114393326,
        1.069112888227576,
        0.8824223943646894,
        1.64728549738634,
        1.000000000000003,
        0.7402577124793426,
        0.8655924190078623,
        1.188016458814924,
        1.109251875686221,
        1.502638936352658,
        0.8479916237306029,
        0.8916412810175374,
        3.265734360772858,
        0.7467203616600401,
        0.909696305757637,
        0.7508471706336767,
        1.152898193416043,
        0.7559608471907379,
        0.9169032629764512,
        0.628614924743773,
        0.9298996302092752,
        0.8225609797820556,
        1.116013549430855,
        1.05674920633432,
        0.9337825317463833,
        0.643132779505674,
        1.000000000000005,
        0.7271351101306771,
        0.7177292919686027,
        8.532614823061877,
        0.6327574764390382,
        0.5158967867482954,
        0.9285100210767001,
        0.8420242061060873,
        0.660675988483295,
        0.7969211931306164,
        1.445767929200168,
        1.946238070219977,
        1.014001691508567,
        0.6699043889947672,
        1.12362726095948,
        0.7833547544566283,
        0.8052883022098066,
        1.142876663746097,
        1.83101240178697,
        0.7532873645370863,
        0.6444533649590695,
        1.070366386697861,
        1.009485702942265,
        1.410350952000331,
        1.032352593450554,
        4.742431922597718,
        1.680927145973143,
        1.297059218848193,
        0.7998087631504154,
        0.7563217551507357,
        0.8002706860807732,
        0.6993723530664796,
        0.9246345405681591,
        5.498041549799532,
        0.3972871382679876,
        0.9541070168316282,
        0.8540662266654772,
        1.010346271748457,
        0.9687531521545056,
        1.180545474974,
        1.627564028209928,
        0.937814385707305,
        1.194145981804435,
        1.423797779878438,
        0.8802405297863422,
        0.8234888521572333,
        0.8758265465244369,
        0.906530262304634,
        1.291543081900531,
        0.8532305174445477,
        0.9302396961561636,
        0.7794918383873186,
        0.9123027185185715,
        0.9012032191900754,
        0.7737552811682961,
        0.798099968801904,
        0.9749419074795822,
        0.8229316171765888,
        1.000000000000001,
        0.8405509999761571,
        1.104964151556409,
        1.411062392983137,
        1.001977757838202,
        0.7094880616900971,
        0.9931482674172287,
        1.032692209284632,
        0.9006441459265523,
        0.6229832419949115,
        0.7527605254046129,
        2.153925234651341,
        2.076230428459746,
        0.7589423083157792,
        0.9936937460874208,
        0.9110431434551076,
        0.9415901813375461,
        0.9764670638567351,
        2.500166902048362,
        0.6140105755221485,
        0.7290381180768349,
        0.7465012738149941,
        0.9134586049701654,
        1.101504596271558,
        2.4851814865763,
        0.9742058794296837,
        0.871376560027237,
        0.6379528228725451,
        1.376010005144346,
        0.9525985994893456,
        2.661862097092552,
        0.5989389501840159,
        0.9182974858480801,
        0.9851969961303307,
        0.8882124203670712,
        2.311923324468207,
        1.422450157879977,
        0.7427817170480996
      ]
    ]
  },
  "Site Log Likelihood": {
    "constrained": [
      [
        -18.28909117821842,
        -26.77833720076841,
        -32.95253235251796,
        -27.32906778122246,
        -33.51665452196739,
        -46.51951480670294,
        -32.47163644512631,
        -9.416846209471919,
        -71.0094249421995,
        -64.69735975644862,
        -58.33567907013329,
        -72.75549386906309,
        -19.82204310860462,
        -22.31036826248043,
        -14.2190378451712,
        -22.50078594729112,
        -54.18240424799009,
        -58.13264241958025,
        -39.35916006004702,
        -89.36461338918743,
        -72.91136753031397,
        -65.94644431164504,
        -65.7084713751621,
        -79.64874975258618,
        -73.07343423385855,
        -54.67845135960566,
        -16.99720375603212,
        -47.91995016302377,
        -52.99753233718847,
        -61.79994346244082,
        -20.84930199373904,
        -37.86714520299239,
        -23.63241278571381,
        -59.37225652545258,
        -38.0809722765009,
        -7.121607309348184,
        -30.53641577144522,
        -37.33244400484674,
        -36.4442648870948,
        -9.835798967138725,
        -10.91876471043116,
        -24.71892519734975,
        -8.115972696641775,
        -41.89989969035295,
        -82.22430349011867,
        -54.41159428413198,
        -61.44422439467747,
        -46.07064048907664,
        -44.75568485408321,
        -59.80178146337787,
        -40.86763909352975,
        -76.38654640033495,
        -35.57310725296238,
        -16.86785460040566,
        -44.44519213726767,
        -21.04764983546914,
        -18.43383795422413,
        -74.12442055339427,
        -64.86246179917914,
        -66.96358016316414,
        -56.759415360248,
        -44.0704456444015,
        -41.01579406606017,
        -53.82098901464039,
        -23.08677776341087,
        -42.55855366964378,
        -65.9912430326045,
        -24.77963198015311,
        -56.09040612059579,
        -42.91506929386399,
        -50.64850966384544,
        -58.05548288009947,
        -53.02271879629265,
        -47.73133070153024,
        -26.77656373868324,
        -41.62888893568708,
        -56.09685872859029,
        -36.42380035954494,
        -61.17523753544624,
        -44.67357419110524,
        -55.84991790336904,
        -40.71129437321355,
        -29.75132857594333,
        -67.05028855642524,
        -30.72045379475006,
        -45.99533955686761,
        -44.10906054914636,
        -51.2951569635422,
        -75.81621415065297,
        -63.80389172401719,
        -60.15496448227358,
        -4.307970054517702,
        -22.13254856093718,
        -15.54471717956375,
        -37.07706274206846,
        -17.80662339516734,
        -54.89416157130143,
        -12.179509084775,
        -8.297608853525857,
        -7.767215486997732,
        -36.18835975955661,
        -33.55788700849025,
        -45.37804748146279,
        -21.38727413876419,
        -56.5317692379862,
        -61.59935530886177,
        -68.08826576377527,
        -35.95192516491546,
        -42.99976864555912,
        -32.50325691997111,
        -47.07175597921382,
        -35.31523397579577,
        -34.61896810456011,
        -42.02584799910238,
        -52.82822894206869,
        -29.35348029043766,
        -57.83442901248242,
        -52.76822728439593,
        -22.96369736553143,
        -23.27112164987975,
        -42.75173799647998,
        -4.069499462037688,
        -70.13745451375392,
        -42.00254509085661,
        -58.6109956394893,
        -42.71979007631794,
        -57.79838213049857,
        -25.0779906335544,
        -25.40631542966371,
        -63.31947206673883,
        -17.54366257938096,
        -74.47330854853844,
        -27.89722368469831,
        -30.5913713494132,
        -20.44062033185698,
        -7.121607309348184,
        -28.59909484068578,
        -53.7888299493514,
        -40.71902271049929,
        -39.61236997199777,
        -63.29481054698288,
        -62.81782243621547,
        -65.131775578547,
        -4.754515720987236,
        -59.62066645543171,
        -47.24650890000486,
        -83.82875343850286,
        -34.36280467008983,
        -77.78742193074248,
        -41.96910916503639,
        -22.2279630801251,
        -62.83502025654799,
        -17.53549169737526,
        -40.1681646385445,
        -42.83029719051814,
        -24.33687496281535,
        -62.5979451846907,
        -51.10586575041846,
        -64.3431619054336,
        -63.74274328205718,
        -37.05184330359615,
        -63.85950886075442,
        -57.40919396712924,
        -35.70501758837348,
        -61.1831132236098,
        -62.34088247646365,
        -41.48673475773496,
        -48.79638676079573,
        -76.42280147601579,
        -20.31276351789585,
        -69.01243284207732,
        -75.44100971980549,
        -39.3791317788648,
        -26.13179997374149,
        -42.32127693524154,
        -63.90357703401406,
        -40.13429279050641,
        -78.31550931790177,
        -10.06703370903933,
        -23.29542690481176,
        -13.41820867825128,
        -52.00310133734965,
        -50.5058932894528,
        -53.81964455809511,
        -18.10212881407297,
        -37.30826466502582,
        -38.87720057940563,
        -18.46456444579202,
        -38.77802099691014,
        -11.94750869394057,
        -57.4197313632022,
        -31.04698231945047,
        -14.63966431341127,
        -14.9556053150078,
        -30.6726416402581,
        -24.13660687653921,
        -26.98174801438762,
        -28.99633421650036,
        -45.23304899836402,
        -9.586190714514647,
        -50.41186326828793,
        -3.926222162509354,
        -46.09207432481865,
        -47.24897071919178,
        -28.94932199592101,
        -25.73045484765905,
        -28.20382700714653,
        -40.482116604464,
        -32.87124139442177,
        -13.45268686069817,
        -46.05192784126579,
        -21.52135345047462,
        -63.97656134103369,
        -56.65083565577918,
        -26.60074815466478,
        -11.72436543830747,
        -38.86668949951185,
        -47.25778567133604,
        -37.59142287658113,
        -58.98027395238325,
        -70.69962016695513,
        -31.58672715216789,
        -58.06553570654683,
        -33.05790169687589,
        -17.26352200207971,
        -44.13096700554233,
        -41.30092827442071,
        -39.2771685080514,
        -48.3704660060879,
        -68.79830994406583,
        -16.87911448230011,
        -43.94498140220863,
        -60.78388175854796,
        -7.108515077671584,
        -8.276370684621737,
        -66.39460171410056,
        -61.70560118750821,
        -43.59231053376172,
        -52.42555009727138
      ]
    ],
    "optimized null": [
      [
        -18.41564574743724,
        -26.7690632240694,
        -33.21845440125016,
        -27.06845763474388,
        -33.48444115019297,
        -47.00595488260543,
        -33.15982771358089,
        -9.713386088757833,
        -70.18815529957728,
        -64.43622975701008,
        -58.50120912758221,
        -71.86683728996204,
        -20.25662296335907,
        -22.59000788341749,
        -14.48884855341168,
        -22.74707374580002,
        -54.39257629491632,
        -57.83785774615646,
        -39.23039550373282,
        -86.94451272851106,
        -72.15741335235512,
        -65.55567039417915,
        -65.59342411992266,
        -78.23052569074244,
        -72.58984187375192,
        -54.2717095109358,
        -17.05359285011492,
        -47.88021862469242,
        -52.6568528983222,
        -62.3619636399735,
        -21.31309226911738,
        -37.92716409543034,
        -23.66218727490161,
        -59.47753407603282,
        -37.99526503565365,
        -7.335432834318165,
        -30.63958772100607,
        -37.16266132961447,
        -36.69059115261798,
        -10.18604098531866,
        -11.2593736785909,
        -24.78594277104276,
        -8.37390120520671,
        -42.26803205314005,
        -81.11339600215092,
        -54.25649746532832,
        -60.91019370943531,
        -46.29517186414478,
        -44.52574054310015,
        -59.70149624860198,
        -40.80598792708962,
        -75.21011755008485,
        -35.87408852142582,
        -16.99369614370318,
        -44.47802829592612,
        -21.21906379079868,
        -18.33971387175847,
        -73.32529886410192,
        -64.65492549176548,
        -66.42160039476829,
        -56.43510608116972,
        -44.01719433136008,
        -41.11497491234761,
        -53.90208780444112,
        -23.28182096340732,
        -42.1456443651495,
        -65.53947090237128,
        -25.12441673541384,
        -56.08306691903825,
        -43.226858657905,
        -50.79830808940223,
        -58.03775996291025,
        -53.21374099740052,
        -47.78424399967446,
        -27.36578161323577,
        -41.71003996178488,
        -56.21890391229576,
        -36.97256343218433,
        -61.1583379895814,
        -44.79759247174925,
        -55.85763447726601,
        -40.72396732528338,
        -30.17973552050715,
        -66.53394257028428,
        -30.75138871734659,
        -46.50988844663129,
        -44.690250839017,
        -51.34982413864538,
        -74.45907966746724,
        -62.89901946721849,
        -59.83511859052069,
        -4.307970054517705,
        -22.04703018550827,
        -15.67363783134569,
        -36.45688154899356,
        -17.85647309166638,
        -54.60310142395532,
        -12.41711705478411,
        -8.618040888708173,
        -8.098288011404284,
        -35.91775129137903,
        -33.56805130981338,
        -45.68522697780758,
        -21.60023341694961,
        -56.96915299731624,
        -61.7069477766826,
        -68.1767262062043,
        -36.4375523219775,
        -43.03700508190094,
        -33.25349023725889,
        -47.60005439117104,
        -35.61822754765354,
        -35.14543615173515,
        -42.31168544519919,
        -53.20873547409911,
        -29.46257414465062,
        -57.04995562737358,
        -52.71331284047784,
        -23.44696090153858,
        -23.48728771321229,
        -43.03506493145007,
        -4.069499462037689,
        -69.63831157254663,
        -42.1645862919227,
        -59.07107186954664,
        -42.87716133689188,
        -57.40697873151993,
        -24.94862246867303,
        -25.50091686151305,
        -63.21889704112598,
        -17.60653762115817,
        -73.3503630871938,
        -27.98749207717626,
        -30.83744500691074,
        -20.51169341095298,
        -7.335432834318165,
        -28.64682936006398,
        -53.1919335751471,
        -40.93618344878819,
        -39.86400567713416,
        -63.07756066652689,
        -62.33556433536683,
        -64.20133399414628,
        -4.75451572098724,
        -59.11671687585599,
        -47.17752041213948,
        -81.82808786733173,
        -34.4401498733115,
        -76.31996644539731,
        -42.13095600297597,
        -22.4120586779859,
        -62.7942038828616,
        -17.66786720191871,
        -40.37138903781565,
        -42.48591398495832,
        -24.62706350453621,
        -62.21083281961818,
        -50.8555478036095,
        -64.11335985898205,
        -63.3979460398775,
        -37.65920373691558,
        -63.90742193106856,
        -57.38206908596447,
        -35.97981674763757,
        -60.78316188816049,
        -62.0209394075749,
        -41.68710110412979,
        -48.47925330665313,
        -75.53186022699192,
        -20.38010544449757,
        -68.29134219121073,
        -74.42290883114268,
        -39.39246715127105,
        -26.06785032845448,
        -42.41798660650354,
        -63.14624908658882,
        -40.04483119616188,
        -77.36036843143482,
        -10.34110508823776,
        -23.25136738724003,
        -13.73277099267471,
        -51.62230241778771,
        -50.82477076601622,
        -54.12285069255896,
        -18.3507702496583,
        -36.93525630663049,
        -38.85856276044404,
        -18.80492355936682,
        -38.73812562858463,
        -12.14867070632977,
        -56.59914355808694,
        -30.81942603570968,
        -14.85738298299736,
        -15.18929548134358,
        -31.05106189311123,
        -24.07024506373559,
        -26.91531155818098,
        -29.29173544109028,
        -45.12796825549464,
        -9.880127824981955,
        -50.3226556947835,
        -3.926222162509355,
        -46.1668704813717,
        -47.66524381056984,
        -28.73813134030237,
        -26.34616034061988,
        -28.36545611304616,
        -40.43873303415115,
        -33.13802284024713,
        -13.64572189501956,
        -45.41605166080208,
        -21.56367236382131,
        -63.72089585588699,
        -56.43039103697798,
        -26.79222295795731,
        -12.00888531880778,
        -38.91402211355933,
        -46.62185217204156,
        -37.86253071443123,
        -59.06573901256668,
        -69.8612981402606,
        -31.92153607738862,
        -58.15914438314844,
        -33.05675172123286,
        -17.37475338337779,
        -44.22364689607454,
        -41.17495860473324,
        -39.41491567028226,
        -47.80998917481612,
        -68.56228689070504,
        -17.20468900536746,
        -43.86831469063272,
        -60.22550153453895,
        -7.319399299129771,
        -8.591156392970936,
        -65.89373752937128,
        -61.70636350278328,
        -43.72488415063688,
        -51.93098463436024
      ]
    ],
    "unconstrained": [
      [
        -18.51435634854033,
        -26.69890206581672,
        -33.24928790578908,
        -26.96437306131407,
        -34.02044052221366,
        -46.79728932968293,
        -33.22283125253984,
        -9.750988611640953,
        -70.5134234482635,
        -63.75712096011257,
        -58.58113339769682,
        -71.7460514861346,
        -20.29484536692794,
        -22.51830395906224,
        -14.58082996277238,
        -22.91851725973521,
        -54.59650047046997,
        -57.10987972659742,
        -39.33176396445961,
        -83.52180721581414,
        -72.05280306950115,
        -64.86283007853153,
        -65.61633822404787,
        -76.78580737800827,
        -71.58592757912608,
        -54.5222320645169,
        -17.3452651599009,
        -47.84408123490952,
        -53.31305005242152,
        -62.46996617709426,
        -21.27996610450805,
        -38.32092636963637,
        -23.77604915797546,
        -59.66989984681448,
        -38.18316478672664,
        -7.422186139545957,
        -30.51611986725096,
        -37.19258198292376,
        -36.9573695397987,
        -10.14632809414733,
        -11.23099114730733,
        -25.15695718344893,
        -8.446631948289138,
        -42.57981534597924,
        -81.27157585801744,
        -53.93189721910092,
        -60.2170927863453,
        -45.42305223635543,
        -44.57722375631736,
        -58.98214383435876,
        -41.08488515471103,
        -74.76785962483713,
        -35.86178042156407,
        -17.1762315904555,
        -43.72949839831598,
        -21.13655636887655,
        -18.33481430022045,
        -72.92968839094608,
        -64.36223322279993,
        -66.89429394076542,
        -56.42906237613805,
        -44.25849980828205,
        -41.17307593199028,
        -54.01296105387841,
        -23.41823703110027,
        -41.76713941297577,
        -66.14665687694304,
        -25.25766564222471,
        -55.80493845959185,
        -42.58156104051059,
        -51.18173418225417,
        -57.56832020652933,
        -53.2045890760431,
        -47.70662947465124,
        -27.37246926366409,
        -42.0936341411822,
        -56.93979370004495,
        -37.08338786881966,
        -59.92386413902668,
        -44.37634531746264,
        -55.85442524464676,
        -40.83231521481861,
        -30.28721204636605,
        -66.52020636506388,
        -30.61410147782519,
        -46.13728005032617,
        -44.66184073078116,
        -50.65064220568144,
        -74.86840408038563,
        -61.38012042181325,
        -60.16301876519994,
        -4.307970054517702,
        -21.22573159855133,
        -15.45771047201768,
        -36.72702391453709,
        -17.32139010657643,
        -54.69611002568357,
        -12.53796480189174,
        -8.633154387756589,
        -8.184250652743508,
        -36.44936892745245,
        -33.56895906243747,
        -44.81242240509899,
        -21.64333828158749,
        -56.70917136556481,
        -61.22958971813305,
        -68.47337281212691,
        -36.56941349943077,
        -42.47558100965484,
        -33.18881992811188,
        -47.72056381944638,
        -35.60561601214518,
        -35.11955641484266,
        -42.7124453752807,
        -52.93300845198934,
        -29.48451719706901,
        -57.34122538177247,
        -51.98274940343635,
        -23.38013167336153,
        -23.61237214565074,
        -42.53593615138718,
        -4.069499462037687,
        -69.9390684658518,
        -42.30892742092877,
        -58.89878679448084,
        -42.77347553466649,
        -56.99975587824956,
        -25.11350698958822,
        -25.61560824012534,
        -62.03541238461524,
        -17.89860213360739,
        -73.44500755230193,
        -28.27404522625699,
        -30.69516606664623,
        -20.79145910452694,
        -7.422186139545957,
        -29.11106577213318,
        -53.26461219831236,
        -41.13151610832634,
        -39.75424267218167,
        -63.02236325710634,
        -62.4040760386198,
        -64.64273807020017,
        -4.754515720987235,
        -59.43535984844988,
        -47.50918322385173,
        -79.68419200848182,
        -34.8978179371515,
        -76.98181500458729,
        -42.20513010846462,
        -22.58400519479441,
        -63.2086956260091,
        -17.89486668638394,
        -40.00274841852205,
        -41.82001567043468,
        -24.61315893121421,
        -62.61145309939123,
        -50.73898572549898,
        -64.35752947375315,
        -63.61450096616662,
        -37.5256552636591,
        -63.30255289216758,
        -57.66537758373621,
        -36.41916956533935,
        -60.71516088082352,
        -62.01149841141829,
        -41.34326252858282,
        -48.44741303762605,
        -73.97531015901801,
        -19.86075993070502,
        -68.03124262859322,
        -74.64629145709493,
        -39.67175554256528,
        -26.29065557939775,
        -42.77555859113946,
        -63.22460579740532,
        -38.34043924919028,
        -78.28346442096716,
        -10.38808452509062,
        -23.40911392665174,
        -13.72247787726358,
        -51.65404786227067,
        -50.65879416742397,
        -53.6357662567822,
        -18.4149734822569,
        -36.75782503631579,
        -38.50523496605076,
        -18.93248363892169,
        -38.93233089519039,
        -12.28125792023198,
        -56.69727442375282,
        -30.56358834467858,
        -15.01610850780286,
        -15.26160846958477,
        -31.30017495396809,
        -24.16202847951919,
        -27.01933605649637,
        -29.54823507067746,
        -45.35348967068527,
        -9.90550521681355,
        -50.51753786624108,
        -3.926222162509355,
        -46.34056813120662,
        -47.56543091815678,
        -28.39378844942766,
        -26.34418453596985,
        -28.70866772194032,
        -40.44560834762866,
        -33.10585365260609,
        -13.75036694898499,
        -45.88928732024311,
        -21.84768049293609,
        -62.95360398775922,
        -55.69983708146609,
        -27.06805247255688,
        -12.01521154113442,
        -39.0071871380548,
        -46.68203732276842,
        -37.88634497243481,
        -58.14938152210159,
        -70.34904126726649,
        -32.23756533755784,
        -58.45150233876968,
        -33.14726894017993,
        -17.27807632338765,
        -43.31330120636523,
        -41.20109122722495,
        -39.55259673515419,
        -48.2594801185284,
        -68.24309888003984,
        -17.25325066618196,
        -42.88928877624941,
        -60.73809714015903,
        -7.404633181329045,
        -8.60607005470613,
        -66.01228188184282,
        -60.86828371668044,
        -43.3725033026296,
        -52.22833769772611
      ]
    ]
  },
  "Synonymous site-posteriors": [
    [
      0.003516783671175561,
      0.3367273599135531,
      0.8695397844647931,
      0.04431408029409998,
      0.4583516063004272,
      0.6324590351844234,
      0.8975398421942946,
      0.01181117636220815,
      0.0005984584587401371,
      0.0802857222417008,
      0.07078624562508927,
      0.002391265120947311,
      0.2699756270557318,
      0.1188713435506766,
      0.1844899227861562,
      0.2810597676181159,
      0.4391384310204337,
      0.7458338626992266,
      0.8205418386598976,
      0.0005226353864445729,
      0.004946373981397563,
      0.0172001474006608,
      0.0838574920109353,
      0.001129440520500421,
      0.08075988152406784,
      0.3534495278109699,
      0.06220558995780903,
      0.8691622253610654,
      0.8178099627566542,
      0.2029963914197563,
      0.5123862769820429,
      0.8565707079005653,
      0.1790186458122638,
      0.08413023096801144,
      0.9103840026908048,
      0.05301839821534275,
      0.5570034629140966,
      0.775467835888715,
      0.9487991294502212,
      0.002182712041520468,
      0.005834174943920976,
      0.1875780043766201,
      0.004690136394473301,
      0.4970577657255765,
      0.01008214937575705,
      0.7273237970863543,
      0.07137697780565638,
      0.87777161239254,
      0.9419749101894723,
      0.03373380582521069,
      0.9242977644386893,
      0.01526208621996869,
      0.9479026161170896,
      0.02734327016435491,
      0.9217538577116471,
      0.08420520682484633,
      0.02575995305402852,
      0.002107315610667975,
      0.08055456850397584,
      0.02521146665196023,
      0.7978072000784642,
      0.9416262269683698,
      0.8561621143439654,
      0.5976637758094372,
      0.4629881230376469,
      0.8953397043569319,
      0.02536175035610737,
      0.2445711547998995,
      0.5827054998907847,
      0.8512483422115827,
      0.4995008579180101,
      0.4374408908761639,
      0.3115656981620933,
      0.5759117122011671,
      0.6113368873998678,
      0.8291268096730535,
      0.5384749125027664,
      0.8004569943213703,
      0.1981002896885128,
      0.7492288632385598,
      0.2210050847359097,
      0.9182837447193596,
      0.7400067549485249,
      0.07314368364832163,
      0.7391411893032883,
      0.6526489079111664,
      0.1575741194372038,
      0.4574216056884495,
      0.0004405921505813255,
      0.0187504943218413,
      0.03704747942215437,
      0.4189669498512052,
      0.4100435072927078,
      0.6087046994986989,
      0.02242354440885536,
      0.6234818396543981,
      0.5231484516356154,
      0.01411604937691269,
      0.00192073609160988,
      0.01014723338401354,
      0.4401692355441389,
      0.6427400355875065,
      0.8712575871733687,
      0.07930111874137484,
      0.2192771170998295,
      0.07243438761905076,
      0.1016133763628479,
      0.9093787171654545,
      0.9201913779194438,
      0.8918161848822671,
      0.4407568737692985,
      0.8955171845903281,
      0.9004529191519199,
      0.8024681327875268,
      0.3152415666244202,
      0.2191707762694989,
      0.5935478053154669,
      0.528187587720722,
      0.4658647817156808,
      0.04415741489828354,
      0.9206492899742744,
      0.4189669498512045,
      0.01830727584736468,
      0.9525416046269317,
      0.3086854936026094,
      0.8740977075692622,
      0.5934498468333376,
      0.08741995537505615,
      0.08547345804697891,
      0.07204910033924936,
      0.06196741918260987,
      0.02818966636273877,
      0.4473048320526046,
      0.6799570741895429,
      0.07901539514918383,
      0.05301839821534275,
      0.5111969277221833,
      0.8161807056922838,
      0.7468757786623645,
      0.9524036422085636,
      0.2145223124629452,
      0.5378675134715729,
      0.06846353567335565,
      0.4189669498512053,
      0.03846809514143409,
      0.701180728510175,
      0.0008170043228027917,
      0.8874838903271258,
      0.001188900524418991,
      0.8969939313332013,
      0.07532469942919402,
      0.07651022093004173,
      0.09135751771813522,
      0.9408597420754684,
      0.91573041547698,
      0.3861144180990741,
      0.192691847201259,
      0.9437488220281349,
      0.03932194209637018,
      0.02584937109097325,
      0.9241078727198073,
      0.01951944398661334,
      0.05930759985208502,
      0.9028203579056822,
      0.2801339586732347,
      0.3264275752773285,
      0.9413329341633156,
      0.4226190945061306,
      0.1416523454453417,
      0.5583722014745143,
      0.01195862726594812,
      0.01642722685278277,
      0.9262480508942765,
      0.07361876416990967,
      0.8357887419843081,
      0.1523520025665999,
      0.9017200500484388,
      0.01271798962855428,
      0.009840337198521823,
      0.06025360770903612,
      0.01220460750874747,
      0.7964197801591971,
      0.7143455831879235,
      0.3855741133780896,
      0.03074271846108396,
      0.521994683321613,
      0.9363950101501529,
      0.294465112789331,
      0.9260914729513656,
      0.01738019742254849,
      0.8146500750033843,
      0.2693193848628267,
      0.07292235053762794,
      0.02756771090723619,
      0.820261018572027,
      0.08759318344046041,
      0.179100849136874,
      0.6340454479285702,
      0.9106686553299638,
      0.00781630807173256,
      0.6391228592785547,
      0.4189669498512045,
      0.9557746117807685,
      0.6003791031806818,
      0.1725002678149972,
      0.6970500356970556,
      0.4846570948914773,
      0.8825233229450288,
      0.9134415521840836,
      0.01837146333568681,
      0.9085571859705418,
      0.07593132237737127,
      0.06046279389797202,
      0.2342069201339018,
      0.3503619829819197,
      0.0547906836009511,
      0.9025355140133997,
      0.7985200441599587,
      0.9462188382045258,
      0.130427249224582,
      0.0298297449876382,
      0.821033934910564,
      0.1308693493990344,
      0.7959175990517366,
      0.117819167888248,
      0.8993891787907762,
      0.9037753496744104,
      0.8501337804833281,
      0.7128936586186874,
      0.06794123704622076,
      0.2197086019692016,
      0.9230404355977218,
      0.1710378367287995,
      0.05499552103263279,
      0.002055117534360996,
      0.07708202591599013,
      0.2754022654684721,
      0.9038956777283783,
      0.8584490104374876
    ],
    [
      2.844318185164171e-7,
      0.001354023988045153,
      0.005507492795922389,
      0.00001124595578447823,
      0.005188659767382223,
      0.3668968216013496,
      0.07424211263432312,
      0.00000519731850119094,
      0.9994015415376479,
      0.9197133185740488,
      0.9292132047929312,
      0.9976087347980805,
      0.0005567768622790749,
      0.00006103546772332798,
      0.003594470202214897,
      0.0004183367795755643,
      0.5608298691877125,
      0.253669561522393,
      0.01267919758133959,
      0.9994773646131553,
      0.9950536256479636,
      0.9827998444039202,
      0.9161413603950154,
      0.9988705594727104,
      0.9192400601047285,
      0.646451626833067,
      0.0001412538004293643,
      0.1251767004199618,
      0.1816650787992193,
      0.7970024124694054,
      0.0009510096944952998,
      0.01402147542007371,
      0.0005419456238800203,
      0.9158686361444137,
      0.03736597521279368,
      0.0003094233218267884,
      0.003503585326381008,
      0.005767214245491758,
      0.01835091532328462,
      1.216976744205524e-7,
      4.554449019662569e-7,
      0.0005472548213633793,
      0.000001820423079851834,
      0.5022592841466207,
      0.98991784942276,
      0.2720880353134629,
      0.9286227428960616,
      0.1190594289808761,
      0.04231336997405112,
      0.966266005723371,
      0.07240813207623471,
      0.9847379118378379,
      0.01862852585732985,
      0.000003749693451868368,
      0.06496560545582743,
      0.0001619077314812135,
      0.00002200621771567947,
      0.9978926843827396,
      0.9194451038250392,
      0.9747884995896863,
      0.201528043980748,
      0.05285992202189397,
      0.01452091787511801,
      0.4019152219608808,
      0.004474800140989303,
      0.04533500865969676,
      0.974638229868451,
      0.0003657178234808216,
      0.4170797021953939,
      0.1478884563628528,
      0.5003721021070342,
      0.5625360902884191,
      0.6884066872296961,
      0.423810165703382,
      0.007233496962889898,
      0.1532656667733069,
      0.461452925960246,
      0.188492160860831,
      0.8018956163638862,
      0.2495709464225215,
      0.7789885445901218,
      0.03188991292808541,
      0.004919199061983261,
      0.9268553634674053,
      0.02061946786145109,
      0.3469588545630328,
      0.8424148611212611,
      0.5423982147168946,
      0.999559407847362,
      0.9812494955892188,
      0.9629524265493622,
      0.3264734694257303,
      0.5853296813364016,
      0.325658263819213,
      0.9775750729446957,
      0.3401709882266516,
      0.4767260281371189,
      0.00001177921587725147,
      2.793531775573125e-7,
      0.00000805928071827777,
      0.0007557065120482004,
      0.006101204419218745,
      0.1266619370017101,
      0.00003035795263082945,
      0.7807137166158676,
      0.927564291341054,
      0.8983862602636924,
      0.0197382833377519,
      0.07123885541898556,
      0.09342747732444441,
      0.5591465656540089,
      0.08578987531219771,
      0.08889597099404338,
      0.1923050995997924,
      0.6847291206851481,
      0.0003215487896279771,
      0.4060506782774635,
      0.4716218718376957,
      0.001134115790568227,
      0.00004588284910957356,
      0.07218128083499503,
      0.3264734694257308,
      0.9816927165470896,
      0.03770976415934432,
      0.691289478933487,
      0.1247000417872496,
      0.4064683079400293,
      0.00005803412784517891,
      0.0000186533094935271,
      0.9279505042702919,
      0.0001453216322829006,
      0.9718103247408538,
      0.002758660589330916,
      0.01177020309944436,
      0.0001793063856142207,
      0.0003094233218267884,
      0.001838024133522806,
      0.1833782628851532,
      0.008951021354001686,
      0.03724306514604146,
      0.7854740858399117,
      0.4620908711409406,
      0.9315360295294651,
      0.3264734694257303,
      0.9615318266190372,
      0.297698554179962,
      0.99918299567552,
      0.02532680792823715,
      0.9988110994267286,
      0.099346300381898,
      0.00003595362246096767,
      0.9234873926090194,
      0.0001156969237223375,
      0.01943977102869425,
      0.0767255235460429,
      0.0009276462722290543,
      0.8073034863121827,
      0.05324784252669374,
      0.9606779863705176,
      0.9741505503031508,
      0.06117562820170826,
      0.9804805499747103,
      0.9406914308776675,
      0.06688450252283032,
      0.7198359863626698,
      0.6735601234126992,
      0.0146314979779157,
      0.5771322238847962,
      0.8583470223466285,
      0.4106411956582665,
      0.9880413568294872,
      0.983572768432408,
      0.04792356554697891,
      0.00006846436590303387,
      0.1561509029603871,
      0.8476449068912206,
      0.0736952738436187,
      0.9872820033915942,
      0.000002886836534960128,
      0.00002403172582723658,
      7.686192652290704e-7,
      0.2030809763328083,
      0.2855279672369232,
      0.6143721660609714,
      0.000003953246373745156,
      0.004867896774512816,
      0.01043895328942523,
      0.0008671578613603967,
      0.008846703031189633,
      0.00001657296853033302,
      0.1823469825744725,
      0.0003193826287158564,
      0.00007740437632391802,
      0.000007471811848690942,
      0.009374340049265625,
      0.00002661719158134376,
      0.0002038765558334057,
      0.002593338510202851,
      0.08210188633369797,
      0.000001873743112761966,
      0.3607089589043849,
      0.3264734694257302,
      0.02052378634807125,
      0.3992455416624086,
      0.0002413782852151096,
      0.01441703589697479,
      0.002932721802072717,
      0.02437574926243358,
      0.00906938431848154,
      0.000003015598509360317,
      0.08036017096826102,
      0.0000688806732983836,
      0.9395371076599461,
      0.7657252834474112,
      0.0009449324691444411,
      0.00007857510143271414,
      0.08870258528000224,
      0.1929326112550975,
      0.04324077040976929,
      0.8695717054660886,
      0.9701702217696343,
      0.01622683401339281,
      0.8691287205840716,
      0.01444089569196706,
      0.0003676050802297292,
      0.02313626513822222,
      0.04869259068683628,
      0.03196891239771459,
      0.2837459481796853,
      0.9320579209545478,
      0.0005567602971048464,
      0.02970926852175846,
      0.8289462163339668,
      0.0003427324263125589,
      3.356535861000301e-7,
      0.9229173403219197,
      0.7245870220231913,
      0.08915767349861262,
      0.1394645925253318
    ],
    [
      0.9964829318970058,
      0.6619186160984017,
      0.1249527227392845,
      0.9556746737501155,
      0.5364597339321906,
      0.0006441432142271147,
      0.02821804517138234,
      0.9881836263192906,
      3.611895991009429e-12,
      9.591842504487503e-7,
      5.495819795276503e-7,
      8.097208284687178e-11,
      0.7294675960819891,
      0.8810676209816001,
      0.811915607011629,
      0.7185218956023085,
      0.00003169979185392071,
      0.0004965757783804188,
      0.1667789637587629,
      4.001534955689495e-13,
      3.706388094440713e-10,
      8.195418984571677e-9,
      0.000001147594049255652,
      6.789273058711638e-12,
      5.837120356027609e-8,
      0.000098845355963169,
      0.9376531562417616,
      0.005661074218972895,
      0.0005249584441262789,
      0.000001196110838256523,
      0.4866627133234618,
      0.1294078166793608,
      0.8204394085638561,
      0.000001132887574918749,
      0.05225002209640156,
      0.9466721784628304,
      0.4394929517595223,
      0.218764949865793,
      0.03284995522649426,
      0.997817166260805,
      0.9941653696111771,
      0.8118747408020167,
      0.9953080431824469,
      0.0006829501278028156,
      1.20148310813494e-9,
      0.0005881676001826501,
      2.792982818824629e-7,
      0.003168958626584032,
      0.01571171983647663,
      1.884514183701111e-7,
      0.003294103485076068,
      1.942193426102051e-9,
      0.03346885802558063,
      0.9726529801421933,
      0.01328053683252538,
      0.9156328854436724,
      0.9742180407282557,
      6.592443666392287e-12,
      3.276709848744091e-7,
      3.375835353070847e-8,
      0.0006647559407879172,
      0.005513851009736212,
      0.1293169677809166,
      0.0004210022296821908,
      0.5325370768213638,
      0.05932528698337144,
      1.977544153948898e-8,
      0.7550631273766198,
      0.0002147979138215348,
      0.0008632014255645166,
      0.0001270399749555964,
      0.000023018835416938,
      0.00002761460821040751,
      0.0002781220954510273,
      0.3814296156372424,
      0.01760752355363959,
      0.00007216153698775673,
      0.01105084481779873,
      0.000004093947600967811,
      0.001200190338918741,
      0.000006370673968446301,
      0.04982634235255504,
      0.2550740459894918,
      9.528842730858559e-7,
      0.2402393428352605,
      0.0003922375258007969,
      0.00001101944153501296,
      0.0001801795946558992,
      2.056709600598336e-12,
      1.008893982938457e-8,
      9.402848347912963e-8,
      0.2545595807230646,
      0.004626811370890506,
      0.065637036682088,
      0.000001382646448853092,
      0.03634717211895026,
      0.0001255202272656732,
      0.9858721714072102,
      0.9980789845552125,
      0.9898447073352682,
      0.559075057943813,
      0.3511587599932748,
      0.002080475824921327,
      0.9206685233059944,
      0.000009166284302897662,
      0.000001321039895110182,
      3.633734596000547e-7,
      0.07088299949679366,
      0.00856976666157053,
      0.01475633779328857,
      0.00009656057669247467,
      0.018692940097474,
      0.01065110985403677,
      0.005226767612680838,
      0.00002931269043155054,
      0.780507674940873,
      0.0004015164070695581,
      0.0001905404415822136,
      0.5330011024937509,
      0.9557967022526068,
      0.007169429190730476,
      0.2545595807230647,
      7.605545629190513e-9,
      0.009748631213723925,
      0.00002502746390351322,
      0.001202250643488194,
      0.00008184522663313557,
      0.9125220104970988,
      0.9145078886435277,
      3.95390458605199e-7,
      0.9378872591851072,
      8.89640745870196e-9,
      0.5499365073580647,
      0.3082727227110128,
      0.920805298465202,
      0.9466721784628304,
      0.486965048144294,
      0.0004410314225628149,
      0.2441731999836337,
      0.01035329264539512,
      0.000003601697143038252,
      0.00004161538748639289,
      4.347971792077993e-7,
      0.2545595807230644,
      7.823952866483466e-8,
      0.001120717309862964,
      1.677214162407464e-12,
      0.08718930174463699,
      4.885251932206316e-11,
      0.003659768284900675,
      0.9246393469483449,
      0.000002386460938903423,
      0.9085267853581424,
      0.03970048689583742,
      0.007544060976977027,
      0.6129579356286969,
      0.000004666486558198519,
      0.00300333544517138,
      7.153311216838846e-8,
      7.860587588471822e-8,
      0.01471649907848424,
      6.038676345338772e-9,
      9.692702474032819e-7,
      0.0302951395714876,
      0.00003005496409558618,
      0.0000123013099722779,
      0.04403556785876857,
      0.0002486816090732271,
      6.322080297053157e-7,
      0.03098660286721918,
      1.590456472793893e-8,
      4.714809126015116e-9,
      0.02582838355874454,
      0.9263127714641874,
      0.008060355055304738,
      0.00000309054217936195,
      0.02458467610794248,
      6.979851577784003e-9,
      0.9901567759649431,
      0.9397223605651366,
      0.9877946238719871,
      0.0004992435079944291,
      0.0001264495751532657,
      0.00005372056093895726,
      0.9692533282925424,
      0.4731374199038741,
      0.05316603656042201,
      0.7046677293493084,
      0.06506182401744488,
      0.9826032296089212,
      0.003002942422143243,
      0.7303612325084572,
      0.9270002450860482,
      0.9724248172809152,
      0.1703646413787073,
      0.9123801993679583,
      0.8206952743072926,
      0.3633612135612271,
      0.007229458336338274,
      0.9921818181851546,
      0.0001681818170605668,
      0.2545595807230653,
      0.02370160187116012,
      0.0003753551569097332,
      0.8272583538997875,
      0.2885329284059696,
      0.51241018330645,
      0.09310092779253776,
      0.07748906349743484,
      0.9816255210658038,
      0.01108264306119718,
      0.9239997969493304,
      9.844208189603438e-8,
      0.0000677964186868946,
      0.6486930845489358,
      0.9451307412976162,
      0.008761900706598054,
      0.008547344584943719,
      0.01054039138570496,
      0.000001045309329281824,
      3.32427274449943e-8,
      0.1627392310760432,
      0.000001930016893932336,
      0.1896415052562964,
      0.8818132270315224,
      0.07747455607100145,
      0.0475320596387532,
      0.1178973071189573,
      0.003360393201627372,
      8.419992314732869e-7,
      0.7797346377336936,
      0.04725029588051975,
      0.00001594693723372533,
      0.9446617465410546,
      0.997944546812053,
      6.337620900651974e-7,
      0.00001071250833652465,
      0.00694664877300914,
      0.002086397037180657
    ]
  ],
  "analysis": {
    "authors": "Sergei L Kosakovsky Pond",
    "citation": "*Gene-wide identification of episodic selection*, Mol Biol Evol. 32(5):1365-71",
    "contact": "spond@temple.edu",
    "info": "BUSTED (branch-site unrestricted statistical test of episodic diversification) uses a random effects branch-site model fitted \njointly to all or a subset of tree branches in order to test for alignment-wide evidence of episodic diversifying selection. \nAssuming there is evidence of positive selection (i.e. there is an omega > 1),  BUSTED will also perform a quick evidence-ratio \nstyle analysis to explore which individual sites may have been subject to selection. v2.0 adds support for synonymous rate variation, \nand relaxes the test statistic to 0.5 (chi^2_0 + chi^2_2). Version 2.1 adds a grid search for the initial starting point.\nVersion 2.2 changes the grid search to LHC, and adds an initial search phase to use adaptive Nedler-Mead. Version 3.0 implements the option\nfor branch-site variation in synonymous substitution rates. Version 3.1 adds HMM auto-correlation option for SRV, and binds SRV distributions for multiple branch sets\n",
    "requirements": "in-frame codon alignment and a phylogenetic tree (optionally annotated with {})",
    "version": "3.1"
  },
  "background": 1,
  "branch attributes": {
    "0": {
      "ALSI_A_04": {
        "MG94xREV with separate rates for branch sets": 0.3552536439977427,
        "Nucleotide GTR": 0.2830672125896863,
        "constrained": 0.7791817649159315,
        "original name": "ALSI_A_04",
        "unconstrained": 0.801327911096355
      },
      "C_WAR02_1": {
        "MG94xREV with separate rates for branch sets": 0.1627896513750945,
        "Nucleotide GTR": 0.1575357039736413,
        "constrained": 0.1909076794008855,
        "original name": "C_WAR02_1",
        "unconstrained": 0.217821284358246
      },
      "C_WAR97_1": {
        "MG94xREV with separate rates for branch sets": 0.03195146866192645,
        "Nucleotide GTR": 0.03289949824397569,
        "constrained": 0.03299617105940751,
        "original name": "C_WAR97_1",
        "unconstrained": 0.03492688160436484
      },
      "C_WAR98_1": {
        "MG94xREV with separate rates for branch sets": 0.04177211654447074,
        "Nucleotide GTR": 0.04062838996109001,
        "constrained": 0.0436346288966209,
        "original name": "C_WAR98_1",
        "unconstrained": 0.0453105057058417
      },
      "EUMA1": {
        "MG94xREV with separate rates for branch sets": 0.2828049627206575,
        "Nucleotide GTR": 0.2420775138327635,
        "constrained": 0.4720260543634321,
        "original name": "EUMA1",
        "unconstrained": 0.4809126211791338
      },
      "G_IND96_1": {
        "MG94xREV with separate rates for branch sets": 0.07075745124371796,
        "Nucleotide GTR": 0.0730714525251287,
        "constrained": 0.07424095402392643,
        "original name": "G_IND96_1",
        "unconstrained": 0.08490047064751294
      },
      "G_INF95_1": {
        "MG94xREV with separate rates for branch sets": 0.1231015481024433,
        "Nucleotide GTR": 0.120549842500497,
        "constrained": 0.1370255227425443,
        "original name": "G_INF95_1",
        "unconstrained": 0.1595639523705112
      },
      "H_SUSP": {
        "MG94xREV with separate rates for branch sets": 0.1792536619379174,
        "Nucleotide GTR": 0.1772814204494056,
        "constrained": 0.2088113436779964,
        "original name": "H_SUSP",
        "unconstrained": 0.2327782991674358
      },
      "LAAG_SVL1": {
        "MG94xREV with separate rates for branch sets": 0.2099678663778643,
        "Nucleotide GTR": 0.1833432398994,
        "constrained": 0.3099477679074023,
        "original name": "LAAG_SVL1",
        "unconstrained": 0.3151002150461167
      },
      "Node11": {
        "MG94xREV with separate rates for branch sets": 0.07114349726520232,
        "Nucleotide GTR": 0.06988713614240866,
        "constrained": 0.08147668304722587,
        "unconstrained": 0.08446853060267495
      },
      "Node13": {
        "MG94xREV with separate rates for branch sets": 0.1307808245725607,
        "Nucleotide GTR": 0.1293950621630716,
        "constrained": 0.155564590049445,
        "unconstrained": 0.1788141258015055
      },
      "Node16": {
        "MG94xREV with separate rates for branch sets": 0.02713617409090592,
        "Nucleotide GTR": 0.02936961065563523,
        "constrained": 0.02865311842656065,
        "unconstrained": 0.0323526413830633
      },
      "Node17": {
        "MG94xREV with separate rates for branch sets": 0.112307987802502,
        "Nucleotide GTR": 0.1073799304659458,
        "constrained": 0.1336781127711867,
        "unconstrained": 0.1472791890146011
      },
      "Node20": {
        "MG94xREV with separate rates for branch sets": 0.06913156412231429,
        "Nucleotide GTR": 0.06742992380073505,
        "constrained": 0.08363069488409106,
        "unconstrained": 0.09486827896917771
      },
      "Node22": {
        "MG94xREV with separate rates for branch sets": 0.11816813491088,
        "Nucleotide GTR": 0.1126247087445508,
        "constrained": 0.1407288077665075,
        "unconstrained": 0.1544932370326786
      },
      "Node23": {
        "MG94xREV with separate rates for branch sets": 0.04202571475641668,
        "Nucleotide GTR": 0.0416590392582151,
        "constrained": 0.04634019279840203,
        "unconstrained": 0.05032313951799969
      },
      "Node25": {
        "MG94xREV with separate rates for branch sets": 0.05629037041187328,
        "Nucleotide GTR": 0.0547321226457172,
        "constrained": 0.06099060251804762,
        "unconstrained": 0.06635725910056903
      },
      "Node27": {
        "MG94xREV with separate rates for branch sets": 0.0367051463877927,
        "Nucleotide GTR": 0.03584037557111566,
        "constrained": 0.03800901275595739,
        "unconstrained": 0.03943824109619862
      },
      "Node30": {
        "MG94xREV with separate rates for branch sets": 0.09826035612782898,
        "Nucleotide GTR": 0.09676206007350965,
        "constrained": 0.112809400688897,
        "unconstrained": 0.1207723781256482
      },
      "Node31": {
        "MG94xREV with separate rates for branch sets": 0.02408500194599289,
        "Nucleotide GTR": 0.02490618790754539,
        "constrained": 0.02230150549978463,
        "unconstrained": 0.02288916120116196
      },
      "Node32": {
        "MG94xREV with separate rates for branch sets": 0.01279500317334668,
        "Nucleotide GTR": 0.01331477403418907,
        "constrained": 0.01333183901609612,
        "unconstrained": 0.01409828739218164
      },
      "Node33": {
        "MG94xREV with separate rates for branch sets": 0.01106473010612634,
        "Nucleotide GTR": 0.01098539049857786,
        "constrained": 0.01111653854028131,
        "unconstrained": 0.01142942880445149
      },
      "Node36": {
        "MG94xREV with separate rates for branch sets": 0.00269371713902577,
        "Nucleotide GTR": 0.002678808966043814,
        "constrained": 0.001950613713545319,
        "unconstrained": 0.002088169403112067
      },
      "Node39": {
        "MG94xREV with separate rates for branch sets": 0.02664801605648157,
        "Nucleotide GTR": 0.0256954884403728,
        "constrained": 0.02765085037046719,
        "unconstrained": 0.02778568124330573
      },
      "Node4": {
        "MG94xREV with separate rates for branch sets": 0.12255119210006,
        "Nucleotide GTR": 0.1319340858466049,
        "constrained": 0.147866203841559,
        "unconstrained": 0.1472207895186538
      },
      "Node41": {
        "MG94xREV with separate rates for branch sets": 0.00900963677204004,
        "Nucleotide GTR": 0.00904395555069715,
        "constrained": 0.009274437472282623,
        "unconstrained": 0.009514486578402256
      },
      "Node43": {
        "MG94xREV with separate rates for branch sets": 0.0228612828425554,
        "Nucleotide GTR": 0.02266187290948615,
        "constrained": 0.02317712086627167,
        "unconstrained": 0.02330942650223208
      },
      "Node45": {
        "MG94xREV with separate rates for branch sets": 0.007349162152246458,
        "Nucleotide GTR": 0.007489165142434742,
        "constrained": 0.007300676825600034,
        "unconstrained": 0.007384014973522143
      },
      "Node48": {
        "MG94xREV with separate rates for branch sets": 0.03102058623731349,
        "Nucleotide GTR": 0.03000624510196,
        "constrained": 0.03459099704441843,
        "unconstrained": 0.03649687779557679
      },
      "Node50": {
        "MG94xREV with separate rates for branch sets": 0.02350111056172053,
        "Nucleotide GTR": 0.02345842268928182,
        "constrained": 0.02448682319623082,
        "unconstrained": 0.0255844673466451
      },
      "Node51": {
        "MG94xREV with separate rates for branch sets": 0.01493953901518551,
        "Nucleotide GTR": 0.01508450954047815,
        "constrained": 0.01458058974389277,
        "unconstrained": 0.01542830974944932
      },
      "Node53": {
        "MG94xREV with separate rates for branch sets": 0.02762168543791317,
        "Nucleotide GTR": 0.02775361549951735,
        "constrained": 0.0287166355912151,
        "unconstrained": 0.03034682475642012
      },
      "Node55": {
        "MG94xREV with separate rates for branch sets": 0.009961670308359764,
        "Nucleotide GTR": 0.01012083237525909,
        "constrained": 0.00986033877032945,
        "unconstrained": 0.01023795536272213
      },
      "Node58": {
        "MG94xREV with separate rates for branch sets": 0.04886709184573156,
        "Nucleotide GTR": 0.04811269646430115,
        "constrained": 0.05186079448427953,
        "unconstrained": 0.05240614873766213
      },
      "Node6": {
        "MG94xREV with separate rates for branch sets": 0.1049099204315085,
        "Nucleotide GTR": 0.0924538706343722,
        "constrained": 0.166408394334912,
        "unconstrained": 0.1654394509293882
      },
      "Node60": {
        "MG94xREV with separate rates for branch sets": 0.01043555630549319,
        "Nucleotide GTR": 0.01042792293976195,
        "constrained": 0.01057569067515772,
        "unconstrained": 0.01077122389219113
      },
      "Node62": {
        "MG94xREV with separate rates for branch sets": 0.002870292044983215,
        "Nucleotide GTR": 0.002846016431018472,
        "constrained": 0.001365547866594036,
        "unconstrained": 0.001440450161563657
      },
      "Node8": {
        "MG94xREV with separate rates for branch sets": 0.07995748121150958,
        "Nucleotide GTR": 0.07730583284049357,
        "constrained": 0.1154840397305116,
        "unconstrained": 0.1175149990682386
      },
      "Node9": {
        "MG94xREV with separate rates for branch sets": 0.04519926282753269,
        "Nucleotide GTR": 0.04101186134663908,
        "constrained": 0.04789699105707895,
        "unconstrained": 0.04680237997472875
      },
      "PESI_B_07": {
        "MG94xREV with separate rates for branch sets": 0.509989985088649,
        "Nucleotide GTR": 0.3745760416178621,
        "constrained": 1.285465142187242,
        "original name": "PESI_B_07",
        "unconstrained": 1.354735781527935
      },
      "VAKO_B_01": {
        "MG94xREV with separate rates for branch sets": 0.1371648527537379,
        "Nucleotide GTR": 0.1354719859809841,
        "constrained": 0.1594152857231827,
        "original name": "VAKO_B_01",
        "unconstrained": 0.1789536632249865
      },
      "V_ACA14_1": {
        "MG94xREV with separate rates for branch sets": 0.03513867530181318,
        "Nucleotide GTR": 0.0346114357111081,
        "constrained": 0.0357584112571372,
        "original name": "V_ACA14_1",
        "unconstrained": 0.03768957143772195
      },
      "V_GIG94_1": {
        "MG94xREV with separate rates for branch sets": 0.0303753004371753,
        "Nucleotide GTR": 0.03054230015826737,
        "constrained": 0.03083167554448212,
        "original name": "V_GIG94_1",
        "unconstrained": 0.0328655645188228
      },
      "V_GIL80_1": {
        "MG94xREV with separate rates for branch sets": 0.02224440290665281,
        "Nucleotide GTR": 0.02256247930611421,
        "constrained": 0.02247578383533897,
        "original name": "V_GIL80_1",
        "unconstrained": 0.02291386125863955
      },
      "V_GLA81_1": {
        "MG94xREV with separate rates for branch sets": 0.03447028203646881,
        "Nucleotide GTR": 0.03413779967326391,
        "constrained": 0.03615461943549352,
        "original name": "V_GLA81_1",
        "unconstrained": 0.03950784140902117
      },
      "V_GLA87_1": {
        "MG94xREV with separate rates for branch sets": 0.001431120437800394,
        "Nucleotide GTR": 0.001433436148792586,
        "constrained": 0.00144037923149166,
        "original name": "V_GLA87_1",
        "unconstrained": 0.001429448867206908
      },
      "V_GOU78_1": {
        "MG94xREV with separate rates for branch sets": 0.02766334268813391,
        "Nucleotide GTR": 0.02785615037984797,
        "constrained": 0.02765422269238785,
        "original name": "V_GOU78_1",
        "unconstrained": 0.02922220833381294
      },
      "V_GOU83_1": {
        "MG94xREV with separate rates for branch sets": 0.0127890159251798,
        "Nucleotide GTR": 0.01274972701096518,
        "constrained": 0.01284989769178481,
        "original name": "V_GOU83_1",
        "unconstrained": 0.01317741425573165
      },
      "V_GOU85_1": {
        "MG94xREV with separate rates for branch sets": 0.01134329565979192,
        "Nucleotide GTR": 0.01137654774087121,
        "constrained": 0.01143420139338841,
        "original name": "V_GOU85_1",
        "unconstrained": 0.01168726903628547
      },
      "V_GOU89_1": {
        "MG94xREV with separate rates for branch sets": 0,
        "Nucleotide GTR": 0,
        "constrained": 0,
        "original name": "V_GOU89_1",
        "unconstrained": 0
      },
      "V_GOU92_1": {
        "MG94xREV with separate rates for branch sets": 0,
        "Nucleotide GTR": 0.00003113307511054046,
        "constrained": 0.001508418129646088,
        "original name": "V_GOU92_1",
        "unconstrained": 0.001433317291585814
      },
      "V_IND79_1": {
        "MG94xREV with separate rates for branch sets": 0.04024410168433713,
        "Nucleotide GTR": 0.04047505815552755,
        "constrained": 0.04201384230327622,
        "original name": "V_IND79_1",
        "unconstrained": 0.0451392084753207
      },
      "V_IND82_1": {
        "MG94xREV with separate rates for branch sets": 0.03489845949082623,
        "Nucleotide GTR": 0.03465742056173936,
        "constrained": 0.0361878401596176,
        "original name": "V_IND82_1",
        "unconstrained": 0.03916042259498703
      },
      "V_KOM56_1": {
        "MG94xREV with separate rates for branch sets": 0.02777255943151205,
        "Nucleotide GTR": 0.0270646638669616,
        "constrained": 0.02880756649574806,
        "original name": "V_KOM56_1",
        "unconstrained": 0.02830045902597362
      },
      "V_KOM57_1": {
        "MG94xREV with separate rates for branch sets": 0.1932697087330019,
        "Nucleotide GTR": 0.189800302365365,
        "constrained": 0.2191321865826898,
        "original name": "V_KOM57_1",
        "unconstrained": 0.2534972323724865
      },
      "V_MER84_1": {
        "MG94xREV with separate rates for branch sets": 0.01534312768653879,
        "Nucleotide GTR": 0.01533861179118955,
        "constrained": 0.01554276382413236,
        "original name": "V_MER84_1",
        "unconstrained": 0.01610080584582611
      },
      "V_MIT15_1": {
        "MG94xREV with separate rates for branch sets": 0.04312104580308045,
        "Nucleotide GTR": 0.04333962284921942,
        "constrained": 0.04426203453699791,
        "original name": "V_MIT15_1",
        "unconstrained": 0.04581053303081793
      },
      "V_PAN00_1": {
        "MG94xREV with separate rates for branch sets": 0.005321017579966129,
        "Nucleotide GTR": 0.005343845797064459,
        "constrained": 0.005187343818030331,
        "original name": "V_PAN00_1",
        "unconstrained": 0.005392157339778816
      },
      "V_PAN90_1": {
        "MG94xREV with separate rates for branch sets": 0.006200505515564409,
        "Nucleotide GTR": 0.006011578220024808,
        "constrained": 0.006275002826931766,
        "original name": "V_PAN90_1",
        "unconstrained": 0.006197715265504911
      },
      "V_PAN93_1": {
        "MG94xREV with separate rates for branch sets": 0.003488590099781441,
        "Nucleotide GTR": 0.003500349296685477,
        "constrained": 0.003530358573217173,
        "original name": "V_PAN93_1",
        "unconstrained": 0.003569789821245453
      },
      "V_SCAL86_1": {
        "MG94xREV with separate rates for branch sets": 0.0510127627246282,
        "Nucleotide GTR": 0.05103681694300966,
        "constrained": 0.05330304991876347,
        "original name": "V_SCAL86_1",
        "unconstrained": 0.05829361931922276
      },
      "V_SCAL91_1": {
        "MG94xREV with separate rates for branch sets": 0.02418756876310249,
        "Nucleotide GTR": 0.0239500089006921,
        "constrained": 0.02514027251875978,
        "original name": "V_SCAL91_1",
        "unconstrained": 0.02594080137862861
      },
      "V_TRIS88_1": {
        "MG94xREV with separate rates for branch sets": 0.004379908457721333,
        "Nucleotide GTR": 0.004379977520800693,
        "constrained": 0.004429620294461894,
        "original name": "V_TRIS88_1",
        "unconstrained": 0.004459740913244387
      }
    },
    "attributes": {
      "MG94xREV with separate rates for branch sets": {
        "attribute type": "branch length",
        "display order": 1
      },
      "Nucleotide GTR": {
        "attribute type": "branch length",
        "display order": 0
      },
      "constrained": {
        "attribute type": "branch length",
        "display order": 1
      },
      "original name": {
        "attribute type": "node label",
        "display order": 0
      },
      "unconstrained": {
        "attribute type": "branch length",
        "display order": 0
      }
    }
  },
  "data partitions": {
    "0": {
      "coverage": [
        [
          0,
          1,
          2,
          3,
          4,
          5,
          6,
          7,
          8,
          9,
          10,
          11,
          12,
          13,
          14,
          15,
          16,
          17,
          18,
          19,
          20,
          21,
          22,
          23,
          24,
          25,
          26,
          27,
          28,
          29,
          30,
          31,
          32,
          33,
          34,
          35,
          36,
          37,
          38,
          39,
          40,
          41,
          42,
          43,
          44,
          45,
          46,
          47,
          48,
          49,
          50,
          51,
          52,
          53,
          54,
          55,
          56,
          57,
          58,
          59,
          60,
          61,
          62,
          63,
          64,
          65,
          66,
          67,
          68,
          69,
          70,
          71,
          72,
          73,
          74,
          75,
          76,
          77,
          78,
          79,
          80,
          81,
          82,
          83,
          84,
          85,
          86,
          87,
          88,
          89,
          90,
          91,
          92,
          93,
          94,
          95,
          96,
          97,
          98,
          99,
          100,
          101,
          102,
          103,
          104,
          105,
          106,
          107,
          108,
          109,
          110,
          111,
          112,
          113,
          114,
          115,
          116,
          117,
          118,
          119,
          120,
          121,
          122,
          123,
          124,
          125,
          126,
          127,
          128,
          129,
          130,
          131,
          132,
          133,
          134,
          135,
          136,
          137,
          138,
          139,
          140,
          141,
          142,
          143,
          144,
          145,
          146,
          147,
          148,
          149,
          150,
          151,
          152,
          153,
          154,
          155,
          156,
          157,
          158,
          159,
          160,
          161,
          162,
          163,
          164,
          165,
          166,
          167,
          168,
          169,
          170,
          171,
          172,
          173,
          174,
          175,
          176,
          177,
          178,
          179,
          180,
          181,
          182,
          183,
          184,
          185,
          186,
          187,
          188,
          189,
          190,
          191,
          192,
          193,
          194,
          195,
          196,
          197,
          198,
          199,
          200,
          201,
          202,
          203,
          204,
          205,
          206,
          207,
          208,
          209,
          210,
          211,
          212,
          213,
          214,
          215,
          216,
          217,
          218,
          219,
          220,
          221,
          222,
          223,
          224,
          225,
          226,
          227,
          228,
          229,
          230,
          231,
          232,
          233,
          234,
          235,
          236,
          237,
          238
        ]
      ],
      "name": "busted.filter.default"
    }
  },
  "fits": {
    "Constrained model": {
      "AIC-c": 20158.62954620115,
      "Log Likelihood": -9987.240751291722,
      "Rate Distributions": {
        "Background": {
          "0": {
            "omega": 0.04424894198792986,
            "proportion": 0.5283759229051516
          },
          "1": {
            "omega": 0.3582252105780303,
            "proportion": 0.4251263678446479
          },
          "2": {
            "omega": 3.80390063721941,
            "proportion": 0.04649770925020046
          }
        },
        "Synonymous site-to-site rates": {
          "0": {
            "proportion": 0.2661972774900108,
            "rate": 0.2274584107603138
          },
          "1": {
            "proportion": 0.4211290604899462,
            "rate": 0.8216761722639918
          },
          "2": {
            "proportion": 0.312673662020043,
            "rate": 1.897887631555133
          }
        },
        "Test": {
          "0": {
            "omega": 0,
            "proportion": 0.3218910887987905
          },
          "1": {
            "omega": 1,
            "proportion": 0.04567321647642533
          },
          "2": {
            "omega": 1,
            "proportion": 0.6324356947247842
          }
        }
      },
      "display order": 3,
      "estimated parameters": 91,
      "log-likelihood": -9987.240751291722,
      "parameters": 91,
      "display-order": 3,
      "branch-annotations": [
        {
          "ALSI_A_04": {
            "is_foreground": false
          },
          "C_WAR02_1": {
            "is_foreground": true
          },
          "C_WAR97_1": {
            "is_foreground": true
          },
          "C_WAR98_1": {
            "is_foreground": true
          },
          "EUMA1": {
            "is_foreground": false
          },
          "G_IND96_1": {
            "is_foreground": true
          },
          "G_INF95_1": {
            "is_foreground": true
          },
          "H_SUSP": {
            "is_foreground": true
          },
          "LAAG_SVL1": {
            "is_foreground": false
          },
          "Node11": {
            "is_foreground": true
          },
          "Node13": {
            "is_foreground": true
          },
          "Node16": {
            "is_foreground": true
          },
          "Node17": {
            "is_foreground": true
          },
          "Node20": {
            "is_foreground": true
          },
          "Node22": {
            "is_foreground": true
          },
          "Node23": {
            "is_foreground": true
          },
          "Node25": {
            "is_foreground": true
          },
          "Node27": {
            "is_foreground": true
          },
          "Node30": {
            "is_foreground": true
          },
          "Node31": {
            "is_foreground": true
          },
          "Node32": {
            "is_foreground": true
          },
          "Node33": {
            "is_foreground": true
          },
          "Node36": {
            "is_foreground": true
          },
          "Node39": {
            "is_foreground": true
          },
          "Node4": {
            "is_foreground": false
          },
          "Node41": {
            "is_foreground": true
          },
          "Node43": {
            "is_foreground": true
          },
          "Node45": {
            "is_foreground": true
          },
          "Node48": {
            "is_foreground": true
          },
          "Node50": {
            "is_foreground": true
          },
          "Node51": {
            "is_foreground": true
          },
          "Node53": {
            "is_foreground": true
          },
          "Node55": {
            "is_foreground": true
          },
          "Node58": {
            "is_foreground": true
          },
          "Node6": {
            "is_foreground": false
          },
          "Node60": {
            "is_foreground": true
          },
          "Node62": {
            "is_foreground": true
          },
          "Node8": {
            "is_foreground": false
          },
          "Node9": {
            "is_foreground": true
          },
          "PESI_B_07": {
            "is_foreground": false
          },
          "VAKO_B_01": {
            "is_foreground": true
          },
          "V_ACA14_1": {
            "is_foreground": true
          },
          "V_GIG94_1": {
            "is_foreground": true
          },
          "V_GIL80_1": {
            "is_foreground": true
          },
          "V_GLA81_1": {
            "is_foreground": true
          },
          "V_GLA87_1": {
            "is_foreground": true
          },
          "V_GOU78_1": {
            "is_foreground": true
          },
          "V_GOU83_1": {
            "is_foreground": true
          },
          "V_GOU85_1": {
            "is_foreground": true
          },
          "V_GOU89_1": {
            "is_foreground": true
          },
          "V_GOU92_1": {
            "is_foreground": true
          },
          "V_IND79_1": {
            "is_foreground": true
          },
          "V_IND82_1": {
            "is_foreground": true
          },
          "V_KOM56_1": {
            "is_foreground": true
          },
          "V_KOM57_1": {
            "is_foreground": true
          },
          "V_MER84_1": {
            "is_foreground": true
          },
          "V_MIT15_1": {
            "is_foreground": true
          },
          "V_PAN00_1": {
            "is_foreground": true
          },
          "V_PAN90_1": {
            "is_foreground": true
          },
          "V_PAN93_1": {
            "is_foreground": true
          },
          "V_SCAL86_1": {
            "is_foreground": true
          },
          "V_SCAL91_1": {
            "is_foreground": true
          },
          "V_TRIS88_1": {
            "is_foreground": true
          }
        }
      ]
    },
    "MG94xREV with separate rates for branch sets": {
      "AIC-c": 20158.62954620115,
      "Equilibrium frequencies": [
        [
          0.01541044746400451
        ],
        [
          0.02792677242203099
        ],
        [
          0.01933000499868807
        ],
        [
          0.02158771961080398
        ],
        [
          0.01126448638513931
        ],
        [
          0.02041347264338982
        ],
        [
          0.01412954287284626
        ],
        [
          0.01577985157213052
        ],
        [
          0.0120114701354185
        ],
        [
          0.02176715463385301
        ],
        [
          0.01506651758825036
        ],
        [
          0.01682626348148747
        ],
        [
          0.01233118118643305
        ],
        [
          0.02234653416084901
        ],
        [
          0.01546754528252609
        ],
        [
          0.01727413058864959
        ],
        [
          0.01178267538801388
        ],
        [
          0.02135253339348673
        ],
        [
          0.01477953022974989
        ],
        [
          0.01650575644449633
        ],
        [
          0.008612714640429312
        ],
        [
          0.0156079388519366
        ],
        [
          0.01080330843349247
        ],
        [
          0.01206511810768274
        ],
        [
          0.009183851012051176
        ],
        [
          0.01664295068462245
        ],
        [
          0.01151971001392486
        ],
        [
          0.0128651942819083
        ],
        [
          0.009428298912792813
        ],
        [
          0.01708593852835641
        ],
        [
          0.01182633181412188
        ],
        [
          0.01320762903294238
        ],
        [
          0.01805888548767385
        ],
        [
          0.03272626485296962
        ],
        [
          0.02265205780447601
        ],
        [
          0.02529778303336917
        ],
        [
          0.01320039993529369
        ],
        [
          0.02392173009471749
        ],
        [
          0.01655784475628735
        ],
        [
          0.01849177535040535
        ],
        [
          0.01407576024127793
        ],
        [
          0.02550805574227586
        ],
        [
          0.01765584785644726
        ],
        [
          0.01971802351017843
        ],
        [
          0.01445041680286717
        ],
        [
          0.02618700737923271
        ],
        [
          0.01812579613181222
        ],
        [
          0.02024286101543765
        ],
        [
          0.02176190572736376
        ],
        [
          0.01682220601577532
        ],
        [
          0.008777838236229183
        ],
        [
          0.01590717539858338
        ],
        [
          0.01101043025391126
        ],
        [
          0.01229643143557809
        ],
        [
          0.01696203055391994
        ],
        [
          0.01174056673790616
        ],
        [
          0.0131118467288059
        ],
        [
          0.009609058949988095
        ],
        [
          0.0174135113930342
        ],
        [
          0.01205306711371063
        ],
        [
          0.01346084666396347
        ]
      ],
      "Log Likelihood": -10266.7645666123,
      "Rate Distributions": {
        "non-synonymous/synonymous rate ratio for *background*": [
          [
            0.3103711806975463,
            1
          ]
        ],
        "non-synonymous/synonymous rate ratio for *test*": [
          [
            0.7698181601041607,
            1
          ]
        ]
      },
      "display order": 1,
      "estimated parameters": 79,
      "log-likelihood": -10266.7645666123,
      "parameters": 79,
      "display-order": 1
    },
    "Nucleotide GTR": {
      "AIC-c": 20158.62954620115,
      "Equilibrium frequencies": [
        [
          0.2443758026659581
        ],
        [
          0.2619569549621363
        ],
        [
          0.2613812497232186
        ],
        [
          0.232285992648687
        ]
      ],
      "Log Likelihood": -10458.98346160301,
      "Rate Distributions": {
        "Substitution rate from nucleotide A to nucleotide C": 0.5034336098003362,
        "Substitution rate from nucleotide A to nucleotide G": 1,
        "Substitution rate from nucleotide A to nucleotide T": 0.4276167433153195,
        "Substitution rate from nucleotide C to nucleotide G": 0.4473594919868096,
        "Substitution rate from nucleotide C to nucleotide T": 0.864061555587063,
        "Substitution rate from nucleotide G to nucleotide T": 0.2653593466573938
      },
      "display order": 0,
      "estimated parameters": 71,
      "log-likelihood": -10458.98346160301,
      "parameters": 71,
      "display-order": 0
    },
    "Unconstrained model": {
      "AIC-c": 20158.62954620115,
      "Log Likelihood": -9972.433988408884,
      "Rate Distributions": {
        "Background": {
          "0": {
            "omega": 0.04351673000918971,
            "proportion": 0.5405818180874499
          },
          "1": {
            "omega": 0.3764035123434397,
            "proportion": 0.4131232164575014
          },
          "2": {
            "omega": 3.955489747153758,
            "proportion": 0.04629496545504878
          }
        },
        "Synonymous site-to-site rates": {
          "0": {
            "proportion": 0.2545595807230648,
            "rate": 0.2172598837886885
          },
          "1": {
            "proportion": 0.4189669498512047,
            "rate": 0.7951929509927562
          },
          "2": {
            "proportion": 0.3264734694257305,
            "rate": 1.873153279284504
          }
        },
        "Test": {
          "0": {
            "omega": 0,
            "proportion": 0.3660458611615523,
            "prop": 0.3660458611615523
          },
          "1": {
            "omega": 1,
            "proportion": 0.5980499045026078,
            "prop": 0.5980499045026078
          },
          "2": {
            "omega": 8.839592306633767,
            "proportion": 0.03590423433584,
            "prop": 0.03590423433584
          }
        }
      },
      "display order": 2,
      "estimated parameters": 92,
      "log-likelihood": -9972.433988408884,
      "parameters": 92,
      "display-order": 2,
      "branch-annotations": [
        {
          "ALSI_A_04": {
            "is_foreground": false
          },
          "C_WAR02_1": {
            "is_foreground": true
          },
          "C_WAR97_1": {
            "is_foreground": true
          },
          "C_WAR98_1": {
            "is_foreground": true
          },
          "EUMA1": {
            "is_foreground": false
          },
          "G_IND96_1": {
            "is_foreground": true
          },
          "G_INF95_1": {
            "is_foreground": true
          },
          "H_SUSP": {
            "is_foreground": true
          },
          "LAAG_SVL1": {
            "is_foreground": false
          },
          "Node11": {
            "is_foreground": true
          },
          "Node13": {
            "is_foreground": true
          },
          "Node16": {
            "is_foreground": true
          },
          "Node17": {
            "is_foreground": true
          },
          "Node20": {
            "is_foreground": true
          },
          "Node22": {
            "is_foreground": true
          },
          "Node23": {
            "is_foreground": true
          },
          "Node25": {
            "is_foreground": true
          },
          "Node27": {
            "is_foreground": true
          },
          "Node30": {
            "is_foreground": true
          },
          "Node31": {
            "is_foreground": true
          },
          "Node32": {
            "is_foreground": true
          },
          "Node33": {
            "is_foreground": true
          },
          "Node36": {
            "is_foreground": true
          },
          "Node39": {
            "is_foreground": true
          },
          "Node4": {
            "is_foreground": false
          },
          "Node41": {
            "is_foreground": true
          },
          "Node43": {
            "is_foreground": true
          },
          "Node45": {
            "is_foreground": true
          },
          "Node48": {
            "is_foreground": true
          },
          "Node50": {
            "is_foreground": true
          },
          "Node51": {
            "is_foreground": true
          },
          "Node53": {
            "is_foreground": true
          },
          "Node55": {
            "is_foreground": true
          },
          "Node58": {
            "is_foreground": true
          },
          "Node6": {
            "is_foreground": false
          },
          "Node60": {
            "is_foreground": true
          },
          "Node62": {
            "is_foreground": true
          },
          "Node8": {
            "is_foreground": false
          },
          "Node9": {
            "is_foreground": true
          },
          "PESI_B_07": {
            "is_foreground": false
          },
          "VAKO_B_01": {
            "is_foreground": true
          },
          "V_ACA14_1": {
            "is_foreground": true
          },
          "V_GIG94_1": {
            "is_foreground": true
          },
          "V_GIL80_1": {
            "is_foreground": true
          },
          "V_GLA81_1": {
            "is_foreground": true
          },
          "V_GLA87_1": {
            "is_foreground": true
          },
          "V_GOU78_1": {
            "is_foreground": true
          },
          "V_GOU83_1": {
            "is_foreground": true
          },
          "V_GOU85_1": {
            "is_foreground": true
          },
          "V_GOU89_1": {
            "is_foreground": true
          },
          "V_GOU92_1": {
            "is_foreground": true
          },
          "V_IND79_1": {
            "is_foreground": true
          },
          "V_IND82_1": {
            "is_foreground": true
          },
          "V_KOM56_1": {
            "is_foreground": true
          },
          "V_KOM57_1": {
            "is_foreground": true
          },
          "V_MER84_1": {
            "is_foreground": true
          },
          "V_MIT15_1": {
            "is_foreground": true
          },
          "V_PAN00_1": {
            "is_foreground": true
          },
          "V_PAN90_1": {
            "is_foreground": true
          },
          "V_PAN93_1": {
            "is_foreground": true
          },
          "V_SCAL86_1": {
            "is_foreground": true
          },
          "V_SCAL91_1": {
            "is_foreground": true
          },
          "V_TRIS88_1": {
            "is_foreground": true
          }
        }
      ]
    }
  },
  "input": {
    "file name": "/home/datamonkey/datamonkey-js-server/production/app/busted/output/5ff51b26df8ae61222218886",
    "number of sequences": 33,
    "number of sites": 239,
    "partition count": 1,
    "trees": {
      "0": "(ALSI_A_04:0.3102472038560886,PESI_B_07:0.3193000869415539,(EUMA1:0.2451091569761978,(LAAG_SVL1:0.2022119541464217,((H_SUSP:0.1774964229950941,(G_INF95_1:0.1243145271115076,(C_WAR97_1:0.0327639467112639,C_WAR98_1:0.04023198416112107)Node13:0.1217041921648721)Node11:0.03328837167019118)Node9:0.02349959007476311,((C_WAR02_1:0.1455697393587904,G_IND96_1:0.08526027563157165)Node17:0.09591817037158165,(VAKO_B_01:0.1340391357947038,((V_KOM57_1:0.1711865517102208,(V_IND79_1:0.04378599519988399,(V_GOU78_1:0.02879707564138289,V_KOM56_1:0.02607422834359531)Node27:0.02972887669732268)Node25:0.04878657298191919)Node23:0.02032607981340408,((((V_ACA14_1:0.03763823546801934,V_SCAL86_1:0.04863067629197233)Node33:0.003134605421941685,(V_GIL80_1:0.02463397340571031,V_GLA81_1:0.03182354874160091)Node36:0.001447888078124532)Node32:0.01025737899626996,(V_MER84_1:0.02223112991675091,(V_GIG94_1:0.03362476102751161,(V_PAN90_1:0.01135169742393302,(V_GOU83_1:0.01057144829736328,V_PAN93_1:0.007645348638475779)Node45:0.001701866984576021)Node43:0.0169721938745762)Node41:0.001456800392293853)Node39:0.01744354195854316)Node31:0.02303887690894233,(V_MIT15_1:0.04900177182869907,((V_IND82_1:0.03363091391927248,(V_SCAL91_1:0.02165723019665964,(V_GLA87_1:0.001705107015962425,V_TRIS88_1:0.004120966873977176)Node55:0.01265858411487099)Node53:0.02841261940075633)Node51:0.007377085231923472,(V_GOU85_1:0.008109080230952654,(V_GOU89_1:1e-10,(V_PAN00_1:0.01206425985123905,V_GOU92_1:1e-10)Node62:0.005948709991661709)Node60:0.01428377602286525)Node58:0.04560495351209117)Node50:0.01106004685455084)Node48:0.01999009821765936)Node30:0.08934449201848374)Node22:0.07940669405045084)Node20:0.05243525390750031)Node16:0.01349176349733176)Node8:0.05544090038340333)Node6:0.04047658222585833)Node4:0.02863176125691972)"
    }
  },
  "test results": {
    "LRT": 29.61352576567515,
    "p-value": 1.855558237617849e-7
  },
  "tested": {
    "0": {
      "ALSI_A_04": "background",
      "C_WAR02_1": "test",
      "C_WAR97_1": "test",
      "C_WAR98_1": "test",
      "EUMA1": "background",
      "G_IND96_1": "test",
      "G_INF95_1": "test",
      "H_SUSP": "test",
      "LAAG_SVL1": "background",
      "Node11": "test",
      "Node13": "test",
      "Node16": "test",
      "Node17": "test",
      "Node20": "test",
      "Node22": "test",
      "Node23": "test",
      "Node25": "test",
      "Node27": "test",
      "Node30": "test",
      "Node31": "test",
      "Node32": "test",
      "Node33": "test",
      "Node36": "test",
      "Node39": "test",
      "Node4": "background",
      "Node41": "test",
      "Node43": "test",
      "Node45": "test",
      "Node48": "test",
      "Node50": "test",
      "Node51": "test",
      "Node53": "test",
      "Node55": "test",
      "Node58": "test",
      "Node6": "background",
      "Node60": "test",
      "Node62": "test",
      "Node8": "background",
      "Node9": "test",
      "PESI_B_07": "background",
      "VAKO_B_01": "test",
      "V_ACA14_1": "test",
      "V_GIG94_1": "test",
      "V_GIL80_1": "test",
      "V_GLA81_1": "test",
      "V_GLA87_1": "test",
      "V_GOU78_1": "test",
      "V_GOU83_1": "test",
      "V_GOU85_1": "test",
      "V_GOU89_1": "test",
      "V_GOU92_1": "test",
      "V_IND79_1": "test",
      "V_IND82_1": "test",
      "V_KOM56_1": "test",
      "V_KOM57_1": "test",
      "V_MER84_1": "test",
      "V_MIT15_1": "test",
      "V_PAN00_1": "test",
      "V_PAN90_1": "test",
      "V_PAN93_1": "test",
      "V_SCAL86_1": "test",
      "V_SCAL91_1": "test",
      "V_TRIS88_1": "test"
    }
  },
  "timers": {
    "Constrained BUSTED model fitting": {
      "order": 3,
      "timer": 330
    },
    "Overall": {
      "order": 0,
      "timer": 6264
    },
    "Preliminary model fitting": {
      "order": 1,
      "timer": 27
    },
    "Unconstrained BUSTED model fitting": {
      "order": 2,
      "timer": 5904
    }
  },
  "trees": [
    {
      "newickString": "(ALSI_A_04:0.3102472038560886,PESI_B_07:0.3193000869415539,(EUMA1:0.2451091569761978,(LAAG_SVL1:0.2022119541464217,((H_SUSP:0.1774964229950941,(G_INF95_1:0.1243145271115076,(C_WAR97_1:0.0327639467112639,C_WAR98_1:0.04023198416112107)Node13:0.1217041921648721)Node11:0.03328837167019118)Node9:0.02349959007476311,((C_WAR02_1:0.1455697393587904,G_IND96_1:0.08526027563157165)Node17:0.09591817037158165,(VAKO_B_01:0.1340391357947038,((V_KOM57_1:0.1711865517102208,(V_IND79_1:0.04378599519988399,(V_GOU78_1:0.02879707564138289,V_KOM56_1:0.02607422834359531)Node27:0.02972887669732268)Node25:0.04878657298191919)Node23:0.02032607981340408,((((V_ACA14_1:0.03763823546801934,V_SCAL86_1:0.04863067629197233)Node33:0.003134605421941685,(V_GIL80_1:0.02463397340571031,V_GLA81_1:0.03182354874160091)Node36:0.001447888078124532)Node32:0.01025737899626996,(V_MER84_1:0.02223112991675091,(V_GIG94_1:0.03362476102751161,(V_PAN90_1:0.01135169742393302,(V_GOU83_1:0.01057144829736328,V_PAN93_1:0.007645348638475779)Node45:0.001701866984576021)Node43:0.0169721938745762)Node41:0.001456800392293853)Node39:0.01744354195854316)Node31:0.02303887690894233,(V_MIT15_1:0.04900177182869907,((V_IND82_1:0.03363091391927248,(V_SCAL91_1:0.02165723019665964,(V_GLA87_1:0.001705107015962425,V_TRIS88_1:0.004120966873977176)Node55:0.01265858411487099)Node53:0.02841261940075633)Node51:0.007377085231923472,(V_GOU85_1:0.008109080230952654,(V_GOU89_1:1e-10,(V_PAN00_1:0.01206425985123905,V_GOU92_1:1e-10)Node62:0.005948709991661709)Node60:0.01428377602286525)Node58:0.04560495351209117)Node50:0.01106004685455084)Node48:0.01999009821765936)Node30:0.08934449201848374)Node22:0.07940669405045084)Node20:0.05243525390750031)Node16:0.01349176349733176)Node8:0.05544090038340333)Node6:0.04047658222585833)Node4:0.02863176125691972)",
      "branchLengths": {
        "Unconstrained model": {
          "ALSI_A_04": 0.801327911096355,
          "C_WAR02_1": 0.217821284358246,
          "C_WAR97_1": 0.03492688160436484,
          "C_WAR98_1": 0.0453105057058417,
          "EUMA1": 0.4809126211791338,
          "G_IND96_1": 0.08490047064751294,
          "G_INF95_1": 0.1595639523705112,
          "H_SUSP": 0.2327782991674358,
          "LAAG_SVL1": 0.3151002150461167,
          "Node11": 0.08446853060267495,
          "Node13": 0.1788141258015055,
          "Node16": 0.0323526413830633,
          "Node17": 0.1472791890146011,
          "Node20": 0.09486827896917771,
          "Node22": 0.1544932370326786,
          "Node23": 0.05032313951799969,
          "Node25": 0.06635725910056903,
          "Node27": 0.03943824109619862,
          "Node30": 0.1207723781256482,
          "Node31": 0.02288916120116196,
          "Node32": 0.01409828739218164,
          "Node33": 0.01142942880445149,
          "Node36": 0.002088169403112067,
          "Node39": 0.02778568124330573,
          "Node4": 0.1472207895186538,
          "Node41": 0.009514486578402256,
          "Node43": 0.02330942650223208,
          "Node45": 0.007384014973522143,
          "Node48": 0.03649687779557679,
          "Node50": 0.0255844673466451,
          "Node51": 0.01542830974944932,
          "Node53": 0.03034682475642012,
          "Node55": 0.01023795536272213,
          "Node58": 0.05240614873766213,
          "Node6": 0.1654394509293882,
          "Node60": 0.01077122389219113,
          "Node62": 0.001440450161563657,
          "Node8": 0.1175149990682386,
          "Node9": 0.04680237997472875,
          "PESI_B_07": 1.354735781527935,
          "VAKO_B_01": 0.1789536632249865,
          "V_ACA14_1": 0.03768957143772195,
          "V_GIG94_1": 0.0328655645188228,
          "V_GIL80_1": 0.02291386125863955,
          "V_GLA81_1": 0.03950784140902117,
          "V_GLA87_1": 0.001429448867206908,
          "V_GOU78_1": 0.02922220833381294,
          "V_GOU83_1": 0.01317741425573165,
          "V_GOU85_1": 0.01168726903628547,
          "V_GOU89_1": 0,
          "V_GOU92_1": 0.001433317291585814,
          "V_IND79_1": 0.0451392084753207,
          "V_IND82_1": 0.03916042259498703,
          "V_KOM56_1": 0.02830045902597362,
          "V_KOM57_1": 0.2534972323724865,
          "V_MER84_1": 0.01610080584582611,
          "V_MIT15_1": 0.04581053303081793,
          "V_PAN00_1": 0.005392157339778816,
          "V_PAN90_1": 0.006197715265504911,
          "V_PAN93_1": 0.003569789821245453,
          "V_SCAL86_1": 0.05829361931922276,
          "V_SCAL91_1": 0.02594080137862861,
          "V_TRIS88_1": 0.004459740913244387
        },
        "Constrained model": {
          "ALSI_A_04": 0.7791817649159315,
          "C_WAR02_1": 0.1909076794008855,
          "C_WAR97_1": 0.03299617105940751,
          "C_WAR98_1": 0.0436346288966209,
          "EUMA1": 0.4720260543634321,
          "G_IND96_1": 0.07424095402392643,
          "G_INF95_1": 0.1370255227425443,
          "H_SUSP": 0.2088113436779964,
          "LAAG_SVL1": 0.3099477679074023,
          "Node11": 0.08147668304722587,
          "Node13": 0.155564590049445,
          "Node16": 0.02865311842656065,
          "Node17": 0.1336781127711867,
          "Node20": 0.08363069488409106,
          "Node22": 0.1407288077665075,
          "Node23": 0.04634019279840203,
          "Node25": 0.06099060251804762,
          "Node27": 0.03800901275595739,
          "Node30": 0.112809400688897,
          "Node31": 0.02230150549978463,
          "Node32": 0.01333183901609612,
          "Node33": 0.01111653854028131,
          "Node36": 0.001950613713545319,
          "Node39": 0.02765085037046719,
          "Node4": 0.147866203841559,
          "Node41": 0.009274437472282623,
          "Node43": 0.02317712086627167,
          "Node45": 0.007300676825600034,
          "Node48": 0.03459099704441843,
          "Node50": 0.02448682319623082,
          "Node51": 0.01458058974389277,
          "Node53": 0.0287166355912151,
          "Node55": 0.00986033877032945,
          "Node58": 0.05186079448427953,
          "Node6": 0.166408394334912,
          "Node60": 0.01057569067515772,
          "Node62": 0.001365547866594036,
          "Node8": 0.1154840397305116,
          "Node9": 0.04789699105707895,
          "PESI_B_07": 1.285465142187242,
          "VAKO_B_01": 0.1594152857231827,
          "V_ACA14_1": 0.0357584112571372,
          "V_GIG94_1": 0.03083167554448212,
          "V_GIL80_1": 0.02247578383533897,
          "V_GLA81_1": 0.03615461943549352,
          "V_GLA87_1": 0.00144037923149166,
          "V_GOU78_1": 0.02765422269238785,
          "V_GOU83_1": 0.01284989769178481,
          "V_GOU85_1": 0.01143420139338841,
          "V_GOU89_1": 0,
          "V_GOU92_1": 0.001508418129646088,
          "V_IND79_1": 0.04201384230327622,
          "V_IND82_1": 0.0361878401596176,
          "V_KOM56_1": 0.02880756649574806,
          "V_KOM57_1": 0.2191321865826898,
          "V_MER84_1": 0.01554276382413236,
          "V_MIT15_1": 0.04426203453699791,
          "V_PAN00_1": 0.005187343818030331,
          "V_PAN90_1": 0.006275002826931766,
          "V_PAN93_1": 0.003530358573217173,
          "V_SCAL86_1": 0.05330304991876347,
          "V_SCAL91_1": 0.02514027251875978,
          "V_TRIS88_1": 0.004429620294461894
        }
      }
    }
  ]
}
