# Supplementary material for: Co-option of the same ancestral gene family gave rise to mammalian and reptilian toxins
Source: BMC Biol. 2021 Dec 23;19:268. doi: 10.1186/s12915-021-01191-1 (PMC8705180; doi:10.1186/s12915-021-01191-1)
Supplement: Supplementary file 17 — Additional file 17. – BUSTED results mammals. [file 12915_2021_1191_MOESM17_ESM.txt]

{
  "Evidence Ratios": {
    "constrained": [
      [
        1.336184975100131,
        0.8412558587721907,
        0.8229181150335109,
        0.8545228097520114,
        0.8301133785844039,
        1.000000000000001,
        1,
        1,
        1,
        1,
        0.8331406558108911,
        1.926623872198552,
        0.8592939400959447,
        0.8922469541958844,
        0.8672163164150546,
        0.9429460101352832,
        0.890609713086784,
        0.8839558182204583,
        0.8563185442022467,
        0.8470554963829514,
        0.8738549459501534,
        0.8706065368329324,
        0.8455303209803708,
        0.8789916901912537,
        0.8526515352118695,
        0.8394266641102259,
        0.8779899021296131,
        0.8803803564282096,
        0.8753344040938325,
        1.266686282324128,
        1.167197645170234,
        0.8952277052823895,
        1.565087029575407,
        1.297783925437444,
        2.227974112602059,
        2.904836960042707,
        0.9999999999999996,
        1,
        1.192618780827796,
        1.459233063531377,
        1.329634242275513,
        0.8738549459501534,
        0.8859793933013651,
        0.8846339698296724,
        0.8484492164677395,
        0.9144724673633889,
        1.482304610844799,
        1.072190899793445,
        0.8382576545614623,
        1.017512375602639,
        0.8803803564282096,
        0.8760879894102828,
        3.583023193380666,
        0.8606657764150148,
        0.8866821595867133,
        0.8809371943129023,
        0.8607966718641716,
        0.8668316908621078,
        1.71942989871326,
        0.8362115025239856,
        1.056111273389825,
        0.9414723077868162,
        0.8438605547609488,
        0.9543581783897576,
        1.219388192122792,
        9.164656070749551,
        0.9093685494501192,
        0.8945461340573776,
        0.852712747102583,
        0.8364669961479235,
        0.9607041707643367,
        1.508700926023721,
        0.8390732534925409,
        1.049478108536933,
        0.837006926182986,
        0.8620051559635743,
        0.8966008571299626,
        0.8544564030358343,
        0.8776939836580375,
        0.8743455923402391,
        1.151034990698556,
        0.8813160850914334,
        0.8646470792227827,
        1,
        1,
        0.8828000493925217,
        1.190498780936313,
        0.888899303693592,
        0.8591781441335287,
        0.8736621889932561,
        0.8619027486260714,
        0.8581174310901694,
        0.8775278572229377,
        0.8679872759518122,
        1.250867934604965,
        0.8420343614486228,
        0.855868057082821,
        1.039434815532546,
        0.8727025353988916,
        1.03974501296599,
        1.35844706546378,
        3.218940770346228,
        1,
        1,
        1,
        1,
        1,
        1,
        1,
        1,
        0.9999999999999991,
        1,
        1,
        0.8232227787100204,
        0.8862153871594066,
        1.932030344659707,
        0.928678927706928,
        0.8377762509303547,
        0.9806500116633445,
        1.501903511105341,
        1.184056395124057,
        6.699720748573919,
        0.8676664456983764,
        0.8472117798052459,
        0.8759651650534526,
        0.995396697572422,
        0.8635397344407394,
        0.8978179225454448,
        0.8801440449961144,
        0.8688670907658332,
        0.8955862691289397,
        1.275843086709449,
        0.9190375113499623,
        0.8714992323396227,
        1.06777642531286,
        0.9608455071247702,
        1,
        0.987416063176469,
        0.8438331469770738,
        1.266478456703276,
        0.8369258268072007,
        0.8779843514336244,
        0.8687861364352242,
        8.773943987218939,
        0.9204776422049218,
        0.8384192457373717,
        0.8960242291395942,
        0.8789490606467685,
        0.864312392563069,
        1.332956858373343,
        0.8421733545059733,
        5.710142054631112,
        0.8472366278324392,
        1.03658792468218,
        0.876636395395638,
        1.185498082100045,
        0.8771506758973129,
        0.8715942864027945,
        0.829010866563795,
        1.443459150933194,
        0.8451266831977405,
        0.8884707219822428,
        0.8803803564282096,
        0.8872727923635406,
        1.692646249309195,
        0.8289584295562099,
        1,
        1.033896306292852,
        2.3987355286378,
        0.9084957497071681,
        1.672690959745697,
        0.8938742069553535,
        1.030574430083742,
        0.9887673842086055,
        0.8712544618818057,
        4.633562791408294,
        0.8818639423278222,
        0.8344317892018445,
        1.097852444265251,
        0.8735515152763402,
        0.8800700538450796,
        0.8758529323427666,
        1.46375858110449,
        0.917380912133206,
        0.8957329053744048,
        1.06580373504759,
        0.8452152777373662,
        0.8941794579135102,
        0.833192311633732,
        0.8620713257232471,
        0.8779420432741022,
        0.890754575019777,
        0.8679860011174525,
        0.9827388829205586,
        0.870280463682153,
        1.357609155602513,
        1.065752038013526,
        2.209948473382537,
        1.711225143094304,
        0.8576553796663698,
        1.335671443362532,
        1.024669060560275,
        0.9476799657288794,
        1.62627881474534,
        0.8635397344407394,
        1.611672637046984,
        0.878003148134873,
        0.8737291649548073,
        0.8786316408147917,
        1.09038032813233,
        0.8694323839137814,
        1.152769548433209,
        0.8488683407139546,
        0.8780452476683209,
        0.8660673451056001,
        1.216204191399821,
        18.12682658828132,
        0.8547597049786803,
        3.397103633439418,
        0.892527023772046,
        0.864689032077519,
        0.8940166820365628,
        0.8784561669524406,
        0.881315313159509,
        0.8357713572350289,
        0.8959626955629675,
        1.132466028061187,
        0.8665754673607405,
        0.9239805970356217,
        0.8488073519572776,
        0.8500598347183255,
        0.8952808164177386,
        0.8652717480834287,
        0.8670428803164122,
        0.8637811805059044,
        0.847791987262401,
        0.8712480466192207,
        1.211296824033414,
        0.8776052322428243,
        0.8582025455631066,
        0.9086091025511347,
        1.241446554798338,
        0.8764157582150646,
        0.8659538467234179,
        15.99905943275916,
        0.8659914439865812,
        1.574356073945985,
        1.71882374459402,
        1.055333361459284,
        0.888719502629657,
        1.602714705960808,
        1.250032950533233,
        1.195849152600894,
        1.110997181979679,
        1.390953839156918,
        0.8460941297753247,
        1.586771808459309,
        0.8362176123255592,
        0.9232446436825978,
        0.8674960133721561,
        0.8803803564282096,
        0.865066565934769,
        0.8269855244482661,
        0.8383484397012331,
        0.8756018760915005,
        0.9395657209567876,
        0.8784867996170213,
        0.8416117393738626,
        0.9621150456391863,
        1.506358884795016
      ]
    ],
    "optimized null": [
      [
        1.110958493197795,
        1.109289124056591,
        1.23210541364817,
        0.9575252945617292,
        1.124146267707345,
        1,
        1,
        1,
        0.9999999999999991,
        1,
        1.012344750117127,
        1.178149534681247,
        0.9860067802725881,
        0.9425373881673251,
        1.039870937325463,
        0.999174098124563,
        1.031517012137005,
        1.095995715180929,
        0.955477970653284,
        1.036246649766826,
        1.013069775162939,
        1.254698768454404,
        1.020100195017639,
        1.027922598772739,
        0.8143961650987762,
        1.048871279620889,
        0.9664538004823665,
        0.9863963000862734,
        1.040619289884446,
        1.077427086408173,
        0.8211697034605078,
        0.9512948482253433,
        0.7774716303547785,
        0.9363251885708104,
        0.9833560009857697,
        1.540679167655962,
        1.000000000000002,
        0.9999999999999996,
        0.9106844478891603,
        0.8808091409826687,
        0.887503075721242,
        1.013069775162939,
        0.9744637419040414,
        1.024220050849485,
        0.9140896499041272,
        1.043157401232957,
        0.8996700716610515,
        0.9948662161820363,
        0.8892818851061193,
        0.8771940317845359,
        0.9863963000862734,
        0.9543996880819525,
        1.988818150671031,
        0.8289865063854434,
        1.045551286912842,
        1.020276654594203,
        1.037123718888808,
        0.9963511268099141,
        1.178479221512884,
        1.232662476878311,
        0.968261080235189,
        0.8373096470900254,
        1.008724778033995,
        0.8785649332807507,
        0.9802678060699161,
        4.611329282771527,
        1.041697372020934,
        1.065229025626639,
        1.005768911866056,
        1.066122902904818,
        0.8625466004754189,
        0.9396162945640463,
        0.951013366626218,
        1.091463668643885,
        1.299213224116711,
        0.992841305107582,
        0.818316471657996,
        1.001026214477184,
        0.8390650343041816,
        0.9456296602042807,
        0.9969114867750488,
        1.127296271353277,
        1.234505415728249,
        0.9999999999999991,
        1,
        0.9564578883355991,
        0.9476021495437172,
        1.079955322303455,
        0.9295981548051254,
        0.9605485425495345,
        0.9884232093832446,
        1.032081082731415,
        0.9697708363989475,
        0.9731213972005076,
        1.037064818837494,
        1.010885056047571,
        1.039405734943374,
        0.8558910386805397,
        1.016823089970987,
        0.9530702679444373,
        0.8446811614651373,
        1.124104665870569,
        1,
        1,
        1,
        0.9999999999999996,
        1.000000000000002,
        0.9999999999999996,
        1.000000000000002,
        1,
        1.000000000000001,
        0.9999999999999991,
        0.9999999999999991,
        1.190256717235922,
        1.05364338748766,
        1.027745902963563,
        0.7599797746759804,
        0.8247273219718881,
        0.8108325902901024,
        1.111659113462974,
        1.039173919534433,
        2.446607717218068,
        0.949271371201308,
        1.03365401548902,
        0.9561980938825259,
        1.068912978372745,
        0.9770136461747307,
        0.9465879561259689,
        0.9479591749298287,
        0.9788723982863364,
        1.07234347707502,
        0.9920371856898581,
        0.9019486980470003,
        1.033874242038968,
        1.13814722465529,
        0.8046408334264702,
        1,
        1.122927690311261,
        1.007701416914341,
        0.9356335673191265,
        0.9093201651191402,
        0.9872861787044718,
        1.080827642952002,
        4.93252442920975,
        0.8794666410319693,
        1.07310628086684,
        1.0036125858959,
        0.9218721109785198,
        1.02734480126379,
        0.7050930639092127,
        0.9910965989028183,
        2.421984252723388,
        1.039724671335128,
        0.8986398147137515,
        0.9646693741885239,
        1.105753767763642,
        1.023507918032404,
        1.009329762284416,
        1.207802010224877,
        0.8936880753390194,
        0.7560178000398866,
        1.113402675434461,
        0.9863963000862734,
        0.9330258492751562,
        0.9654351597405492,
        1.114530381389097,
        1,
        1.084748710758771,
        0.9973655149324071,
        1.093213544161843,
        0.75856820122101,
        0.9878240681148892,
        0.7967718782988346,
        0.9975577368682091,
        1.054681133923142,
        1.856959194555013,
        1.032506338847809,
        1.277921658614187,
        0.9751098177131416,
        0.9860505338970909,
        0.9637000361545942,
        0.9622257737475791,
        1.011658220648011,
        1.140078635389298,
        0.9329636652664507,
        1.213244726276892,
        0.990762067088304,
        1.069369771680878,
        1.053462618005427,
        0.9777123353956895,
        0.9073676490132508,
        1.028683663803964,
        1.116525032562067,
        1.173921405448678,
        1.257992368971611,
        0.7633803927297304,
        0.9415641277371397,
        0.9967344620138555,
        0.5355640882227625,
        0.9675657565229508,
        1.033965008152887,
        0.9150137661917066,
        0.8035115809931178,
        1.085904093925084,
        0.9770136461747307,
        1.096235664333138,
        1.04274377960015,
        1.045415001341571,
        1.055073965052023,
        0.529458888716403,
        1.018388333199455,
        0.5329173253654648,
        0.8490450236952288,
        1.169643989690229,
        0.984627377223807,
        1.070298707540259,
        6.489349589077043,
        1.048089086813752,
        1.300070522468587,
        1.022932630339067,
        1.038002802648658,
        1.03734532242986,
        1.059147914025529,
        1.05062408333608,
        0.9771702361135082,
        1.084768612087466,
        0.7138032330703966,
        1.031431181138759,
        0.9789417067221575,
        0.9823651008752976,
        0.9689086084840559,
        0.9223568209180983,
        0.9845841881987297,
        1.016373421290404,
        1.051127526022941,
        0.8223116830555802,
        1.093847138455454,
        1.041467114498803,
        1.033236605639647,
        1.281204583500355,
        1.291355130890417,
        0.6174313500900633,
        0.9144554919668775,
        0.9153423891777787,
        3.524280128913217,
        1.061010611161354,
        0.7683893627915992,
        0.7511584610966658,
        0.8102279929023508,
        0.8042996461329749,
        1.075520737932339,
        1.049688811878525,
        0.7523818139540811,
        0.8413709557071948,
        0.8880922325622571,
        1.129824830570159,
        1.384336310668151,
        1.05971476741229,
        0.9871948483877259,
        0.9823701857729703,
        0.9863963000862734,
        1.035962670497337,
        1.163097221695672,
        0.9907234271871874,
        0.9194070946356445,
        1.040975464515431,
        1.041470381906686,
        1.036267139650082,
        0.9956247639238819,
        1.050154445322236
      ]
    ]
  },
  "Site Log Likelihood": {
    "constrained": [
      [
        -24.97937783655859,
        -26.20405598985355,
        -34.14703272396145,
        -18.59754794345594,
        -26.95864296042294,
        -4.446183273620849,
        -4.895142633402784,
        -4.69396435992296,
        -4.565201726693078,
        -3.467095098096306,
        -25.8304016812384,
        -22.23974056764119,
        -21.02695750295728,
        -9.483173990799282,
        -14.22160909129074,
        -33.19036503163764,
        -15.93194432155408,
        -12.61202254996563,
        -15.06431273664578,
        -20.82088895037131,
        -12.35506914300425,
        -35.84037563068301,
        -19.43073397624258,
        -29.28087422113085,
        -24.56029435862493,
        -19.99087900941511,
        -11.52746267821337,
        -6.312003997822287,
        -12.86842044839822,
        -27.73909124492394,
        -26.86636399405862,
        -15.56189822189084,
        -29.19507881513182,
        -42.36732347806424,
        -50.143794673162,
        -42.68743406957886,
        -3.714876184398418,
        -3.508930507159891,
        -52.78209227057296,
        -38.92838792397904,
        -50.08074944003918,
        -12.35506914300425,
        -11.18835602417355,
        -14.00918750945425,
        -30.22130051035888,
        -15.104686094309,
        -25.29084380936862,
        -13.54111802428675,
        -30.94366246745504,
        -28.57139971136421,
        -6.312003997822287,
        -18.91427326872997,
        -20.85350899209889,
        -23.74405668985493,
        -13.30027750771788,
        -12.94053796363692,
        -14.2847786912709,
        -14.7265030943389,
        -48.26299416144436,
        -36.07333085973571,
        -36.54295595141706,
        -22.71956236405742,
        -21.16075096764706,
        -30.13103210403031,
        -31.7535413042644,
        -29.14577132792212,
        -10.51623420603402,
        -12.36585745877235,
        -24.61919398595046,
        -28.07958417815691,
        -31.49922484834788,
        -30.81695434834567,
        -32.18841020291872,
        -36.67697362649961,
        -39.73009544604575,
        -19.19931555903903,
        -23.06997652139108,
        -28.13588519979066,
        -24.87742997219395,
        -11.4163331587221,
        -44.31686566495476,
        -40.58255709941835,
        -37.20856172056915,
        -4.045055963655692,
        -4.213446645825865,
        -17.34608614670915,
        -37.61736669867798,
        -41.66761223735264,
        -11.31586649832468,
        -7.030731538670666,
        -26.19159109418838,
        -13.34658149013921,
        -16.89848495971782,
        -39.75906023957047,
        -26.50072941369127,
        -21.31898827582554,
        -14.81749096470188,
        -30.01197149140202,
        -18.44497200172401,
        -28.43876125376151,
        -40.70986911995587,
        -41.3406786272438,
        -3.858142537706015,
        -4.764790219056054,
        -4.69396435992296,
        -3.508930507159891,
        -4.621523865748457,
        -3.89410775165752,
        -3.544895721111395,
        -3.858142537706015,
        -4.02446016600425,
        -3.914703549308962,
        -3.914703549308962,
        -30.82909871749164,
        -44.91385683097624,
        -49.19018201974856,
        -45.65758635649343,
        -32.4518872214821,
        -39.4385085807942,
        -42.4774597938389,
        -16.77506530866218,
        -37.32283816164234,
        -7.147897124168017,
        -16.397568709569,
        -6.391056393798813,
        -20.02271311351525,
        -6.622010791523205,
        -9.360170847398642,
        -18.33276447867087,
        -17.76870433531656,
        -17.4083794372756,
        -42.84857901708497,
        -17.1148685210363,
        -17.8634269915102,
        -29.08414943746941,
        -31.06195178959551,
        -3.854479702717228,
        -31.69314560446469,
        -23.93628080098896,
        -29.62127675217183,
        -31.29137881733332,
        -14.12937036836076,
        -26.6099127289685,
        -20.38434878929143,
        -29.32518936762763,
        -28.02922063799733,
        -12.51586217671327,
        -7.734602051923661,
        -19.06686575954851,
        -35.67954450340677,
        -18.39825656511047,
        -31.24520444702024,
        -41.35557993591502,
        -24.0194765694635,
        -15.8368103488486,
        -21.18597920694913,
        -15.01571760469061,
        -10.46882950219855,
        -27.53430003632434,
        -28.64558761217761,
        -33.66434955832867,
        -13.92069596058903,
        -6.312003997822287,
        -7.329904028155799,
        -20.84199173127724,
        -27.25706313571527,
        -4.69396435992296,
        -10.40207598057008,
        -21.42996938259481,
        -38.56672705550967,
        -33.16211883144415,
        -44.00861262832367,
        -48.2372955040609,
        -29.72672949566668,
        -43.43979878154328,
        -48.90833222897523,
        -17.40456682169865,
        -37.00867996884837,
        -47.97044185568501,
        -17.02957063356594,
        -6.483734623367121,
        -9.443036394980515,
        -16.36435963703952,
        -29.01970435702938,
        -12.40788758202798,
        -41.53259281636052,
        -26.38028247315112,
        -21.75164570371381,
        -30.4941456421807,
        -17.64945523902323,
        -31.60355435321177,
        -47.9547684437,
        -15.06971409575989,
        -39.16328969373333,
        -48.86869757216994,
        -37.08773581067405,
        -27.88566004447972,
        -60.04603088344751,
        -48.62033550430736,
        -18.82551884198136,
        -29.48173930781477,
        -28.20619370465065,
        -33.05569524992171,
        -21.0976245440811,
        -6.622010791523205,
        -26.5618707246127,
        -14.2312571447658,
        -18.75101777629325,
        -20.6152109525653,
        -48.92341099200009,
        -24.6073119609167,
        -44.68857390418866,
        -23.63440022841537,
        -19.53799512097037,
        -14.4875920013442,
        -24.84732545923723,
        -36.78647297712565,
        -16.63491126275831,
        -46.43094385165267,
        -14.75754298334281,
        -13.31090366128377,
        -18.67079229339329,
        -14.90180822078572,
        -15.1732748691645,
        -21.86431737257425,
        -16.61444450987516,
        -31.05232177713549,
        -15.62246248562671,
        -24.255604969826,
        -22.72866229653851,
        -21.67483063574437,
        -31.06018201440078,
        -20.7602595111364,
        -20.30724592568947,
        -17.88448718469585,
        -26.34236051134593,
        -19.28759605345473,
        -16.82632565210052,
        -14.2479030465142,
        -48.69601495456025,
        -40.91314211983352,
        -31.11581078159812,
        -8.87422864429174,
        -23.63996912413274,
        -56.67206094576522,
        -27.49225628231573,
        -46.09198715739413,
        -49.07123963662459,
        -28.3633618126699,
        -48.60778124367491,
        -39.55639203332635,
        -25.26267842521174,
        -30.48886840811766,
        -28.91778922807948,
        -25.37178635017237,
        -33.67042582341269,
        -43.89180874429574,
        -23.14434487957837,
        -32.52293660978335,
        -40.55336030111907,
        -6.312003997822287,
        -15.43193400453618,
        -24.53855430999761,
        -25.23740264947658,
        -7.851461829422063,
        -29.84869143173676,
        -43.37356797879067,
        -29.9955501679842,
        -17.07430529905913,
        -24.99866417354124
      ]
    ],
    "optimized null": [
      [
        -24.79478246671342,
        -26.48063480492013,
        -34.55065572740023,
        -18.71135688557641,
        -27.26185982165673,
        -4.446183273620848,
        -4.895142633402784,
        -4.69396435992296,
        -4.565201726693077,
        -3.467095098096306,
        -26.0252236528173,
        -21.74791640216437,
        -21.16450968192635,
        -9.538006629735127,
        -14.40317253143712,
        -33.24828503980805,
        -16.0788238474926,
        -12.82703402595949,
        -15.17388200675687,
        -21.02248321016103,
        -12.50289512845772,
        -36.20583629078946,
        -19.6184260788133,
        -29.43739392735552,
        -24.51439034826764,
        -20.21362978650737,
        -11.62346108229563,
        -6.425708161434482,
        -13.04138574489968,
        -27.5772628524136,
        -26.51473280580991,
        -15.62264417135291,
        -28.49542925884941,
        -42.04087290178965,
        -49.32591790355169,
        -42.05328014192368,
        -3.71487618439842,
        -3.508930507159891,
        -52.51238190353917,
        -38.42356260964593,
        -49.67650224939727,
        -12.50289512845772,
        -11.28354964334807,
        -14.15570021933334,
        -30.29581893030552,
        -15.23634608932728,
        -24.79151859332359,
        -13.46626689236462,
        -31.00275121691662,
        -28.42301184417638,
        -6.425708161434482,
        -18.99988928226808,
        -20.26484264879978,
        -23.70655431951656,
        -13.46509049412458,
        -13.087380728827,
        -14.47112687393089,
        -14.86575799700619,
        -47.88522619173713,
        -36.46138100950893,
        -36.45610888207178,
        -22.60231138006753,
        -21.33920592226236,
        -30.04828287270366,
        -31.53526258002042,
        -28.4589331368293,
        -10.65209049929556,
        -12.54048608446859,
        -24.78427886560595,
        -28.32218100481476,
        -31.39144749854371,
        -30.34342169736723,
        -32.31364030756745,
        -36.71620023612442,
        -40.16977724859785,
        -19.34062514468305,
        -22.97861488014175,
        -28.29420068623568,
        -24.83242019481971,
        -11.49470845934958,
        -44.17311084289263,
        -40.82871812238338,
        -37.56466599354758,
        -4.045055963655691,
        -4.213446645825865,
        -17.42622417745625,
        -37.38917379743497,
        -41.86230322846527,
        -11.39464261351602,
        -7.12554226894432,
        -26.32855960611938,
        -13.53117304543745,
        -16.99843605120932,
        -39.87339202434189,
        -26.31328618904625,
        -21.50174897232554,
        -15.01177915947365,
        -29.81768217036901,
        -18.59781567040974,
        -28.35171910587894,
        -40.23473088972109,
        -40.28861314135123,
        -3.858142537706014,
        -4.764790219056054,
        -4.69396435992296,
        -3.508930507159891,
        -4.621523865748459,
        -3.89410775165752,
        -3.544895721111398,
        -3.858142537706014,
        -4.024460166004252,
        -3.914703549308961,
        -3.914703549308961,
        -31.19779615403325,
        -45.0869061390926,
        -48.55897853811042,
        -45.4571151087237,
        -32.43618897319424,
        -39.2483545607903,
        -42.17658007902684,
        -16.6445452317012,
        -36.31547477531933,
        -7.237784475145046,
        -16.59647340221175,
        -6.478695172334144,
        -20.09396926779398,
        -6.745471498800493,
        -9.413067452605931,
        -18.40699033400608,
        -17.88791546198861,
        -17.5885025821762,
        -42.59697712569701,
        -17.09609922460598,
        -18.03428043228548,
        -29.14797275717892,
        -30.88453416436492,
        -3.854479702717228,
        -31.82174867353281,
        -24.11375321046483,
        -29.31850520489806,
        -31.37434061769961,
        -14.24670154328853,
        -26.8282980997573,
        -19.80841328212403,
        -29.27961228998946,
        -28.27601515730514,
        -12.62925607781635,
        -7.782281613069831,
        -19.23966438059018,
        -35.04271934770816,
        -18.56108269361602,
        -30.3875476887867,
        -41.56031112656198,
        -23.87666911588953,
        -15.93250346811903,
        -21.11634344341408,
        -15.17002996005742,
        -10.61554724230261,
        -27.91062423947802,
        -28.166146717375,
        -33.5529279421931,
        -14.14637034441129,
        -6.425708161434482,
        -7.38018445419683,
        -20.28052226242815,
        -27.55308153968657,
        -4.69396435992296,
        -10.4500898507431,
        -20.55238968571927,
        -38.75181368948842,
        -32.37136258038947,
        -44.10855218433623,
        -47.97999229153105,
        -29.73558042339429,
        -43.63085845573874,
        -47.99394646368356,
        -17.56227350212676,
        -37.43491930068077,
        -47.85188072676831,
        -17.15071113473435,
        -6.574513192794855,
        -9.537087318767064,
        -15.99494292590604,
        -29.2370340989863,
        -12.44861156628183,
        -41.66216198355174,
        -26.53916552343571,
        -21.93056396826305,
        -30.72871890934621,
        -17.77533271850537,
        -31.6365214858892,
        -48.09873477066693,
        -15.32151500056946,
        -39.34105129390243,
        -49.23715441166524,
        -36.51201180865917,
        -27.76176653463996,
        -59.24979080190975,
        -47.45869121534191,
        -18.94609986657183,
        -29.22570612284065,
        -28.09300784313783,
        -32.89066999181365,
        -20.69374298118135,
        -6.745471498800493,
        -26.17648036752015,
        -14.40321773324149,
        -18.9304165446087,
        -20.79821136141436,
        -48.20098467306566,
        -24.76544798564526,
        -43.91701757541007,
        -23.6346083461976,
        -19.82475169290588,
        -14.61589260245943,
        -24.719528544671,
        -35.75924231247248,
        -16.83881474790098,
        -45.47043916664684,
        -14.89391510019829,
        -13.49358748324517,
        -18.81948801257343,
        -15.08886221888234,
        -15.34899903522938,
        -22.02062317360994,
        -16.80566771466567,
        -30.59077625794953,
        -15.79661589880897,
        -24.31338599434626,
        -22.87479308009517,
        -21.80569418710413,
        -31.08997674016999,
        -20.88943530199187,
        -20.46615359311826,
        -18.0807864125832,
        -26.31184470333772,
        -19.51512557945682,
        -16.67526451709935,
        -14.41115766555867,
        -49.09673081107622,
        -41.26467458338285,
        -30.41734611484897,
        -8.916716853504587,
        -23.69543570287161,
        -55.15920720736665,
        -27.69535839338377,
        -45.37468211914898,
        -48.24346079981999,
        -28.09906551502523,
        -48.50797147199054,
        -39.15749810228078,
        -25.08800226442214,
        -30.02550053456942,
        -28.63980862646826,
        -24.9231169472614,
        -33.95961308798149,
        -43.75532792779399,
        -23.38121106209019,
        -32.58990979238651,
        -40.67771759341926,
        -6.425708161434482,
        -15.61221393555906,
        -24.87960886345305,
        -25.40440424705353,
        -7.900279321075713,
        -29.95118716139704,
        -43.54375591970121,
        -30.20361162360743,
        -17.10854170903301,
        -24.63790601337224
      ]
    ],
    "unconstrained": [
      [
        -24.6895593166118,
        -26.37691542353584,
        -34.34193130292309,
        -18.75476002655583,
        -27.14483594723936,
        -4.446183273620848,
        -4.895142633402784,
        -4.69396435992296,
        -4.565201726693078,
        -3.467095098096306,
        -26.01295447779314,
        -21.58397138553335,
        -21.17860172978529,
        -9.597186321038848,
        -14.36407592471024,
        -33.24911128292834,
        -16.04779330147995,
        -12.73537074694776,
        -15.21942557763238,
        -20.98687801573453,
        -12.48991002583677,
        -35.97894077215229,
        -19.59852522593197,
        -29.40985405617984,
        -24.71969869033153,
        -20.16591517232414,
        -11.65758286461785,
        -6.439405239499844,
        -13.00156973792619,
        -27.50268698093426,
        -26.71175829333745,
        -15.67257539564729,
        -28.74713738273354,
        -42.10666534094507,
        -49.34270197028383,
        -41.62105680475956,
        -3.714876184398419,
        -3.508930507159891,
        -52.60594072518882,
        -38.55047692522773,
        -49.79584554143444,
        -12.48991002583677,
        -11.30941761094595,
        -14.1317688223946,
        -30.38564555740928,
        -15.19409401267846,
        -24.89724576323415,
        -13.47141389932665,
        -31.1200922295352,
        -28.55403891034912,
        -6.439405239499844,
        -19.04656201728765,
        -19.57730208062352,
        -23.89410572047362,
        -13.42054620052694,
        -13.06730690831271,
        -14.43467564718179,
        -14.86941354357254,
        -47.72100137979857,
        -36.25220456418085,
        -36.48836239915605,
        -22.77987270824075,
        -21.33051898516104,
        -30.17774833298165,
        -31.55519205316988,
        -26.93041697371216,
        -10.61123902806965,
        -12.47729626088986,
        -24.77852653019045,
        -28.25815239218517,
        -31.53931360054315,
        -30.40570538169279,
        -32.36386746876521,
        -36.62868062538389,
        -39.90801837956311,
        -19.3478095859791,
        -23.17912101267424,
        -28.29317499795661,
        -25.00788725626935,
        -11.55061272562751,
        -44.17620413541771,
        -40.70889603691096,
        -37.35399557677294,
        -4.045055963655692,
        -4.213446645825865,
        -17.47074269535887,
        -37.44299433572674,
        -41.78538355642237,
        -11.46764549133673,
        -7.165793028161434,
        -26.34020392949096,
        -13.49959581292623,
        -17.02913153774083,
        -39.90063846304139,
        -26.27689175564091,
        -21.49092273207663,
        -14.97313001834484,
        -29.97329437257268,
        -18.58113252130575,
        -28.39978575051011,
        -40.40352693626046,
        -40.17162627511312,
        -3.858142537706014,
        -4.764790219056054,
        -4.69396435992296,
        -3.508930507159891,
        -4.621523865748457,
        -3.89410775165752,
        -3.544895721111395,
        -3.858142537706014,
        -4.024460166004251,
        -3.914703549308962,
        -3.914703549308962,
        -31.02362714140623,
        -45.03465208826608,
        -48.53161057773598,
        -45.73157856704802,
        -32.62889143929704,
        -39.45804823077533,
        -42.07072648283653,
        -16.60611914231774,
        -35.42077231543136,
        -7.289845041493293,
        -16.56337328996348,
        -6.52348534855596,
        -20.02732704376738,
        -6.768726158411873,
        -9.467958837495015,
        -18.4604341760805,
        -17.90926944576415,
        -17.51865616312795,
        -42.60497181252239,
        -17.19929686092236,
        -18.00096728638219,
        -29.0185710584407,
        -31.10189343514835,
        -3.854479702717228,
        -31.70580938959916,
        -24.10608129807413,
        -29.38503657196092,
        -31.46939864766532,
        -14.25949687683515,
        -26.75057101604006,
        -18.21256237051822,
        -29.40805193498237,
        -28.20545764835964,
        -12.62565000163565,
        -7.863630386382503,
        -19.21268676960911,
        -35.39214482704501,
        -18.57002596683015,
        -29.50296054544267,
        -41.52135518755912,
        -23.98354209172356,
        -15.96847332189016,
        -21.01581619822547,
        -15.14679409773716,
        -10.6062607334291,
        -27.72182205221874,
        -28.27854519108329,
        -33.83261830024658,
        -14.03894954470595,
        -6.439405239499844,
        -7.449506827168624,
        -20.3156985989791,
        -27.44464840610748,
        -4.69396435992296,
        -10.36874149356209,
        -20.55502764714961,
        -38.66269212502958,
        -32.6476851487109,
        -44.12080285013624,
        -48.20717915816528,
        -29.73802567371534,
        -43.57761997722213,
        -47.3750061554074,
        -17.53028431697265,
        -37.18968424659325,
        -47.87708590754334,
        -17.16475880901023,
        -6.61148839140331,
        -9.575593482574064,
        -15.98335213871565,
        -29.10593686054713,
        -12.51800058915519,
        -41.46886362103163,
        -26.54844639067048,
        -21.86349449174604,
        -30.67663643933452,
        -17.79787250630628,
        -31.73372905067593,
        -48.07045478206594,
        -15.2112937879566,
        -39.18070152069264,
        -49.0076373194057,
        -36.78201063179714,
        -27.82197935553732,
        -59.25306168340118,
        -48.08312593237638,
        -18.97907175756118,
        -29.19230518857183,
        -28.18182401193936,
        -33.10943367253837,
        -20.61133007487215,
        -6.768726158411873,
        -26.08459817990652,
        -14.36136224454422,
        -18.88600260755696,
        -20.74460048788981,
        -48.83688443172712,
        -24.74722667345978,
        -44.54640655414214,
        -23.79825140883137,
        -19.66805227271552,
        -14.63138460907665,
        -24.65159076923127,
        -33.88908000417811,
        -16.7918461591133,
        -45.20802065559796,
        -14.87124147039336,
        -13.45628899845824,
        -18.78282313737985,
        -15.0313974887157,
        -15.29961468254293,
        -22.04371757200892,
        -16.72430101116543,
        -30.92792419650733,
        -15.76566856477282,
        -24.33466917626613,
        -22.89258532666876,
        -21.8372791739334,
        -31.17079986296026,
        -20.90497117289044,
        -20.44991277084833,
        -18.03092299025385,
        -26.50748048266627,
        -19.42542461240858,
        -16.63463411101214,
        -14.37846145456263,
        -48.84893009482401,
        -41.00898242732445,
        -30.89953350545247,
        -9.006143335094562,
        -23.78389279074932,
        -53.89953101070593,
        -27.63613653270735,
        -45.63814081065424,
        -48.52959944916667,
        -28.30950511322794,
        -48.7257548570317,
        -39.08469315060961,
        -25.03950851381837,
        -30.31001188713173,
        -28.81253125389714,
        -25.04179662314698,
        -33.8375504844682,
        -43.43010710108031,
        -23.32321127752361,
        -32.60279763663903,
        -40.69550466382717,
        -6.439405239499844,
        -15.57688282470943,
        -24.72852239779937,
        -25.41372411523101,
        -7.984305600122451,
        -29.9110289411914,
        -43.50312237630634,
        -30.16798665620439,
        -17.11292654446435,
        -24.58896876923652
      ]
    ]
  },
  "Synonymous site-posteriors": [
    [
      0.00003147084804629912,
      0.01333082462241313,
      0.0112696523204522,
      0.0002445785022289548,
      0.03733200155619268,
      0.1567863016576625,
      0.1567863016576623,
      0.1567863016576623,
      0.1567863016576623,
      0.1567863016576621,
      0.0104900458944268,
      0.009037420786740073,
      0.0002138510660339166,
      4.764211618206318e-8,
      0.0000948541507321347,
      0.248776420756313,
      7.334378313776761e-7,
      0.000009190100062939547,
      0.005090025755554408,
      0.009361942537429271,
      9.26456234692817e-7,
      0.4900852093181394,
      0.002709960781124867,
      0.003587695092323246,
      0.003889091026224842,
      0.00442963040915399,
      0.000001668082873845007,
      0.0001506438503942126,
      0.0001554146242755007,
      0.003539149436123651,
      0.0002197291729070207,
      0.000002628511866380058,
      0.04565401674498489,
      0.5735647498573412,
      0.9783285905714371,
      0.6392260977734874,
      0.1567863016576622,
      0.156786301657662,
      0.9891714433859781,
      0.2545240771315245,
      0.9639000582435995,
      9.26456234692817e-7,
      0.000002224280991625588,
      0.000001143010839901303,
      0.06047051572552638,
      0.00002103083154732417,
      0.0008060188353112639,
      0.0000981388036551822,
      0.025937656201795,
      0.02827930836924951,
      0.0001506438503942126,
      0.0004549690752348498,
      0.00006582440295406669,
      0.00003310120953887531,
      1.131442092951266e-7,
      0.000005179551058035502,
      0.000542227564017778,
      0.00029446457434785,
      0.3380174058123355,
      0.4423417569096931,
      0.4524123257154929,
      0.00001044711186546332,
      0.006264314356526595,
      0.05338416300091531,
      0.005071042277289073,
      0.04730891006233696,
      1.916142872093404e-7,
      8.692660087666269e-8,
      0.002172328722608106,
      0.02613958048248554,
      0.1172331911032057,
      0.01251755836188546,
      0.007496396217624557,
      0.3685458371207235,
      0.4221554696480018,
      0.00003006937222105459,
      0.03780188788395326,
      0.00001789795986210201,
      0.0007687042328798291,
      0.0001189628353618681,
      0.7133167818427251,
      0.79626111478615,
      0.5653332819028171,
      0.1567863016576626,
      0.1567863016576616,
      0.0001959560243542388,
      0.09225928531938643,
      0.8855568411499097,
      0.00001892254885548929,
      0.0000037921290338214,
      0.0000239977878931353,
      0.0001815433129858097,
      7.693357675669056e-7,
      0.8746645748071109,
      0.01713883989435271,
      0.002331893960882659,
      0.0002420619108971076,
      0.1450328694891059,
      0.000167586370409066,
      0.0009659217644999952,
      0.744925878469418,
      0.6792610318063454,
      0.1567863016576623,
      0.1567863016576622,
      0.1567863016576623,
      0.156786301657662,
      0.156786301657662,
      0.1567863016576625,
      0.1567863016576624,
      0.1567863016576623,
      0.1567863016576624,
      0.1567863016576624,
      0.1567863016576624,
      0.03895447738086468,
      0.8627869129878923,
      0.8629029509140339,
      0.9931894726336586,
      0.01076853219981969,
      0.3391143728080351,
      0.8696173243356334,
      0.0009847222476191955,
      0.09116487841850753,
      0.000001850054570480994,
      0.002062262834149999,
      0.000005372081065265667,
      0.0001617032344424467,
      0.00001443212441657101,
      8.490965281159714e-8,
      0.0003995441423869449,
      0.00009134459676888635,
      0.000006920973678085269,
      0.05300414843230622,
      0.002670400664130874,
      0.00001302277026981711,
      0.03558557616403933,
      0.08776840513009392,
      0.1567863016576623,
      0.05537861036696529,
      0.0004472965060157786,
      0.1539668959024967,
      0.004106773908180031,
      0.00003384230148159336,
      0.01770704141675668,
      0.0001102096663435275,
      0.01782444504253852,
      0.1017099986330784,
      0.000001290321917186176,
      9.719705995787536e-8,
      0.00003857451450729996,
      0.2046685837752123,
      0.007260430816552597,
      0.00948444859379411,
      0.01528775719530818,
      0.000598464580717205,
      0.00002787684441222133,
      0.0002752002473902246,
      0.000006370135913517037,
      0.00004104145940094402,
      0.1164184207415,
      0.00713052538256034,
      0.07477781206544665,
      0.00001670416113727796,
      0.0001506438503942126,
      2.594682300564433e-7,
      0.001183466454653474,
      0.02669457584714307,
      0.1567863016576623,
      0.1107882347835904,
      0.5148209449909671,
      0.6914694380793684,
      0.007777043271538168,
      0.9739732941433178,
      0.9938581845218187,
      0.087185375623127,
      0.8963821496571351,
      0.9710742770098184,
      3.523821011403279e-8,
      0.2665178658744892,
      0.500290807738607,
      0.00006445749547119816,
      0.000009885949858488116,
      6.264719597247312e-8,
      0.00001105174572494576,
      0.04030416089607061,
      0.000006425532167519011,
      0.0282568861252555,
      0.001694141527925587,
      0.00001729953089266813,
      0.004386137843422156,
      0.00007330105731998934,
      0.02095715077003482,
      0.9712829599851448,
      0.0000304998788326102,
      0.264880372574092,
      0.9644942432040388,
      0.04758725970745001,
      0.05673804875753407,
      0.9984400670501892,
      0.9887641592280124,
      0.001422691659748451,
      0.04844210133194581,
      0.00006496211804500601,
      0.3568530716860626,
      0.003315209864986895,
      0.00001443212441657101,
      0.001953685869305155,
      0.000002577888644256419,
      0.00000550981679634048,
      0.00002995162463475438,
      0.8684721410588292,
      0.003951715570629332,
      0.7061883599053285,
      0.001062737698046742,
      0.0002533429713837221,
      0.00004464075539493441,
      0.01150177753938177,
      0.01697448081133436,
      0.0001951473654850728,
      0.3534972521111112,
      1.419850714802075e-7,
      0.0004633975373617936,
      0.000002504803242201004,
      0.00001421841718340158,
      0.00004786208710692422,
      0.001326363476748399,
      0.00001273019772757329,
      0.04399422186320215,
      0.00007848582247906033,
      0.007788869982895088,
      0.001112081075787357,
      0.001084675180416152,
      0.009475175223798116,
      0.0002207047360091449,
      0.0001771102025195505,
      0.0002938318591372731,
      0.00004441813321377213,
      0.00005754666917482252,
      0.006481563429142433,
      0.00003264296484981842,
      0.9563809967929258,
      0.9845691027284429,
      0.001612043807271534,
      1.530167579509867e-8,
      0.0006852037041323172,
      0.9981597616045277,
      0.01430623034427255,
      0.1542651491651344,
      0.7725039887769711,
      0.0007096750269439953,
      0.9660588783788598,
      0.3360988747836943,
      0.006231462152570881,
      0.005992696613404763,
      0.00216465679068467,
      0.003261962657062475,
      0.08522715553475321,
      0.5199013865095441,
      0.02444238076235192,
      0.01807654984956448,
      0.9203823395395229,
      0.0001506438503942126,
      0.00007262739223821685,
      0.0256929385272062,
      0.0189894149112784,
      6.886105406581935e-8,
      0.02085106284977183,
      0.8938672026628552,
      0.009017459234770233,
      0.001022192249898656,
      0.003064703763892559
    ],
    [
      0.3267349925797126,
      0.9656485028007893,
      0.9798257078803361,
      0.5009685086689758,
      0.9182765752743839,
      0.4549992662031083,
      0.4549992662031094,
      0.4549992662031089,
      0.4549992662031084,
      0.4549992662031088,
      0.895083981476245,
      0.5712559743638123,
      0.3990663241638241,
      0.01283107195448129,
      0.1642851565724553,
      0.7488084146541732,
      0.06124755578970657,
      0.08617987977816081,
      0.5405121054515438,
      0.7249161290256112,
      0.05299895868939638,
      0.5082318758752403,
      0.6467165042111095,
      0.7946378428615901,
      0.7913149730604992,
      0.891919090037825,
      0.02564361174036797,
      0.1106799128515359,
      0.1304823484202275,
      0.7616293738264274,
      0.7121754125245915,
      0.05723562337279541,
      0.851302640259052,
      0.4262282888850609,
      0.02166502865708891,
      0.3603590950474327,
      0.4549992662031096,
      0.4549992662031098,
      0.01082827533831762,
      0.7420287483159687,
      0.03609819861865276,
      0.05299895868939638,
      0.03550027266862065,
      0.06320133127292844,
      0.8575429891162426,
      0.1724306566874306,
      0.7119417871695647,
      0.1549100890003029,
      0.9147884652304236,
      0.8799085263645493,
      0.1106799128515359,
      0.3405532190041568,
      0.119870274677105,
      0.3458956337319724,
      0.03544833203572757,
      0.06468289951737416,
      0.2569916418647491,
      0.2357019681349169,
      0.660407592011349,
      0.5549024718583218,
      0.5450785918737932,
      0.1017531174139882,
      0.763891535784484,
      0.8879422623933576,
      0.7179627357824534,
      0.8849519393111243,
      0.01404902658628048,
      0.02640231802612624,
      0.8631755116324544,
      0.9346070318046914,
      0.8550212948734183,
      0.8955150942279032,
      0.9060979179146842,
      0.6267309585618,
      0.5775103434640053,
      0.2604722296240748,
      0.8654636847914986,
      0.4299717216839898,
      0.462772538335334,
      0.1632099908432717,
      0.2865039422197695,
      0.2036544103366157,
      0.4328634025726473,
      0.4549992662031089,
      0.4549992662031093,
      0.277723492488646,
      0.9026249616673816,
      0.1143336879482309,
      0.06886886575868471,
      0.02850085466005012,
      0.3505295210901898,
      0.3146695648381436,
      0.03462611660085543,
      0.1252136243140014,
      0.7587166145934242,
      0.6098021302299611,
      0.2211317927036021,
      0.8100936018276863,
      0.2460010636088633,
      0.6649461640883004,
      0.2540801780810039,
      0.3204283697269101,
      0.4549992662031089,
      0.4549992662031089,
      0.4549992662031089,
      0.4549992662031098,
      0.4549992662031094,
      0.4549992662031083,
      0.4549992662031088,
      0.4549992662031089,
      0.4549992662031089,
      0.4549992662031085,
      0.4549992662031085,
      0.8997462346914035,
      0.1371493632215474,
      0.1370383761385664,
      0.006810268551426159,
      0.9699442779439807,
      0.6583813098015037,
      0.1302863458113661,
      0.4155086835246104,
      0.8771890907976249,
      0.02231631353466827,
      0.5539291016529593,
      0.03035594328010866,
      0.2058106544312414,
      0.05155453000016845,
      0.01311699489769643,
      0.3376434549399596,
      0.3602384886639019,
      0.05112579511010244,
      0.9407640743990888,
      0.5043571823686973,
      0.1852711558051352,
      0.9314438051846622,
      0.8425478733747702,
      0.4549992662031088,
      0.9124632120508747,
      0.7809957980960823,
      0.8271797537642666,
      0.9639343587988982,
      0.2519773142555415,
      0.8931447453322258,
      0.174648146015807,
      0.7702771029828716,
      0.8445741402436583,
      0.04364644695739001,
      0.007362984890256866,
      0.2359922879985654,
      0.7829384915034915,
      0.8121037566346437,
      0.8733014748881749,
      0.9781477243986555,
      0.5681370986683557,
      0.2239451444518191,
      0.2577951971010483,
      0.06599045177930751,
      0.08969185283001972,
      0.8756578356119918,
      0.7821900085105451,
      0.9139034109302535,
      0.09708919442463358,
      0.1106799128515359,
      0.009952879833342964,
      0.3600512982327604,
      0.9303934296010705,
      0.4549992662031089,
      0.6697803959087499,
      0.4620827608390859,
      0.3081736608773724,
      0.9373621690484799,
      0.02602430692560493,
      0.00614156074601874,
      0.8911243942402911,
      0.1035987538279016,
      0.02892445082767546,
      0.01187164218733422,
      0.7293931934946069,
      0.4992721191468228,
      0.233071699147037,
      0.04261406976440264,
      0.0157885944870858,
      0.08806502865015572,
      0.9367476347781842,
      0.07853284882336589,
      0.959899764451005,
      0.7926911937017621,
      0.08804275284822433,
      0.917852669932578,
      0.1991068726991251,
      0.9548679720351426,
      0.02871367359843758,
      0.1854026257292006,
      0.7334594174735628,
      0.0354969122610853,
      0.8957622242070848,
      0.8411818923801764,
      0.001559928460726441,
      0.01123257433747103,
      0.4646699215122421,
      0.8599394501364762,
      0.5436263881516822,
      0.624456699203997,
      0.3916883136570975,
      0.05155453000016845,
      0.4519094845161275,
      0.06082231253600966,
      0.2004313507493694,
      0.2381969036007358,
      0.1314131120286634,
      0.801698225994452,
      0.2935553718993017,
      0.7573032187055055,
      0.1774389140165762,
      0.1863975238011107,
      0.7862558455198676,
      0.9541209076104669,
      0.4171774581881377,
      0.6448898694015448,
      0.03779229918458479,
      0.2617110956485967,
      0.07665113130257786,
      0.1717708431233367,
      0.117816126895166,
      0.9040619951272693,
      0.1287086794256559,
      0.8743078087007499,
      0.2309379631392421,
      0.8598516579942023,
      0.8820533220988684,
      0.7913120548340178,
      0.919549771210485,
      0.4255169456398875,
      0.4852038591641381,
      0.2332686299380632,
      0.5507070747671786,
      0.5326606512340556,
      0.515983030359046,
      0.1858140945011321,
      0.04361376749673702,
      0.01542768295291701,
      0.9024519738772516,
      0.005159721686532705,
      0.4241423011495521,
      0.001840233187228884,
      0.9440865974938081,
      0.8433191382341373,
      0.2271589662845551,
      0.7218369511322382,
      0.03393167631574754,
      0.6575583420030738,
      0.7884130154147727,
      0.6380369861469899,
      0.8234757372608975,
      0.6621384485099445,
      0.8939827139502674,
      0.4796597887550365,
      0.8982603903100966,
      0.8832081353899884,
      0.079572749822936,
      0.1106799128515359,
      0.2073125645343011,
      0.9146707797340625,
      0.8938655425014986,
      0.006549369857459,
      0.9486280172389262,
      0.1061161527632454,
      0.8924647805281036,
      0.4090965994476269,
      0.5325245598988997
    ],
    [
      0.6732335365722412,
      0.02102067257679768,
      0.008904639799211647,
      0.4987869128287954,
      0.04439142316942344,
      0.3882144321392293,
      0.3882144321392283,
      0.3882144321392288,
      0.3882144321392295,
      0.388214432139229,
      0.0944259726293282,
      0.4197066048494477,
      0.600719824770142,
      0.9871688804034024,
      0.8356199892768125,
      0.00241516458951365,
      0.938751710772462,
      0.9138109301217763,
      0.4543978687929017,
      0.2657219284369596,
      0.947000114854369,
      0.001682914806620304,
      0.3505735350077655,
      0.2017744620460866,
      0.2047959359132758,
      0.1036512795530211,
      0.9743547201767583,
      0.8891694432980698,
      0.869362236955497,
      0.2348314767374488,
      0.2876048583025016,
      0.9427617481153382,
      0.103043342995963,
      0.0002069612575978543,
      0.000006380771473961462,
      0.0004148071790799255,
      0.3882144321392281,
      0.3882144321392282,
      2.812757043280599e-7,
      0.00344717455250691,
      0.000001743137747653222,
      0.947000114854369,
      0.9644975030503876,
      0.9367975257162316,
      0.08198649515823077,
      0.8275483124810219,
      0.2872521939951241,
      0.8449917721960419,
      0.05927387856778139,
      0.09181216526620112,
      0.8891694432980698,
      0.6589918119206083,
      0.8800639009199408,
      0.6540712650584888,
      0.9645515548200632,
      0.9353119209315678,
      0.7424661305712331,
      0.7640035672907352,
      0.001575002176315647,
      0.002755771231985288,
      0.002509082410713927,
      0.8982364354741464,
      0.2298441498589894,
      0.05867357460572693,
      0.2769662219402574,
      0.06773915062653886,
      0.9859507817994322,
      0.9735975950472728,
      0.1346521596449375,
      0.03925338771282303,
      0.0277455140233761,
      0.09196734741021134,
      0.08640568586769111,
      0.004723204317476603,
      0.0003341868879928919,
      0.7394977010037042,
      0.09673442732454801,
      0.570010380356148,
      0.5364587574317861,
      0.8366710463213665,
      0.0001792759375054678,
      0.00008447487723427627,
      0.001803315524535761,
      0.3882144321392283,
      0.3882144321392291,
      0.7220805514869998,
      0.00511575301323196,
      0.0001094709018593251,
      0.9311122116924598,
      0.971495353210916,
      0.6494464811219169,
      0.6851488918488706,
      0.9653731140633769,
      0.0001218008788878233,
      0.224144545512223,
      0.3878659758091563,
      0.7786261453855009,
      0.04487352868320774,
      0.7538313500207277,
      0.3340879141471995,
      0.0009939434495781177,
      0.0003105984667444297,
      0.3882144321392287,
      0.3882144321392289,
      0.3882144321392288,
      0.3882144321392282,
      0.3882144321392286,
      0.3882144321392293,
      0.3882144321392287,
      0.3882144321392287,
      0.3882144321392287,
      0.3882144321392291,
      0.3882144321392291,
      0.06129928792773165,
      0.00006372379056029831,
      0.00005867294739961546,
      2.58814915100263e-7,
      0.01928718985619961,
      0.00250431739046121,
      0.00009632985300046744,
      0.5835065942277704,
      0.0316460307838676,
      0.9776818364107612,
      0.4440086355128906,
      0.9696386846388261,
      0.7940276423343162,
      0.948431037875415,
      0.9868829201926507,
      0.6619570009176534,
      0.6396701667393291,
      0.9488672839162194,
      0.006231777168604916,
      0.4929724169671718,
      0.8147158214245949,
      0.03297061865129845,
      0.06968372149513603,
      0.3882144321392289,
      0.03215817758216021,
      0.218556905397902,
      0.0188533503332367,
      0.03195886729292195,
      0.7479888434429769,
      0.08914821325101752,
      0.8252416443178494,
      0.21189845197459,
      0.05371586112326346,
      0.9563522627206928,
      0.9926369179126832,
      0.7639691374869273,
      0.01239292472129611,
      0.1806358125488038,
      0.117214076518031,
      0.006564518406036302,
      0.431264436750927,
      0.7760269787037687,
      0.7419296026515614,
      0.934003178084779,
      0.9102671057105793,
      0.007923743646508104,
      0.2106794661068946,
      0.01131877700429981,
      0.9028941014142291,
      0.8891694432980698,
      0.9900468606984271,
      0.6387652353125862,
      0.04291199455178632,
      0.3882144321392288,
      0.2194313693076597,
      0.02309629416994705,
      0.0003569010432591593,
      0.05486078767998195,
      0.000002398931077210566,
      2.547321625468006e-7,
      0.02169023013658185,
      0.00001909651496317497,
      0.000001272162506282287,
      0.9881283225744557,
      0.004088940630903972,
      0.0004370731145700137,
      0.7668638433574918,
      0.957376044285739,
      0.9842113428657182,
      0.9119239196041194,
      0.02294820432574497,
      0.9214607256444666,
      0.01184334942373946,
      0.2056146647703125,
      0.911939947620883,
      0.07776119222399981,
      0.8008198262435551,
      0.02417487719482252,
      0.000003366416417562732,
      0.814566874391967,
      0.001660209952345309,
      0.000008844534875878811,
      0.05665051608546514,
      0.1020800588622896,
      4.489084548768261e-9,
      0.000003266434516421678,
      0.5339073868280094,
      0.09161844853157801,
      0.4563086497302728,
      0.0186902291099404,
      0.6049964764779155,
      0.948431037875415,
      0.5461368296145673,
      0.9391751095753461,
      0.7995631394338343,
      0.7617731447746295,
      0.000114746912507387,
      0.1943500584349186,
      0.0002562681953698862,
      0.2416340435964477,
      0.82230774301204,
      0.8135578354434944,
      0.2022423769407506,
      0.02890461157819882,
      0.5826273944463773,
      0.001612878487343929,
      0.9622075588303437,
      0.7378255068140415,
      0.9233463638941799,
      0.82821493845948,
      0.882136011017727,
      0.09461164139598228,
      0.8712785903766166,
      0.08169796943604794,
      0.7689835510382788,
      0.1323594720229027,
      0.1168345968253441,
      0.2076032699855661,
      0.07097505356571694,
      0.5742623496241033,
      0.5146190306333424,
      0.7664375382027997,
      0.4492485070996077,
      0.4672818020967697,
      0.4775354062118116,
      0.814153262534018,
      0.000005235710337238801,
      0.000003214318639963895,
      0.09593598231547663,
      0.9948402630117915,
      0.5751724951463155,
      5.20824335170001e-9,
      0.04160717216191941,
      0.002415712600728391,
      0.0003370449384738631,
      0.2774533738408178,
      0.000009445305392508506,
      0.006342783213231814,
      0.2053555224326565,
      0.3559703172396051,
      0.1743596059484178,
      0.3345995888329928,
      0.02079013051497948,
      0.0004388247354193868,
      0.0772972289275515,
      0.0987153147604469,
      0.00004491063754111874,
      0.8891694432980698,
      0.7926148080734609,
      0.05963628173873123,
      0.08714504258722311,
      0.993450561281487,
      0.03052091991130203,
      0.0000166445738994861,
      0.09851776023712636,
      0.5898812083024744,
      0.4644107363372077
    ]
  ],
  "analysis": {
    "authors": "Sergei L Kosakovsky Pond",
    "citation": "*Gene-wide identification of episodic selection*, Mol Biol Evol. 32(5):1365-71",
    "contact": "spond@temple.edu",
    "info": "BUSTED (branch-site unrestricted statistical test of episodic diversification) uses a random effects branch-site model fitted \njointly to all or a subset of tree branches in order to test for alignment-wide evidence of episodic diversifying selection. \nAssuming there is evidence of positive selection (i.e. there is an omega > 1),  BUSTED will also perform a quick evidence-ratio \nstyle analysis to explore which individual sites may have been subject to selection. v2.0 adds support for synonymous rate variation, \nand relaxes the test statistic to 0.5 (chi^2_0 + chi^2_2). Version 2.1 adds a grid search for the initial starting point.\nVersion 2.2 changes the grid search to LHC, and adds an initial search phase to use adaptive Nedler-Mead. Version 3.0 implements the option\nfor branch-site variation in synonymous substitution rates. Version 3.1 adds HMM auto-correlation option for SRV, and binds SRV distributions for multiple branch sets\n",
    "requirements": "in-frame codon alignment and a phylogenetic tree (optionally annotated with {})",
    "version": "3.1"
  },
  "background": 1,
  "branch attributes": {
    "0": {
      "BLTXBLABR": {
        "MG94xREV with separate rates for branch sets": 0.2713557962339474,
        "Nucleotide GTR": 0.2605186300720645,
        "constrained": 0.4035582154036215,
        "original name": "BLTXBLABR",
        "unconstrained": 0.5526047140095642
      },
      "CALUKLK1B": {
        "MG94xREV with separate rates for branch sets": 0.09620531795855919,
        "Nucleotide GTR": 0.09481639860899553,
        "constrained": 0.1547165505447267,
        "original name": "CALUKLK1B",
        "unconstrained": 0.1605632069391937
      },
      "CALUKLK2": {
        "MG94xREV with separate rates for branch sets": 0.2192780681703935,
        "Nucleotide GTR": 0.2185915104182697,
        "constrained": 0.3804673198207725,
        "original name": "CALUKLK2",
        "unconstrained": 0.3919239185643097
      },
      "EREUK1A": {
        "MG94xREV with separate rates for branch sets": 0.2489348174207375,
        "Nucleotide GTR": 0.2275932672648502,
        "constrained": 0.4363431399840324,
        "original name": "EREUK1A",
        "unconstrained": 0.4502640764767122
      },
      "EREUK1B": {
        "MG94xREV with separate rates for branch sets": 0.1907919705561372,
        "Nucleotide GTR": 0.1753161713238943,
        "constrained": 0.3207123173784439,
        "original name": "EREUK1B",
        "unconstrained": 0.3288463781335648
      },
      "HOSAKLK1": {
        "MG94xREV with separate rates for branch sets": 0.1361455338956538,
        "Nucleotide GTR": 0.1271907159420856,
        "constrained": 0.1947849808024766,
        "original name": "HOSAKLK1",
        "unconstrained": 0.1999201733969082
      },
      "HOSAKLK2": {
        "MG94xREV with separate rates for branch sets": 0.05539070921444256,
        "Nucleotide GTR": 0.05693091948740823,
        "constrained": 0.06228681182511916,
        "original name": "HOSAKLK2",
        "unconstrained": 0.06416459664426943
      },
      "HOSAKLK3": {
        "MG94xREV with separate rates for branch sets": 0.102923794380975,
        "Nucleotide GTR": 0.09919428928776691,
        "constrained": 0.1292990124033202,
        "original name": "HOSAKLK3",
        "unconstrained": 0.1321803761916587
      },
      "Node10": {
        "MG94xREV with separate rates for branch sets": 0.04570075008538582,
        "Nucleotide GTR": 0.04651424848415949,
        "constrained": 0.05993907172726509,
        "unconstrained": 0.07894025376182404
      },
      "Node12": {
        "MG94xREV with separate rates for branch sets": 0.0551596351111549,
        "Nucleotide GTR": 0.05222724832977575,
        "constrained": 0.07264129466950014,
        "unconstrained": 0.06940763424905697
      },
      "Node13": {
        "MG94xREV with separate rates for branch sets": 0.01722571639568416,
        "Nucleotide GTR": 0.01601992976692079,
        "constrained": 0.006558901868892978,
        "unconstrained": 0.008360578264652339
      },
      "Node15": {
        "MG94xREV with separate rates for branch sets": 0.0237976376017624,
        "Nucleotide GTR": 0.02388063171194447,
        "constrained": 0.02118171981363853,
        "unconstrained": 0.0208864239633759
      },
      "Node18": {
        "MG94xREV with separate rates for branch sets": 0.03845586805496944,
        "Nucleotide GTR": 0.03619247678248119,
        "constrained": 0.05745584248656149,
        "unconstrained": 0.05632128329852797
      },
      "Node20": {
        "MG94xREV with separate rates for branch sets": 0.02773939225402134,
        "Nucleotide GTR": 0.02097890300141165,
        "constrained": 0.02724339296405346,
        "unconstrained": 0.02643900690228761
      },
      "Node22": {
        "MG94xREV with separate rates for branch sets": 0.09740722564533455,
        "Nucleotide GTR": 0.09288220748481305,
        "constrained": 0.1324010882117632,
        "unconstrained": 0.136603881425909
      },
      "Node3": {
        "MG94xREV with separate rates for branch sets": 0.1365285208764433,
        "Nucleotide GTR": 0.1249005467507917,
        "constrained": 0.1964446355413735,
        "unconstrained": 0.2461449041939139
      },
      "Node5": {
        "MG94xREV with separate rates for branch sets": 0.02617801518587613,
        "Nucleotide GTR": 0.02565992430960325,
        "constrained": 0.02754672505461292,
        "unconstrained": 0.03113034502028918
      },
      "Node7": {
        "MG94xREV with separate rates for branch sets": 0.0341208823424354,
        "Nucleotide GTR": 0.03341116258581665,
        "constrained": 0.03482138226616466,
        "unconstrained": 0.03671602521301831
      },
      "ORANA14": {
        "MG94xREV with separate rates for branch sets": 0.5194508464701338,
        "Nucleotide GTR": 0.4475650286696786,
        "constrained": 1.295733550879112,
        "original name": "ORANA14",
        "unconstrained": 1.30785500920183
      },
      "SOPAB2": {
        "MG94xREV with separate rates for branch sets": 0.05214862284843286,
        "Nucleotide GTR": 0.05217210713234858,
        "constrained": 0.05464090426489966,
        "original name": "SOPAB2",
        "unconstrained": 0.06235525357861739
      },
      "SOPAB3": {
        "MG94xREV with separate rates for branch sets": 0.02997197274211106,
        "Nucleotide GTR": 0.02939078077942028,
        "constrained": 0.03210257285766559,
        "original name": "SOPAB3",
        "unconstrained": 0.03113060876763516
      },
      "SOPAB5": {
        "MG94xREV with separate rates for branch sets": 0.03949448443890635,
        "Nucleotide GTR": 0.03746701465910655,
        "constrained": 0.04197858850341771,
        "original name": "SOPAB5",
        "unconstrained": 0.05230625976370449
      },
      "SOPAB7": {
        "MG94xREV with separate rates for branch sets": 0.07042466987134839,
        "Nucleotide GTR": 0.07024162527393263,
        "constrained": 0.08116953546029405,
        "original name": "SOPAB7",
        "unconstrained": 0.1014156268678664
      }
    },
    "attributes": {
      "MG94xREV with separate rates for branch sets": {
        "attribute type": "branch length",
        "display order": 1
      },
      "Nucleotide GTR": {
        "attribute type": "branch length",
        "display order": 0
      },
      "constrained": {
        "attribute type": "branch length",
        "display order": 1
      },
      "original name": {
        "attribute type": "node label",
        "display order": 0
      },
      "unconstrained": {
        "attribute type": "branch length",
        "display order": 0
      }
    }
  },
  "data partitions": {
    "0": {
      "coverage": [
        [
          0,
          1,
          2,
          3,
          4,
          5,
          6,
          7,
          8,
          9,
          10,
          11,
          12,
          13,
          14,
          15,
          16,
          17,
          18,
          19,
          20,
          21,
          22,
          23,
          24,
          25,
          26,
          27,
          28,
          29,
          30,
          31,
          32,
          33,
          34,
          35,
          36,
          37,
          38,
          39,
          40,
          41,
          42,
          43,
          44,
          45,
          46,
          47,
          48,
          49,
          50,
          51,
          52,
          53,
          54,
          55,
          56,
          57,
          58,
          59,
          60,
          61,
          62,
          63,
          64,
          65,
          66,
          67,
          68,
          69,
          70,
          71,
          72,
          73,
          74,
          75,
          76,
          77,
          78,
          79,
          80,
          81,
          82,
          83,
          84,
          85,
          86,
          87,
          88,
          89,
          90,
          91,
          92,
          93,
          94,
          95,
          96,
          97,
          98,
          99,
          100,
          101,
          102,
          103,
          104,
          105,
          106,
          107,
          108,
          109,
          110,
          111,
          112,
          113,
          114,
          115,
          116,
          117,
          118,
          119,
          120,
          121,
          122,
          123,
          124,
          125,
          126,
          127,
          128,
          129,
          130,
          131,
          132,
          133,
          134,
          135,
          136,
          137,
          138,
          139,
          140,
          141,
          142,
          143,
          144,
          145,
          146,
          147,
          148,
          149,
          150,
          151,
          152,
          153,
          154,
          155,
          156,
          157,
          158,
          159,
          160,
          161,
          162,
          163,
          164,
          165,
          166,
          167,
          168,
          169,
          170,
          171,
          172,
          173,
          174,
          175,
          176,
          177,
          178,
          179,
          180,
          181,
          182,
          183,
          184,
          185,
          186,
          187,
          188,
          189,
          190,
          191,
          192,
          193,
          194,
          195,
          196,
          197,
          198,
          199,
          200,
          201,
          202,
          203,
          204,
          205,
          206,
          207,
          208,
          209,
          210,
          211,
          212,
          213,
          214,
          215,
          216,
          217,
          218,
          219,
          220,
          221,
          222,
          223,
          224,
          225,
          226,
          227,
          228,
          229,
          230,
          231,
          232,
          233,
          234,
          235,
          236,
          237,
          238,
          239,
          240,
          241,
          242,
          243,
          244,
          245,
          246,
          247,
          248,
          249,
          250,
          251,
          252,
          253,
          254,
          255,
          256,
          257,
          258,
          259,
          260,
          261,
          262,
          263,
          264,
          265,
          266,
          267,
          268,
          269
        ]
      ],
      "name": "busted.filter.default"
    }
  },
  "fits": {
    "Constrained model": {
      "AIC-c": 13199.92218646933,
      "Log Likelihood": -6548.194175941433,
      "Rate Distributions": {
        "Background": {
          "0": {
            "omega": 0,
            "proportion": 0.2659566142915613
          },
          "1": {
            "omega": 0.31701006607072,
            "proportion": 0.6710088355197511
          },
          "2": {
            "omega": 3.914011266332583,
            "proportion": 0.06303455018868762
          }
        },
        "Synonymous site-to-site rates": {
          "0": {
            "proportion": 0.3521177569014975,
            "rate": 0.2601866710782788
          },
          "1": {
            "proportion": 0.4718034567139006,
            "rate": 0.8460448711483073
          },
          "2": {
            "proportion": 0.1760787863846019,
            "rate": 2.891982439889998
          }
        },
        "Test": {
          "0": {
            "omega": 0.1793973200393776,
            "proportion": 0.5486946147503288
          },
          "1": {
            "omega": 0.4079527314753648,
            "proportion": 0
          },
          "2": {
            "omega": 1,
            "proportion": 0.4513053852496712
          }
        }
      },
      "display order": 3,
      "estimated parameters": 51,
      "log-likelihood": -6548.194175941433,
      "parameters": 51,
      "display-order": 3,
      "branch-annotations": [
        {
          "BLTXBLABR": {
            "is_foreground": true
          },
          "CALUKLK1B": {
            "is_foreground": false
          },
          "CALUKLK2": {
            "is_foreground": false
          },
          "EREUK1A": {
            "is_foreground": false
          },
          "EREUK1B": {
            "is_foreground": false
          },
          "HOSAKLK1": {
            "is_foreground": false
          },
          "HOSAKLK2": {
            "is_foreground": false
          },
          "HOSAKLK3": {
            "is_foreground": false
          },
          "Node10": {
            "is_foreground": true
          },
          "Node12": {
            "is_foreground": false
          },
          "Node13": {
            "is_foreground": false
          },
          "Node15": {
            "is_foreground": false
          },
          "Node18": {
            "is_foreground": false
          },
          "Node20": {
            "is_foreground": false
          },
          "Node22": {
            "is_foreground": false
          },
          "Node3": {
            "is_foreground": true
          },
          "Node5": {
            "is_foreground": true
          },
          "Node7": {
            "is_foreground": true
          },
          "ORANA14": {
            "is_foreground": false
          },
          "SOPAB2": {
            "is_foreground": true
          },
          "SOPAB3": {
            "is_foreground": true
          },
          "SOPAB5": {
            "is_foreground": true
          },
          "SOPAB7": {
            "is_foreground": true
          }
        }
      ]
    },
    "MG94xREV with separate rates for branch sets": {
      "AIC-c": 13199.92218646933,
      "Equilibrium frequencies": [
        [
          0.00983779315685237
        ],
        [
          0.02887163305452133
        ],
        [
          0.024358456885313
        ],
        [
          0.01245080300903158
        ],
        [
          0.007218501851835066
        ],
        [
          0.02118462274482766
        ],
        [
          0.01787307004030712
        ],
        [
          0.00913580344133645
        ],
        [
          0.007229986816642212
        ],
        [
          0.02121832844327743
        ],
        [
          0.01790150690776549
        ],
        [
          0.009150338920188211
        ],
        [
          0.008223532374136169
        ],
        [
          0.02413415339523172
        ],
        [
          0.02036153389145479
        ],
        [
          0.01040777946804515
        ],
        [
          0.01019805103655125
        ],
        [
          0.02992890607722369
        ],
        [
          0.02525045836271011
        ],
        [
          0.01290674875022231
        ],
        [
          0.007482841844583661
        ],
        [
          0.02196039909533534
        ],
        [
          0.01852757803958801
        ],
        [
          0.009470354607908715
        ],
        [
          0.007494747386343775
        ],
        [
          0.02199533908924788
        ],
        [
          0.018557056259046
        ],
        [
          0.009485422372884819
        ],
        [
          0.008524676369492267
        ],
        [
          0.02501794092683252
        ],
        [
          0.02110716890432788
        ],
        [
          0.01078891012445867
        ],
        [
          0.01260397826619493
        ],
        [
          0.03698974248866722
        ],
        [
          0.03120755399971847
        ],
        [
          0.01595171274903268
        ],
        [
          0.009248196115166838
        ],
        [
          0.02714130297274692
        ],
        [
          0.0228986097538858
        ],
        [
          0.01170460347996127
        ],
        [
          0.009262910415875271
        ],
        [
          0.02718448602040145
        ],
        [
          0.02293504248363416
        ],
        [
          0.01172322603652608
        ],
        [
          0.01053582055064527
        ],
        [
          0.0309201809813046
        ],
        [
          0.02608677846164425
        ],
        [
          0.01333423300562279
        ],
        [
          0.02386190601918906
        ],
        [
          0.01029037362396173
        ],
        [
          0.005965967095195416
        ],
        [
          0.01750872477613074
        ],
        [
          0.01477178366636951
        ],
        [
          0.007550583741324454
        ],
        [
          0.01753658195370017
        ],
        [
          0.01479528624613319
        ],
        [
          0.007562597063523778
        ],
        [
          0.006796607461962263
        ],
        [
          0.01994646091137985
        ],
        [
          0.0168284560560505
        ],
        [
          0.008601849956528428
        ]
      ],
      "Log Likelihood": -6754.509811289453,
      "Rate Distributions": {
        "non-synonymous/synonymous rate ratio for *background*": [
          [
            0.3852784176208565,
            1
          ]
        ],
        "non-synonymous/synonymous rate ratio for *test*": [
          [
            0.5830574145997461,
            1
          ]
        ]
      },
      "display order": 1,
      "estimated parameters": 39,
      "log-likelihood": -6754.509811289453,
      "parameters": 39,
      "display-order": 1
    },
    "Nucleotide GTR": {
      "AIC-c": 13199.92218646933,
      "Equilibrium frequencies": [
        [
          0.2182625761801467
        ],
        [
          0.2945976655304204
        ],
        [
          0.2858175808284268
        ],
        [
          0.2013221774610061
        ]
      ],
      "Log Likelihood": -6918.575782024222,
      "Rate Distributions": {
        "Substitution rate from nucleotide A to nucleotide C": 0.6931997457581949,
        "Substitution rate from nucleotide A to nucleotide G": 1,
        "Substitution rate from nucleotide A to nucleotide T": 0.596350776621348,
        "Substitution rate from nucleotide C to nucleotide G": 0.4798434707181675,
        "Substitution rate from nucleotide C to nucleotide T": 1.051682161790682,
        "Substitution rate from nucleotide G to nucleotide T": 0.3818290023503753
      },
      "display order": 0,
      "estimated parameters": 31,
      "log-likelihood": -6918.575782024222,
      "parameters": 31,
      "display-order": 0
    },
    "Unconstrained model": {
      "AIC-c": 13199.92218646933,
      "Log Likelihood": -6542.348451569841,
      "Rate Distributions": {
        "Background": {
          "0": {
            "omega": 0,
            "proportion": 0.2451028084419055
          },
          "1": {
            "omega": 0.3028297229030668,
            "proportion": 0.6931924894412356
          },
          "2": {
            "omega": 4.242972146953769,
            "proportion": 0.06170470211685887
          }
        },
        "Synonymous site-to-site rates": {
          "0": {
            "proportion": 0.3882144321392289,
            "rate": 0.2736504695190251
          },
          "1": {
            "proportion": 0.454999266203109,
            "rate": 0.8983826199544891
          },
          "2": {
            "proportion": 0.1567863016576621,
            "rate": 3.093392090981931
          }
        },
        "Test": {
          "0": {
            "omega": 0.3946330071475365,
            "proportion": 0.4672548527872407,
            "prop": 0.4672548527872407
          },
          "1": {
            "omega": 0.4135706323304441,
            "proportion": 0.4993756844596048,
            "prop": 0.4993756844596048
          },
          "2": {
            "omega": 12.4149550735544,
            "proportion": 0.03336946275315443,
            "prop": 0.03336946275315443
          }
        }
      },
      "display order": 2,
      "estimated parameters": 52,
      "log-likelihood": -6542.348451569841,
      "parameters": 52,
      "display-order": 2,
      "branch-annotations": [
        {
          "BLTXBLABR": {
            "is_foreground": true
          },
          "CALUKLK1B": {
            "is_foreground": false
          },
          "CALUKLK2": {
            "is_foreground": false
          },
          "EREUK1A": {
            "is_foreground": false
          },
          "EREUK1B": {
            "is_foreground": false
          },
          "HOSAKLK1": {
            "is_foreground": false
          },
          "HOSAKLK2": {
            "is_foreground": false
          },
          "HOSAKLK3": {
            "is_foreground": false
          },
          "Node10": {
            "is_foreground": true
          },
          "Node12": {
            "is_foreground": false
          },
          "Node13": {
            "is_foreground": false
          },
          "Node15": {
            "is_foreground": false
          },
          "Node18": {
            "is_foreground": false
          },
          "Node20": {
            "is_foreground": false
          },
          "Node22": {
            "is_foreground": false
          },
          "Node3": {
            "is_foreground": true
          },
          "Node5": {
            "is_foreground": true
          },
          "Node7": {
            "is_foreground": true
          },
          "ORANA14": {
            "is_foreground": false
          },
          "SOPAB2": {
            "is_foreground": true
          },
          "SOPAB3": {
            "is_foreground": true
          },
          "SOPAB5": {
            "is_foreground": true
          },
          "SOPAB7": {
            "is_foreground": true
          }
        }
      ]
    }
  },
  "input": {
    "file name": "/home/datamonkey/datamonkey-js-server/production/app/busted/output/5ff57119df8ae61222219178",
    "number of sequences": 13,
    "number of sites": 270,
    "partition count": 1,
    "trees": {
      "0": "((SOPAB7:0.0827561900145955,(SOPAB5:0.05037261895600794,(SOPAB2:0.04568405144732782,SOPAB3:0.03551713848053199)Node7:0.01554095470959638)Node5:0.004603485675018344)Node3:0.1336958814817678,(BLTXBLABR:0.2359278658277936,((EREUK1B:0.1527635743228616,(CALUKLK1B:0.09867767106092942,HOSAKLK1:0.1224715348673463)Node15:0.01956539114448527)Node13:0.01078209228478759,(EREUK1A:0.2014129280260493,(CALUKLK2:0.2051444986973396,(HOSAKLK2:0.0666197573578389,HOSAKLK3:0.08873107157661153)Node22:0.07849227005798634)Node20:0.02270753503945207)Node18:0.01535169095177221)Node12:0.0172454242674482)Node10:0.01896231157195738,ORANA14:0.197806456257949)"
    }
  },
  "test results": {
    "LRT": 11.69144874318408,
    "p-value": 0.001446119449081851
  },
  "tested": {
    "0": {
      "BLTXBLABR": "test",
      "CALUKLK1B": "background",
      "CALUKLK2": "background",
      "EREUK1A": "background",
      "EREUK1B": "background",
      "HOSAKLK1": "background",
      "HOSAKLK2": "background",
      "HOSAKLK3": "background",
      "Node10": "test",
      "Node12": "background",
      "Node13": "background",
      "Node15": "background",
      "Node18": "background",
      "Node20": "background",
      "Node22": "background",
      "Node3": "test",
      "Node5": "test",
      "Node7": "test",
      "ORANA14": "background",
      "SOPAB2": "test",
      "SOPAB3": "test",
      "SOPAB5": "test",
      "SOPAB7": "test"
    }
  },
  "timers": {
    "Constrained BUSTED model fitting": {
      "order": 3,
      "timer": 118
    },
    "Overall": {
      "order": 0,
      "timer": 585
    },
    "Preliminary model fitting": {
      "order": 1,
      "timer": 11
    },
    "Unconstrained BUSTED model fitting": {
      "order": 2,
      "timer": 454
    }
  },
  "trees": [
    {
      "newickString": "((SOPAB7:0.0827561900145955,(SOPAB5:0.05037261895600794,(SOPAB2:0.04568405144732782,SOPAB3:0.03551713848053199)Node7:0.01554095470959638)Node5:0.004603485675018344)Node3:0.1336958814817678,(BLTXBLABR:0.2359278658277936,((EREUK1B:0.1527635743228616,(CALUKLK1B:0.09867767106092942,HOSAKLK1:0.1224715348673463)Node15:0.01956539114448527)Node13:0.01078209228478759,(EREUK1A:0.2014129280260493,(CALUKLK2:0.2051444986973396,(HOSAKLK2:0.0666197573578389,HOSAKLK3:0.08873107157661153)Node22:0.07849227005798634)Node20:0.02270753503945207)Node18:0.01535169095177221)Node12:0.0172454242674482)Node10:0.01896231157195738,ORANA14:0.197806456257949)",
      "branchLengths": {
        "Unconstrained model": {
          "BLTXBLABR": 0.5526047140095642,
          "CALUKLK1B": 0.1605632069391937,
          "CALUKLK2": 0.3919239185643097,
          "EREUK1A": 0.4502640764767122,
          "EREUK1B": 0.3288463781335648,
          "HOSAKLK1": 0.1999201733969082,
          "HOSAKLK2": 0.06416459664426943,
          "HOSAKLK3": 0.1321803761916587,
          "Node10": 0.07894025376182404,
          "Node12": 0.06940763424905697,
          "Node13": 0.008360578264652339,
          "Node15": 0.0208864239633759,
          "Node18": 0.05632128329852797,
          "Node20": 0.02643900690228761,
          "Node22": 0.136603881425909,
          "Node3": 0.2461449041939139,
          "Node5": 0.03113034502028918,
          "Node7": 0.03671602521301831,
          "ORANA14": 1.30785500920183,
          "SOPAB2": 0.06235525357861739,
          "SOPAB3": 0.03113060876763516,
          "SOPAB5": 0.05230625976370449,
          "SOPAB7": 0.1014156268678664
        },
        "Constrained model": {
          "BLTXBLABR": 0.4035582154036215,
          "CALUKLK1B": 0.1547165505447267,
          "CALUKLK2": 0.3804673198207725,
          "EREUK1A": 0.4363431399840324,
          "EREUK1B": 0.3207123173784439,
          "HOSAKLK1": 0.1947849808024766,
          "HOSAKLK2": 0.06228681182511916,
          "HOSAKLK3": 0.1292990124033202,
          "Node10": 0.05993907172726509,
          "Node12": 0.07264129466950014,
          "Node13": 0.006558901868892978,
          "Node15": 0.02118171981363853,
          "Node18": 0.05745584248656149,
          "Node20": 0.02724339296405346,
          "Node22": 0.1324010882117632,
          "Node3": 0.1964446355413735,
          "Node5": 0.02754672505461292,
          "Node7": 0.03482138226616466,
          "ORANA14": 1.295733550879112,
          "SOPAB2": 0.05464090426489966,
          "SOPAB3": 0.03210257285766559,
          "SOPAB5": 0.04197858850341771,
          "SOPAB7": 0.08116953546029405
        }
      }
    }
  ]
}
