# Supplementary material for: Co-option of the same ancestral gene family gave rise to mammalian and reptilian toxins
Source: BMC Biol. 2021 Dec 23;19:268. doi: 10.1186/s12915-021-01191-1 (PMC8705180; doi:10.1186/s12915-021-01191-1)
Supplement: Supplementary file 18 — Additional file 18. – aBSREL results reptiles. [file 12915_2021_1191_MOESM18_ESM.txt]

{
  "analysis": {
    "authors": "Sergei L Kosakovsky Pond, Ben Murrell, Steven Weaver and Temple iGEM / UCSD viral evolution group",
    "citation": "Less Is More: An Adaptive Branch-Site Random Effects Model for Efficient Detection of Episodic Diversifying Selection (2015). Mol Biol Evol 32 (5): 1342-1353. v2.2 adds support for multiple-hit models",
    "contact": "spond@temple.edu",
    "info": "aBSREL (Adaptive branch-site random effects likelihood)\n                            uses an adaptive random effects branch-site model framework\n                            to test whether each branch has evolved under positive selection,\n                            using a procedure which infers an optimal number of rate categories per branch.",
    "requirements": "in-frame codon alignment and a phylogenetic tree",
    "version": "2.2"
  },
  "branch attributes": {
    "0": {
      "ALSI_A_04": {
        "Baseline MG94xREV": 0.3731165860983051,
        "Baseline MG94xREV omega ratio": 0.2372642391970734,
        "Corrected P-value": null,
        "Full adaptive model": 1.81637799346915,
        "Full adaptive model (non-synonymous subs/site)": 1.671840316332597,
        "Full adaptive model (synonymous subs/site)": 0.1445376771365531,
        "LRT": null,
        "Nucleotide GTR": 0.2830672125896863,
        "Rate Distributions": [
          [
            0.1585102419342435,
            0.8306584481603679
          ],
          [
            23.65855791921325,
            0.1693415518396321
          ]
        ],
        "Rate classes": 2,
        "Uncorrected P-value": null,
        "original name": "ALSI_A_04"
      },
      "C_WAR02_1": {
        "Baseline MG94xREV": 0.164417309144962,
        "Baseline MG94xREV omega ratio": 0.635019616647895,
        "Corrected P-value": 1,
        "Full adaptive model": 0.2162478963858006,
        "Full adaptive model (non-synonymous subs/site)": 0.1594212277644012,
        "Full adaptive model (synonymous subs/site)": 0.05682666862139938,
        "LRT": 5.10504637257327,
        "Nucleotide GTR": 0.1575357039736413,
        "Rate Distributions": [
          [
            0.355296249480644,
            0.9096270365497967
          ],
          [
            7.529320896555519,
            0.09037296345020329
          ]
        ],
        "Rate classes": 2,
        "Uncorrected P-value": 0.02813673819407492,
        "original name": "C_WAR02_1"
      },
      "C_WAR97_1": {
        "Baseline MG94xREV": 0.03303429220544723,
        "Baseline MG94xREV omega ratio": 0.8768433044384493,
        "Corrected P-value": 1,
        "Full adaptive model": 0.03326452123225835,
        "Full adaptive model (non-synonymous subs/site)": 0.02372637053712678,
        "Full adaptive model (synonymous subs/site)": 0.009538150695131586,
        "LRT": 0,
        "Nucleotide GTR": 0.03289949824397569,
        "Rate Distributions": [
          [
            0.889915133538315,
            1
          ]
        ],
        "Rate classes": 1,
        "Uncorrected P-value": 1,
        "original name": "C_WAR97_1"
      },
      "C_WAR98_1": {
        "Baseline MG94xREV": 0.04054144366376933,
        "Baseline MG94xREV omega ratio": 1.586233795467436,
        "Corrected P-value": 0.005227441193527582,
        "Full adaptive model": 3.538402926897599,
        "Full adaptive model (non-synonymous subs/site)": 3.531926274630147,
        "Full adaptive model (synonymous subs/site)": 0.006476652267451087,
        "LRT": 16.31287265265564,
        "Nucleotide GTR": 0.04062838996109001,
        "Rate Distributions": [
          [
            1,
            0.9786452447077162
          ],
          [
            9090.000000003736,
            0.02135475529228381
          ]
        ],
        "Rate classes": 2,
        "Uncorrected P-value": 0.00009680446654680708,
        "original name": "C_WAR98_1"
      },
      "EUMA1": {
        "Baseline MG94xREV": 0.3082971452895568,
        "Baseline MG94xREV omega ratio": 0.318604018667409,
        "Corrected P-value": null,
        "Full adaptive model": 0.3820831066122957,
        "Full adaptive model (non-synonymous subs/site)": 0.2423562895421658,
        "Full adaptive model (synonymous subs/site)": 0.1397268170701298,
        "LRT": null,
        "Nucleotide GTR": 0.2420775138327635,
        "Rate Distributions": [
          [
            0.005581090585387352,
            0.6645532720926077
          ],
          [
            1.838775919842906,
            0.3354467279073923
          ]
        ],
        "Rate classes": 2,
        "Uncorrected P-value": null,
        "original name": "EUMA1"
      },
      "G_IND96_1": {
        "Baseline MG94xREV": 0.07123543742114125,
        "Baseline MG94xREV omega ratio": 0.71134555111418,
        "Corrected P-value": 1,
        "Full adaptive model": 0.07654592880863224,
        "Full adaptive model (non-synonymous subs/site)": 0.05025315743704833,
        "Full adaptive model (synonymous subs/site)": 0.02629277137158397,
        "LRT": 0,
        "Nucleotide GTR": 0.0730714525251287,
        "Rate Distributions": [
          [
            0.6837674963780844,
            1
          ]
        ],
        "Rate classes": 1,
        "Uncorrected P-value": 1,
        "original name": "G_IND96_1"
      },
      "G_INF95_1": {
        "Baseline MG94xREV": 0.1229008257866399,
        "Baseline MG94xREV omega ratio": 1.237340473705651,
        "Corrected P-value": 1,
        "Full adaptive model": 0.1288701548195338,
        "Full adaptive model (non-synonymous subs/site)": 0.100657076578409,
        "Full adaptive model (synonymous subs/site)": 0.0282130782411249,
        "LRT": 0.5305178115668241,
        "Nucleotide GTR": 0.120549842500497,
        "Rate Distributions": [
          [
            1.276366223681001,
            1
          ]
        ],
        "Rate classes": 1,
        "Uncorrected P-value": 0.3233800509136793,
        "original name": "G_INF95_1"
      },
      "H_SUSP": {
        "Baseline MG94xREV": 0.1798893308234553,
        "Baseline MG94xREV omega ratio": 0.7842675322045708,
        "Corrected P-value": 0.007857017209614181,
        "Full adaptive model": 0.28032125562942,
        "Full adaptive model (non-synonymous subs/site)": 0.2296447008995239,
        "Full adaptive model (synonymous subs/site)": 0.05067655472989614,
        "LRT": 15.42806345319696,
        "Nucleotide GTR": 0.1772814204494056,
        "Rate Distributions": [
          [
            0.2544393906677142,
            0.8432273572877932
          ],
          [
            8.972408238175738,
            0.1567726427122068
          ]
        ],
        "Rate classes": 2,
        "Uncorrected P-value": 0.0001510964848002727,
        "original name": "H_SUSP"
      },
      "LAAG_SVL1": {
        "Baseline MG94xREV": 0.2064703294343063,
        "Baseline MG94xREV omega ratio": 0.4214896604029837,
        "Corrected P-value": null,
        "Full adaptive model": 1770.123126703695,
        "Full adaptive model (non-synonymous subs/site)": 1770.055555187265,
        "Full adaptive model (synonymous subs/site)": 0.06757151642965914,
        "LRT": null,
        "Nucleotide GTR": 0.1833432398994,
        "Rate Distributions": [
          [
            0.2922654887389447,
            0.9062886012770452
          ],
          [
            100000,
            0.09371139872295475
          ]
        ],
        "Rate classes": 2,
        "Uncorrected P-value": null,
        "original name": "LAAG_SVL1"
      },
      "Node11": {
        "Baseline MG94xREV": 0.0686609919457243,
        "Baseline MG94xREV omega ratio": 1.433316453303955,
        "Corrected P-value": 0.3281001038837777,
        "Full adaptive model": 0.1107687836813167,
        "Full adaptive model (non-synonymous subs/site)": 0.0975245475855477,
        "Full adaptive model (synonymous subs/site)": 0.01324423609576895,
        "LRT": 7.752547177526139,
        "Nucleotide GTR": 0.06988713614240866,
        "Rate Distributions": [
          [
            0.6060375673511995,
            0.9166321798539013
          ],
          [
            24.93535569392455,
            0.08336782014609867
          ]
        ],
        "Rate classes": 2,
        "Uncorrected P-value": 0.007291113419639506
      },
      "Node13": {
        "Baseline MG94xREV": 0.132163948573795,
        "Baseline MG94xREV omega ratio": 0.5762874312997115,
        "Corrected P-value": 0.4066662153471432,
        "Full adaptive model": 0.1680177199139938,
        "Full adaptive model (non-synonymous subs/site)": 0.1184866964444498,
        "Full adaptive model (synonymous subs/site)": 0.04953102346954408,
        "LRT": 7.194440743838641,
        "Nucleotide GTR": 0.1293950621630716,
        "Rate Distributions": [
          [
            0,
            0.756431669710707
          ],
          [
            3.513604975446242,
            0.243568330289293
          ]
        ],
        "Rate classes": 2,
        "Uncorrected P-value": 0.009682528936836743
      },
      "Node16": {
        "Baseline MG94xREV": 0.02872154876792951,
        "Baseline MG94xREV omega ratio": 0.2720115552713098,
        "Corrected P-value": 1,
        "Full adaptive model": 0.02153003450106367,
        "Full adaptive model (non-synonymous subs/site)": 0.006665305378736989,
        "Full adaptive model (synonymous subs/site)": 0.01486472912232666,
        "LRT": 0,
        "Nucleotide GTR": 0.02936961065563523,
        "Rate Distributions": [
          [
            0.1604148301444026,
            1
          ]
        ],
        "Rate classes": 1,
        "Uncorrected P-value": 1
      },
      "Node17": {
        "Baseline MG94xREV": 0.1107086319689192,
        "Baseline MG94xREV omega ratio": 1.039188379762214,
        "Corrected P-value": 0.005519094985965589,
        "Full adaptive model": 0.1734460939506442,
        "Full adaptive model (non-synonymous subs/site)": 0.1484554074771778,
        "Full adaptive model (synonymous subs/site)": 0.02499068647346636,
        "LRT": 16.1678014762474,
        "Nucleotide GTR": 0.1073799304659458,
        "Rate Distributions": [
          [
            0.2127326687447143,
            0.8149673439998648
          ],
          [
            10.54855600039417,
            0.1850326560001352
          ]
        ],
        "Rate classes": 2,
        "Uncorrected P-value": 0.0001041338676597281
      },
      "Node20": {
        "Baseline MG94xREV": 0.07196063198229515,
        "Baseline MG94xREV omega ratio": 0.4788917764369308,
        "Corrected P-value": 0.5309563773546633,
        "Full adaptive model": 0.5783186843878549,
        "Full adaptive model (non-synonymous subs/site)": 0.5534919823340891,
        "Full adaptive model (synonymous subs/site)": 0.02482670205376582,
        "LRT": 6.574799068486755,
        "Nucleotide GTR": 0.06742992380073505,
        "Rate Distributions": [
          [
            0.3606634243896543,
            0.9507991930509346
          ],
          [
            155.1371407405964,
            0.04920080694906537
          ]
        ],
        "Rate classes": 2,
        "Uncorrected P-value": 0.01327390943386658
      },
      "Node22": {
        "Baseline MG94xREV": 0.1205299813771294,
        "Baseline MG94xREV omega ratio": 0.8226957190812978,
        "Corrected P-value": 0.2208123945288654,
        "Full adaptive model": 0.2030589649638742,
        "Full adaptive model (non-synonymous subs/site)": 0.1697285196574332,
        "Full adaptive model (synonymous subs/site)": 0.03333044530644096,
        "LRT": 8.6187032218877,
        "Nucleotide GTR": 0.1126247087445508,
        "Rate Distributions": [
          [
            0.3837393088942149,
            0.9119232382740386
          ],
          [
            16.71083261048228,
            0.08807676172596135
          ]
        ],
        "Rate classes": 2,
        "Uncorrected P-value": 0.004698136053805646
      },
      "Node23": {
        "Baseline MG94xREV": 0.04438253495955915,
        "Baseline MG94xREV omega ratio": 0.5242161100393895,
        "Corrected P-value": 1,
        "Full adaptive model": 0.04127605157870312,
        "Full adaptive model (non-synonymous subs/site)": 0.02455532437723523,
        "Full adaptive model (synonymous subs/site)": 0.01672072720146786,
        "LRT": 0,
        "Nucleotide GTR": 0.0416590392582151,
        "Rate Distributions": [
          [
            0.5253781144481173,
            1
          ]
        ],
        "Rate classes": 1,
        "Uncorrected P-value": 1
      },
      "Node25": {
        "Baseline MG94xREV": 0.05648795142958488,
        "Baseline MG94xREV omega ratio": 1.206613323191756,
        "Corrected P-value": 0.004512211321057447,
        "Full adaptive model": 0.1236267852143229,
        "Full adaptive model (non-synonymous subs/site)": 0.1117412996917674,
        "Full adaptive model (synonymous subs/site)": 0.01188548552255542,
        "LRT": 16.64184415786076,
        "Nucleotide GTR": 0.0547321226457172,
        "Rate Distributions": [
          [
            0.4144524633888425,
            0.933793208734863
          ],
          [
            44.95588733678885,
            0.06620679126513696
          ]
        ],
        "Rate classes": 2,
        "Uncorrected P-value": 0.00008204020583740812
      },
      "Node27": {
        "Baseline MG94xREV": 0.03480096320088115,
        "Baseline MG94xREV omega ratio": 1.19485859945001,
        "Corrected P-value": 1,
        "Full adaptive model": 0.04470833608922181,
        "Full adaptive model (non-synonymous subs/site)": 0.03570886294818097,
        "Full adaptive model (synonymous subs/site)": 0.00899947314104085,
        "LRT": 3.587740609287721,
        "Nucleotide GTR": 0.03584037557111566,
        "Rate Distributions": [
          [
            0.5331627206445845,
            0.9681954585367917
          ],
          [
            28.40193839314826,
            0.03180454146320832
          ]
        ],
        "Rate classes": 2,
        "Uncorrected P-value": 0.06153603570822108
      },
      "Node30": {
        "Baseline MG94xREV": 0.09765617421549372,
        "Baseline MG94xREV omega ratio": 1.895090415193024,
        "Corrected P-value": 0.002851417159683844,
        "Full adaptive model": 0.2003038761592006,
        "Full adaptive model (non-synonymous subs/site)": 0.1840703224436402,
        "Full adaptive model (synonymous subs/site)": 0.01623355371556029,
        "LRT": 17.59034899217295,
        "Nucleotide GTR": 0.09676206007350965,
        "Rate Distributions": [
          [
            0.9624821787617348,
            0.9027661393904481
          ],
          [
            32.78287106470637,
            0.09723386060955186
          ]
        ],
        "Rate classes": 2,
        "Uncorrected P-value": 0.00005091816356578294
      },
      "Node31": {
        "Baseline MG94xREV": 0.02356181510875337,
        "Baseline MG94xREV omega ratio": 0.3669515695668142,
        "Corrected P-value": 1,
        "Full adaptive model": 0.01825450436834557,
        "Full adaptive model (non-synonymous subs/site)": 0.008917037431810219,
        "Full adaptive model (synonymous subs/site)": 0.009337466936535367,
        "LRT": 0,
        "Nucleotide GTR": 0.02490618790754539,
        "Rate Distributions": [
          [
            0.3416433534492222,
            1
          ]
        ],
        "Rate classes": 1,
        "Uncorrected P-value": 1
      },
      "Node32": {
        "Baseline MG94xREV": 0.01382008414530529,
        "Baseline MG94xREV omega ratio": 3.220647125819823,
        "Corrected P-value": 1,
        "Full adaptive model": 0.02008274714394534,
        "Full adaptive model (non-synonymous subs/site)": 0.0186199912211452,
        "Full adaptive model (synonymous subs/site)": 0.001462755922800138,
        "LRT": 2.374551188931946,
        "Nucleotide GTR": 0.01331477403418907,
        "Rate Distributions": [
          [
            4.553958514744812,
            1
          ]
        ],
        "Rate classes": 1,
        "Uncorrected P-value": 0.1161807723467534
      },
      "Node33": {
        "Baseline MG94xREV": 0.0108589896848292,
        "Baseline MG94xREV omega ratio": 1.168828287883798,
        "Corrected P-value": 1,
        "Full adaptive model": 0.01100279699346555,
        "Full adaptive model (non-synonymous subs/site)": 0.008326445490073614,
        "Full adaptive model (synonymous subs/site)": 0.002676351503391931,
        "LRT": 0.006863190090371063,
        "Nucleotide GTR": 0.01098539049857786,
        "Rate Distributions": [
          [
            1.113007151747798,
            1
          ]
        ],
        "Rate classes": 1,
        "Uncorrected P-value": 0.4857673430545603
      },
      "Node36": {
        "Baseline MG94xREV": 0.002771862732164445,
        "Baseline MG94xREV omega ratio": 0.3523176332878817,
        "Corrected P-value": 1,
        "Full adaptive model": 0.002526302853130134,
        "Full adaptive model (non-synonymous subs/site)": 0.001145234119391889,
        "Full adaptive model (synonymous subs/site)": 0.001381068733738243,
        "LRT": 0,
        "Nucleotide GTR": 0.002678808966043814,
        "Rate Distributions": [
          [
            0.2966609945413135,
            1
          ]
        ],
        "Rate classes": 1,
        "Uncorrected P-value": 1
      },
      "Node39": {
        "Baseline MG94xREV": 0.02815985830700131,
        "Baseline MG94xREV omega ratio": 0.8112232665313062,
        "Corrected P-value": 1,
        "Full adaptive model": 0.02200971785164135,
        "Full adaptive model (non-synonymous subs/site)": 0.01321271984558269,
        "Full adaptive model (synonymous subs/site)": 0.008796998006058664,
        "LRT": 0,
        "Nucleotide GTR": 0.0256954884403728,
        "Rate Distributions": [
          [
            0.5373276589102841,
            1
          ]
        ],
        "Rate classes": 1,
        "Uncorrected P-value": 1
      },
      "Node4": {
        "Baseline MG94xREV": 0.3259413152197578,
        "Baseline MG94xREV omega ratio": 0.04863724640743197,
        "Corrected P-value": null,
        "Full adaptive model": 0.3145847445130561,
        "Full adaptive model (non-synonymous subs/site)": 0.0198083128597209,
        "Full adaptive model (synonymous subs/site)": 0.2947764316533356,
        "LRT": null,
        "Nucleotide GTR": 0.1319340858466049,
        "Rate Distributions": [
          [
            0.024040095738263,
            1
          ]
        ],
        "Rate classes": 1,
        "Uncorrected P-value": null
      },
      "Node41": {
        "Baseline MG94xREV": 0.009117964119097785,
        "Baseline MG94xREV omega ratio": 2.308751669591901,
        "Corrected P-value": 0.4751891260252835,
        "Full adaptive model": 0.01379976705579375,
        "Full adaptive model (non-synonymous subs/site)": 0.01248557095615909,
        "Full adaptive model (synonymous subs/site)": 0.001314196099634659,
        "LRT": 6.841105942974536,
        "Nucleotide GTR": 0.00904395555069715,
        "Rate Distributions": [
          [
            0.1899064474226567,
            0.976461577848998
          ],
          [
            136.5170364935155,
            0.02353842215100199
          ]
        ],
        "Rate classes": 2,
        "Uncorrected P-value": 0.0115899786835435
      },
      "Node43": {
        "Baseline MG94xREV": 0.02191891030673416,
        "Baseline MG94xREV omega ratio": 4.642988611156194,
        "Corrected P-value": 1,
        "Full adaptive model": 0.02230288135721588,
        "Full adaptive model (non-synonymous subs/site)": 0.02052701447143672,
        "Full adaptive model (synonymous subs/site)": 0.001775866885779139,
        "LRT": 1.661185023993312,
        "Nucleotide GTR": 0.02266187290948615,
        "Rate Distributions": [
          [
            4.135203081261516,
            1
          ]
        ],
        "Rate classes": 1,
        "Uncorrected P-value": 0.1702259795767004
      },
      "Node45": {
        "Baseline MG94xREV": 0.007532428030753165,
        "Baseline MG94xREV omega ratio": 1.498940016668953,
        "Corrected P-value": 1,
        "Full adaptive model": 0.007487359401584643,
        "Full adaptive model (non-synonymous subs/site)": 0.00601101035756622,
        "Full adaptive model (synonymous subs/site)": 0.001476349044018419,
        "LRT": 0.1086358553038735,
        "Nucleotide GTR": 0.007489165142434742,
        "Rate Distributions": [
          [
            1.456598614492432,
            1
          ]
        ],
        "Rate classes": 1,
        "Uncorrected P-value": 0.4324797962379486
      },
      "Node48": {
        "Baseline MG94xREV": 0.03024525844377869,
        "Baseline MG94xREV omega ratio": 0.7667183110564185,
        "Corrected P-value": 0.03802866504827018,
        "Full adaptive model": 45.81525689994984,
        "Full adaptive model (non-synonymous subs/site)": 45.80969785593815,
        "Full adaptive model (synonymous subs/site)": 0.005559044011696821,
        "LRT": 12.25965035281115,
        "Nucleotide GTR": 0.03000624510196,
        "Rate Distributions": [
          [
            0.5760115070125922,
            0.9705248233381981
          ],
          [
            100000,
            0.02947517666180188
          ]
        ],
        "Rate classes": 2,
        "Uncorrected P-value": 0.0007456600989856899
      },
      "Node50": {
        "Baseline MG94xREV": 0.02366385197856438,
        "Baseline MG94xREV omega ratio": 0.8433037406166525,
        "Corrected P-value": 1,
        "Full adaptive model": 0.02036462812260254,
        "Full adaptive model (non-synonymous subs/site)": 0.01374826237495406,
        "Full adaptive model (synonymous subs/site)": 0.006616365747648493,
        "LRT": 0,
        "Nucleotide GTR": 0.02345842268928182,
        "Rate Distributions": [
          [
            0.7433781134282647,
            1
          ]
        ],
        "Rate classes": 1,
        "Uncorrected P-value": 1
      },
      "Node51": {
        "Baseline MG94xREV": 0.01558198659377674,
        "Baseline MG94xREV omega ratio": 1.68859901157476,
        "Corrected P-value": 1,
        "Full adaptive model": 0.01621057316099804,
        "Full adaptive model (non-synonymous subs/site)": 0.01290747244973809,
        "Full adaptive model (synonymous subs/site)": 0.00330310071125995,
        "LRT": 0.1470591556717409,
        "Nucleotide GTR": 0.01508450954047815,
        "Rate Distributions": [
          [
            1.397979666364306,
            1
          ]
        ],
        "Rate classes": 1,
        "Uncorrected P-value": 0.4190049445985892
      },
      "Node53": {
        "Baseline MG94xREV": 0.02883909665786867,
        "Baseline MG94xREV omega ratio": 1.397210752321929,
        "Corrected P-value": 1,
        "Full adaptive model": 0.03016206632185604,
        "Full adaptive model (non-synonymous subs/site)": 0.02463701316601097,
        "Full adaptive model (synonymous subs/site)": 0.005525053155845106,
        "LRT": 0.543038859625085,
        "Nucleotide GTR": 0.02775361549951735,
        "Rate Distributions": [
          [
            1.595265813271487,
            1
          ]
        ],
        "Rate classes": 1,
        "Uncorrected P-value": 0.320901351263611
      },
      "Node55": {
        "Baseline MG94xREV": 0.009730031330983503,
        "Baseline MG94xREV omega ratio": 0.195410597317814,
        "Corrected P-value": 1,
        "Full adaptive model": 0.009714867340821637,
        "Full adaptive model (non-synonymous subs/site)": 0.003349915153586477,
        "Full adaptive model (synonymous subs/site)": 0.006364952187235165,
        "LRT": 0,
        "Nucleotide GTR": 0.01012083237525909,
        "Rate Distributions": [
          [
            0.1882869086623591,
            1
          ]
        ],
        "Rate classes": 1,
        "Uncorrected P-value": 1
      },
      "Node58": {
        "Baseline MG94xREV": 0.04817158848513124,
        "Baseline MG94xREV omega ratio": 1.479948104228716,
        "Corrected P-value": 0.1296829235432497,
        "Full adaptive model": 3.449308396286662,
        "Full adaptive model (non-synonymous subs/site)": 3.439826639455145,
        "Full adaptive model (synonymous subs/site)": 0.009481756831518223,
        "LRT": 9.711176256783801,
        "Nucleotide GTR": 0.04811269646430115,
        "Rate Distributions": [
          [
            1,
            0.9809886055437395
          ],
          [
            6775.169360375928,
            0.01901139445626054
          ]
        ],
        "Rate classes": 2,
        "Uncorrected P-value": 0.002701727573817703
      },
      "Node6": {
        "Baseline MG94xREV": 0.06246009583522719,
        "Baseline MG94xREV omega ratio": 2.880659027322906,
        "Corrected P-value": null,
        "Full adaptive model": 0.5916616282017584,
        "Full adaptive model (non-synonymous subs/site)": 0.5811663804964418,
        "Full adaptive model (synonymous subs/site)": 0.01049524770531658,
        "LRT": null,
        "Nucleotide GTR": 0.0924538706343722,
        "Rate Distributions": [
          [
            1,
            0.9574333084377179
          ],
          [
            442.8999280900319,
            0.0425666915622821
          ]
        ],
        "Rate classes": 2,
        "Uncorrected P-value": null
      },
      "Node60": {
        "Baseline MG94xREV": 0.01079253384595302,
        "Baseline MG94xREV omega ratio": 2.481019823992126,
        "Corrected P-value": 1,
        "Full adaptive model": 0.01110004849967677,
        "Full adaptive model (non-synonymous subs/site)": 0.00970648798775747,
        "Full adaptive model (synonymous subs/site)": 0.001393560511919305,
        "LRT": 0.7664056823232386,
        "Nucleotide GTR": 0.01042792293976195,
        "Rate Distributions": [
          [
            2.491826230577055,
            1
          ]
        ],
        "Rate classes": 1,
        "Uncorrected P-value": 0.2807686411132727
      },
      "Node62": {
        "Baseline MG94xREV": 0.00001776508568195204,
        "Baseline MG94xREV omega ratio": 10000000000,
        "Corrected P-value": 1,
        "Full adaptive model": 0,
        "Full adaptive model (non-synonymous subs/site)": 1e-10,
        "Full adaptive model (synonymous subs/site)": 1e-10,
        "LRT": 0,
        "Nucleotide GTR": 0.002846016431018472,
        "Rate Distributions": [
          [
            1,
            1
          ]
        ],
        "Rate classes": 1,
        "Uncorrected P-value": 1
      },
      "Node8": {
        "Baseline MG94xREV": 0.07229046968323649,
        "Baseline MG94xREV omega ratio": 0.6400705009751595,
        "Corrected P-value": null,
        "Full adaptive model": 0.09190868764760363,
        "Full adaptive model (non-synonymous subs/site)": 0.05828292537804811,
        "Full adaptive model (synonymous subs/site)": 0.0336257622695556,
        "LRT": null,
        "Nucleotide GTR": 0.07730583284049357,
        "Rate Distributions": [
          [
            0.6200842024667409,
            1
          ]
        ],
        "Rate classes": 1,
        "Uncorrected P-value": null
      },
      "Node9": {
        "Baseline MG94xREV": 0.04187802508729573,
        "Baseline MG94xREV omega ratio": 10000000000,
        "Corrected P-value": 1,
        "Full adaptive model": 0.03837764331168122,
        "Full adaptive model (non-synonymous subs/site)": 0.03837764331168122,
        "Full adaptive model (synonymous subs/site)": 1e-10,
        "LRT": 3.931384715029708,
        "Nucleotide GTR": 0.04101186134663908,
        "Rate Distributions": [
          [
            10000000000,
            1
          ]
        ],
        "Rate classes": 1,
        "Uncorrected P-value": 0.05149624574621009
      },
      "PESI_B_07": {
        "Baseline MG94xREV": 0.5322005684115846,
        "Baseline MG94xREV omega ratio": 0.3155102837752549,
        "Corrected P-value": null,
        "Full adaptive model": 2.448110282953032,
        "Full adaptive model (non-synonymous subs/site)": 2.349722924184098,
        "Full adaptive model (synonymous subs/site)": 0.09838735876893398,
        "LRT": null,
        "Nucleotide GTR": 0.3745760416178621,
        "Rate Distributions": [
          [
            0.3563128405211588,
            0.746676961917602
          ],
          [
            32.6772558015519,
            0.253323038082398
          ]
        ],
        "Rate classes": 2,
        "Uncorrected P-value": null,
        "original name": "PESI_B_07"
      },
      "VAKO_B_01": {
        "Baseline MG94xREV": 0.1361566730693262,
        "Baseline MG94xREV omega ratio": 0.6233179813546528,
        "Corrected P-value": 0.06618795205320938,
        "Full adaptive model": 0.2210281229780695,
        "Full adaptive model (non-synonymous subs/site)": 0.1767265886947158,
        "Full adaptive model (synonymous subs/site)": 0.04430153428335372,
        "LRT": 11.12250747175131,
        "Nucleotide GTR": 0.1354719859809841,
        "Rate Distributions": [
          [
            0.1524536073145285,
            0.8576512719137779
          ],
          [
            9.107081277228206,
            0.1423487280862221
          ]
        ],
        "Rate classes": 2,
        "Uncorrected P-value": 0.001323759041064188,
        "original name": "VAKO_B_01"
      },
      "V_ACA14_1": {
        "Baseline MG94xREV": 0.03480995664700375,
        "Baseline MG94xREV omega ratio": 0.988962653305305,
        "Corrected P-value": 1,
        "Full adaptive model": 0.03484984881250681,
        "Full adaptive model (non-synonymous subs/site)": 0.02571830626161978,
        "Full adaptive model (synonymous subs/site)": 0.009131542550887078,
        "LRT": -0.00560937479531276,
        "Nucleotide GTR": 0.0346114357111081,
        "Rate Distributions": [
          [
            1.007580328478397,
            1
          ]
        ],
        "Rate classes": 1,
        "Uncorrected P-value": 0.5,
        "original name": "V_ACA14_1"
      },
      "V_GIG94_1": {
        "Baseline MG94xREV": 0.03092746183526034,
        "Baseline MG94xREV omega ratio": 0.4642565312344442,
        "Corrected P-value": 1,
        "Full adaptive model": 2.138405136774233,
        "Full adaptive model (non-synonymous subs/site)": 2.127602886756931,
        "Full adaptive model (synonymous subs/site)": 0.0108022500173024,
        "LRT": 4.950397233034892,
        "Nucleotide GTR": 0.03054230015826737,
        "Rate Distributions": [
          [
            0.4287641207605479,
            0.9909899824847143
          ],
          [
            7773.299027164702,
            0.00901001751528574
          ]
        ],
        "Rate classes": 2,
        "Uncorrected P-value": 0.03046081760936803,
        "original name": "V_GIG94_1"
      },
      "V_GIL80_1": {
        "Baseline MG94xREV": 0.02280845815392145,
        "Baseline MG94xREV omega ratio": 0.7221430830986193,
        "Corrected P-value": 1,
        "Full adaptive model": 0.02224331711612451,
        "Full adaptive model (non-synonymous subs/site)": 0.01476482158355938,
        "Full adaptive model (synonymous subs/site)": 0.007478495532565137,
        "LRT": 0,
        "Nucleotide GTR": 0.02256247930611421,
        "Rate Distributions": [
          [
            0.7063101189229521,
            1
          ]
        ],
        "Rate classes": 1,
        "Uncorrected P-value": 1,
        "original name": "V_GIL80_1"
      },
      "V_GLA81_1": {
        "Baseline MG94xREV": 0.034542780235821,
        "Baseline MG94xREV omega ratio": 0.3072261468783749,
        "Corrected P-value": 1,
        "Full adaptive model": 0.03516292278694969,
        "Full adaptive model (non-synonymous subs/site)": 0.01620420420996902,
        "Full adaptive model (synonymous subs/site)": 0.01895871857698064,
        "LRT": 0,
        "Nucleotide GTR": 0.03413779967326391,
        "Rate Distributions": [
          [
            0.305773744102252,
            1
          ]
        ],
        "Rate classes": 1,
        "Uncorrected P-value": 1,
        "original name": "V_GLA81_1"
      },
      "V_GLA87_1": {
        "Baseline MG94xREV": 0.001433137923480301,
        "Baseline MG94xREV omega ratio": 10000000000,
        "Corrected P-value": 1,
        "Full adaptive model": 0.001434779313871091,
        "Full adaptive model (non-synonymous subs/site)": 0.001434779313871091,
        "Full adaptive model (synonymous subs/site)": 1e-10,
        "LRT": 0.5563019079272635,
        "Nucleotide GTR": 0.001433436148792586,
        "Rate Distributions": [
          [
            10000000000,
            1
          ]
        ],
        "Rate classes": 1,
        "Uncorrected P-value": 0.3183055758436947,
        "original name": "V_GLA87_1"
      },
      "V_GOU78_1": {
        "Baseline MG94xREV": 0.02667371593889773,
        "Baseline MG94xREV omega ratio": 0.7957445313188032,
        "Corrected P-value": 1,
        "Full adaptive model": 0.02602672900335635,
        "Full adaptive model (non-synonymous subs/site)": 0.01724108015621198,
        "Full adaptive model (synonymous subs/site)": 0.008785648847144363,
        "LRT": 0,
        "Nucleotide GTR": 0.02785615037984797,
        "Rate Distributions": [
          [
            0.7020565464287706,
            1
          ]
        ],
        "Rate classes": 1,
        "Uncorrected P-value": 1,
        "original name": "V_GOU78_1"
      },
      "V_GOU83_1": {
        "Baseline MG94xREV": 0.01249051569822316,
        "Baseline MG94xREV omega ratio": 0.4753301489239461,
        "Corrected P-value": 1,
        "Full adaptive model": 0.01251341909012168,
        "Full adaptive model (non-synonymous subs/site)": 0.007058375884021815,
        "Full adaptive model (synonymous subs/site)": 0.005455043206099876,
        "LRT": 0,
        "Nucleotide GTR": 0.01274972701096518,
        "Rate Distributions": [
          [
            0.462900927595626,
            1
          ]
        ],
        "Rate classes": 1,
        "Uncorrected P-value": 1,
        "original name": "V_GOU83_1"
      },
      "V_GOU85_1": {
        "Baseline MG94xREV": 0.01100059180495331,
        "Baseline MG94xREV omega ratio": 0.3058544577640288,
        "Corrected P-value": 1,
        "Full adaptive model": 0.01075344293137272,
        "Full adaptive model (non-synonymous subs/site)": 0.004750891224980688,
        "Full adaptive model (synonymous subs/site)": 0.00600255170639203,
        "LRT": 0,
        "Nucleotide GTR": 0.01137654774087121,
        "Rate Distributions": [
          [
            0.2831526566167817,
            1
          ]
        ],
        "Rate classes": 1,
        "Uncorrected P-value": 1,
        "original name": "V_GOU85_1"
      },
      "V_GOU89_1": {
        "Baseline MG94xREV": 0,
        "Baseline MG94xREV omega ratio": 1,
        "Corrected P-value": 1,
        "Full adaptive model": 0,
        "Full adaptive model (non-synonymous subs/site)": 1e-10,
        "Full adaptive model (synonymous subs/site)": 1e-10,
        "LRT": 0,
        "Nucleotide GTR": 0,
        "Rate Distributions": [
          [
            1,
            1
          ]
        ],
        "Rate classes": 1,
        "Uncorrected P-value": 1,
        "original name": "V_GOU89_1"
      },
      "V_GOU92_1": {
        "Baseline MG94xREV": 0.002837576880300543,
        "Baseline MG94xREV omega ratio": 10000000000,
        "Corrected P-value": 1,
        "Full adaptive model": 0.002861884313875749,
        "Full adaptive model (non-synonymous subs/site)": 0.002861884313875749,
        "Full adaptive model (synonymous subs/site)": 1e-10,
        "LRT": -0.01044155274212244,
        "Nucleotide GTR": 0.00003113307511054046,
        "Rate Distributions": [
          [
            10000000000,
            1
          ]
        ],
        "Rate classes": 1,
        "Uncorrected P-value": 0.5,
        "original name": "V_GOU92_1"
      },
      "V_IND79_1": {
        "Baseline MG94xREV": 0.04172346809415719,
        "Baseline MG94xREV omega ratio": 0.4545126862004653,
        "Corrected P-value": 0.583890885860816,
        "Full adaptive model": 0.0621579602472411,
        "Full adaptive model (non-synonymous subs/site)": 0.04579215717541267,
        "Full adaptive model (synonymous subs/site)": 0.01636580307182842,
        "LRT": 6.338744542958011,
        "Nucleotide GTR": 0.04047505815552755,
        "Rate Distributions": [
          [
            0.2936053101744211,
            0.9813585394751156
          ],
          [
            38.24113523002733,
            0.01864146052488436
          ]
        ],
        "Rate classes": 2,
        "Uncorrected P-value": 0.01497156117591836,
        "original name": "V_IND79_1"
      },
      "V_IND82_1": {
        "Baseline MG94xREV": 0.03369806287577398,
        "Baseline MG94xREV omega ratio": 0.3142418061578119,
        "Corrected P-value": 1,
        "Full adaptive model": 0.0330941541959384,
        "Full adaptive model (non-synonymous subs/site)": 0.01440447370467412,
        "Full adaptive model (synonymous subs/site)": 0.01868968049126436,
        "LRT": 0,
        "Nucleotide GTR": 0.03465742056173936,
        "Rate Distributions": [
          [
            0.27572553084474,
            1
          ]
        ],
        "Rate classes": 1,
        "Uncorrected P-value": 1,
        "original name": "V_IND82_1"
      },
      "V_KOM56_1": {
        "Baseline MG94xREV": 0.02860362726423843,
        "Baseline MG94xREV omega ratio": 2.8382319835708,
        "Corrected P-value": 0.3298215505935778,
        "Full adaptive model": 0.03238361420927387,
        "Full adaptive model (non-synonymous subs/site)": 0.02994355924660326,
        "Full adaptive model (synonymous subs/site)": 0.002440054962670616,
        "LRT": 7.698001223827305,
        "Nucleotide GTR": 0.0270646638669616,
        "Rate Distributions": [
          [
            0.5596949188628553,
            0.8784328828411874
          ],
          [
            32.06916048458335,
            0.1215671171588126
          ]
        ],
        "Rate classes": 2,
        "Uncorrected P-value": 0.007495944331672222,
        "original name": "V_KOM56_1"
      },
      "V_KOM57_1": {
        "Baseline MG94xREV": 0.1934736836140605,
        "Baseline MG94xREV omega ratio": 0.8351491621293925,
        "Corrected P-value": 0.06807279573438191,
        "Full adaptive model": 715.299734876298,
        "Full adaptive model (non-synonymous subs/site)": 715.2497437714648,
        "Full adaptive model (synonymous subs/site)": 0.04999110483344031,
        "LRT": 11.02691334257179,
        "Nucleotide GTR": 0.189800302365365,
        "Rate Distributions": [
          [
            0.6850886893373513,
            0.9488210604616136
          ],
          [
            100000,
            0.05117893953838637
          ]
        ],
        "Rate classes": 2,
        "Uncorrected P-value": 0.0013892407292731,
        "original name": "V_KOM57_1"
      },
      "V_MER84_1": {
        "Baseline MG94xREV": 0.01365138320116567,
        "Baseline MG94xREV omega ratio": 0.3851451306188989,
        "Corrected P-value": 1,
        "Full adaptive model": 0.01375218088323851,
        "Full adaptive model (non-synonymous subs/site)": 0.007076877584911836,
        "Full adaptive model (synonymous subs/site)": 0.006675303298326663,
        "LRT": 0,
        "Nucleotide GTR": 0.01533861179118955,
        "Rate Distributions": [
          [
            0.3792731892884528,
            1
          ]
        ],
        "Rate classes": 1,
        "Uncorrected P-value": 1,
        "original name": "V_MER84_1"
      },
      "V_MIT15_1": {
        "Baseline MG94xREV": 0.04337823986000445,
        "Baseline MG94xREV omega ratio": 0.7198329541107863,
        "Corrected P-value": 0.3288150546110132,
        "Full adaptive model": 0.07567799746642884,
        "Full adaptive model (non-synonymous subs/site)": 0.06234738437431592,
        "Full adaptive model (synonymous subs/site)": 0.01333061309211294,
        "LRT": 7.658762221373763,
        "Nucleotide GTR": 0.04333962284921942,
        "Rate Distributions": [
          [
            0.4102336669126848,
            0.9716724166483932
          ],
          [
            44.99479822292917,
            0.02832758335160679
          ]
        ],
        "Rate classes": 2,
        "Uncorrected P-value": 0.007646861735139843,
        "original name": "V_MIT15_1"
      },
      "V_PAN00_1": {
        "Baseline MG94xREV": 0.005413260335275431,
        "Baseline MG94xREV omega ratio": 0,
        "Corrected P-value": 1,
        "Full adaptive model": 0.005430606839698122,
        "Full adaptive model (non-synonymous subs/site)": 1e-10,
        "Full adaptive model (synonymous subs/site)": 0.005430606839698122,
        "LRT": 0,
        "Nucleotide GTR": 0.005343845797064459,
        "Rate Distributions": [
          [
            0,
            1
          ]
        ],
        "Rate classes": 1,
        "Uncorrected P-value": 1,
        "original name": "V_PAN00_1"
      },
      "V_PAN90_1": {
        "Baseline MG94xREV": 0.006385523401889411,
        "Baseline MG94xREV omega ratio": 0.8050293728399639,
        "Corrected P-value": 1,
        "Full adaptive model": 0.006400624347180315,
        "Full adaptive model (non-synonymous subs/site)": 0.004434207096677564,
        "Full adaptive model (synonymous subs/site)": 0.001966417250502751,
        "LRT": 0,
        "Nucleotide GTR": 0.006011578220024808,
        "Rate Distributions": [
          [
            0.806718024777074,
            1
          ]
        ],
        "Rate classes": 1,
        "Uncorrected P-value": 1,
        "original name": "V_PAN90_1"
      },
      "V_PAN93_1": {
        "Baseline MG94xREV": 0.003936552748011349,
        "Baseline MG94xREV omega ratio": 0.2727636176444851,
        "Corrected P-value": 1,
        "Full adaptive model": 0.003906787606343142,
        "Full adaptive model (non-synonymous subs/site)": 0.001680812924407001,
        "Full adaptive model (synonymous subs/site)": 0.002225974681936136,
        "LRT": 0,
        "Nucleotide GTR": 0.003500349296685477,
        "Rate Distributions": [
          [
            0.2701348536579172,
            1
          ]
        ],
        "Rate classes": 1,
        "Uncorrected P-value": 1,
        "original name": "V_PAN93_1"
      },
      "V_SCAL86_1": {
        "Baseline MG94xREV": 0.05150865669502291,
        "Baseline MG94xREV omega ratio": 0.6793371978959272,
        "Corrected P-value": 0.2294646645009204,
        "Full adaptive model": 1.840940318479942,
        "Full adaptive model (non-synonymous subs/site)": 1.825295904973717,
        "Full adaptive model (synonymous subs/site)": 0.0156444135062254,
        "LRT": 8.500474705226225,
        "Nucleotide GTR": 0.05103681694300966,
        "Rate Distributions": [
          [
            0.6281575351888148,
            0.989308996840973
          ],
          [
            3846.116864262084,
            0.01069100315902705
          ]
        ],
        "Rate classes": 2,
        "Uncorrected P-value": 0.004988362271759139,
        "original name": "V_SCAL86_1"
      },
      "V_SCAL91_1": {
        "Baseline MG94xREV": 0.0247352923618375,
        "Baseline MG94xREV omega ratio": 0.802556539536652,
        "Corrected P-value": 1,
        "Full adaptive model": 0.02487057339243177,
        "Full adaptive model (non-synonymous subs/site)": 0.01709113131162521,
        "Full adaptive model (synonymous subs/site)": 0.007779442080806582,
        "LRT": 0,
        "Nucleotide GTR": 0.0239500089006921,
        "Rate Distributions": [
          [
            0.7859661143015688,
            1
          ]
        ],
        "Rate classes": 1,
        "Uncorrected P-value": 1,
        "original name": "V_SCAL91_1"
      },
      "V_TRIS88_1": {
        "Baseline MG94xREV": 0.0043638705595333,
        "Baseline MG94xREV omega ratio": 0.7099201959502079,
        "Corrected P-value": 1,
        "Full adaptive model": 0.004376616823250501,
        "Full adaptive model (non-synonymous subs/site)": 0.002888994109851683,
        "Full adaptive model (synonymous subs/site)": 0.001487622713398818,
        "LRT": 0,
        "Nucleotide GTR": 0.004379977520800693,
        "Rate Distributions": [
          [
            0.6947608200820657,
            1
          ]
        ],
        "Rate classes": 1,
        "Uncorrected P-value": 1,
        "original name": "V_TRIS88_1"
      }
    },
    "attributes": {
      "Baseline MG94xREV": {
        "attribute type": "branch length",
        "display order": 1
      },
      "Baseline MG94xREV omega ratio": {
        "attribute type": "branch label",
        "display order": 1
      },
      "Corrected P-value": {
        "attribute type": "branch label",
        "display order": 6
      },
      "Full adaptive model": {
        "attribute type": "branch length",
        "display order": 2
      },
      "Full adaptive model (non-synonymous subs/site)": {
        "attribute type": "branch label",
        "display order": 10
      },
      "Full adaptive model (synonymous subs/site)": {
        "attribute type": "branch label",
        "display order": 9
      },
      "LRT": {
        "attribute type": "branch label",
        "display order": 4
      },
      "Nucleotide GTR": {
        "attribute type": "branch length",
        "display order": 0
      },
      "Rate Distributions": {
        "attribute type": "branch label",
        "display order": 3
      },
      "Rate classes": {
        "attribute type": "branch label",
        "display order": 2
      },
      "Uncorrected P-value": {
        "attribute type": "branch label",
        "display order": 5
      },
      "original name": {
        "attribute type": "node label",
        "display order": -1
      }
    }
  },
  "data partitions": {
    "0": {
      "coverage": [
        [
          0,
          1,
          2,
          3,
          4,
          5,
          6,
          7,
          8,
          9,
          10,
          11,
          12,
          13,
          14,
          15,
          16,
          17,
          18,
          19,
          20,
          21,
          22,
          23,
          24,
          25,
          26,
          27,
          28,
          29,
          30,
          31,
          32,
          33,
          34,
          35,
          36,
          37,
          38,
          39,
          40,
          41,
          42,
          43,
          44,
          45,
          46,
          47,
          48,
          49,
          50,
          51,
          52,
          53,
          54,
          55,
          56,
          57,
          58,
          59,
          60,
          61,
          62,
          63,
          64,
          65,
          66,
          67,
          68,
          69,
          70,
          71,
          72,
          73,
          74,
          75,
          76,
          77,
          78,
          79,
          80,
          81,
          82,
          83,
          84,
          85,
          86,
          87,
          88,
          89,
          90,
          91,
          92,
          93,
          94,
          95,
          96,
          97,
          98,
          99,
          100,
          101,
          102,
          103,
          104,
          105,
          106,
          107,
          108,
          109,
          110,
          111,
          112,
          113,
          114,
          115,
          116,
          117,
          118,
          119,
          120,
          121,
          122,
          123,
          124,
          125,
          126,
          127,
          128,
          129,
          130,
          131,
          132,
          133,
          134,
          135,
          136,
          137,
          138,
          139,
          140,
          141,
          142,
          143,
          144,
          145,
          146,
          147,
          148,
          149,
          150,
          151,
          152,
          153,
          154,
          155,
          156,
          157,
          158,
          159,
          160,
          161,
          162,
          163,
          164,
          165,
          166,
          167,
          168,
          169,
          170,
          171,
          172,
          173,
          174,
          175,
          176,
          177,
          178,
          179,
          180,
          181,
          182,
          183,
          184,
          185,
          186,
          187,
          188,
          189,
          190,
          191,
          192,
          193,
          194,
          195,
          196,
          197,
          198,
          199,
          200,
          201,
          202,
          203,
          204,
          205,
          206,
          207,
          208,
          209,
          210,
          211,
          212,
          213,
          214,
          215,
          216,
          217,
          218,
          219,
          220,
          221,
          222,
          223,
          224,
          225,
          226,
          227,
          228,
          229,
          230,
          231,
          232,
          233,
          234,
          235,
          236,
          237,
          238
        ]
      ],
      "name": "absrel.filter.default"
    }
  },
  "fits": {
    "Baseline MG94xREV": {
      "AIC-c": 20491.10862453386,
      "Equilibrium frequencies": [
        [
          0.01541044746400451
        ],
        [
          0.02792677242203099
        ],
        [
          0.01933000499868807
        ],
        [
          0.02158771961080398
        ],
        [
          0.01126448638513931
        ],
        [
          0.02041347264338982
        ],
        [
          0.01412954287284626
        ],
        [
          0.01577985157213052
        ],
        [
          0.0120114701354185
        ],
        [
          0.02176715463385301
        ],
        [
          0.01506651758825036
        ],
        [
          0.01682626348148747
        ],
        [
          0.01233118118643305
        ],
        [
          0.02234653416084901
        ],
        [
          0.01546754528252609
        ],
        [
          0.01727413058864959
        ],
        [
          0.01178267538801388
        ],
        [
          0.02135253339348673
        ],
        [
          0.01477953022974989
        ],
        [
          0.01650575644449633
        ],
        [
          0.008612714640429312
        ],
        [
          0.0156079388519366
        ],
        [
          0.01080330843349247
        ],
        [
          0.01206511810768274
        ],
        [
          0.009183851012051176
        ],
        [
          0.01664295068462245
        ],
        [
          0.01151971001392486
        ],
        [
          0.0128651942819083
        ],
        [
          0.009428298912792813
        ],
        [
          0.01708593852835641
        ],
        [
          0.01182633181412188
        ],
        [
          0.01320762903294238
        ],
        [
          0.01805888548767385
        ],
        [
          0.03272626485296962
        ],
        [
          0.02265205780447601
        ],
        [
          0.02529778303336917
        ],
        [
          0.01320039993529369
        ],
        [
          0.02392173009471749
        ],
        [
          0.01655784475628735
        ],
        [
          0.01849177535040535
        ],
        [
          0.01407576024127793
        ],
        [
          0.02550805574227586
        ],
        [
          0.01765584785644726
        ],
        [
          0.01971802351017843
        ],
        [
          0.01445041680286717
        ],
        [
          0.02618700737923271
        ],
        [
          0.01812579613181222
        ],
        [
          0.02024286101543765
        ],
        [
          0.02176190572736376
        ],
        [
          0.01682220601577532
        ],
        [
          0.008777838236229183
        ],
        [
          0.01590717539858338
        ],
        [
          0.01101043025391126
        ],
        [
          0.01229643143557809
        ],
        [
          0.01696203055391994
        ],
        [
          0.01174056673790616
        ],
        [
          0.0131118467288059
        ],
        [
          0.009609058949988095
        ],
        [
          0.0174135113930342
        ],
        [
          0.01205306711371063
        ],
        [
          0.01346084666396347
        ]
      ],
      "Log Likelihood": -10230.56250856276,
      "display order": 1,
      "estimated parameters": 140,
      "branch-annotations": {
        "ALSI_A_04": {
          "LRT": "test not run",
          "omegas": [
            {
              "omega": 0.2372642391970734,
              "prop": 1
            }
          ],
          "p": 1,
          "uncorrected p": 1,
          "tested": false
        },
        "C_WAR02_1": {
          "LRT": 5.10504637257327,
          "omegas": [
            {
              "omega": 0.635019616647895,
              "prop": 1
            }
          ],
          "p": 1,
          "uncorrected p": 0.02813673819407492,
          "tested": true
        },
        "C_WAR97_1": {
          "LRT": 0,
          "omegas": [
            {
              "omega": 0.8768433044384493,
              "prop": 1
            }
          ],
          "p": 1,
          "uncorrected p": 1,
          "tested": true
        },
        "C_WAR98_1": {
          "LRT": 16.31287265265564,
          "omegas": [
            {
              "omega": 1.586233795467436,
              "prop": 1
            }
          ],
          "p": 0.005227441193527582,
          "uncorrected p": 0.00009680446654680708,
          "tested": true
        },
        "EUMA1": {
          "LRT": "test not run",
          "omegas": [
            {
              "omega": 0.318604018667409,
              "prop": 1
            }
          ],
          "p": 1,
          "uncorrected p": 1,
          "tested": false
        },
        "G_IND96_1": {
          "LRT": 0,
          "omegas": [
            {
              "omega": 0.71134555111418,
              "prop": 1
            }
          ],
          "p": 1,
          "uncorrected p": 1,
          "tested": true
        },
        "G_INF95_1": {
          "LRT": 0.5305178115668241,
          "omegas": [
            {
              "omega": 1.237340473705651,
              "prop": 1
            }
          ],
          "p": 1,
          "uncorrected p": 0.3233800509136793,
          "tested": true
        },
        "H_SUSP": {
          "LRT": 15.42806345319696,
          "omegas": [
            {
              "omega": 0.7842675322045708,
              "prop": 1
            }
          ],
          "p": 0.007857017209614181,
          "uncorrected p": 0.0001510964848002727,
          "tested": true
        },
        "LAAG_SVL1": {
          "LRT": "test not run",
          "omegas": [
            {
              "omega": 0.4214896604029837,
              "prop": 1
            }
          ],
          "p": 1,
          "uncorrected p": 1,
          "tested": false
        },
        "Node11": {
          "LRT": 7.752547177526139,
          "omegas": [
            {
              "omega": 1.433316453303955,
              "prop": 1
            }
          ],
          "p": 0.3281001038837777,
          "uncorrected p": 0.007291113419639506,
          "tested": true
        },
        "Node13": {
          "LRT": 7.194440743838641,
          "omegas": [
            {
              "omega": 0.5762874312997115,
              "prop": 1
            }
          ],
          "p": 0.4066662153471432,
          "uncorrected p": 0.009682528936836743,
          "tested": true
        },
        "Node16": {
          "LRT": 0,
          "omegas": [
            {
              "omega": 0.2720115552713098,
              "prop": 1
            }
          ],
          "p": 1,
          "uncorrected p": 1,
          "tested": true
        },
        "Node17": {
          "LRT": 16.1678014762474,
          "omegas": [
            {
              "omega": 1.039188379762214,
              "prop": 1
            }
          ],
          "p": 0.005519094985965589,
          "uncorrected p": 0.0001041338676597281,
          "tested": true
        },
        "Node20": {
          "LRT": 6.574799068486755,
          "omegas": [
            {
              "omega": 0.4788917764369308,
              "prop": 1
            }
          ],
          "p": 0.5309563773546633,
          "uncorrected p": 0.01327390943386658,
          "tested": true
        },
        "Node22": {
          "LRT": 8.6187032218877,
          "omegas": [
            {
              "omega": 0.8226957190812978,
              "prop": 1
            }
          ],
          "p": 0.2208123945288654,
          "uncorrected p": 0.004698136053805646,
          "tested": true
        },
        "Node23": {
          "LRT": 0,
          "omegas": [
            {
              "omega": 0.5242161100393895,
              "prop": 1
            }
          ],
          "p": 1,
          "uncorrected p": 1,
          "tested": true
        },
        "Node25": {
          "LRT": 16.64184415786076,
          "omegas": [
            {
              "omega": 1.206613323191756,
              "prop": 1
            }
          ],
          "p": 0.004512211321057447,
          "uncorrected p": 0.00008204020583740812,
          "tested": true
        },
        "Node27": {
          "LRT": 3.587740609287721,
          "omegas": [
            {
              "omega": 1.19485859945001,
              "prop": 1
            }
          ],
          "p": 1,
          "uncorrected p": 0.06153603570822108,
          "tested": true
        },
        "Node30": {
          "LRT": 17.59034899217295,
          "omegas": [
            {
              "omega": 1.895090415193024,
              "prop": 1
            }
          ],
          "p": 0.002851417159683844,
          "uncorrected p": 0.00005091816356578294,
          "tested": true
        },
        "Node31": {
          "LRT": 0,
          "omegas": [
            {
              "omega": 0.3669515695668142,
              "prop": 1
            }
          ],
          "p": 1,
          "uncorrected p": 1,
          "tested": true
        },
        "Node32": {
          "LRT": 2.374551188931946,
          "omegas": [
            {
              "omega": 3.220647125819823,
              "prop": 1
            }
          ],
          "p": 1,
          "uncorrected p": 0.1161807723467534,
          "tested": true
        },
        "Node33": {
          "LRT": 0.006863190090371063,
          "omegas": [
            {
              "omega": 1.168828287883798,
              "prop": 1
            }
          ],
          "p": 1,
          "uncorrected p": 0.4857673430545603,
          "tested": true
        },
        "Node36": {
          "LRT": 0,
          "omegas": [
            {
              "omega": 0.3523176332878817,
              "prop": 1
            }
          ],
          "p": 1,
          "uncorrected p": 1,
          "tested": true
        },
        "Node39": {
          "LRT": 0,
          "omegas": [
            {
              "omega": 0.8112232665313062,
              "prop": 1
            }
          ],
          "p": 1,
          "uncorrected p": 1,
          "tested": true
        },
        "Node4": {
          "LRT": "test not run",
          "omegas": [
            {
              "omega": 0.04863724640743197,
              "prop": 1
            }
          ],
          "p": 1,
          "uncorrected p": 1,
          "tested": false
        },
        "Node41": {
          "LRT": 6.841105942974536,
          "omegas": [
            {
              "omega": 2.308751669591901,
              "prop": 1
            }
          ],
          "p": 0.4751891260252835,
          "uncorrected p": 0.0115899786835435,
          "tested": true
        },
        "Node43": {
          "LRT": 1.661185023993312,
          "omegas": [
            {
              "omega": 4.642988611156194,
              "prop": 1
            }
          ],
          "p": 1,
          "uncorrected p": 0.1702259795767004,
          "tested": true
        },
        "Node45": {
          "LRT": 0.1086358553038735,
          "omegas": [
            {
              "omega": 1.498940016668953,
              "prop": 1
            }
          ],
          "p": 1,
          "uncorrected p": 0.4324797962379486,
          "tested": true
        },
        "Node48": {
          "LRT": 12.25965035281115,
          "omegas": [
            {
              "omega": 0.7667183110564185,
              "prop": 1
            }
          ],
          "p": 0.03802866504827018,
          "uncorrected p": 0.0007456600989856899,
          "tested": true
        },
        "Node50": {
          "LRT": 0,
          "omegas": [
            {
              "omega": 0.8433037406166525,
              "prop": 1
            }
          ],
          "p": 1,
          "uncorrected p": 1,
          "tested": true
        },
        "Node51": {
          "LRT": 0.1470591556717409,
          "omegas": [
            {
              "omega": 1.68859901157476,
              "prop": 1
            }
          ],
          "p": 1,
          "uncorrected p": 0.4190049445985892,
          "tested": true
        },
        "Node53": {
          "LRT": 0.543038859625085,
          "omegas": [
            {
              "omega": 1.397210752321929,
              "prop": 1
            }
          ],
          "p": 1,
          "uncorrected p": 0.320901351263611,
          "tested": true
        },
        "Node55": {
          "LRT": 0,
          "omegas": [
            {
              "omega": 0.195410597317814,
              "prop": 1
            }
          ],
          "p": 1,
          "uncorrected p": 1,
          "tested": true
        },
        "Node58": {
          "LRT": 9.711176256783801,
          "omegas": [
            {
              "omega": 1.479948104228716,
              "prop": 1
            }
          ],
          "p": 0.1296829235432497,
          "uncorrected p": 0.002701727573817703,
          "tested": true
        },
        "Node6": {
          "LRT": "test not run",
          "omegas": [
            {
              "omega": 2.880659027322906,
              "prop": 1
            }
          ],
          "p": 1,
          "uncorrected p": 1,
          "tested": false
        },
        "Node60": {
          "LRT": 0.7664056823232386,
          "omegas": [
            {
              "omega": 2.481019823992126,
              "prop": 1
            }
          ],
          "p": 1,
          "uncorrected p": 0.2807686411132727,
          "tested": true
        },
        "Node62": {
          "LRT": 0,
          "omegas": [
            {
              "omega": 10000000000,
              "prop": 1
            }
          ],
          "p": 1,
          "uncorrected p": 1,
          "tested": true
        },
        "Node8": {
          "LRT": "test not run",
          "omegas": [
            {
              "omega": 0.6400705009751595,
              "prop": 1
            }
          ],
          "p": 1,
          "uncorrected p": 1,
          "tested": false
        },
        "Node9": {
          "LRT": 3.931384715029708,
          "omegas": [
            {
              "omega": 10000000000,
              "prop": 1
            }
          ],
          "p": 1,
          "uncorrected p": 0.05149624574621009,
          "tested": true
        },
        "PESI_B_07": {
          "LRT": "test not run",
          "omegas": [
            {
              "omega": 0.3155102837752549,
              "prop": 1
            }
          ],
          "p": 1,
          "uncorrected p": 1,
          "tested": false
        },
        "VAKO_B_01": {
          "LRT": 11.12250747175131,
          "omegas": [
            {
              "omega": 0.6233179813546528,
              "prop": 1
            }
          ],
          "p": 0.06618795205320938,
          "uncorrected p": 0.001323759041064188,
          "tested": true
        },
        "V_ACA14_1": {
          "LRT": -0.00560937479531276,
          "omegas": [
            {
              "omega": 0.988962653305305,
              "prop": 1
            }
          ],
          "p": 1,
          "uncorrected p": 0.5,
          "tested": true
        },
        "V_GIG94_1": {
          "LRT": 4.950397233034892,
          "omegas": [
            {
              "omega": 0.4642565312344442,
              "prop": 1
            }
          ],
          "p": 1,
          "uncorrected p": 0.03046081760936803,
          "tested": true
        },
        "V_GIL80_1": {
          "LRT": 0,
          "omegas": [
            {
              "omega": 0.7221430830986193,
              "prop": 1
            }
          ],
          "p": 1,
          "uncorrected p": 1,
          "tested": true
        },
        "V_GLA81_1": {
          "LRT": 0,
          "omegas": [
            {
              "omega": 0.3072261468783749,
              "prop": 1
            }
          ],
          "p": 1,
          "uncorrected p": 1,
          "tested": true
        },
        "V_GLA87_1": {
          "LRT": 0.5563019079272635,
          "omegas": [
            {
              "omega": 10000000000,
              "prop": 1
            }
          ],
          "p": 1,
          "uncorrected p": 0.3183055758436947,
          "tested": true
        },
        "V_GOU78_1": {
          "LRT": 0,
          "omegas": [
            {
              "omega": 0.7957445313188032,
              "prop": 1
            }
          ],
          "p": 1,
          "uncorrected p": 1,
          "tested": true
        },
        "V_GOU83_1": {
          "LRT": 0,
          "omegas": [
            {
              "omega": 0.4753301489239461,
              "prop": 1
            }
          ],
          "p": 1,
          "uncorrected p": 1,
          "tested": true
        },
        "V_GOU85_1": {
          "LRT": 0,
          "omegas": [
            {
              "omega": 0.3058544577640288,
              "prop": 1
            }
          ],
          "p": 1,
          "uncorrected p": 1,
          "tested": true
        },
        "V_GOU89_1": {
          "LRT": 0,
          "omegas": [
            {
              "omega": 1,
              "prop": 1
            }
          ],
          "p": 1,
          "uncorrected p": 1,
          "tested": true
        },
        "V_GOU92_1": {
          "LRT": -0.01044155274212244,
          "omegas": [
            {
              "omega": 10000000000,
              "prop": 1
            }
          ],
          "p": 1,
          "uncorrected p": 0.5,
          "tested": true
        },
        "V_IND79_1": {
          "LRT": 6.338744542958011,
          "omegas": [
            {
              "omega": 0.4545126862004653,
              "prop": 1
            }
          ],
          "p": 0.583890885860816,
          "uncorrected p": 0.01497156117591836,
          "tested": true
        },
        "V_IND82_1": {
          "LRT": 0,
          "omegas": [
            {
              "omega": 0.3142418061578119,
              "prop": 1
            }
          ],
          "p": 1,
          "uncorrected p": 1,
          "tested": true
        },
        "V_KOM56_1": {
          "LRT": 7.698001223827305,
          "omegas": [
            {
              "omega": 2.8382319835708,
              "prop": 1
            }
          ],
          "p": 0.3298215505935778,
          "uncorrected p": 0.007495944331672222,
          "tested": true
        },
        "V_KOM57_1": {
          "LRT": 11.02691334257179,
          "omegas": [
            {
              "omega": 0.8351491621293925,
              "prop": 1
            }
          ],
          "p": 0.06807279573438191,
          "uncorrected p": 0.0013892407292731,
          "tested": true
        },
        "V_MER84_1": {
          "LRT": 0,
          "omegas": [
            {
              "omega": 0.3851451306188989,
              "prop": 1
            }
          ],
          "p": 1,
          "uncorrected p": 1,
          "tested": true
        },
        "V_MIT15_1": {
          "LRT": 7.658762221373763,
          "omegas": [
            {
              "omega": 0.7198329541107863,
              "prop": 1
            }
          ],
          "p": 0.3288150546110132,
          "uncorrected p": 0.007646861735139843,
          "tested": true
        },
        "V_PAN00_1": {
          "LRT": 0,
          "omegas": [
            {
              "omega": 0,
              "prop": 1
            }
          ],
          "p": 1,
          "uncorrected p": 1,
          "tested": true
        },
        "V_PAN90_1": {
          "LRT": 0,
          "omegas": [
            {
              "omega": 0.8050293728399639,
              "prop": 1
            }
          ],
          "p": 1,
          "uncorrected p": 1,
          "tested": true
        },
        "V_PAN93_1": {
          "LRT": 0,
          "omegas": [
            {
              "omega": 0.2727636176444851,
              "prop": 1
            }
          ],
          "p": 1,
          "uncorrected p": 1,
          "tested": true
        },
        "V_SCAL86_1": {
          "LRT": 8.500474705226225,
          "omegas": [
            {
              "omega": 0.6793371978959272,
              "prop": 1
            }
          ],
          "p": 0.2294646645009204,
          "uncorrected p": 0.004988362271759139,
          "tested": true
        },
        "V_SCAL91_1": {
          "LRT": 0,
          "omegas": [
            {
              "omega": 0.802556539536652,
              "prop": 1
            }
          ],
          "p": 1,
          "uncorrected p": 1,
          "tested": true
        },
        "V_TRIS88_1": {
          "LRT": 0,
          "omegas": [
            {
              "omega": 0.7099201959502079,
              "prop": 1
            }
          ],
          "p": 1,
          "uncorrected p": 1,
          "tested": true
        }
      },
      "annotation-tag": "ω"
    },
    "Full adaptive model": {
      "AIC-c": 20491.10862453386,
      "Log Likelihood": -10048.73809183543,
      "display order": 2,
      "estimated parameters": 192,
      "branch-annotations": {
        "ALSI_A_04": {
          "LRT": "test not run",
          "omegas": [
            {
              "omega": 0.1585102419342435,
              "prop": 0.8306584481603679
            },
            {
              "omega": 23.65855791921325,
              "prop": 0.1693415518396321
            }
          ],
          "p": 1,
          "uncorrected p": 1,
          "tested": false
        },
        "C_WAR02_1": {
          "LRT": 5.10504637257327,
          "omegas": [
            {
              "omega": 0.355296249480644,
              "prop": 0.9096270365497967
            },
            {
              "omega": 7.529320896555519,
              "prop": 0.09037296345020329
            }
          ],
          "p": 1,
          "uncorrected p": 0.02813673819407492,
          "tested": true
        },
        "C_WAR97_1": {
          "LRT": 0,
          "omegas": [
            {
              "omega": 0.889915133538315,
              "prop": 1
            }
          ],
          "p": 1,
          "uncorrected p": 1,
          "tested": true
        },
        "C_WAR98_1": {
          "LRT": 16.31287265265564,
          "omegas": [
            {
              "omega": 1,
              "prop": 0.9786452447077162
            },
            {
              "omega": 9090.000000003736,
              "prop": 0.02135475529228381
            }
          ],
          "p": 0.005227441193527582,
          "uncorrected p": 0.00009680446654680708,
          "tested": true
        },
        "EUMA1": {
          "LRT": "test not run",
          "omegas": [
            {
              "omega": 0.005581090585387352,
              "prop": 0.6645532720926077
            },
            {
              "omega": 1.838775919842906,
              "prop": 0.3354467279073923
            }
          ],
          "p": 1,
          "uncorrected p": 1,
          "tested": false
        },
        "G_IND96_1": {
          "LRT": 0,
          "omegas": [
            {
              "omega": 0.6837674963780844,
              "prop": 1
            }
          ],
          "p": 1,
          "uncorrected p": 1,
          "tested": true
        },
        "G_INF95_1": {
          "LRT": 0.5305178115668241,
          "omegas": [
            {
              "omega": 1.276366223681001,
              "prop": 1
            }
          ],
          "p": 1,
          "uncorrected p": 0.3233800509136793,
          "tested": true
        },
        "H_SUSP": {
          "LRT": 15.42806345319696,
          "omegas": [
            {
              "omega": 0.2544393906677142,
              "prop": 0.8432273572877932
            },
            {
              "omega": 8.972408238175738,
              "prop": 0.1567726427122068
            }
          ],
          "p": 0.007857017209614181,
          "uncorrected p": 0.0001510964848002727,
          "tested": true
        },
        "LAAG_SVL1": {
          "LRT": "test not run",
          "omegas": [
            {
              "omega": 0.2922654887389447,
              "prop": 0.9062886012770452
            },
            {
              "omega": 100000,
              "prop": 0.09371139872295475
            }
          ],
          "p": 1,
          "uncorrected p": 1,
          "tested": false
        },
        "Node11": {
          "LRT": 7.752547177526139,
          "omegas": [
            {
              "omega": 0.6060375673511995,
              "prop": 0.9166321798539013
            },
            {
              "omega": 24.93535569392455,
              "prop": 0.08336782014609867
            }
          ],
          "p": 0.3281001038837777,
          "uncorrected p": 0.007291113419639506,
          "tested": true
        },
        "Node13": {
          "LRT": 7.194440743838641,
          "omegas": [
            {
              "omega": 0,
              "prop": 0.756431669710707
            },
            {
              "omega": 3.513604975446242,
              "prop": 0.243568330289293
            }
          ],
          "p": 0.4066662153471432,
          "uncorrected p": 0.009682528936836743,
          "tested": true
        },
        "Node16": {
          "LRT": 0,
          "omegas": [
            {
              "omega": 0.1604148301444026,
              "prop": 1
            }
          ],
          "p": 1,
          "uncorrected p": 1,
          "tested": true
        },
        "Node17": {
          "LRT": 16.1678014762474,
          "omegas": [
            {
              "omega": 0.2127326687447143,
              "prop": 0.8149673439998648
            },
            {
              "omega": 10.54855600039417,
              "prop": 0.1850326560001352
            }
          ],
          "p": 0.005519094985965589,
          "uncorrected p": 0.0001041338676597281,
          "tested": true
        },
        "Node20": {
          "LRT": 6.574799068486755,
          "omegas": [
            {
              "omega": 0.3606634243896543,
              "prop": 0.9507991930509346
            },
            {
              "omega": 155.1371407405964,
              "prop": 0.04920080694906537
            }
          ],
          "p": 0.5309563773546633,
          "uncorrected p": 0.01327390943386658,
          "tested": true
        },
        "Node22": {
          "LRT": 8.6187032218877,
          "omegas": [
            {
              "omega": 0.3837393088942149,
              "prop": 0.9119232382740386
            },
            {
              "omega": 16.71083261048228,
              "prop": 0.08807676172596135
            }
          ],
          "p": 0.2208123945288654,
          "uncorrected p": 0.004698136053805646,
          "tested": true
        },
        "Node23": {
          "LRT": 0,
          "omegas": [
            {
              "omega": 0.5253781144481173,
              "prop": 1
            }
          ],
          "p": 1,
          "uncorrected p": 1,
          "tested": true
        },
        "Node25": {
          "LRT": 16.64184415786076,
          "omegas": [
            {
              "omega": 0.4144524633888425,
              "prop": 0.933793208734863
            },
            {
              "omega": 44.95588733678885,
              "prop": 0.06620679126513696
            }
          ],
          "p": 0.004512211321057447,
          "uncorrected p": 0.00008204020583740812,
          "tested": true
        },
        "Node27": {
          "LRT": 3.587740609287721,
          "omegas": [
            {
              "omega": 0.5331627206445845,
              "prop": 0.9681954585367917
            },
            {
              "omega": 28.40193839314826,
              "prop": 0.03180454146320832
            }
          ],
          "p": 1,
          "uncorrected p": 0.06153603570822108,
          "tested": true
        },
        "Node30": {
          "LRT": 17.59034899217295,
          "omegas": [
            {
              "omega": 0.9624821787617348,
              "prop": 0.9027661393904481
            },
            {
              "omega": 32.78287106470637,
              "prop": 0.09723386060955186
            }
          ],
          "p": 0.002851417159683844,
          "uncorrected p": 0.00005091816356578294,
          "tested": true
        },
        "Node31": {
          "LRT": 0,
          "omegas": [
            {
              "omega": 0.3416433534492222,
              "prop": 1
            }
          ],
          "p": 1,
          "uncorrected p": 1,
          "tested": true
        },
        "Node32": {
          "LRT": 2.374551188931946,
          "omegas": [
            {
              "omega": 4.553958514744812,
              "prop": 1
            }
          ],
          "p": 1,
          "uncorrected p": 0.1161807723467534,
          "tested": true
        },
        "Node33": {
          "LRT": 0.006863190090371063,
          "omegas": [
            {
              "omega": 1.113007151747798,
              "prop": 1
            }
          ],
          "p": 1,
          "uncorrected p": 0.4857673430545603,
          "tested": true
        },
        "Node36": {
          "LRT": 0,
          "omegas": [
            {
              "omega": 0.2966609945413135,
              "prop": 1
            }
          ],
          "p": 1,
          "uncorrected p": 1,
          "tested": true
        },
        "Node39": {
          "LRT": 0,
          "omegas": [
            {
              "omega": 0.5373276589102841,
              "prop": 1
            }
          ],
          "p": 1,
          "uncorrected p": 1,
          "tested": true
        },
        "Node4": {
          "LRT": "test not run",
          "omegas": [
            {
              "omega": 0.024040095738263,
              "prop": 1
            }
          ],
          "p": 1,
          "uncorrected p": 1,
          "tested": false
        },
        "Node41": {
          "LRT": 6.841105942974536,
          "omegas": [
            {
              "omega": 0.1899064474226567,
              "prop": 0.976461577848998
            },
            {
              "omega": 136.5170364935155,
              "prop": 0.02353842215100199
            }
          ],
          "p": 0.4751891260252835,
          "uncorrected p": 0.0115899786835435,
          "tested": true
        },
        "Node43": {
          "LRT": 1.661185023993312,
          "omegas": [
            {
              "omega": 4.135203081261516,
              "prop": 1
            }
          ],
          "p": 1,
          "uncorrected p": 0.1702259795767004,
          "tested": true
        },
        "Node45": {
          "LRT": 0.1086358553038735,
          "omegas": [
            {
              "omega": 1.456598614492432,
              "prop": 1
            }
          ],
          "p": 1,
          "uncorrected p": 0.4324797962379486,
          "tested": true
        },
        "Node48": {
          "LRT": 12.25965035281115,
          "omegas": [
            {
              "omega": 0.5760115070125922,
              "prop": 0.9705248233381981
            },
            {
              "omega": 100000,
              "prop": 0.02947517666180188
            }
          ],
          "p": 0.03802866504827018,
          "uncorrected p": 0.0007456600989856899,
          "tested": true
        },
        "Node50": {
          "LRT": 0,
          "omegas": [
            {
              "omega": 0.7433781134282647,
              "prop": 1
            }
          ],
          "p": 1,
          "uncorrected p": 1,
          "tested": true
        },
        "Node51": {
          "LRT": 0.1470591556717409,
          "omegas": [
            {
              "omega": 1.397979666364306,
              "prop": 1
            }
          ],
          "p": 1,
          "uncorrected p": 0.4190049445985892,
          "tested": true
        },
        "Node53": {
          "LRT": 0.543038859625085,
          "omegas": [
            {
              "omega": 1.595265813271487,
              "prop": 1
            }
          ],
          "p": 1,
          "uncorrected p": 0.320901351263611,
          "tested": true
        },
        "Node55": {
          "LRT": 0,
          "omegas": [
            {
              "omega": 0.1882869086623591,
              "prop": 1
            }
          ],
          "p": 1,
          "uncorrected p": 1,
          "tested": true
        },
        "Node58": {
          "LRT": 9.711176256783801,
          "omegas": [
            {
              "omega": 1,
              "prop": 0.9809886055437395
            },
            {
              "omega": 6775.169360375928,
              "prop": 0.01901139445626054
            }
          ],
          "p": 0.1296829235432497,
          "uncorrected p": 0.002701727573817703,
          "tested": true
        },
        "Node6": {
          "LRT": "test not run",
          "omegas": [
            {
              "omega": 1,
              "prop": 0.9574333084377179
            },
            {
              "omega": 442.8999280900319,
              "prop": 0.0425666915622821
            }
          ],
          "p": 1,
          "uncorrected p": 1,
          "tested": false
        },
        "Node60": {
          "LRT": 0.7664056823232386,
          "omegas": [
            {
              "omega": 2.491826230577055,
              "prop": 1
            }
          ],
          "p": 1,
          "uncorrected p": 0.2807686411132727,
          "tested": true
        },
        "Node62": {
          "LRT": 0,
          "omegas": [
            {
              "omega": 1,
              "prop": 1
            }
          ],
          "p": 1,
          "uncorrected p": 1,
          "tested": true
        },
        "Node8": {
          "LRT": "test not run",
          "omegas": [
            {
              "omega": 0.6200842024667409,
              "prop": 1
            }
          ],
          "p": 1,
          "uncorrected p": 1,
          "tested": false
        },
        "Node9": {
          "LRT": 3.931384715029708,
          "omegas": [
            {
              "omega": 10000000000,
              "prop": 1
            }
          ],
          "p": 1,
          "uncorrected p": 0.05149624574621009,
          "tested": true
        },
        "PESI_B_07": {
          "LRT": "test not run",
          "omegas": [
            {
              "omega": 0.3563128405211588,
              "prop": 0.746676961917602
            },
            {
              "omega": 32.6772558015519,
              "prop": 0.253323038082398
            }
          ],
          "p": 1,
          "uncorrected p": 1,
          "tested": false
        },
        "VAKO_B_01": {
          "LRT": 11.12250747175131,
          "omegas": [
            {
              "omega": 0.1524536073145285,
              "prop": 0.8576512719137779
            },
            {
              "omega": 9.107081277228206,
              "prop": 0.1423487280862221
            }
          ],
          "p": 0.06618795205320938,
          "uncorrected p": 0.001323759041064188,
          "tested": true
        },
        "V_ACA14_1": {
          "LRT": -0.00560937479531276,
          "omegas": [
            {
              "omega": 1.007580328478397,
              "prop": 1
            }
          ],
          "p": 1,
          "uncorrected p": 0.5,
          "tested": true
        },
        "V_GIG94_1": {
          "LRT": 4.950397233034892,
          "omegas": [
            {
              "omega": 0.4287641207605479,
              "prop": 0.9909899824847143
            },
            {
              "omega": 7773.299027164702,
              "prop": 0.00901001751528574
            }
          ],
          "p": 1,
          "uncorrected p": 0.03046081760936803,
          "tested": true
        },
        "V_GIL80_1": {
          "LRT": 0,
          "omegas": [
            {
              "omega": 0.7063101189229521,
              "prop": 1
            }
          ],
          "p": 1,
          "uncorrected p": 1,
          "tested": true
        },
        "V_GLA81_1": {
          "LRT": 0,
          "omegas": [
            {
              "omega": 0.305773744102252,
              "prop": 1
            }
          ],
          "p": 1,
          "uncorrected p": 1,
          "tested": true
        },
        "V_GLA87_1": {
          "LRT": 0.5563019079272635,
          "omegas": [
            {
              "omega": 10000000000,
              "prop": 1
            }
          ],
          "p": 1,
          "uncorrected p": 0.3183055758436947,
          "tested": true
        },
        "V_GOU78_1": {
          "LRT": 0,
          "omegas": [
            {
              "omega": 0.7020565464287706,
              "prop": 1
            }
          ],
          "p": 1,
          "uncorrected p": 1,
          "tested": true
        },
        "V_GOU83_1": {
          "LRT": 0,
          "omegas": [
            {
              "omega": 0.462900927595626,
              "prop": 1
            }
          ],
          "p": 1,
          "uncorrected p": 1,
          "tested": true
        },
        "V_GOU85_1": {
          "LRT": 0,
          "omegas": [
            {
              "omega": 0.2831526566167817,
              "prop": 1
            }
          ],
          "p": 1,
          "uncorrected p": 1,
          "tested": true
        },
        "V_GOU89_1": {
          "LRT": 0,
          "omegas": [
            {
              "omega": 1,
              "prop": 1
            }
          ],
          "p": 1,
          "uncorrected p": 1,
          "tested": true
        },
        "V_GOU92_1": {
          "LRT": -0.01044155274212244,
          "omegas": [
            {
              "omega": 10000000000,
              "prop": 1
            }
          ],
          "p": 1,
          "uncorrected p": 0.5,
          "tested": true
        },
        "V_IND79_1": {
          "LRT": 6.338744542958011,
          "omegas": [
            {
              "omega": 0.2936053101744211,
              "prop": 0.9813585394751156
            },
            {
              "omega": 38.24113523002733,
              "prop": 0.01864146052488436
            }
          ],
          "p": 0.583890885860816,
          "uncorrected p": 0.01497156117591836,
          "tested": true
        },
        "V_IND82_1": {
          "LRT": 0,
          "omegas": [
            {
              "omega": 0.27572553084474,
              "prop": 1
            }
          ],
          "p": 1,
          "uncorrected p": 1,
          "tested": true
        },
        "V_KOM56_1": {
          "LRT": 7.698001223827305,
          "omegas": [
            {
              "omega": 0.5596949188628553,
              "prop": 0.8784328828411874
            },
            {
              "omega": 32.06916048458335,
              "prop": 0.1215671171588126
            }
          ],
          "p": 0.3298215505935778,
          "uncorrected p": 0.007495944331672222,
          "tested": true
        },
        "V_KOM57_1": {
          "LRT": 11.02691334257179,
          "omegas": [
            {
              "omega": 0.6850886893373513,
              "prop": 0.9488210604616136
            },
            {
              "omega": 100000,
              "prop": 0.05117893953838637
            }
          ],
          "p": 0.06807279573438191,
          "uncorrected p": 0.0013892407292731,
          "tested": true
        },
        "V_MER84_1": {
          "LRT": 0,
          "omegas": [
            {
              "omega": 0.3792731892884528,
              "prop": 1
            }
          ],
          "p": 1,
          "uncorrected p": 1,
          "tested": true
        },
        "V_MIT15_1": {
          "LRT": 7.658762221373763,
          "omegas": [
            {
              "omega": 0.4102336669126848,
              "prop": 0.9716724166483932
            },
            {
              "omega": 44.99479822292917,
              "prop": 0.02832758335160679
            }
          ],
          "p": 0.3288150546110132,
          "uncorrected p": 0.007646861735139843,
          "tested": true
        },
        "V_PAN00_1": {
          "LRT": 0,
          "omegas": [
            {
              "omega": 0,
              "prop": 1
            }
          ],
          "p": 1,
          "uncorrected p": 1,
          "tested": true
        },
        "V_PAN90_1": {
          "LRT": 0,
          "omegas": [
            {
              "omega": 0.806718024777074,
              "prop": 1
            }
          ],
          "p": 1,
          "uncorrected p": 1,
          "tested": true
        },
        "V_PAN93_1": {
          "LRT": 0,
          "omegas": [
            {
              "omega": 0.2701348536579172,
              "prop": 1
            }
          ],
          "p": 1,
          "uncorrected p": 1,
          "tested": true
        },
        "V_SCAL86_1": {
          "LRT": 8.500474705226225,
          "omegas": [
            {
              "omega": 0.6281575351888148,
              "prop": 0.989308996840973
            },
            {
              "omega": 3846.116864262084,
              "prop": 0.01069100315902705
            }
          ],
          "p": 0.2294646645009204,
          "uncorrected p": 0.004988362271759139,
          "tested": true
        },
        "V_SCAL91_1": {
          "LRT": 0,
          "omegas": [
            {
              "omega": 0.7859661143015688,
              "prop": 1
            }
          ],
          "p": 1,
          "uncorrected p": 1,
          "tested": true
        },
        "V_TRIS88_1": {
          "LRT": 0,
          "omegas": [
            {
              "omega": 0.6947608200820657,
              "prop": 1
            }
          ],
          "p": 1,
          "uncorrected p": 1,
          "tested": true
        }
      },
      "annotation-tag": "ω"
    },
    "Nucleotide GTR": {
      "AIC-c": 20491.10862453386,
      "Equilibrium frequencies": [
        [
          0.2443758026659581
        ],
        [
          0.2619569549621363
        ],
        [
          0.2613812497232186
        ],
        [
          0.232285992648687
        ]
      ],
      "Log Likelihood": -10458.98346160301,
      "display order": 0,
      "estimated parameters": 71
    }
  },
  "input": {
    "file name": "/home/datamonkey/datamonkey-js-server/production/app/absrel/output/5ff40d7370baba7af1431a86",
    "number of sequences": 33,
    "number of sites": 239,
    "partition count": 1,
    "trees": {
      "0": "(ALSI_A_04:0.3102472038560886,PESI_B_07:0.3193000869415539,(EUMA1:0.2451091569761978,(LAAG_SVL1:0.2022119541464217,((H_SUSP:0.1774964229950941,(G_INF95_1:0.1243145271115076,(C_WAR97_1:0.0327639467112639,C_WAR98_1:0.04023198416112107)Node13:0.1217041921648721)Node11:0.03328837167019118)Node9:0.02349959007476311,((C_WAR02_1:0.1455697393587904,G_IND96_1:0.08526027563157165)Node17:0.09591817037158165,(VAKO_B_01:0.1340391357947038,((V_KOM57_1:0.1711865517102208,(V_IND79_1:0.04378599519988399,(V_GOU78_1:0.02879707564138289,V_KOM56_1:0.02607422834359531)Node27:0.02972887669732268)Node25:0.04878657298191919)Node23:0.02032607981340408,((((V_ACA14_1:0.03763823546801934,V_SCAL86_1:0.04863067629197233)Node33:0.003134605421941685,(V_GIL80_1:0.02463397340571031,V_GLA81_1:0.03182354874160091)Node36:0.001447888078124532)Node32:0.01025737899626996,(V_MER84_1:0.02223112991675091,(V_GIG94_1:0.03362476102751161,(V_PAN90_1:0.01135169742393302,(V_GOU83_1:0.01057144829736328,V_PAN93_1:0.007645348638475779)Node45:0.001701866984576021)Node43:0.0169721938745762)Node41:0.001456800392293853)Node39:0.01744354195854316)Node31:0.02303887690894233,(V_MIT15_1:0.04900177182869907,((V_IND82_1:0.03363091391927248,(V_SCAL91_1:0.02165723019665964,(V_GLA87_1:0.001705107015962425,V_TRIS88_1:0.004120966873977176)Node55:0.01265858411487099)Node53:0.02841261940075633)Node51:0.007377085231923472,(V_GOU85_1:0.008109080230952654,(V_GOU89_1:1e-10,(V_PAN00_1:0.01206425985123905,V_GOU92_1:1e-10)Node62:0.005948709991661709)Node60:0.01428377602286525)Node58:0.04560495351209117)Node50:0.01106004685455084)Node48:0.01999009821765936)Node30:0.08934449201848374)Node22:0.07940669405045084)Node20:0.05243525390750031)Node16:0.01349176349733176)Node8:0.05544090038340333)Node6:0.04047658222585833)Node4:0.02863176125691972)"
    }
  },
  "test results": {
    "P-value threshold": 0.05,
    "positive test results": 6,
    "tested": 56
  },
  "tested": {
    "0": {
      "ALSI_A_04": "background",
      "C_WAR02_1": "test",
      "C_WAR97_1": "test",
      "C_WAR98_1": "test",
      "EUMA1": "background",
      "G_IND96_1": "test",
      "G_INF95_1": "test",
      "H_SUSP": "test",
      "LAAG_SVL1": "background",
      "Node11": "test",
      "Node13": "test",
      "Node16": "test",
      "Node17": "test",
      "Node20": "test",
      "Node22": "test",
      "Node23": "test",
      "Node25": "test",
      "Node27": "test",
      "Node30": "test",
      "Node31": "test",
      "Node32": "test",
      "Node33": "test",
      "Node36": "test",
      "Node39": "test",
      "Node4": "background",
      "Node41": "test",
      "Node43": "test",
      "Node45": "test",
      "Node48": "test",
      "Node50": "test",
      "Node51": "test",
      "Node53": "test",
      "Node55": "test",
      "Node58": "test",
      "Node6": "background",
      "Node60": "test",
      "Node62": "test",
      "Node8": "background",
      "Node9": "test",
      "PESI_B_07": "background",
      "VAKO_B_01": "test",
      "V_ACA14_1": "test",
      "V_GIG94_1": "test",
      "V_GIL80_1": "test",
      "V_GLA81_1": "test",
      "V_GLA87_1": "test",
      "V_GOU78_1": "test",
      "V_GOU83_1": "test",
      "V_GOU85_1": "test",
      "V_GOU89_1": "test",
      "V_GOU92_1": "test",
      "V_IND79_1": "test",
      "V_IND82_1": "test",
      "V_KOM56_1": "test",
      "V_KOM57_1": "test",
      "V_MER84_1": "test",
      "V_MIT15_1": "test",
      "V_PAN00_1": "test",
      "V_PAN90_1": "test",
      "V_PAN93_1": "test",
      "V_SCAL86_1": "test",
      "V_SCAL91_1": "test",
      "V_TRIS88_1": "test"
    }
  },
  "timers": {
    "Baseline model fitting": {
      "order": 2,
      "timer": 30
    },
    "Complexity analysis": {
      "order": 3,
      "timer": 294
    },
    "Full adaptive model fitting": {
      "order": 4,
      "timer": 223
    },
    "Overall": {
      "order": 0,
      "timer": 1598
    },
    "Preliminary model fitting": {
      "order": 1,
      "timer": 2
    },
    "Testing for selection": {
      "order": 5,
      "timer": 1049
    }
  },
  "trees": {
    "branchLengths": {
      "Baseline MG94xREV": {
        "ALSI_A_04": 0.3731165860983051,
        "C_WAR02_1": 0.164417309144962,
        "C_WAR97_1": 0.03303429220544723,
        "C_WAR98_1": 0.04054144366376933,
        "EUMA1": 0.3082971452895568,
        "G_IND96_1": 0.07123543742114125,
        "G_INF95_1": 0.1229008257866399,
        "H_SUSP": 0.1798893308234553,
        "LAAG_SVL1": 0.2064703294343063,
        "Node11": 0.0686609919457243,
        "Node13": 0.132163948573795,
        "Node16": 0.02872154876792951,
        "Node17": 0.1107086319689192,
        "Node20": 0.07196063198229515,
        "Node22": 0.1205299813771294,
        "Node23": 0.04438253495955915,
        "Node25": 0.05648795142958488,
        "Node27": 0.03480096320088115,
        "Node30": 0.09765617421549372,
        "Node31": 0.02356181510875337,
        "Node32": 0.01382008414530529,
        "Node33": 0.0108589896848292,
        "Node36": 0.002771862732164445,
        "Node39": 0.02815985830700131,
        "Node4": 0.3259413152197578,
        "Node41": 0.009117964119097785,
        "Node43": 0.02191891030673416,
        "Node45": 0.007532428030753165,
        "Node48": 0.03024525844377869,
        "Node50": 0.02366385197856438,
        "Node51": 0.01558198659377674,
        "Node53": 0.02883909665786867,
        "Node55": 0.009730031330983503,
        "Node58": 0.04817158848513124,
        "Node6": 0.06246009583522719,
        "Node60": 0.01079253384595302,
        "Node62": 0.00001776508568195204,
        "Node8": 0.07229046968323649,
        "Node9": 0.04187802508729573,
        "PESI_B_07": 0.5322005684115846,
        "VAKO_B_01": 0.1361566730693262,
        "V_ACA14_1": 0.03480995664700375,
        "V_GIG94_1": 0.03092746183526034,
        "V_GIL80_1": 0.02280845815392145,
        "V_GLA81_1": 0.034542780235821,
        "V_GLA87_1": 0.001433137923480301,
        "V_GOU78_1": 0.02667371593889773,
        "V_GOU83_1": 0.01249051569822316,
        "V_GOU85_1": 0.01100059180495331,
        "V_GOU89_1": 0,
        "V_GOU92_1": 0.002837576880300543,
        "V_IND79_1": 0.04172346809415719,
        "V_IND82_1": 0.03369806287577398,
        "V_KOM56_1": 0.02860362726423843,
        "V_KOM57_1": 0.1934736836140605,
        "V_MER84_1": 0.01365138320116567,
        "V_MIT15_1": 0.04337823986000445,
        "V_PAN00_1": 0.005413260335275431,
        "V_PAN90_1": 0.006385523401889411,
        "V_PAN93_1": 0.003936552748011349,
        "V_SCAL86_1": 0.05150865669502291,
        "V_SCAL91_1": 0.0247352923618375,
        "V_TRIS88_1": 0.0043638705595333
      },
      "Full adaptive model": {
        "ALSI_A_04": 1.81637799346915,
        "C_WAR02_1": 0.2162478963858006,
        "C_WAR97_1": 0.03326452123225835,
        "C_WAR98_1": 3.538402926897599,
        "EUMA1": 0.3820831066122957,
        "G_IND96_1": 0.07654592880863224,
        "G_INF95_1": 0.1288701548195338,
        "H_SUSP": 0.28032125562942,
        "LAAG_SVL1": 1770.123126703695,
        "Node11": 0.1107687836813167,
        "Node13": 0.1680177199139938,
        "Node16": 0.02153003450106367,
        "Node17": 0.1734460939506442,
        "Node20": 0.5783186843878549,
        "Node22": 0.2030589649638742,
        "Node23": 0.04127605157870312,
        "Node25": 0.1236267852143229,
        "Node27": 0.04470833608922181,
        "Node30": 0.2003038761592006,
        "Node31": 0.01825450436834557,
        "Node32": 0.02008274714394534,
        "Node33": 0.01100279699346555,
        "Node36": 0.002526302853130134,
        "Node39": 0.02200971785164135,
        "Node4": 0.3145847445130561,
        "Node41": 0.01379976705579375,
        "Node43": 0.02230288135721588,
        "Node45": 0.007487359401584643,
        "Node48": 45.81525689994984,
        "Node50": 0.02036462812260254,
        "Node51": 0.01621057316099804,
        "Node53": 0.03016206632185604,
        "Node55": 0.009714867340821637,
        "Node58": 3.449308396286662,
        "Node6": 0.5916616282017584,
        "Node60": 0.01110004849967677,
        "Node62": 0,
        "Node8": 0.09190868764760363,
        "Node9": 0.03837764331168122,
        "PESI_B_07": 2.448110282953032,
        "VAKO_B_01": 0.2210281229780695,
        "V_ACA14_1": 0.03484984881250681,
        "V_GIG94_1": 2.138405136774233,
        "V_GIL80_1": 0.02224331711612451,
        "V_GLA81_1": 0.03516292278694969,
        "V_GLA87_1": 0.001434779313871091,
        "V_GOU78_1": 0.02602672900335635,
        "V_GOU83_1": 0.01251341909012168,
        "V_GOU85_1": 0.01075344293137272,
        "V_GOU89_1": 0,
        "V_GOU92_1": 0.002861884313875749,
        "V_IND79_1": 0.0621579602472411,
        "V_IND82_1": 0.0330941541959384,
        "V_KOM56_1": 0.03238361420927387,
        "V_KOM57_1": 715.299734876298,
        "V_MER84_1": 0.01375218088323851,
        "V_MIT15_1": 0.07567799746642884,
        "V_PAN00_1": 0.005430606839698122,
        "V_PAN90_1": 0.006400624347180315,
        "V_PAN93_1": 0.003906787606343142,
        "V_SCAL86_1": 1.840940318479942,
        "V_SCAL91_1": 0.02487057339243177,
        "V_TRIS88_1": 0.004376616823250501
      }
    }
  }
}
