# Supplementary material for: Co-option of the same ancestral gene family gave rise to mammalian and reptilian toxins
Source: BMC Biol. 2021 Dec 23;19:268. doi: 10.1186/s12915-021-01191-1 (PMC8705180; doi:10.1186/s12915-021-01191-1)
Supplement: Supplementary file 19 — Additional file 19. – aBSREL results mammals. [file 12915_2021_1191_MOESM19_ESM.txt]

{
  "analysis": {
    "authors": "Sergei L Kosakovsky Pond, Ben Murrell, Steven Weaver and Temple iGEM / UCSD viral evolution group",
    "citation": "Less Is More: An Adaptive Branch-Site Random Effects Model for Efficient Detection of Episodic Diversifying Selection (2015). Mol Biol Evol 32 (5): 1342-1353. v2.2 adds support for multiple-hit models",
    "contact": "spond@temple.edu",
    "info": "aBSREL (Adaptive branch-site random effects likelihood)\n                            uses an adaptive random effects branch-site model framework\n                            to test whether each branch has evolved under positive selection,\n                            using a procedure which infers an optimal number of rate categories per branch.",
    "requirements": "in-frame codon alignment and a phylogenetic tree",
    "version": "2.2"
  },
  "branch attributes": {
    "0": {
      "BLTXBLABR": {
        "Baseline MG94xREV": 0.2757280099940251,
        "Baseline MG94xREV omega ratio": 0.5341465712333542,
        "Corrected P-value": 0.2651604063153776,
        "Full adaptive model": 0.5413009136338867,
        "Full adaptive model (non-synonymous subs/site)": 0.4452112971853568,
        "Full adaptive model (synonymous subs/site)": 0.09608961644852987,
        "LRT": 3.874602152918669,
        "Nucleotide GTR": 0.2605186300720645,
        "Rate Distributions": [
          [
            0.350690353472359,
            0.8801075834540383
          ],
          [
            10.14663150845139,
            0.1198924165459617
          ]
        ],
        "Rate classes": 2,
        "Uncorrected P-value": 0.05303208126307551,
        "original name": "BLTXBLABR"
      },
      "CALUKLK1B": {
        "Baseline MG94xREV": 0.1019778334651919,
        "Baseline MG94xREV omega ratio": 0.1799141178066999,
        "Corrected P-value": null,
        "Full adaptive model": 0.1077214479900578,
        "Full adaptive model (non-synonymous subs/site)": 0.04155101135453353,
        "Full adaptive model (synonymous subs/site)": 0.06617043663552417,
        "LRT": null,
        "Nucleotide GTR": 0.09481639860899553,
        "Rate Distributions": [
          [
            0.206699903463952,
            1
          ]
        ],
        "Rate classes": 1,
        "Uncorrected P-value": null,
        "original name": "CALUKLK1B"
      },
      "CALUKLK2": {
        "Baseline MG94xREV": 0.2199388651903933,
        "Baseline MG94xREV omega ratio": 0.4713460243392435,
        "Corrected P-value": null,
        "Full adaptive model": 0.252050733669911,
        "Full adaptive model (non-synonymous subs/site)": 0.1627469358585362,
        "Full adaptive model (synonymous subs/site)": 0.08930379781137476,
        "LRT": null,
        "Nucleotide GTR": 0.2185915104182697,
        "Rate Distributions": [
          [
            0.04900112013258084,
            0.6218837867871166
          ],
          [
            1.505909067342557,
            0.3781162132128834
          ]
        ],
        "Rate classes": 2,
        "Uncorrected P-value": null,
        "original name": "CALUKLK2"
      },
      "EREUK1A": {
        "Baseline MG94xREV": 0.2472771304618316,
        "Baseline MG94xREV omega ratio": 0.4355795426785534,
        "Corrected P-value": null,
        "Full adaptive model": 23.01351356365685,
        "Full adaptive model (non-synonymous subs/site)": 22.92143055167013,
        "Full adaptive model (synonymous subs/site)": 0.09208301198672826,
        "LRT": null,
        "Nucleotide GTR": 0.2275932672648502,
        "Rate Distributions": [
          [
            0.3231786444572205,
            0.9092995457262807
          ],
          [
            900.1503203666465,
            0.09070045427371931
          ]
        ],
        "Rate classes": 2,
        "Uncorrected P-value": null,
        "original name": "EREUK1A"
      },
      "EREUK1B": {
        "Baseline MG94xREV": 0.2011887065368257,
        "Baseline MG94xREV omega ratio": 0.2472357484371754,
        "Corrected P-value": null,
        "Full adaptive model": 43.80589365135502,
        "Full adaptive model (non-synonymous subs/site)": 43.70507439259794,
        "Full adaptive model (synonymous subs/site)": 0.1008192587570862,
        "LRT": null,
        "Nucleotide GTR": 0.1753161713238943,
        "Rate Distributions": [
          [
            0.1061819817237521,
            0.9084439472184237
          ],
          [
            1557.508055951417,
            0.0915560527815763
          ]
        ],
        "Rate classes": 2,
        "Uncorrected P-value": null,
        "original name": "EREUK1B"
      },
      "HOSAKLK1": {
        "Baseline MG94xREV": 0.137791700052647,
        "Baseline MG94xREV omega ratio": 0.4506696371137874,
        "Corrected P-value": null,
        "Full adaptive model": 0.1589720532267733,
        "Full adaptive model (non-synonymous subs/site)": 0.1043354553480508,
        "Full adaptive model (synonymous subs/site)": 0.0546365978787225,
        "LRT": null,
        "Nucleotide GTR": 0.1271907159420856,
        "Rate Distributions": [
          [
            0.2275376959633997,
            0.8997510138474988
          ],
          [
            4.228150054516294,
            0.1002489861525012
          ]
        ],
        "Rate classes": 2,
        "Uncorrected P-value": null,
        "original name": "HOSAKLK1"
      },
      "HOSAKLK2": {
        "Baseline MG94xREV": 0.05713654127027281,
        "Baseline MG94xREV omega ratio": 0.3815123365349325,
        "Corrected P-value": null,
        "Full adaptive model": 0.05292141328812448,
        "Full adaptive model (non-synonymous subs/site)": 0.02753045803628929,
        "Full adaptive model (synonymous subs/site)": 0.0253909552518352,
        "LRT": null,
        "Nucleotide GTR": 0.05693091948740823,
        "Rate Distributions": [
          [
            0.3569086487747675,
            1
          ]
        ],
        "Rate classes": 1,
        "Uncorrected P-value": null,
        "original name": "HOSAKLK2"
      },
      "HOSAKLK3": {
        "Baseline MG94xREV": 0.09906877042575744,
        "Baseline MG94xREV omega ratio": 0.8704025910134031,
        "Corrected P-value": null,
        "Full adaptive model": 0.1567538039938848,
        "Full adaptive model (non-synonymous subs/site)": 0.1294496030114319,
        "Full adaptive model (synonymous subs/site)": 0.02730420098245286,
        "LRT": null,
        "Nucleotide GTR": 0.09919428928776691,
        "Rate Distributions": [
          [
            0.2444427596609231,
            0.8791492608684942
          ],
          [
            11.1352788354224,
            0.1208507391315058
          ]
        ],
        "Rate classes": 2,
        "Uncorrected P-value": null,
        "original name": "HOSAKLK3"
      },
      "Node10": {
        "Baseline MG94xREV": 0.02713154601870469,
        "Baseline MG94xREV omega ratio": 10000000000,
        "Corrected P-value": 0.3161634765517561,
        "Full adaptive model": 0.06854554060367514,
        "Full adaptive model (non-synonymous subs/site)": 0.04749110034516905,
        "Full adaptive model (synonymous subs/site)": 0.02105444025850608,
        "LRT": 2.558976030368285,
        "Nucleotide GTR": 0.04651424848415949,
        "Rate Distributions": [
          [
            0,
            0.9216234349949541
          ],
          [
            9.473380506492733,
            0.07837656500504586
          ]
        ],
        "Rate classes": 2,
        "Uncorrected P-value": 0.105387825517252
      },
      "Node12": {
        "Baseline MG94xREV": 0.05351811374161557,
        "Baseline MG94xREV omega ratio": 0.3201391694190276,
        "Corrected P-value": null,
        "Full adaptive model": 0.2321223274364063,
        "Full adaptive model (non-synonymous subs/site)": 0.2070771319200576,
        "Full adaptive model (synonymous subs/site)": 0.02504519551634873,
        "LRT": null,
        "Nucleotide GTR": 0.05222724832977575,
        "Rate Distributions": [
          [
            0.1053010179645542,
            0.9526862283471769
          ],
          [
            55.40288307511457,
            0.04731377165282313
          ]
        ],
        "Rate classes": 2,
        "Uncorrected P-value": null
      },
      "Node13": {
        "Baseline MG94xREV": 0.01463038269486094,
        "Baseline MG94xREV omega ratio": 10000000000,
        "Corrected P-value": null,
        "Full adaptive model": 0.004523777835621262,
        "Full adaptive model (non-synonymous subs/site)": 0.004523777835621262,
        "Full adaptive model (synonymous subs/site)": 1e-10,
        "LRT": null,
        "Nucleotide GTR": 0.01601992976692079,
        "Rate Distributions": [
          [
            10000000000,
            1
          ]
        ],
        "Rate classes": 1,
        "Uncorrected P-value": null
      },
      "Node15": {
        "Baseline MG94xREV": 0.02407954696223161,
        "Baseline MG94xREV omega ratio": 0.4258115942303968,
        "Corrected P-value": null,
        "Full adaptive model": 0.02622325004715084,
        "Full adaptive model (non-synonymous subs/site)": 0.01963189136735891,
        "Full adaptive model (synonymous subs/site)": 0.00659135867979193,
        "LRT": null,
        "Nucleotide GTR": 0.02388063171194447,
        "Rate Distributions": [
          [
            0,
            0.9537306148924308
          ],
          [
            21.18927728666248,
            0.04626938510756917
          ]
        ],
        "Rate classes": 2,
        "Uncorrected P-value": null
      },
      "Node18": {
        "Baseline MG94xREV": 0.03862345094199512,
        "Baseline MG94xREV omega ratio": 0.6331244462923122,
        "Corrected P-value": null,
        "Full adaptive model": 0.5405804718654943,
        "Full adaptive model (non-synonymous subs/site)": 0.53529334024339,
        "Full adaptive model (synonymous subs/site)": 0.005287131622104178,
        "LRT": null,
        "Nucleotide GTR": 0.03619247678248119,
        "Rate Distributions": [
          [
            0.814144090285984,
            0.9518869350632223
          ],
          [
            676.5706283914558,
            0.04811306493677769
          ]
        ],
        "Rate classes": 2,
        "Uncorrected P-value": null
      },
      "Node20": {
        "Baseline MG94xREV": 0.02029654475641261,
        "Baseline MG94xREV omega ratio": 10000000000,
        "Corrected P-value": null,
        "Full adaptive model": 0.01516182990729437,
        "Full adaptive model (non-synonymous subs/site)": 0.01516182990729437,
        "Full adaptive model (synonymous subs/site)": 1e-10,
        "LRT": null,
        "Nucleotide GTR": 0.02097890300141165,
        "Rate Distributions": [
          [
            10000000000,
            1
          ]
        ],
        "Rate classes": 1,
        "Uncorrected P-value": null
      },
      "Node22": {
        "Baseline MG94xREV": 0.09777491984692198,
        "Baseline MG94xREV omega ratio": 0.5074106111279888,
        "Corrected P-value": null,
        "Full adaptive model": 0.1291093126599494,
        "Full adaptive model (non-synonymous subs/site)": 0.09208194108992553,
        "Full adaptive model (synonymous subs/site)": 0.03702737157002384,
        "LRT": null,
        "Nucleotide GTR": 0.09288220748481305,
        "Rate Distributions": [
          [
            0,
            0.8106486649474107
          ],
          [
            4.323205551917483,
            0.1893513350525893
          ]
        ],
        "Rate classes": 2,
        "Uncorrected P-value": null
      },
      "Node3": {
        "Baseline MG94xREV": 0.1674490783676515,
        "Baseline MG94xREV omega ratio": 0.268768755075537,
        "Corrected P-value": 0.4170743300211868,
        "Full adaptive model": 1071.969076220746,
        "Full adaptive model (non-synonymous subs/site)": 1071.907882820363,
        "Full adaptive model (synonymous subs/site)": 0.0611934003827738,
        "LRT": 2.579217568149033,
        "Nucleotide GTR": 0.1249005467507917,
        "Rate Distributions": [
          [
            0.2779189877013303,
            0.9423424974362009
          ],
          [
            100000,
            0.05765750256379909
          ]
        ],
        "Rate classes": 2,
        "Uncorrected P-value": 0.1042685825052967
      },
      "Node5": {
        "Baseline MG94xREV": 0.02592981993923705,
        "Baseline MG94xREV omega ratio": 0.7166201270444271,
        "Corrected P-value": 0.2078532235343459,
        "Full adaptive model": 24.71864207839139,
        "Full adaptive model (non-synonymous subs/site)": 24.7151782732591,
        "Full adaptive model (synonymous subs/site)": 0.003463805132287321,
        "LRT": 4.700059961891384,
        "Nucleotide GTR": 0.02565992430960325,
        "Rate Distributions": [
          [
            0.937023378711337,
            0.9765218569309077
          ],
          [
            100000,
            0.02347814306909235
          ]
        ],
        "Rate classes": 2,
        "Uncorrected P-value": 0.03464220392239098
      },
      "Node7": {
        "Baseline MG94xREV": 0.03310122139558106,
        "Baseline MG94xREV omega ratio": 1.081826443969445,
        "Corrected P-value": 0.1696379312329145,
        "Full adaptive model": 0.04073643372350181,
        "Full adaptive model (non-synonymous subs/site)": 0.03499766282235768,
        "Full adaptive model (synonymous subs/site)": 0.005738770901144118,
        "LRT": 5.396372090841396,
        "Nucleotide GTR": 0.03341116258581665,
        "Rate Distributions": [
          [
            0,
            0.8714919051035224
          ],
          [
            15.62112634707516,
            0.1285080948964776
          ]
        ],
        "Rate classes": 2,
        "Uncorrected P-value": 0.02423399017613065
      },
      "ORANA14": {
        "Baseline MG94xREV": 0.6011476478977805,
        "Baseline MG94xREV omega ratio": 0.2521734672412525,
        "Corrected P-value": null,
        "Full adaptive model": 0.705990082151869,
        "Full adaptive model (non-synonymous subs/site)": 0.4253859345801481,
        "Full adaptive model (synonymous subs/site)": 0.2806041475717211,
        "LRT": null,
        "Nucleotide GTR": 0.4475650286696786,
        "Rate Distributions": [
          [
            0,
            0.5339472132073233
          ],
          [
            1.070721703309376,
            0.4660527867926767
          ]
        ],
        "Rate classes": 2,
        "Uncorrected P-value": null,
        "original name": "ORANA14"
      },
      "SOPAB2": {
        "Baseline MG94xREV": 0.05238806444684669,
        "Baseline MG94xREV omega ratio": 1.094125787630194,
        "Corrected P-value": 0.05930477484743424,
        "Full adaptive model": 0.1400444553504092,
        "Full adaptive model (non-synonymous subs/site)": 0.1299724407180069,
        "Full adaptive model (synonymous subs/site)": 0.01007201463240225,
        "LRT": 7.719880734366598,
        "Nucleotide GTR": 0.05217210713234858,
        "Rate Distributions": [
          [
            0.9463488243185192,
            0.980493705459657
          ],
          [
            170.1936651364374,
            0.01950629454034303
          ]
        ],
        "Rate classes": 2,
        "Uncorrected P-value": 0.00741309685592928,
        "original name": "SOPAB2"
      },
      "SOPAB3": {
        "Baseline MG94xREV": 0.02928920305251104,
        "Baseline MG94xREV omega ratio": 1.758754504781475,
        "Corrected P-value": 0.001050229533765878,
        "Full adaptive model": 0.4971506803287252,
        "Full adaptive model (non-synonymous subs/site)": 0.4937437260477939,
        "Full adaptive model (synonymous subs/site)": 0.003406954280931216,
        "LRT": 15.94149784824913,
        "Nucleotide GTR": 0.02939078077942028,
        "Rate Distributions": [
          [
            1,
            0.9765526101088804
          ],
          [
            1992.878315093416,
            0.02344738989111961
          ]
        ],
        "Rate classes": 2,
        "Uncorrected P-value": 0.0001166921704184309,
        "original name": "SOPAB3"
      },
      "SOPAB5": {
        "Baseline MG94xREV": 0.04078566872162188,
        "Baseline MG94xREV omega ratio": 0.5952693661682016,
        "Corrected P-value": 1,
        "Full adaptive model": 0.04040289336473817,
        "Full adaptive model (non-synonymous subs/site)": 0.02488540506850383,
        "Full adaptive model (synonymous subs/site)": 0.01551748829623434,
        "LRT": 0,
        "Nucleotide GTR": 0.03746701465910655,
        "Rate Distributions": [
          [
            0.5278930727151008,
            1
          ]
        ],
        "Rate classes": 1,
        "Uncorrected P-value": 1,
        "original name": "SOPAB5"
      },
      "SOPAB7": {
        "Baseline MG94xREV": 0.06990284481002289,
        "Baseline MG94xREV omega ratio": 0.6042955451938858,
        "Corrected P-value": 1,
        "Full adaptive model": 0.0687644988621514,
        "Full adaptive model (non-synonymous subs/site)": 0.04429359814703517,
        "Full adaptive model (synonymous subs/site)": 0.02447090071511615,
        "LRT": 0,
        "Nucleotide GTR": 0.07024162527393263,
        "Rate Distributions": [
          [
            0.5958180851426135,
            1
          ]
        ],
        "Rate classes": 1,
        "Uncorrected P-value": 1,
        "original name": "SOPAB7"
      }
    },
    "attributes": {
      "Baseline MG94xREV": {
        "attribute type": "branch length",
        "display order": 1
      },
      "Baseline MG94xREV omega ratio": {
        "attribute type": "branch label",
        "display order": 1
      },
      "Corrected P-value": {
        "attribute type": "branch label",
        "display order": 6
      },
      "Full adaptive model": {
        "attribute type": "branch length",
        "display order": 2
      },
      "Full adaptive model (non-synonymous subs/site)": {
        "attribute type": "branch label",
        "display order": 10
      },
      "Full adaptive model (synonymous subs/site)": {
        "attribute type": "branch label",
        "display order": 9
      },
      "LRT": {
        "attribute type": "branch label",
        "display order": 4
      },
      "Nucleotide GTR": {
        "attribute type": "branch length",
        "display order": 0
      },
      "Rate Distributions": {
        "attribute type": "branch label",
        "display order": 3
      },
      "Rate classes": {
        "attribute type": "branch label",
        "display order": 2
      },
      "Uncorrected P-value": {
        "attribute type": "branch label",
        "display order": 5
      },
      "original name": {
        "attribute type": "node label",
        "display order": -1
      }
    }
  },
  "data partitions": {
    "0": {
      "coverage": [
        [
          0,
          1,
          2,
          3,
          4,
          5,
          6,
          7,
          8,
          9,
          10,
          11,
          12,
          13,
          14,
          15,
          16,
          17,
          18,
          19,
          20,
          21,
          22,
          23,
          24,
          25,
          26,
          27,
          28,
          29,
          30,
          31,
          32,
          33,
          34,
          35,
          36,
          37,
          38,
          39,
          40,
          41,
          42,
          43,
          44,
          45,
          46,
          47,
          48,
          49,
          50,
          51,
          52,
          53,
          54,
          55,
          56,
          57,
          58,
          59,
          60,
          61,
          62,
          63,
          64,
          65,
          66,
          67,
          68,
          69,
          70,
          71,
          72,
          73,
          74,
          75,
          76,
          77,
          78,
          79,
          80,
          81,
          82,
          83,
          84,
          85,
          86,
          87,
          88,
          89,
          90,
          91,
          92,
          93,
          94,
          95,
          96,
          97,
          98,
          99,
          100,
          101,
          102,
          103,
          104,
          105,
          106,
          107,
          108,
          109,
          110,
          111,
          112,
          113,
          114,
          115,
          116,
          117,
          118,
          119,
          120,
          121,
          122,
          123,
          124,
          125,
          126,
          127,
          128,
          129,
          130,
          131,
          132,
          133,
          134,
          135,
          136,
          137,
          138,
          139,
          140,
          141,
          142,
          143,
          144,
          145,
          146,
          147,
          148,
          149,
          150,
          151,
          152,
          153,
          154,
          155,
          156,
          157,
          158,
          159,
          160,
          161,
          162,
          163,
          164,
          165,
          166,
          167,
          168,
          169,
          170,
          171,
          172,
          173,
          174,
          175,
          176,
          177,
          178,
          179,
          180,
          181,
          182,
          183,
          184,
          185,
          186,
          187,
          188,
          189,
          190,
          191,
          192,
          193,
          194,
          195,
          196,
          197,
          198,
          199,
          200,
          201,
          202,
          203,
          204,
          205,
          206,
          207,
          208,
          209,
          210,
          211,
          212,
          213,
          214,
          215,
          216,
          217,
          218,
          219,
          220,
          221,
          222,
          223,
          224,
          225,
          226,
          227,
          228,
          229,
          230,
          231,
          232,
          233,
          234,
          235,
          236,
          237,
          238,
          239,
          240,
          241,
          242,
          243,
          244,
          245,
          246,
          247,
          248,
          249,
          250,
          251,
          252,
          253,
          254,
          255,
          256,
          257,
          258,
          259,
          260,
          261,
          262,
          263,
          264,
          265,
          266,
          267,
          268,
          269
        ]
      ],
      "name": "absrel.filter.default"
    }
  },
  "fits": {
    "Baseline MG94xREV": {
      "AIC-c": 13403.34370889033,
      "Equilibrium frequencies": [
        [
          0.00983779315685237
        ],
        [
          0.02887163305452133
        ],
        [
          0.024358456885313
        ],
        [
          0.01245080300903158
        ],
        [
          0.007218501851835066
        ],
        [
          0.02118462274482766
        ],
        [
          0.01787307004030712
        ],
        [
          0.00913580344133645
        ],
        [
          0.007229986816642212
        ],
        [
          0.02121832844327743
        ],
        [
          0.01790150690776549
        ],
        [
          0.009150338920188211
        ],
        [
          0.008223532374136169
        ],
        [
          0.02413415339523172
        ],
        [
          0.02036153389145479
        ],
        [
          0.01040777946804515
        ],
        [
          0.01019805103655125
        ],
        [
          0.02992890607722369
        ],
        [
          0.02525045836271011
        ],
        [
          0.01290674875022231
        ],
        [
          0.007482841844583661
        ],
        [
          0.02196039909533534
        ],
        [
          0.01852757803958801
        ],
        [
          0.009470354607908715
        ],
        [
          0.007494747386343775
        ],
        [
          0.02199533908924788
        ],
        [
          0.018557056259046
        ],
        [
          0.009485422372884819
        ],
        [
          0.008524676369492267
        ],
        [
          0.02501794092683252
        ],
        [
          0.02110716890432788
        ],
        [
          0.01078891012445867
        ],
        [
          0.01260397826619493
        ],
        [
          0.03698974248866722
        ],
        [
          0.03120755399971847
        ],
        [
          0.01595171274903268
        ],
        [
          0.009248196115166838
        ],
        [
          0.02714130297274692
        ],
        [
          0.0228986097538858
        ],
        [
          0.01170460347996127
        ],
        [
          0.009262910415875271
        ],
        [
          0.02718448602040145
        ],
        [
          0.02293504248363416
        ],
        [
          0.01172322603652608
        ],
        [
          0.01053582055064527
        ],
        [
          0.0309201809813046
        ],
        [
          0.02608677846164425
        ],
        [
          0.01333423300562279
        ],
        [
          0.02386190601918906
        ],
        [
          0.01029037362396173
        ],
        [
          0.005965967095195416
        ],
        [
          0.01750872477613074
        ],
        [
          0.01477178366636951
        ],
        [
          0.007550583741324454
        ],
        [
          0.01753658195370017
        ],
        [
          0.01479528624613319
        ],
        [
          0.007562597063523778
        ],
        [
          0.006796607461962263
        ],
        [
          0.01994646091137985
        ],
        [
          0.0168284560560505
        ],
        [
          0.008601849956528428
        ]
      ],
      "Log Likelihood": -6737.783534385442,
      "display order": 1,
      "estimated parameters": 60,
      "branch-annotations": {
        "BLTXBLABR": {
          "LRT": 3.874602152918669,
          "omegas": [
            {
              "omega": 0.5341465712333542,
              "prop": 1
            }
          ],
          "p": 0.2651604063153776,
          "uncorrected p": 0.05303208126307551,
          "tested": true
        },
        "CALUKLK1B": {
          "LRT": "test not run",
          "omegas": [
            {
              "omega": 0.1799141178066999,
              "prop": 1
            }
          ],
          "p": 1,
          "uncorrected p": 1,
          "tested": false
        },
        "CALUKLK2": {
          "LRT": "test not run",
          "omegas": [
            {
              "omega": 0.4713460243392435,
              "prop": 1
            }
          ],
          "p": 1,
          "uncorrected p": 1,
          "tested": false
        },
        "EREUK1A": {
          "LRT": "test not run",
          "omegas": [
            {
              "omega": 0.4355795426785534,
              "prop": 1
            }
          ],
          "p": 1,
          "uncorrected p": 1,
          "tested": false
        },
        "EREUK1B": {
          "LRT": "test not run",
          "omegas": [
            {
              "omega": 0.2472357484371754,
              "prop": 1
            }
          ],
          "p": 1,
          "uncorrected p": 1,
          "tested": false
        },
        "HOSAKLK1": {
          "LRT": "test not run",
          "omegas": [
            {
              "omega": 0.4506696371137874,
              "prop": 1
            }
          ],
          "p": 1,
          "uncorrected p": 1,
          "tested": false
        },
        "HOSAKLK2": {
          "LRT": "test not run",
          "omegas": [
            {
              "omega": 0.3815123365349325,
              "prop": 1
            }
          ],
          "p": 1,
          "uncorrected p": 1,
          "tested": false
        },
        "HOSAKLK3": {
          "LRT": "test not run",
          "omegas": [
            {
              "omega": 0.8704025910134031,
              "prop": 1
            }
          ],
          "p": 1,
          "uncorrected p": 1,
          "tested": false
        },
        "Node10": {
          "LRT": 2.558976030368285,
          "omegas": [
            {
              "omega": 10000000000,
              "prop": 1
            }
          ],
          "p": 0.3161634765517561,
          "uncorrected p": 0.105387825517252,
          "tested": true
        },
        "Node12": {
          "LRT": "test not run",
          "omegas": [
            {
              "omega": 0.3201391694190276,
              "prop": 1
            }
          ],
          "p": 1,
          "uncorrected p": 1,
          "tested": false
        },
        "Node13": {
          "LRT": "test not run",
          "omegas": [
            {
              "omega": 10000000000,
              "prop": 1
            }
          ],
          "p": 1,
          "uncorrected p": 1,
          "tested": false
        },
        "Node15": {
          "LRT": "test not run",
          "omegas": [
            {
              "omega": 0.4258115942303968,
              "prop": 1
            }
          ],
          "p": 1,
          "uncorrected p": 1,
          "tested": false
        },
        "Node18": {
          "LRT": "test not run",
          "omegas": [
            {
              "omega": 0.6331244462923122,
              "prop": 1
            }
          ],
          "p": 1,
          "uncorrected p": 1,
          "tested": false
        },
        "Node20": {
          "LRT": "test not run",
          "omegas": [
            {
              "omega": 10000000000,
              "prop": 1
            }
          ],
          "p": 1,
          "uncorrected p": 1,
          "tested": false
        },
        "Node22": {
          "LRT": "test not run",
          "omegas": [
            {
              "omega": 0.5074106111279888,
              "prop": 1
            }
          ],
          "p": 1,
          "uncorrected p": 1,
          "tested": false
        },
        "Node3": {
          "LRT": 2.579217568149033,
          "omegas": [
            {
              "omega": 0.268768755075537,
              "prop": 1
            }
          ],
          "p": 0.4170743300211868,
          "uncorrected p": 0.1042685825052967,
          "tested": true
        },
        "Node5": {
          "LRT": 4.700059961891384,
          "omegas": [
            {
              "omega": 0.7166201270444271,
              "prop": 1
            }
          ],
          "p": 0.2078532235343459,
          "uncorrected p": 0.03464220392239098,
          "tested": true
        },
        "Node7": {
          "LRT": 5.396372090841396,
          "omegas": [
            {
              "omega": 1.081826443969445,
              "prop": 1
            }
          ],
          "p": 0.1696379312329145,
          "uncorrected p": 0.02423399017613065,
          "tested": true
        },
        "ORANA14": {
          "LRT": "test not run",
          "omegas": [
            {
              "omega": 0.2521734672412525,
              "prop": 1
            }
          ],
          "p": 1,
          "uncorrected p": 1,
          "tested": false
        },
        "SOPAB2": {
          "LRT": 7.719880734366598,
          "omegas": [
            {
              "omega": 1.094125787630194,
              "prop": 1
            }
          ],
          "p": 0.05930477484743424,
          "uncorrected p": 0.00741309685592928,
          "tested": true
        },
        "SOPAB3": {
          "LRT": 15.94149784824913,
          "omegas": [
            {
              "omega": 1.758754504781475,
              "prop": 1
            }
          ],
          "p": 0.001050229533765878,
          "uncorrected p": 0.0001166921704184309,
          "tested": true
        },
        "SOPAB5": {
          "LRT": 0,
          "omegas": [
            {
              "omega": 0.5952693661682016,
              "prop": 1
            }
          ],
          "p": 1,
          "uncorrected p": 1,
          "tested": true
        },
        "SOPAB7": {
          "LRT": 0,
          "omegas": [
            {
              "omega": 0.6042955451938858,
              "prop": 1
            }
          ],
          "p": 1,
          "uncorrected p": 1,
          "tested": true
        }
      },
      "annotation-tag": "ω"
    },
    "Full adaptive model": {
      "AIC-c": 13403.34370889033,
      "Log Likelihood": -6605.056920330964,
      "display order": 2,
      "estimated parameters": 94,
      "branch-annotations": {
        "BLTXBLABR": {
          "LRT": 3.874602152918669,
          "omegas": [
            {
              "omega": 0.350690353472359,
              "prop": 0.8801075834540383
            },
            {
              "omega": 10.14663150845139,
              "prop": 0.1198924165459617
            }
          ],
          "p": 0.2651604063153776,
          "uncorrected p": 0.05303208126307551,
          "tested": true
        },
        "CALUKLK1B": {
          "LRT": "test not run",
          "omegas": [
            {
              "omega": 0.206699903463952,
              "prop": 1
            }
          ],
          "p": 1,
          "uncorrected p": 1,
          "tested": false
        },
        "CALUKLK2": {
          "LRT": "test not run",
          "omegas": [
            {
              "omega": 0.04900112013258084,
              "prop": 0.6218837867871166
            },
            {
              "omega": 1.505909067342557,
              "prop": 0.3781162132128834
            }
          ],
          "p": 1,
          "uncorrected p": 1,
          "tested": false
        },
        "EREUK1A": {
          "LRT": "test not run",
          "omegas": [
            {
              "omega": 0.3231786444572205,
              "prop": 0.9092995457262807
            },
            {
              "omega": 900.1503203666465,
              "prop": 0.09070045427371931
            }
          ],
          "p": 1,
          "uncorrected p": 1,
          "tested": false
        },
        "EREUK1B": {
          "LRT": "test not run",
          "omegas": [
            {
              "omega": 0.1061819817237521,
              "prop": 0.9084439472184237
            },
            {
              "omega": 1557.508055951417,
              "prop": 0.0915560527815763
            }
          ],
          "p": 1,
          "uncorrected p": 1,
          "tested": false
        },
        "HOSAKLK1": {
          "LRT": "test not run",
          "omegas": [
            {
              "omega": 0.2275376959633997,
              "prop": 0.8997510138474988
            },
            {
              "omega": 4.228150054516294,
              "prop": 0.1002489861525012
            }
          ],
          "p": 1,
          "uncorrected p": 1,
          "tested": false
        },
        "HOSAKLK2": {
          "LRT": "test not run",
          "omegas": [
            {
              "omega": 0.3569086487747675,
              "prop": 1
            }
          ],
          "p": 1,
          "uncorrected p": 1,
          "tested": false
        },
        "HOSAKLK3": {
          "LRT": "test not run",
          "omegas": [
            {
              "omega": 0.2444427596609231,
              "prop": 0.8791492608684942
            },
            {
              "omega": 11.1352788354224,
              "prop": 0.1208507391315058
            }
          ],
          "p": 1,
          "uncorrected p": 1,
          "tested": false
        },
        "Node10": {
          "LRT": 2.558976030368285,
          "omegas": [
            {
              "omega": 0,
              "prop": 0.9216234349949541
            },
            {
              "omega": 9.473380506492733,
              "prop": 0.07837656500504586
            }
          ],
          "p": 0.3161634765517561,
          "uncorrected p": 0.105387825517252,
          "tested": true
        },
        "Node12": {
          "LRT": "test not run",
          "omegas": [
            {
              "omega": 0.1053010179645542,
              "prop": 0.9526862283471769
            },
            {
              "omega": 55.40288307511457,
              "prop": 0.04731377165282313
            }
          ],
          "p": 1,
          "uncorrected p": 1,
          "tested": false
        },
        "Node13": {
          "LRT": "test not run",
          "omegas": [
            {
              "omega": 10000000000,
              "prop": 1
            }
          ],
          "p": 1,
          "uncorrected p": 1,
          "tested": false
        },
        "Node15": {
          "LRT": "test not run",
          "omegas": [
            {
              "omega": 0,
              "prop": 0.9537306148924308
            },
            {
              "omega": 21.18927728666248,
              "prop": 0.04626938510756917
            }
          ],
          "p": 1,
          "uncorrected p": 1,
          "tested": false
        },
        "Node18": {
          "LRT": "test not run",
          "omegas": [
            {
              "omega": 0.814144090285984,
              "prop": 0.9518869350632223
            },
            {
              "omega": 676.5706283914558,
              "prop": 0.04811306493677769
            }
          ],
          "p": 1,
          "uncorrected p": 1,
          "tested": false
        },
        "Node20": {
          "LRT": "test not run",
          "omegas": [
            {
              "omega": 10000000000,
              "prop": 1
            }
          ],
          "p": 1,
          "uncorrected p": 1,
          "tested": false
        },
        "Node22": {
          "LRT": "test not run",
          "omegas": [
            {
              "omega": 0,
              "prop": 0.8106486649474107
            },
            {
              "omega": 4.323205551917483,
              "prop": 0.1893513350525893
            }
          ],
          "p": 1,
          "uncorrected p": 1,
          "tested": false
        },
        "Node3": {
          "LRT": 2.579217568149033,
          "omegas": [
            {
              "omega": 0.2779189877013303,
              "prop": 0.9423424974362009
            },
            {
              "omega": 100000,
              "prop": 0.05765750256379909
            }
          ],
          "p": 0.4170743300211868,
          "uncorrected p": 0.1042685825052967,
          "tested": true
        },
        "Node5": {
          "LRT": 4.700059961891384,
          "omegas": [
            {
              "omega": 0.937023378711337,
              "prop": 0.9765218569309077
            },
            {
              "omega": 100000,
              "prop": 0.02347814306909235
            }
          ],
          "p": 0.2078532235343459,
          "uncorrected p": 0.03464220392239098,
          "tested": true
        },
        "Node7": {
          "LRT": 5.396372090841396,
          "omegas": [
            {
              "omega": 0,
              "prop": 0.8714919051035224
            },
            {
              "omega": 15.62112634707516,
              "prop": 0.1285080948964776
            }
          ],
          "p": 0.1696379312329145,
          "uncorrected p": 0.02423399017613065,
          "tested": true
        },
        "ORANA14": {
          "LRT": "test not run",
          "omegas": [
            {
              "omega": 0,
              "prop": 0.5339472132073233
            },
            {
              "omega": 1.070721703309376,
              "prop": 0.4660527867926767
            }
          ],
          "p": 1,
          "uncorrected p": 1,
          "tested": false
        },
        "SOPAB2": {
          "LRT": 7.719880734366598,
          "omegas": [
            {
              "omega": 0.9463488243185192,
              "prop": 0.980493705459657
            },
            {
              "omega": 170.1936651364374,
              "prop": 0.01950629454034303
            }
          ],
          "p": 0.05930477484743424,
          "uncorrected p": 0.00741309685592928,
          "tested": true
        },
        "SOPAB3": {
          "LRT": 15.94149784824913,
          "omegas": [
            {
              "omega": 1,
              "prop": 0.9765526101088804
            },
            {
              "omega": 1992.878315093416,
              "prop": 0.02344738989111961
            }
          ],
          "p": 0.001050229533765878,
          "uncorrected p": 0.0001166921704184309,
          "tested": true
        },
        "SOPAB5": {
          "LRT": 0,
          "omegas": [
            {
              "omega": 0.5278930727151008,
              "prop": 1
            }
          ],
          "p": 1,
          "uncorrected p": 1,
          "tested": true
        },
        "SOPAB7": {
          "LRT": 0,
          "omegas": [
            {
              "omega": 0.5958180851426135,
              "prop": 1
            }
          ],
          "p": 1,
          "uncorrected p": 1,
          "tested": true
        }
      },
      "annotation-tag": "ω"
    },
    "Nucleotide GTR": {
      "AIC-c": 13403.34370889033,
      "Equilibrium frequencies": [
        [
          0.2182625761801467
        ],
        [
          0.2945976655304204
        ],
        [
          0.2858175808284268
        ],
        [
          0.2013221774610061
        ]
      ],
      "Log Likelihood": -6918.575782024222,
      "display order": 0,
      "estimated parameters": 31
    }
  },
  "input": {
    "file name": "/home/datamonkey/datamonkey-js-server/production/app/absrel/output/5ff5719adf8ae6122221918b",
    "number of sequences": 13,
    "number of sites": 270,
    "partition count": 1,
    "trees": {
      "0": "((SOPAB7:0.0827561900145955,(SOPAB5:0.05037261895600794,(SOPAB2:0.04568405144732782,SOPAB3:0.03551713848053199)Node7:0.01554095470959638)Node5:0.004603485675018344)Node3:0.1336958814817678,(BLTXBLABR:0.2359278658277936,((EREUK1B:0.1527635743228616,(CALUKLK1B:0.09867767106092942,HOSAKLK1:0.1224715348673463)Node15:0.01956539114448527)Node13:0.01078209228478759,(EREUK1A:0.2014129280260493,(CALUKLK2:0.2051444986973396,(HOSAKLK2:0.0666197573578389,HOSAKLK3:0.08873107157661153)Node22:0.07849227005798634)Node20:0.02270753503945207)Node18:0.01535169095177221)Node12:0.0172454242674482)Node10:0.01896231157195738,ORANA14:0.197806456257949)"
    }
  },
  "test results": {
    "P-value threshold": 0.05,
    "positive test results": 1,
    "tested": 9
  },
  "tested": {
    "0": {
      "BLTXBLABR": "test",
      "CALUKLK1B": "background",
      "CALUKLK2": "background",
      "EREUK1A": "background",
      "EREUK1B": "background",
      "HOSAKLK1": "background",
      "HOSAKLK2": "background",
      "HOSAKLK3": "background",
      "Node10": "test",
      "Node12": "background",
      "Node13": "background",
      "Node15": "background",
      "Node18": "background",
      "Node20": "background",
      "Node22": "background",
      "Node3": "test",
      "Node5": "test",
      "Node7": "test",
      "ORANA14": "background",
      "SOPAB2": "test",
      "SOPAB3": "test",
      "SOPAB5": "test",
      "SOPAB7": "test"
    }
  },
  "timers": {
    "Baseline model fitting": {
      "order": 2,
      "timer": 7
    },
    "Complexity analysis": {
      "order": 3,
      "timer": 103
    },
    "Full adaptive model fitting": {
      "order": 4,
      "timer": 74
    },
    "Overall": {
      "order": 0,
      "timer": 345
    },
    "Preliminary model fitting": {
      "order": 1,
      "timer": 1
    },
    "Testing for selection": {
      "order": 5,
      "timer": 160
    }
  },
  "trees": {
    "branchLengths": {
      "Baseline MG94xREV": {
        "BLTXBLABR": 0.2757280099940251,
        "CALUKLK1B": 0.1019778334651919,
        "CALUKLK2": 0.2199388651903933,
        "EREUK1A": 0.2472771304618316,
        "EREUK1B": 0.2011887065368257,
        "HOSAKLK1": 0.137791700052647,
        "HOSAKLK2": 0.05713654127027281,
        "HOSAKLK3": 0.09906877042575744,
        "Node10": 0.02713154601870469,
        "Node12": 0.05351811374161557,
        "Node13": 0.01463038269486094,
        "Node15": 0.02407954696223161,
        "Node18": 0.03862345094199512,
        "Node20": 0.02029654475641261,
        "Node22": 0.09777491984692198,
        "Node3": 0.1674490783676515,
        "Node5": 0.02592981993923705,
        "Node7": 0.03310122139558106,
        "ORANA14": 0.6011476478977805,
        "SOPAB2": 0.05238806444684669,
        "SOPAB3": 0.02928920305251104,
        "SOPAB5": 0.04078566872162188,
        "SOPAB7": 0.06990284481002289
      },
      "Full adaptive model": {
        "BLTXBLABR": 0.5413009136338867,
        "CALUKLK1B": 0.1077214479900578,
        "CALUKLK2": 0.252050733669911,
        "EREUK1A": 23.01351356365685,
        "EREUK1B": 43.80589365135502,
        "HOSAKLK1": 0.1589720532267733,
        "HOSAKLK2": 0.05292141328812448,
        "HOSAKLK3": 0.1567538039938848,
        "Node10": 0.06854554060367514,
        "Node12": 0.2321223274364063,
        "Node13": 0.004523777835621262,
        "Node15": 0.02622325004715084,
        "Node18": 0.5405804718654943,
        "Node20": 0.01516182990729437,
        "Node22": 0.1291093126599494,
        "Node3": 1071.969076220746,
        "Node5": 24.71864207839139,
        "Node7": 0.04073643372350181,
        "ORANA14": 0.705990082151869,
        "SOPAB2": 0.1400444553504092,
        "SOPAB3": 0.4971506803287252,
        "SOPAB5": 0.04040289336473817,
        "SOPAB7": 0.0687644988621514
      }
    }
  }
}
