# Supplementary material for: Co-option of the same ancestral gene family gave rise to mammalian and reptilian toxins
Source: BMC Biol. 2021 Dec 23;19:268. doi: 10.1186/s12915-021-01191-1 (PMC8705180; doi:10.1186/s12915-021-01191-1)
Supplement: Supplementary file 20 — Additional file 20. – MEME results reptiles. [file 12915_2021_1191_MOESM20_ESM.csv]

Site	Partition	&alpha;	&beta;<sup>-</sup>	p<sup>-</sup>	&beta;<sup>+</sup>	p<sup>+</sup>	LRT	p-value	# branches under selection	Total branch length	MEME LogL	FEL LogL
20	1	0.93	0.32	0.79	36.25	0.21	20.5	0	1	0	-83.46	-74.06
147	1	1.68	0.8	0.85	39.88	0.15	10.98	0	1	0	-78.82	-73.6
169	1	0.79	0	0.87	81.32	0.13	19	0	3	0	-75.87	-63.33
10	1	1.01	0.39	0.94	649.95	0.06	6.99	0.01	1	0	-61.22	-56.18
52	1	0.81	0.81	0.94	666.55	0.06	6.83	0.01	1	0	-74.18	-71.16
88	1	0.67	0.55	0.97	252.72	0.03	7.1	0.01	1	0	-49.89	-46.34
214	1	0.38	0	0.72	7.14	0.28	7.13	0.01	5	0	-55.1	-51.56
72	1	0.37	0.37	0.87	15.33	0.13	5.8	0.02	1	0	-57.41	-54.55
79	1	0.95	0.95	0.96	165.5	0.04	6.19	0.02	1	0	-58.38	-56.09
132	1	1.07	0	0.7	10.59	0.3	6.2	0.02	2	0	-72.82	-68.78
220	1	0.7	0.7	0.92	112.33	0.08	6.19	0.02	1	0	-57.78	-55.24
237	1	0.55	0.25	0.9	544.92	0.1	6.52	0.02	1	0	-59.95	-56.79
24	1	0.93	0.37	0.75	16.1	0.25	5.37	0.03	0	0	-73.64	-71.92
47	1	1.31	0	0.8	15.29	0.2	5.3	0.03	1	0	-61.83	-57.34
172	1	0	0	0	2.43	1	5.61	0.03	0	0	-67.28	-67.28
197	1	0.64	0	0.98	1672.4	0.02	5.58	0.03	1	0	-25.72	-22.93
230	1	0	0	0.63	6.62	0.37	5.69	0.03	0	0	-65.18	-63.05
75	1	0	0	0.91	9.98	0.09	4.91	0.04	1	0	-27.15	-24.74
106	1	0.79	0	0.67	5.44	0.33	4.76	0.04	3	0	-61.15	-57.85
118	1	0.61	0.11	0.78	6.23	0.22	5.03	0.04	0	0	-51.71	-49.64
176	1	0.87	0	0.67	6.69	0.33	4.89	0.04	1	0	-63.87	-59.9
191	1	0	0	0.45	2.06	0.55	4.74	0.04	2	0	-50.63	-50.46
55	1	0	0	0.79	7.02	0.21	4.5	0.05	4	0	-43.36	-41.21
229	1	0	0	0	1.01	1	4.28	0.05	0	0	-42.01	-42.01
26	1	0	0	0.79	11.2	0.21	4.17	0.06	2	0	-51.87	-50.2
38	1	0	0	0.14	0.87	0.86	4.02	0.06	2	0	-32.58	-32.57
45	1	0.37	0	0.13	2.71	0.87	4.13	0.06	2	0	-74.41	-74.34
96	1	0	0	0.78	5.55	0.22	4.02	0.06	0	0	-15.8	-15.17
23	1	0.25	0.01	0	1.68	1	3.72	0.07	0	0	-60.3	-60.29
90	1	1.81	0.41	0.85	18.76	0.15	3.91	0.07	2	0	-62.31	-58.73
143	1	0.33	0.16	0.54	4.44	0.46	3.77	0.07	0	0	-61.54	-60.98
226	1	0.67	0.2	0.96	18.72	0.04	3.91	0.07	1	0	-41.82	-39.67
28	1	0.78	0.06	0.93	38.4	0.07	3.46	0.08	2	0	-48.65	-45.68
66	1	0.44	0	0.82	5.26	0.18	3.49	0.08	5	0	-41.01	-38.66
166	1	0.13	0.01	0	1.61	1	3.49	0.08	0	0	-56.97	-56.97
177	1	0.3	0.16	0.94	17.99	0.06	3.41	0.09	2	0	-40.66	-35.55
232	1	0.45	0.4	0.98	36.25	0.02	3.31	0.09	1	0	-41.76	-40.19
25	1	0.98	0.8	0.87	13.49	0.13	3.19	0.1	0	0	-70.81	-69.48
182	1	0.54	0	0.54	3.19	0.46	3.08	0.1	3	0	-50.53	-49.66
218	1	0	0	0.42	1.55	0.58	3.14	0.1	1	0	-42.84	-42.71
93	1	0.85	0.39	0.96	55.87	0.04	2.96	0.11	0	0	-21.4	-19.94
103	1	3.2	0.13	0.97	32.96	0.03	2.93	0.11	1	0	-43.36	-39.98
109	1	0	0	0.8	7.78	0.2	2.92	0.11	0	0	-42.03	-41.15
186	1	0.23	0	0.82	3.98	0.18	3.01	0.11	2	0	-34.42	-32.95
208	1	0	0	0.04	0.82	0.96	2.88	0.11	2	0	-35.35	-35.35
221	1	0	0	0.14	2.38	0.86	2.9	0.11	0	0	-65.39	-65.36
4	1	0.31	0	0.95	18.73	0.05	2.81	0.12	0	0	-26.08	-24.62
110	1	1.1	0	0.91	10.51	0.09	2.71	0.12	0	0	-34.56	-31.33
160	1	0.17	0.01	0	1.79	1	2.5	0.14	1	0	-59.86	-59.86
18	1	0.56	0.31	0.79	5.88	0.21	2.41	0.15	1	0	-55.5	-54.65
35	1	0	0	0	0.66	1	2.39	0.15	1	0	-34.54	-34.55
61	1	0.43	0.01	0	1.26	1	2.16	0.17	1	0	-52.2	-52.2
102	1	0	0	0.59	1.29	0.41	2.14	0.17	2	0	-31.44	-31.01
112	1	0	0	0.62	2.17	0.38	2.04	0.18	3	0	-35.59	-34.69
134	1	0	0	0.85	3.76	0.15	2.07	0.18	4	0	-32.03	-29.55
155	1	0.63	0.28	0.89	6.96	0.11	2.01	0.18	1	0	-42.69	-41.37
205	1	0.21	0	0.9	7.11	0.1	1.99	0.18	3	0	-27.23	-26.28
59	1	0.62	0	0.51	3.94	0.49	1.95	0.19	1	0	-62.21	-61.84
69	1	1.33	0.17	0.86	8.3	0.14	1.94	0.19	1	0	-54.86	-53.67
162	1	2.01	0	0.77	9.69	0.23	1.84	0.2	2	0	-63.45	-61.5
70	1	1.01	0	0.73	3.98	0.27	1.7	0.21	1	0	-44.74	-43.13
213	1	1.28	0.21	0.7	6.18	0.3	1.72	0.21	0	0	-63.47	-62.05
85	1	0	0	0.01	0.46	0.99	1.65	0.22	1	0	-28.17	-28.17
142	1	1.19	0	0.64	3.78	0.36	1.68	0.22	1	0	-61.95	-60.36
204	1	1	0	0.68	3.46	0.32	1.43	0.25	2	0	-48.71	-47.17
227	1	0	0	0	0.53	1	1.42	0.25	0	0	-38.47	-38.47
81	1	0.59	0.04	0	1.45	1	1.27	0.27	0	0	-52.75	-52.75
171	1	1.9	0.99	0.9	17.98	0.1	1.29	0.27	0	0	-66.7	-66.03
120	1	0.21	0	0.81	1.26	0.19	1.19	0.29	2	0	-22.67	-22.01
130	1	0.46	0.22	0.58	3.94	0.42	1.13	0.29	1	0	-61.12	-60.89
22	1	1.51	0.75	0.85	12.18	0.15	1.08	0.3	0	0	-64.67	-64.14
50	1	1.52	0	0.65	4.69	0.35	1.08	0.3	2	0	-59.24	-57.56
165	1	0.4	0.24	0.47	2.31	0.53	1.12	0.3	0	0	-58.44	-58.29
168	1	1.9	0	0.77	5.54	0.23	1.13	0.3	4	0	-48.41	-46.16
48	1	0.29	0.01	0	0.86	1	1.02	0.31	1	0	-44.05	-44.05
58	1	2.34	0.86	0.88	15.43	0.12	1.03	0.31	0	0	-71.61	-71.03
224	1	0.23	0.01	0	0.6	1	1.01	0.31	0	0	-29.23	-29.23
12	1	1.69	0.69	0.64	5.83	0.36	0.99	0.32	0	0	-69.29	-68.85
127	1	0.66	0.06	0	1.27	1	0.93	0.33	0	0	-54.08	-54.08
238	1	1.06	0	0.73	2.68	0.27	0.91	0.33	3	0	-43.36	-41.78
215	1	0.72	0	0.95	2.78	0.05	0.87	0.34	1	0	-26.33	-24.43
94	1	0	0	0.74	3.09	0.26	0.81	0.35	1	0	-15.29	-14.88
117	1	1.21	0	0.69	4	0.31	0.83	0.35	3	0	-56.74	-55.73
203	1	0.87	0	0.75	2.27	0.25	0.69	0.38	1	0	-44.87	-43.81
57	1	0	0	0.52	0.31	0.48	0.64	0.39	1	0	-16.06	-16.05
123	1	0.99	0.08	0	1.73	1	0.63	0.4	0	0	-66.85	-66.85
141	1	1.08	0.45	0.6	3.19	0.4	0.6	0.4	0	0	-61.28	-61.05
225	1	0.38	0	0.97	6.87	0.03	0.6	0.4	1	0	-16.28	-15.94
46	1	1.56	0.44	0.94	7.38	0.06	0.52	0.42	0	0	-52.77	-52.35
158	1	0.44	0.03	0	0.78	1	0.49	0.43	0	0	-50.08	-50.08
196	1	0.5	0	0.96	5.71	0.04	0.5	0.43	1	0	-23.17	-22.86
233	1	1.11	0	0.49	2.45	0.51	0.49	0.43	1	0	-59.19	-58.34
37	1	0.68	0	0.87	2.25	0.13	0.48	0.44	2	0	-28.71	-28.15
128	1	0.53	0	0.96	5.22	0.04	0.46	0.44	1	0	-23.08	-22.78
184	1	1.25	0.21	0.69	3.06	0.31	0.46	0.44	1	0	-53.73	-52.58
77	1	3.29	0	0.93	6.45	0.07	0.42	0.45	2	0	-52.48	-48.39
211	1	0.41	0.01	0	0.81	1	0.44	0.45	0	0	-43.35	-43.35
68	1	0.63	0.07	0.94	2.71	0.06	0.39	0.46	1	0	-25.19	-24.46
91	1	1.02	0.07	0	1.58	1	0.32	0.48	0	0	-58.09	-58.09
145	1	1.86	0	0.49	3.23	0.51	0.34	0.48	1	0	-59.6	-58.77
161	1	1.4	0.24	0.9	3.59	0.1	0.34	0.48	0	0	-38.5	-37.93
3	1	0.33	0.03	0	0.6	1	0.29	0.49	0	0	-32.06	-32.06
115	1	0.9	0	0.01	1.29	0.99	0.27	0.5	0	0	-51.71	-51.71
138	1	0.71	0.34	0.55	1.65	0.45	0.27	0.5	0	0	-51.37	-51.26
236	1	0.89	0.47	0.42	2.04	0.58	0.24	0.51	0	0	-64.64	-64.58
6	1	1.37	0.46	0.89	4.55	0.11	0.21	0.52	0	0	-46.28	-46.13
187	1	0.34	0.02	0.01	0.55	0.99	0.22	0.52	0	0	-38.05	-38.05
62	1	0.55	0	0.01	0.84	0.99	0.19	0.53	1	0	-43.97	-43.97
154	1	0.45	0.04	0	0.67	1	0.2	0.53	0	0	-39.92	-39.92
209	1	1.02	0	0.87	2.23	0.13	0.16	0.55	2	0	-32.64	-32.48
67	1	1.29	0.08	0	1.66	1	0.13	0.56	0	0	-62.77	-62.77
82	1	0.46	0.04	0	0.61	1	0.12	0.57	0	0	-38.93	-38.93
86	1	2.2	0.47	0.94	4.94	0.06	0.1	0.58	0	0	-45.76	-45.57
140	1	1.54	0.11	0.9	2.67	0.1	0.09	0.58	1	0	-39.41	-38.64
60	1	1.32	0.05	0	1.65	1	0.08	0.59	0	0	-63.44	-63.44
125	1	0.98	0.08	0	1.17	1	0.08	0.59	0	0	-56.84	-56.84
126	1	1.93	0	0.83	2.63	0.17	0.07	0.59	1	0	-42.89	-41.69
167	1	0.49	0.01	0.02	0.63	0.98	0.07	0.59	0	0	-40.07	-40.07
2	1	0.25	0.01	0	0.33	1	0.06	0.6	0	0	-24.47	-24.47
173	1	0.47	0.03	0	0.59	1	0.03	0.62	0	0	-37.59	-37.59
19	1	0.46	0.02	0	0.52	1	0.02	0.63	0	0	-36.26	-36.27
76	1	1.51	0	0.69	1.8	0.31	0.02	0.63	3	0	-39.41	-38.92
11	1	3.08	0	0.66	3.28	0.34	0.01	0.64	2	0	-57.28	-56.22
84	1	1.12	0.04	0	1.24	1	0.01	0.64	0	0	-64.98	-64.98
97	1	1.06	0.75	0.9	1.38	0.1	0.01	0.64	0	0	-54.15	-54.15
51	1	0.73	0.04	0	0.8	1	0.01	0.65	0	0	-40.19	-40.19
124	1	0.76	0.7	0.77	0.82	0.23	0	0.66	0	0	-41.84	-41.84
1	1	0.28	0	1	0.09	0	0	0.67	0	0	-14.13	-14.14
5	1	1.4	0	1	0.92	0	0	0.67	0	0	-25.89	-25.89
7	1	3.75	0	0.96	3.76	0.04	0	0.67	1	0	-28.96	-26.49
8	1	0.46	0	1	0.21	0	0	0.67	0	0	-7.29	-7.29
9	1	7.7	1.7	1	2.24	0	0	0.67	0	0	-65.49	-65.49
13	1	1.36	0.07	1	0.71	0	0	0.67	0	0	-17.76	-17.76
14	1	0.46	0.17	1	0.05	0	0	0.67	0	0	-22.08	-22.08
15	1	1724.34	0	0.94	2.58	0.06	0	0.67	0	0	-14.06	-12.22
16	1	0.71	0.1	1	0.29	0	0	0.67	0	0	-21.29	-21.3
17	1	2.02	0.69	1	1.28	0	0	0.67	0	0	-53.77	-53.77
21	1	2.51	1.55	0.9	1.6	0.1	0	0.67	0	0	-69.74	-69.74
27	1	0.88	0	1	0.54	0	0	0.67	0	0	-12.42	-12.42
29	1	1.72	0.38	1	0.88	0	0	0.67	0	0	-50.79	-50.79
30	1	1.91	0.82	1	0.62	0	0	0.67	0	0	-60.31	-60.31
31	1	0.99	0	1	0.73	0	0	0.67	0	0	-18.99	-18.99
32	1	0.63	0.47	0.94	0.47	0.06	0	0.67	0	0	-36.09	-36.09
33	1	0.43	0.2	0.91	0.18	0.09	0	0.67	0	0	-21.84	-21.85
34	1	5.74	0.66	0.91	3.23	0.09	0	0.67	0	0	-56.62	-56.57
39	1	1.73	0.16	1	0.41	0	0	0.67	0	0	-34.44	-34.44
40	1	0.21	0	1	0	0	0	0.67	0	0	-7.67	-7.67
41	1	0.24	0	1	0.04	0	0	0.67	0	0	-8.68	-8.68
42	1	1.41	0	1	0.99	0	0	0.67	0	0	-19.16	-19.16
44	1	3.02	0.65	1	1.29	0	0	0.67	0	0	-40.19	-40.19
49	1	0.84	0.58	0.96	0.49	0.04	0	0.67	0	0	-44.31	-44.31
53	1	1.18	0.41	1	0.83	0	0	0.67	0	0	-36.13	-36.13
54	1	0.5	0	1	0.32	0	0	0.67	0	0	-14.65	-14.65
56	1	0.42	0.14	1	0.28	0	0	0.67	0	0	-19.69	-19.69
63	1	0.55	0.51	0.77	0.49	0.23	0	0.67	0	0	-38.57	-38.57
64	1	1.63	0.74	0.94	0.97	0.06	0	0.67	0	0	-51.82	-51.82
65	1	1.8	0	0.93	1.64	0.07	0	0.67	0	0	-19.3	-19.17
71	1	1.82	0.78	1	1.1	0	0	0.67	0	0	-49.71	-49.71
73	1	2.04	0.79	0.95	0.91	0.05	0	0.67	0	0	-51.7	-51.7
74	1	3.2	0.5	1	1.23	0	0	0.67	0	0	-45.6	-45.6
78	1	2.06	0.49	1	0.96	0	0	0.67	0	0	-34.95	-34.95
80	1	1.19	0.75	0.87	0.99	0.13	0	0.67	0	0	-44.03	-44.02
83	1	1.13	0.18	1	0.39	0	0	0.67	0	0	-28.64	-28.64
87	1	4.42	0	0.73	3.44	0.27	0	0.67	0	0	-43.22	-42.1
89	1	3.24	2.28	0.9	1.66	0.1	0	0.67	0	0	-70.72	-70.71
95	1	4.46	1.85	0.9	2.14	0.1	0	0.67	0	0	-34.12	-34.13
98	1	0.48	0	1	0.27	0	0	0.67	0	0	-8.32	-8.32
101	1	0.76	0.1	0.97	0.17	0.03	0	0.67	0	0	-32.97	-32.97
104	1	0.63	0	1	0.43	0	0	0.67	0	0	-19.43	-19.43
105	1	9.92	0.43	1	2.57	0	0	0.67	0	0	-50.62	-50.62
107	1	3.13	0.53	0.95	1.67	0.05	0	0.67	0	0	-65.2	-65.21
108	1	1.5	0.2	1	0.6	0	0	0.67	0	0	-34.48	-34.48
111	1	4.25	0.4	1	1.87	0	0	0.67	0	0	-43.44	-43.44
113	1	2.18	0.42	1	0.95	0	0	0.67	0	0	-33.9	-33.9
114	1	3.6	0.18	1	0.7	0	0	0.67	0	0	-37.06	-37.07
116	1	0.37	0.27	0.99	0.25	0.01	0	0.67	0	0	-27.91	-27.92
119	1	1.06	0	1	0.77	0	0	0.67	0	0	-20.7	-20.7
121	1	0.97	0.6	0.87	1.02	0.13	0	0.67	0	0	-42.5	-42.5
129	1	0.37	0.17	0.93	0.21	0.07	0	0.67	0	0	-24.52	-24.52
131	1	0.93	0	1	0.57	0	0	0.67	0	0	-12.82	-12.82
133	1	1	0.07	0.76	0.14	0.24	0	0.67	0	0	-24.18	-24.19
135	1	0.73	0	1	0.43	0	0	0.67	0	0	-15.71	-15.71
137	1	1.29	0	1	0.91	0	0	0.67	0	0	-23.13	-23.13
139	1	0.67	0.32	0.93	0.33	0.07	0	0.67	0	0	-38.27	-38.27
146	1	2.17	0.38	1	1.03	0	0	0.67	0	0	-45.51	-45.51
148	1	1.73	0.06	0.91	0.46	0.09	0	0.67	0	0	-29.78	-29.71
149	1	3.2	1.9	0.86	2.45	0.14	0	0.67	0	0	-73.56	-73.57
150	1	1.48	0.41	1	0.73	0	0	0.67	0	0	-40.66	-40.66
151	1	0.66	0.09	1	0.16	0	0	0.67	0	0	-20.53	-20.53
152	1	3.42	0.7	0.89	1.62	0.11	0	0.67	0	0	-61.03	-61.02
153	1	0.92	0	1	0.62	0	0	0.67	0	0	-13.98	-13.99
156	1	0.57	0.25	1	0.3	0	0	0.67	0	0	-24.09	-24.09
157	1	1.19	1.13	0.74	1.2	0.26	0	0.67	0	0	-60.62	-60.62
159	1	2.79	1.11	0.94	1.24	0.06	0	0.67	0	0	-62.26	-62.26
163	1	1.61	1.39	0.78	1.32	0.22	0	0.67	0	0	-56.14	-56.14
164	1	12.45	0	1	1.98	0	0	0.67	0	0	-23.94	-23.94
170	1	210.11	0	0.86	8.33	0.14	0	0.67	0	0	-19.28	-17.79
174	1	0.43	0.17	0.96	0.17	0.04	0	0.67	0	0	-24.25	-24.25
175	1	4.46	0.31	1	2.21	0	0	0.67	0	0	-38.09	-38.09
178	1	3.2	0.9	0.91	2.1	0.09	0	0.67	0	0	-75.26	-75.26
179	1	0.31	0	1	0.12	0	0	0.67	0	0	-7.84	-7.84
180	1	0.35	0.07	0.9	0.25	0.1	0	0.67	0	0	-21.57	-21.57
181	1	0.37	0	1	0.18	0	0	0.67	0	0	-12.27	-12.27
183	1	1.31	0.79	0.94	0.71	0.06	0	0.67	0	0	-50.85	-50.85
185	1	0.35	0.09	1	0.18	0	0	0.67	0	0	-17.2	-17.2
188	1	1.84	0	1	1.2	0	0	0.67	0	0	-13.24	-13.24
189	1	0.78	0.26	0.89	0.95	0.11	0	0.67	0	0	-37.46	-37.46
190	1	0.45	0	1	0.25	0	0	0.67	0	0	-8.44	-8.44
192	1	0.42	0.26	0.99	0.28	0.01	0	0.67	0	0	-30.38	-30.35
193	1	0.9	0	1	0.56	0	0	0.67	0	0	-10.95	-10.96
194	1	0.51	0	1	0.3	0	0	0.67	0	0	-12.47	-12.47
195	1	1.86	0	1	1.17	0	0	0.67	0	0	-24.49	-24.49
198	1	1.33	0	1	0.93	0	0	0.67	0	0	-24.25	-24.25
199	1	0.74	0.72	0.85	0.69	0.15	0	0.67	0	0	-43.45	-43.45
200	1	0.35	0	1	0.11	0	0	0.67	0	0	-7.54	-7.54
201	1	0.91	0.06	0	0.93	1	0	0.67	0	0	-48.63	-48.63
206	1	1.71	0	0.73	0.79	0.27	0	0.67	0	0	-25.21	-24.93
207	1	1.35	0	1	0.95	0	0	0.67	0	0	-22.96	-22.96
210	1	0.41	0	1	0.2	0	0	0.67	0	0	-11.87	-11.87
212	1	0.66	0	1	0.38	0	0	0.67	0	0	-17.98	-17.98
216	1	0.77	0	1	0.47	0	0	0.67	0	0	-9.8	-9.8
217	1	1.8	0.17	0.89	2.03	0.11	-0.01	0.67	0	0	-37.73	-37.73
219	1	1.37	0.31	1	0.78	0	0	0.67	0	0	-37.21	-37.21
222	1	1.97	0	1	1.39	0	0	0.67	0	0	-24.49	-24.49
223	1	4.53	0.13	0.88	4.29	0.12	0	0.67	0	0	-53.23	-53.05
228	1	0.72	0.4	0.99	0.25	0.01	0	0.67	0	0	-36.13	-36.13
231	1	0.82	0.1	1	0.3	0	0	0.67	0	0	-16.12	-16.12
239	1	0.99	0.61	0.94	0.66	0.06	0	0.67	0	0	-51.55	-51.55
36	1	0	0	1	0	0	0	1	0	0	0	0
43	1	0	0	1	0	0	0	1	0	0	0	0
92	1	0	0	1	0	0	0	1	0	0	0	0
99	1	0	0	1	0	0	0	1	0	0	0	0
100	1	0	0	1	0	0	0	1	0	0	0	0
122	1	0	0	1	0	0	0	1	0	0	0	0
136	1	0	0	1	0	0	0	1	0	0	0	0
144	1	0	0	1	0	0	0	1	0	0	0	0
202	1	0	0	1	0	0	0	1	0	0	0	0
234	1	0	0	1	0	0	0	1	0	0	0	0
235	1	0	0	1	0	0	0	1	0	0	0	0
