# Supplementary material for: Co-option of the same ancestral gene family gave rise to mammalian and reptilian toxins
Source: BMC Biol. 2021 Dec 23;19:268. doi: 10.1186/s12915-021-01191-1 (PMC8705180; doi:10.1186/s12915-021-01191-1)
Supplement: Supplementary file 21 — Additional file 21. – MEME results mammals. [file 12915_2021_1191_MOESM21_ESM.csv]

Site	LRT	p-value	On_alignment_start	On_alignment_end	Site
253	10.75	0	757	759	253
144	7.61	0.01	430	432	144
206	8.14	0.01	616	618	206
41	5.95	0.02	121	123	41
219	6.61	0.02	655	657	219
122	5.49	0.03	364	366	122
152	5.44	0.03	454	456	152
217	5.63	0.03	649	651	217
66	4.82	0.04	196	198	66
210	4.9	0.04	628	630	210
