# Supplementary material for: Co-option of the same ancestral gene family gave rise to mammalian and reptilian toxins
Source: BMC Biol. 2021 Dec 23;19:268. doi: 10.1186/s12915-021-01191-1 (PMC8705180; doi:10.1186/s12915-021-01191-1)
Supplement: Supplementary file 22 — Additional file 22. – BUSTED results venomous mammals and mouse KLK copies. [file 12915_2021_1191_MOESM22_ESM.json]

{
  "Evidence Ratios": {
    "constrained": [
      [
        1.090128695962861,
        1.659240552777504,
        0.5235780775639722,
        1.011602804527308,
        7.51379649553321,
        1.948801159010103,
        0.5890401255340287,
        0.5814115941159362,
        0.9785102673214401,
        2.612648348644018,
        0.5236386714271113,
        0.5217564942882132,
        0.4867530604601528,
        0.3542448304213098,
        0.3613480037199378,
        0.3128734397575856,
        0.5345712694947691,
        0.5595186074279113,
        2.210159334725575,
        1.28305761157386,
        2.246887091693045,
        0.9264908349568343,
        3.69104959477048,
        0.9999999999999996,
        0.9999999999999991,
        2.200897086452042,
        16.70934945028823,
        2.041403342606911,
        0.6189339467427449,
        1.531542710751429,
        3.506320631151477,
        0.4184844380919754,
        0.5610944064663658,
        0.3950471228415279,
        0.7895905324921715,
        0.6354916159381984,
        1.440893723214824,
        3.303091936351553,
        5.701944596499785,
        0.6543338471401197,
        0.5595186074279113,
        0.54751144158852,
        3.200921004663956,
        0.4999270629460563,
        0.5518694067198134,
        0.5495379931131261,
        0.4926293216928954,
        0.509350418668273,
        3.008991719275699,
        0.9280314316441143,
        0.914672098332099,
        1.555548572064115,
        5.107435499775711,
        4.623115980657723,
        4.684021086239826,
        1.559199661727356,
        12.96365105191007,
        1.125974217641197,
        8.913157289843012,
        0.6281805492238203,
        0.5615113971352448,
        1.853036514263141,
        0.9638525452121934,
        1.292835428813119,
        1.979576368211299,
        1.727633509238645,
        1.155800903363372,
        3.848878208046743,
        0.5003289348189749,
        1.343055093056018,
        0.607333546847446,
        0.9722151416074203,
        1,
        0.9999999999999996,
        0.4016239590026795,
        0.806207294614183,
        1.121422426414271,
        0.6232919186616643,
        0.5724393495088181,
        0.6074979957116592,
        0.4055370495140777,
        51.66671732661581,
        2.08343708412192,
        0.6049567526183428,
        0.464475568821378,
        0.5344323454712999,
        0.6679183507403191,
        2.944691703362369,
        0.4547138827938951,
        0.8871142508062614,
        1.328562029142195,
        0.5528623289187092,
        7.617316910098206,
        3.482470722904062,
        43.97719422326119,
        1,
        0.9999999999999991,
        0.9999999999999991,
        1,
        0.9999999999999991,
        0.9999999999999996,
        0.9999999999999991,
        1,
        1,
        0.9999999999999996,
        0.9999999999999996,
        2.914521209747872,
        2.56199505340291,
        14.71033158847871,
        12.46867717632144,
        0.767422591441616,
        2.849415290256205,
        1.22192347634344,
        0.8695271348381014,
        173.5191055390964,
        0.4848344831184667,
        0.6319121703703805,
        0.5174904613518841,
        0.8975703760222273,
        0.4618675552217072,
        0.6122468556414014,
        0.4472037837258724,
        0.5825003485973114,
        0.5736745978411191,
        17.78025641776974,
        1.460254148274605,
        0.5127450910769044,
        0.6780279952554091,
        1.408072469301635,
        0.9999999999999996,
        0.7069705863223866,
        0.4587200328475135,
        0.7049957483369036,
        9.305744127499896,
        0.570820677001781,
        0.5514311453282122,
        3.860490767926513,
        0.7314388005152512,
        2.131674076638995,
        0.6142187077913748,
        0.5345876737532104,
        0.4336511368483061,
        3.631858249078004,
        0.4362817105380521,
        3.772069317130192,
        0.5152461384291344,
        1.936715459224164,
        2.539490660856544,
        0.6700474415863238,
        0.5241628469444581,
        0.5095433733599918,
        0.8472854824364904,
        2.932462849617834,
        0.375714996696422,
        0.5641830166811667,
        0.5595186074279113,
        0.5613527180859109,
        1.938788827318937,
        0.8683066702229058,
        0.9999999999999991,
        1.029170106816688,
        3.729397786756604,
        1.930962452956232,
        4.158883826508972,
        10.23632090614711,
        0.6318886993694853,
        1.993354733355897,
        0.9999999999999996,
        1,
        0.9999999999999991,
        0.9999999999999982,
        1.000000000000001,
        0.9999999999999991,
        0.9999999999999991,
        0.9999999999999991,
        1.000000000000002,
        1,
        1.000000000000002,
        1.000000000000001,
        1,
        0.9999999999999991,
        0.9999999999999996,
        0.9999999999999991,
        0.9999999999999991,
        1.000000000000001,
        0.9999999999999991,
        1.000000000000001,
        0.9999999999999991,
        0.9999999999999991,
        1,
        1,
        0.9999999999999982,
        0.9999999999999991,
        1,
        0.9999999999999991,
        0.9999999999999991,
        1,
        1.000000000000001,
        0.9999999999999991,
        0.6407398322513247,
        208.8004729981061,
        6.505191741947508,
        5.465222982218076,
        1.619547028011478,
        0.5006994870694521,
        6.033665041133859,
        0.5250303159813869,
        4.476815065880795,
        8.607559988371722,
        7.017631053737876,
        0.8740217976523709,
        0.8975845417564452,
        2.860824785476311,
        0.3200092404136675,
        0.9123912865657949,
        0.6372054253189413,
        0.9316589491525297,
        0.5198906989048853,
        4.348839112311381,
        0.7332971099404725,
        97.17002182395171,
        1.378094706192066,
        63.09117943001627,
        40.00444253753515,
        0.3243530445422783,
        0.6632632063269879,
        0.9289909737297184,
        0.5734252249884889,
        4.315794096212152,
        0.4618675552217072,
        1.144888286940709,
        0.5264351092314032,
        1.744033333398374,
        6.051116875916887,
        1.206099133993221,
        1.827821343863444,
        3.346647186311519,
        0.5904733764316499,
        1.034681084038517,
        4.736139284427289,
        3.628382088528087,
        10.97388690901269,
        0.2888673909621937,
        1830.271944482522,
        5.815311124993146,
        0.5121808738827299,
        0.596232487460834,
        0.5743883933641565,
        0.5637430824308431,
        0.463771182868967,
        0.6188671178349741,
        0.8265037039079058,
        0.5235730206642641,
        0.4243952825030163,
        0.7205196267082941,
        2.017158050352267,
        0.3495833133897985,
        1.928805935120906,
        0.5150508910974855,
        1.922900568787565,
        4.739808562299774,
        1.112805611759956,
        24.87516873955901,
        0.5516163894209866,
        1.78062294408476,
        44.8239048315238,
        0.7415408659963463,
        0.4730457206925434,
        1.428696323826376,
        5.817312548727389,
        0.3605674612748083,
        4.599855024340893,
        6.294504116569142,
        0.7703886763346184,
        0.9430362373164962,
        7.828118828907571,
        1.410346964839401,
        1.240447716068845,
        1.06454709018727,
        1.898420361318649,
        0.8264882708928999,
        2.473388489075901,
        0.3022498414778458,
        9.461492207967634,
        2.186149355046755,
        0.5646723277068183,
        0.4671832142020123,
        0.4594289950747235,
        0.491081524394233,
        0.5300786867911009,
        1.175554042062505,
        0.4455844835102249,
        2.379281190190384,
        3.76872996328825,
        12.51477549902496
      ]
    ],
    "optimized null": [
      [
        1.107194823596161,
        1.067654667861699,
        1.016276145095073,
        0.515556512537273,
        0.9862034901693976,
        0.8494442615289893,
        0.9971211333229473,
        1.093019518512774,
        1.074136126513208,
        0.5983616841228352,
        0.9537235115582663,
        1.189582426952199,
        1.077715242027088,
        0.9986003060995564,
        0.6977309309264048,
        1.069695336059415,
        0.9689582564940976,
        0.9137811341374038,
        0.8456182865224182,
        1.222284124673909,
        2.070683057218467,
        0.8982416772809715,
        0.8385039464999268,
        0.9999999999999969,
        0.9999999999999964,
        2.123297168970769,
        0.8030772027227716,
        1.101830860566615,
        1.691024421730994,
        0.5991384148265054,
        2.014797924763093,
        0.6866114253256235,
        1.023805702234785,
        0.5077481877203218,
        1.206469047469701,
        1.126985289824909,
        0.7972139187852123,
        0.7185503230221587,
        0.7163887228984108,
        0.9093182733879689,
        0.9137811341374038,
        0.7777675526205319,
        1.503085866950342,
        0.6503069209360957,
        1.088326332636212,
        0.9625380055628332,
        0.9578429800592795,
        0.8210860084125406,
        1.636206713529196,
        1.008573793138495,
        1.00725408510834,
        0.9908384357946134,
        2.310944702623101,
        2.170385703496284,
        0.6743053026356253,
        0.9193386942833894,
        1.542042489536535,
        1.136958270901594,
        3.896776776422968,
        1.076936906441465,
        0.8817237325545464,
        2.519857232694565,
        1.397721149886836,
        0.9216439653741947,
        0.9906879128940836,
        0.9540517767980587,
        0.8912652198640505,
        2.081999484026511,
        1.026651805928978,
        0.6642363836877611,
        0.8087938600348287,
        0.612754392062996,
        0.9999999999999982,
        0.9999999999999964,
        0.6573297935086936,
        1.47072075549128,
        1.266266161861397,
        1.381202223919896,
        0.9692804466206724,
        1.028120570020699,
        1.053678450385901,
        6.459402565631616,
        0.9694129854032943,
        0.8446205703332716,
        0.8482468064294648,
        0.8895547930993197,
        0.999832446226958,
        1.139783099851212,
        1.018197250766403,
        1.099852569071223,
        1.120043883865631,
        0.9537649442966867,
        1.50608848648289,
        0.93817597082553,
        1.514071104791155,
        0.9999999999999973,
        0.9999999999999956,
        0.9999999999999956,
        0.9999999999999973,
        0.9999999999999956,
        0.9999999999999996,
        0.9999999999999973,
        0.9999999999999973,
        0.9999999999999973,
        0.9999999999999969,
        0.9999999999999969,
        1.075577914189745,
        0.8679951938052946,
        1.734863223722885,
        0.5074510695233856,
        0.890174306017579,
        0.8863220989129621,
        1.399925301459118,
        1.033057891264878,
        6.160026236716652,
        0.9792489479542308,
        1.091010832962938,
        0.976124308052208,
        0.8913539015691571,
        0.9597604352611022,
        0.6327355253520489,
        0.6801534280519569,
        0.7088628938157314,
        0.9263211509921081,
        2.715768462547121,
        0.8041519183347465,
        0.7633138488430309,
        1.448366989482154,
        1.019377856522435,
        0.9999999999999964,
        1.205746979017337,
        1.039549317932486,
        1.231277783470481,
        2.083540299533286,
        0.9071831082910431,
        0.8792587453416627,
        1.898476704957225,
        0.8462826288662453,
        0.8182867216624935,
        1.015888358104929,
        0.8887603072757653,
        0.6698878948338183,
        0.7229381609276724,
        0.8521065859247883,
        1.554454427697667,
        0.8739229442177759,
        1.115365535815446,
        1.632282034744568,
        0.8638295472125646,
        1.03463521820866,
        0.8584948839941018,
        1.504625108416166,
        1.168221193483452,
        0.9448924455511547,
        1.090460175547715,
        0.9137811341374038,
        1.048089514371646,
        0.8942372273667326,
        1.401238384255858,
        0.9999999999999956,
        1.07711373934293,
        1.184992763553925,
        1.338113585976538,
        1.255596176458497,
        1.164993888366434,
        0.5808981252383534,
        0.362164572528431,
        0.9999999999999973,
        0.9999999999999991,
        0.9999999999999973,
        0.9999999999999982,
        0.9999999999999982,
        0.9999999999999964,
        0.9999999999999973,
        0.9999999999999973,
        1.000000000000002,
        0.9999999999999982,
        1.000000000000002,
        0.9999999999999982,
        0.9999999999999973,
        0.9999999999999956,
        0.9999999999999973,
        0.9999999999999964,
        0.9999999999999964,
        0.9999999999999982,
        0.9999999999999973,
        1,
        0.9999999999999964,
        0.9999999999999991,
        0.9999999999999969,
        0.9999999999999969,
        0.9999999999999982,
        0.9999999999999973,
        0.9999999999999991,
        0.9999999999999973,
        0.9999999999999973,
        0.9999999999999991,
        0.9999999999999973,
        0.9999999999999964,
        0.7872510313916454,
        2.120165571872305,
        1.581943297168398,
        2.184261158853757,
        0.8524687154857062,
        0.6500398989769781,
        2.789909498351273,
        0.9492642317884935,
        1.33121634566254,
        2.157221178236379,
        1.251041183191913,
        1.272251096716655,
        1.210162515658442,
        1.239224504164772,
        1.042184491032149,
        1.067737609455377,
        0.7316310878665605,
        0.8290586941218239,
        1.097591369471426,
        0.6098231558429948,
        0.7546796913601855,
        3.34628724603911,
        0.8242687767082487,
        0.7262096945017789,
        0.2802671211883203,
        0.6142138626706347,
        0.644805362149231,
        0.9390647653109885,
        0.9816835092619559,
        0.8506322160821015,
        0.9597604352611022,
        0.7990135535780134,
        1.001864014580044,
        1.124008055204446,
        2.898631880677382,
        0.5332935024589472,
        1.358420701565382,
        0.7006737456867664,
        0.828590878777454,
        1.084347511535714,
        2.540375929122954,
        0.9105912035400571,
        3.52517014914549,
        0.7729627319219062,
        8.744697202276171,
        1.698384956735317,
        0.9909031085531618,
        0.6814720601954795,
        0.9124748313102888,
        0.9913247584092691,
        0.8796804097761085,
        1.01334904772599,
        0.9291550009424172,
        0.9731080861426985,
        1.105988888295735,
        1.150834669430831,
        1.043247834772444,
        0.8783823685537896,
        1.09262709702058,
        0.7966547744733367,
        1.278228463569207,
        2.022749220509543,
        1.172766738186012,
        2.89095475020213,
        0.814229221084604,
        1.891334466106735,
        2.292349076398223,
        0.7012905300183073,
        0.5052980317650252,
        1.15491720313817,
        2.119032158393423,
        0.9975445873913247,
        1.047196818568885,
        0.9212297264760705,
        0.4263968766684913,
        0.569794395241221,
        0.985957196525998,
        1.040042161188756,
        1.08471786078877,
        1.012790671414357,
        1.150276400343638,
        1.342362072741972,
        2.324268529397371,
        0.7640490455739177,
        1.130251912970631,
        2.056197985067952,
        0.9160044689549226,
        0.7258048841958517,
        1.023856329189523,
        0.819319588797416,
        0.9953452352016019,
        0.9643087026917668,
        1.045228134124173,
        0.8775702931248948,
        2.70812418357642,
        1.297981144904328
      ]
    ]
  },
  "Site Log Likelihood": {
    "constrained": [
      [
        -40.22692715261083,
        -27.633453431852,
        -24.32566729787191,
        -37.71694918399138,
        -63.37908479419893,
        -56.31647049476075,
        -16.99066463177422,
        -17.10013498730546,
        -28.07549877668122,
        -53.34894537988267,
        -13.20297697574037,
        -43.15257432212952,
        -20.48715304908362,
        -38.53635920038251,
        -34.47875572604313,
        -29.79906022665594,
        -12.91115572637907,
        -7.006200010100259,
        -32.46661017747397,
        -30.53858575979346,
        -29.49190334019147,
        -21.38095393511877,
        -45.12762177907383,
        -3.969305447203888,
        -3.873971146513749,
        -66.50019787425414,
        -82.06053036268588,
        -71.85189981788511,
        -72.65236669921242,
        -51.92946209115357,
        -77.18580217008996,
        -27.65397632979473,
        -12.63032305043582,
        -40.64065048981215,
        -37.56613971469644,
        -16.26854102184972,
        -35.93223499751719,
        -42.56109167784445,
        -63.33338577881358,
        -33.87413548334565,
        -7.006200010100259,
        -24.25405478724917,
        -22.35730908660254,
        -30.67698563952814,
        -14.66421923518877,
        -13.87927168761927,
        -15.17092984248387,
        -15.69098038103385,
        -65.76926744739282,
        -3.955142549980016,
        -4.261483820435987,
        -9.07106171301765,
        -75.60657909227594,
        -57.98266495816207,
        -52.6799113569699,
        -42.02917219679561,
        -56.55365349053631,
        -46.63092552299906,
        -39.78629458728411,
        -17.47479729884012,
        -21.03866299639668,
        -35.04142769996787,
        -41.72692294649989,
        -44.2862915345106,
        -50.39996750803432,
        -52.01376451627513,
        -59.78766566693335,
        -69.00381827092124,
        -19.55960037384625,
        -44.58604593203631,
        -36.60205782267966,
        -37.29142229325005,
        -4.024696306275123,
        -3.580752187025491,
        -27.50899569467553,
        -56.68351097737806,
        -56.19840098551931,
        -70.17456450870948,
        -18.42791069576631,
        -40.40178227735542,
        -50.77854255225396,
        -35.83723866614708,
        -20.90863182427282,
        -42.24028596825194,
        -18.23363857438572,
        -18.03497549657971,
        -59.23907760103235,
        -36.0322554285756,
        -21.94929660540482,
        -22.82820381816071,
        -38.13643109980718,
        -19.73475707451543,
        -60.06279370925159,
        -84.89776785704501,
        -79.84892692544878,
        -4.067517312563647,
        -4.55773097397956,
        -4.491822567240434,
        -3.518576672720533,
        -4.186447635995012,
        -3.970552292132456,
        -3.421611652289346,
        -4.067517312563647,
        -4.148593468803501,
        -3.969305447203888,
        -3.969305447203888,
        -57.71415092649642,
        -84.82134984225671,
        -89.47051236963196,
        -87.46278874683912,
        -46.3936067357083,
        -57.89473558190731,
        -73.11149564136687,
        -22.01908109319033,
        -70.38941667339988,
        -8.20479118977988,
        -28.88379542299953,
        -7.379508790507396,
        -27.24113163205611,
        -7.466683777454747,
        -30.39534216361469,
        -31.47494048629934,
        -25.16496154834898,
        -21.70347340187961,
        -61.72780248349591,
        -30.91253829408256,
        -25.08497058670099,
        -34.23044206781851,
        -39.68034495666979,
        -3.873971146513748,
        -34.51170492947423,
        -26.98827756379005,
        -32.20487739588191,
        -55.573363681331,
        -15.38625358706034,
        -29.43835468390711,
        -27.58843914773694,
        -36.63045914884942,
        -64.27862794504908,
        -14.05960311050837,
        -14.40408828468458,
        -31.34498943558335,
        -51.08372071285709,
        -20.04057957350967,
        -44.14898913386498,
        -52.30390074065839,
        -36.17341384492652,
        -27.61176808964455,
        -24.11843814547657,
        -19.74900941249889,
        -15.85414688795079,
        -42.96793739325931,
        -44.70080680236561,
        -37.9089806965582,
        -14.79605500752711,
        -7.006200010100259,
        -8.767489159454534,
        -22.58189285382434,
        -40.31713164200764,
        -4.491822567240434,
        -10.26669053773701,
        -21.95761441168998,
        -58.27003725530783,
        -49.45494541690837,
        -87.91396547681964,
        -74.50510306035436,
        -70.34066672741264,
        -3.581056191761882,
        -4.773917424312779,
        -4.38536416413438,
        -4.735772150650599,
        -4.630087750508252,
        -3.421611652289345,
        -4.460765953548371,
        -4.38536416413438,
        -4.139874089092339,
        -4.765198044601616,
        -4.139874089092339,
        -4.514909967691037,
        -4.376644784423219,
        -4.523629347402198,
        -3.581056191761882,
        -4.024696306275123,
        -4.597506967382784,
        -4.514909967691037,
        -4.067517312563647,
        -3.750073983985371,
        -4.597506967382784,
        -4.207322987463336,
        -3.518576672720533,
        -3.518576672720533,
        -4.735772150650599,
        -4.419465790711741,
        -4.14734662387493,
        -4.067517312563647,
        -4.912182607580596,
        -4.14734662387493,
        -4.638807130219415,
        -4.024696306275123,
        -60.09898508855209,
        -98.61978483811959,
        -42.66139633878908,
        -58.9700952584335,
        -59.87763304045485,
        -29.49200089609769,
        -19.34641616806771,
        -10.320298249703,
        -29.93972461349739,
        -53.37852962981458,
        -37.44620060923441,
        -50.21479534360896,
        -34.11308197523913,
        -39.73917402722686,
        -43.66397279991808,
        -24.80952392435567,
        -43.26157851142685,
        -72.4448296048312,
        -16.01864077379597,
        -81.89626643690023,
        -58.24343801100832,
        -70.00919079590155,
        -55.44255668805535,
        -105.3380041493737,
        -91.7605399742375,
        -33.80543672170542,
        -45.17235499679953,
        -29.98349038270591,
        -40.16286393569062,
        -46.62474321681894,
        -7.466683777454747,
        -37.65664999473326,
        -15.06435705165006,
        -33.86388234895193,
        -32.63630593187975,
        -68.0375055645749,
        -46.65361670844139,
        -71.10417169525168,
        -37.19419094590239,
        -25.33561250846919,
        -27.87039359464212,
        -49.21353424485726,
        -50.78309353141534,
        -35.16570572553511,
        -94.69198591920573,
        -36.34158861895618,
        -14.11113931501786,
        -27.94337688750896,
        -17.89753743419178,
        -16.22099598458844,
        -24.74617952484203,
        -22.45190308952253,
        -37.89286384961181,
        -16.33378838681368,
        -27.71154095065005,
        -29.70850576434234,
        -41.04951935795555,
        -43.83536389234506,
        -38.43787876032539,
        -27.35775278742927,
        -30.87394790035079,
        -37.97293107940587,
        -26.73188360718029,
        -43.55494588409999,
        -20.35269360420368,
        -81.29305163818248,
        -87.73167517960997,
        -37.97439271173888,
        -30.13874853596352,
        -43.03188357815412,
        -81.50961655359313,
        -37.3636599689515,
        -73.0508623291615,
        -81.87891894522406,
        -52.20889891710308,
        -79.81558744587494,
        -64.95041777833833,
        -32.721137524516,
        -42.24727122402932,
        -35.43190622411696,
        -34.63257488710868,
        -45.96864402277428,
        -52.72214812720305,
        -38.54945838554949,
        -60.50467122995766,
        -61.58681839006313,
        -6.997261147462195,
        -24.02136049716165,
        -33.65108627034265,
        -37.89035684390874,
        -12.10021876021037,
        -43.15933039841645,
        -75.49844767539591,
        -56.40032368473557,
        -36.28413483458025,
        -56.90102357437746
      ]
    ],
    "optimized null": [
      [
        -40.24246102429886,
        -27.1925577760467,
        -24.98888152094538,
        -37.04290482092847,
        -61.34845136459652,
        -55.48608314820673,
        -17.51704258599545,
        -17.73137540341943,
        -28.168739511237,
        -51.87502109511864,
        -13.80254889689201,
        -43.97673095192756,
        -21.28199467992135,
        -39.57272551953718,
        -35.13674777549974,
        -31.02839061796517,
        -13.5059121981877,
        -7.49671430906839,
        -31.5058583482219,
        -30.49006111300939,
        -29.41023612889716,
        -21.34998894202469,
        -43.64557492732934,
        -3.969305447203886,
        -3.873971146513746,
        -66.46430297932397,
        -79.02525752580748,
        -71.23523554838161,
        -73.65745793282272,
        -50.99092392501355,
        -76.6317538405394,
        -28.14910514684643,
        -13.23171592028425,
        -40.89163106491146,
        -37.9900784468315,
        -16.84144358561395,
        -35.34033920412009,
        -41.03571316071175,
        -61.25904615460601,
        -34.20321296113514,
        -7.49671430906839,
        -24.60509913188236,
        -21.60139074376164,
        -30.93996786335496,
        -15.34330411945915,
        -14.43976732660399,
        -15.83585669485525,
        -16.16847202054896,
        -65.16004298494582,
        -4.038369473362065,
        -4.357901361633939,
        -8.62002966070403,
        -74.81353807628344,
        -57.22650092102748,
        -50.74168211012455,
        -41.50089886656836,
        -54.42461195190275,
        -46.64063340388371,
        -38.95891579889116,
        -18.01384576767678,
        -21.48990970331001,
        -35.34880429359992,
        -42.09858306428526,
        -43.94785743669406,
        -49.70772892601964,
        -51.41997462231504,
        -59.52775891002756,
        -68.38936526197953,
        -20.27839273453773,
        -43.8819817996281,
        -36.88852375819486,
        -36.82980936435121,
        -4.024696306275121,
        -3.580752187025488,
        -28.00166533055753,
        -57.28467794805952,
        -56.31987562248801,
        -70.97025910603655,
        -18.95455789428698,
        -40.92792112653623,
        -51.73337292241104,
        -33.75796168879869,
        -20.14354828969298,
        -42.5740164933736,
        -18.83590125300397,
        -18.54449145457917,
        -59.64249937556738,
        -35.08308928273411,
        -22.75541715464684,
        -23.0431614599632,
        -37.96570179012981,
        -20.28006530858105,
        -58.44188539671089,
        -83.58620809191609,
        -76.48005785777679,
        -4.067517312563644,
        -4.557730973979556,
        -4.491822567240431,
        -3.51857667272053,
        -4.186447635995008,
        -3.970552292132456,
        -3.421611652289344,
        -4.067517312563644,
        -4.148593468803498,
        -3.969305447203886,
        -3.969305447203886,
        -56.7173034824224,
        -83.73899446811232,
        -87.33289087026998,
        -84.26121408581493,
        -46.54198641239812,
        -56.72694691833725,
        -73.2474882833256,
        -22.19141006191066,
        -67.0512099984382,
        -8.907769527216674,
        -29.42990492461532,
        -8.014107640818493,
        -27.23418164590698,
        -8.198089311198938,
        -30.428259126925,
        -31.89424450577659,
        -25.36129389262334,
        -22.18263205887186,
        -59.84878878844945,
        -30.31596072485087,
        -25.482861045532,
        -34.98944547640205,
        -39.35731572720246,
        -3.873971146513745,
        -35.04557042141333,
        -27.80638004011924,
        -32.76249338130254,
        -54.07680033764152,
        -15.84952279070508,
        -29.90491692049069,
        -26.87869666077076,
        -36.77629897537861,
        -63.32117783423639,
        -14.56277078251712,
        -14.91242011674559,
        -31.77985943411771,
        -49.46954468951547,
        -20.71000303357786,
        -43.26249002621849,
        -52.83224822273189,
        -35.62160255495458,
        -27.16978361296247,
        -24.37246509328291,
        -20.42901119724785,
        -16.37581263072902,
        -43.5421987528687,
        -43.78044641386107,
        -38.83122093488043,
        -15.4550313765375,
        -7.49671430906839,
        -9.391863996219572,
        -21.80804520751766,
        -40.79569836783029,
        -4.491822567240431,
        -10.31222278195964,
        -20.8111043102035,
        -57.90327954686455,
        -48.25730919036264,
        -85.74073904924272,
        -74.42096518796258,
        -68.63519116215801,
        -3.58105619176188,
        -4.773917424312778,
        -4.385364164134378,
        -4.735772150650599,
        -4.63008775050825,
        -3.421611652289342,
        -4.460765953548369,
        -4.385364164134378,
        -4.139874089092339,
        -4.765198044601615,
        -4.139874089092339,
        -4.514909967691034,
        -4.376644784423216,
        -4.523629347402195,
        -3.58105619176188,
        -4.02469630627512,
        -4.597506967382781,
        -4.514909967691034,
        -4.067517312563645,
        -3.75007398398537,
        -4.597506967382781,
        -4.207322987463336,
        -3.51857667272053,
        -3.51857667272053,
        -4.735772150650599,
        -4.419465790711739,
        -4.147346623874929,
        -4.067517312563645,
        -4.912182607580594,
        -4.147346623874929,
        -4.638807130219411,
        -4.02469630627512,
        -60.30490876204507,
        -94.02989990237111,
        -41.24744977737704,
        -58.05296796473114,
        -59.23586777477266,
        -29.75302854523654,
        -18.57507069822211,
        -10.91252943571792,
        -28.72690581259296,
        -51.99470964619231,
        -35.72175105604079,
        -50.59023315565651,
        -34.4118846024033,
        -38.90254984154608,
        -44.84469718962283,
        -24.96675228931094,
        -43.39976282771343,
        -72.32815374524262,
        -16.76589557257792,
        -79.93177122584852,
        -58.27218046646128,
        -66.64057999592548,
        -54.92859617361134,
        -100.8735067063003,
        -86.79953733651055,
        -34.44394733353442,
        -45.1441315995889,
        -29.99427580952559,
        -40.70050535566467,
        -45.00068645530642,
        -8.198089311198938,
        -37.29696555829432,
        -15.70784653543778,
        -33.42458282845847,
        -31.90030192967783,
        -67.22143092388971,
        -46.356814749429,
        -69.54049977749571,
        -37.5329929193549,
        -25.38249769483718,
        -27.24748336144498,
        -47.83108618537809,
        -49.64750370254906,
        -36.14996883269459,
        -89.34821356349941,
        -35.11077210460087,
        -14.77107824122176,
        -28.07700146965665,
        -18.36039212615119,
        -16.78543955290429,
        -25.38634690541892,
        -22.94502852543788,
        -38.0099350229054,
        -16.95360704218703,
        -28.66937079494057,
        -30.17677586647093,
        -40.39016850795343,
        -44.75670397860572,
        -37.86956261250661,
        -27.79390850268936,
        -30.46558824784427,
        -37.12139191855896,
        -26.78436489336696,
        -41.40266262853659,
        -20.74208267096028,
        -81.35337101316311,
        -84.75851068185735,
        -37.91858469105917,
        -30.20470490816861,
        -42.81914986716798,
        -80.49973761526455,
        -38.38127774411408,
        -71.57095444018385,
        -79.95719621274587,
        -51.61737430308911,
        -79.31175832193863,
        -62.8785532123836,
        -32.41656302797922,
        -42.11311876527127,
        -35.38206634451374,
        -34.13155499713235,
        -46.45364437890393,
        -52.65996443730207,
        -39.4768364034118,
        -58.37988166035857,
        -61.52553531839557,
        -7.481036778947725,
        -24.46192021895169,
        -34.45243335921429,
        -38.40222091848369,
        -12.73028294607081,
        -42.96124703216726,
        -76.35105125969443,
        -55.4029270428729,
        -35.95365298168155,
        -54.6349236801149
      ]
    ],
    "unconstrained": [
      [
        -40.14063139364875,
        -27.12709343249465,
        -24.97273641236561,
        -37.70541317581371,
        -61.36234393078719,
        -55.64925610149734,
        -17.51992560457961,
        -17.64243133664177,
        -28.09722277596308,
        -52.38858098003394,
        -13.84993036660138,
        -43.80312860810538,
        -21.20715139629309,
        -39.57412619392416,
        -35.49666951181703,
        -30.96101674269014,
        -13.53744594516046,
        -7.586878504639617,
        -31.67354556738229,
        -30.28933977136931,
        -28.68235759671849,
        -21.45730506053793,
        -43.82171091844042,
        -3.969305447203889,
        -3.87397114651375,
        -65.71133283043496,
        -79.24456195259657,
        -71.1382623334901,
        -73.13212342082784,
        -51.50318655606929,
        -75.93123493564705,
        -28.52509190450413,
        -13.20818915558193,
        -41.56940071267567,
        -37.80238049588933,
        -16.72189740314823,
        -35.56697143532593,
        -41.36623269762651,
        -61.59257850487332,
        -34.29827307148268,
        -7.586878504639617,
        -24.85642670688043,
        -21.19387050424986,
        -31.37027870483664,
        -15.25866307791308,
        -14.4779490539047,
        -15.87892811320496,
        -16.36559943501446,
        -64.66766240173418,
        -4.02983222644338,
        -4.350673460848361,
        -8.629233450136043,
        -73.97588167317747,
        -56.45159602572295,
        -51.13575440948542,
        -41.58499954453712,
        -53.99150412231859,
        -46.51227689084282,
        -37.59876605505204,
        -17.93972495390987,
        -21.61578620374782,
        -34.4246020473741,
        -41.76373990396941,
        -44.02945372138829,
        -49.71708464166845,
        -51.46701195794841,
        -59.64287214044069,
        -67.65603653961267,
        -20.25208990106962,
        -44.29109899295684,
        -37.10073496095006,
        -37.31960045316135,
        -4.024696306275123,
        -3.580752187025491,
        -28.42123474818846,
        -56.89892535757346,
        -56.08380308242591,
        -70.64730480936811,
        -18.98575918465465,
        -40.90018868036837,
        -51.68108559437207,
        -31.89242485738128,
        -20.1746128500541,
        -42.74288427503375,
        -19.00048489322192,
        -18.6615256284658,
        -59.64266694337913,
        -34.95225130171848,
        -22.73738349225631,
        -22.94798531725852,
        -37.85233392356752,
        -20.32740333609993,
        -58.03236951309452,
        -83.65002583732768,
        -76.06525573900889,
        -4.067517312563647,
        -4.55773097397956,
        -4.491822567240435,
        -3.518576672720533,
        -4.186447635995012,
        -3.970552292132456,
        -3.421611652289347,
        -4.067517312563647,
        -4.148593468803501,
        -3.969305447203889,
        -3.969305447203889,
        -56.64444537069987,
        -83.88056356954012,
        -86.7819622935678,
        -84.93956907326157,
        -46.65832439837212,
        -56.84762176998882,
        -72.9110694042285,
        -22.15888683146069,
        -65.23312896169459,
        -8.928738907991736,
        -29.34280028842511,
        -8.038272976690156,
        -27.34919538035475,
        -8.239160883464146,
        -30.88596188252065,
        -32.2796813825509,
        -25.70538704344112,
        -22.2591663480081,
        -58.8497138318173,
        -30.53392779935077,
        -25.75294704249289,
        -34.61900876877552,
        -39.338123230584,
        -3.873971146513749,
        -34.85847114692965,
        -27.76759276903024,
        -32.55444090279776,
        -53.34273182371961,
        -15.94693375649572,
        -30.03359298180293,
        -26.23764483039218,
        -36.94320087387166,
        -63.52172032255216,
        -14.54700732315349,
        -15.03034781718018,
        -32.18050433585814,
        -49.79397628121722,
        -20.87004669270445,
        -42.82136539250488,
        -52.96701129445577,
        -35.51242036895653,
        -26.67980455594421,
        -24.51884490624269,
        -20.39496227882947,
        -16.52838718862947,
        -43.13365498309567,
        -43.62496416940238,
        -38.88790510707774,
        -15.36843158998753,
        -7.586878504639617,
        -9.344894999491569,
        -21.91982939153035,
        -40.45834196201913,
        -4.491822567240435,
        -10.23793778180072,
        -20.6413676423406,
        -57.61201869640252,
        -48.02969868957236,
        -85.58802320827621,
        -74.96414506929116,
        -69.65084771237856,
        -3.581056191761883,
        -4.773917424312779,
        -4.385364164134381,
        -4.735772150650601,
        -4.630087750508252,
        -3.421611652289346,
        -4.460765953548372,
        -4.385364164134381,
        -4.139874089092337,
        -4.765198044601616,
        -4.139874089092337,
        -4.514909967691036,
        -4.376644784423219,
        -4.523629347402199,
        -3.581056191761883,
        -4.024696306275124,
        -4.597506967382785,
        -4.514909967691036,
        -4.067517312563647,
        -3.75007398398537,
        -4.597506967382785,
        -4.207322987463337,
        -3.518576672720533,
        -3.518576672720533,
        -4.735772150650601,
        -4.419465790711742,
        -4.14734662387493,
        -4.067517312563647,
        -4.912182607580597,
        -4.14734662387493,
        -4.638807130219414,
        -4.024696306275124,
        -60.54411687092735,
        -93.27840571679707,
        -40.78879575117178,
        -57.27169033576764,
        -59.39548654264797,
        -30.18375008017135,
        -17.54906154078188,
        -10.96459752303423,
        -28.4408127426904,
        -51.22588874429415,
        -35.49777490488052,
        -50.34944530714088,
        -34.22112994135198,
        -38.68806405744032,
        -44.80337820723065,
        -24.90121026298875,
        -43.71224169809839,
        -72.51561807048377,
        -16.67277745771025,
        -80.42635749814899,
        -58.55364233606788,
        -65.43272854945465,
        -55.12185479054533,
        -101.1934231767607,
        -88.07154946285227,
        -34.93135943447696,
        -45.58293837142494,
        -30.05714663903581,
        -40.7189916702335,
        -45.16246187764816,
        -8.239160883464146,
        -37.52134292847757,
        -15.70598425597706,
        -33.30768191046065,
        -30.83606306928531,
        -67.85011426899047,
        -46.0504919733019,
        -69.8962126904964,
        -37.72102167674677,
        -25.30151926059783,
        -26.31517128777427,
        -47.92474740157643,
        -48.38757499818862,
        -36.40749327651299,
        -87.17976608086832,
        -34.58109433054871,
        -14.78021676204319,
        -28.46050149585475,
        -18.45198690218279,
        -16.79415264346163,
        -25.51454351360022,
        -22.93176779118377,
        -38.08341472990564,
        -16.98086715970285,
        -28.56863093863978,
        -30.03628838785579,
        -40.34782974292981,
        -44.88637725926333,
        -37.78097763533989,
        -28.02124235296479,
        -30.22011314137968,
        -36.41693433221496,
        -26.62499920264719,
        -40.34107581757848,
        -20.94759602519722,
        -80.71608836651626,
        -83.92893359250817,
        -38.27341771805703,
        -30.8873117700415,
        -42.67512121135842,
        -79.74877815988145,
        -38.383736176192,
        -71.52483754261074,
        -80.03924205500547,
        -52.46975903413271,
        -79.87423801526683,
        -62.89269554893664,
        -32.37730177604307,
        -42.03179884823349,
        -35.36935678283721,
        -33.99155273551127,
        -46.1592135758932,
        -51.81655905877506,
        -39.74595969951049,
        -58.25744112064751,
        -60.80467667919956,
        -7.568770814495883,
        -24.78239427378118,
        -34.42885714596629,
        -38.60150197141625,
        -12.73494857802268,
        -42.9975908367938,
        -76.30681608793718,
        -55.5335252635981,
        -34.95739676964146,
        -54.37411358820636
      ]
    ]
  },
  "Synonymous site-posteriors": [
    [
      0.8240965153634031,
      0.1586334775386535,
      0.03378570753551164,
      0.2209018789195792,
      0.860954962976849,
      0.928460526685369,
      0.003507469002753129,
      0.01631757432070129,
      0.4733632596863894,
      0.9175138825229772,
      0.004257881132054229,
      0.961326466076257,
      0.1147199062926405,
      0.6200570739070824,
      0.6235543648987164,
      0.8250168279136969,
      0.001361987545876212,
      0.02492867958959044,
      0.1728266255792632,
      0.1077553665410962,
      0.07414354071873762,
      0.006396790962660721,
      0.9319226658624421,
      0.4070034975505752,
      0.407003497550575,
      0.3554769139346769,
      0.01583469861465448,
      0.09485266080955719,
      0.01643903833054094,
      0.9392005390102152,
      0.02245460072930554,
      0.2859178737944688,
      0.001661334025227535,
      0.5950442321131822,
      0.529814313269768,
      0.00647393631777644,
      0.4699501851273885,
      0.7171973281230624,
      0.9681927214625483,
      0.4935342823616589,
      0.02492867958959044,
      0.07560350404814044,
      0.008102002733572165,
      0.05830493642646713,
      0.001885333709488163,
      0.003658206344206395,
      0.02702916125034709,
      0.02506642575459696,
      0.8740037241507261,
      0.387883374808088,
      0.3846780388616426,
      0.5103423782718196,
      0.01097702853406838,
      0.8056674200819215,
      0.7910703459457538,
      0.9309076868525236,
      0.9675488520758635,
      0.6945410453747504,
      0.9336668388407554,
      0.001622622095089089,
      0.01351913394667186,
      0.516426715465088,
      0.9470823386615413,
      0.8853450830290905,
      0.9515174340075867,
      0.9681588299318412,
      0.7793468753111455,
      0.6844330192522096,
      0.02326138878479448,
      0.9455323234138103,
      0.2356258822161052,
      0.2040646756983578,
      0.4070034975505751,
      0.4070034975505756,
      0.4505132661144809,
      0.7553426813099411,
      0.9315188755197481,
      0.1075162363095634,
      0.01767464800503275,
      0.8782712870851468,
      0.8083392371642071,
      0.2419751650844899,
      0.01835810543084061,
      0.7013849828583201,
      0.1027096881527126,
      0.00170990379450709,
      0.7724736829303266,
      0.4154942418165817,
      0.09505368521385717,
      0.07314246862579203,
      0.656488418053235,
      0.01469450728624861,
      0.972251624925158,
      0.0003481197024822391,
      0.001905371107588764,
      0.4070034975505745,
      0.4070034975505751,
      0.4070034975505757,
      0.4070034975505756,
      0.407003497550575,
      0.4070034975505749,
      0.4070034975505748,
      0.4070034975505745,
      0.4070034975505748,
      0.4070034975505752,
      0.4070034975505752,
      0.9698468130049048,
      0.004389052540548211,
      0.01545447219220701,
      0.002901838738509573,
      0.963776296519498,
      0.9537623562282804,
      0.00146183037501685,
      0.1546014965531499,
      0.7190257390511912,
      0.001832372420896673,
      0.6564113067149527,
      0.002850146536233103,
      0.0514258646281009,
      0.006864494112940388,
      0.04497313535360779,
      0.3616199844687714,
      0.05187060090219794,
      0.009187559636336712,
      0.9805600356084813,
      0.3588296150075005,
      0.05265598393412053,
      0.6512905836722895,
      0.7357533689931546,
      0.4070034975505755,
      0.5185275381331821,
      0.1696022500913305,
      0.7282483748616069,
      0.9919125807705333,
      0.01415855836599253,
      0.2457180972940555,
      0.04582091034619153,
      0.3173017950287066,
      0.5137631906173292,
      0.001539790761123997,
      0.001326986352609676,
      0.2392638817043688,
      0.9659938518901172,
      0.2614446928652773,
      0.8527930266961513,
      0.9814974661245791,
      0.1683228597967586,
      0.07457772246713591,
      0.04716396133174289,
      0.008850240957224956,
      0.02563060785526505,
      0.9883167753576245,
      0.7168529454479887,
      0.9448058781100682,
      0.005862376541368474,
      0.02492867958959044,
      0.0005616639547899359,
      0.03492217796566303,
      0.8560913322498422,
      0.4070034975505757,
      0.5581525782434177,
      0.4053646033055999,
      0.9636593368024418,
      0.9727637706608627,
      0.00003023854648080816,
      0.007314049773454391,
      0.1136058049169784,
      0.407003497550575,
      0.4070034975505747,
      0.407003497550576,
      0.4070034975505747,
      0.4070034975505748,
      0.4070034975505748,
      0.4070034975505752,
      0.407003497550576,
      0.4070034975505742,
      0.4070034975505759,
      0.4070034975505742,
      0.4070034975505752,
      0.4070034975505752,
      0.407003497550576,
      0.407003497550575,
      0.4070034975505749,
      0.4070034975505754,
      0.4070034975505752,
      0.407003497550575,
      0.4070034975505755,
      0.4070034975505754,
      0.4070034975505746,
      0.4070034975505756,
      0.4070034975505756,
      0.4070034975505747,
      0.4070034975505745,
      0.4070034975505747,
      0.407003497550575,
      0.4070034975505746,
      0.4070034975505747,
      0.4070034975505752,
      0.4070034975505749,
      0.6563300831358604,
      0.00005389950946185646,
      0.04092304359192538,
      0.9637222591023422,
      0.9824271437205672,
      0.1426755320434011,
      0.02936626161154083,
      0.001309505049140413,
      0.03375033553493459,
      0.9559980647272229,
      0.1528329599629132,
      0.9792600333981828,
      0.2985183944344278,
      0.07730787703590836,
      0.7831639057086309,
      0.06126799623771433,
      0.900879894025845,
      0.01447014481312929,
      0.01662294664600798,
      0.04538200681612882,
      0.9248404210399199,
      0.9640606197871922,
      0.7752189518919882,
      0.00004463947823171458,
      0.001042965572362864,
      0.6949245534515304,
      0.9139657899706161,
      0.04313080722959641,
      0.7733016090855567,
      0.7670329017667469,
      0.006864494112940388,
      0.2076572893820436,
      0.005303709807478661,
      0.1613909976250961,
      0.1022187165917532,
      0.4992560688250073,
      0.9425959107629273,
      0.60909997815346,
      0.7413180453078635,
      0.03397117194291584,
      0.2231179287459935,
      0.9674535745012226,
      0.9399746970264946,
      0.9380447453889068,
      0.004012111619177795,
      0.1153963293177067,
      0.02901786609658094,
      0.05799565745313161,
      0.01360165077340037,
      0.007415718169261895,
      0.2022415032492969,
      0.01722082207283293,
      0.5984635958132255,
      0.01983549477997148,
      0.4834275155300057,
      0.4438561669326881,
      0.8707795892168106,
      0.9346673861968775,
      0.6573634953330973,
      0.145691062994958,
      0.1055080408880878,
      0.2095926855665307,
      0.1545267800777836,
      0.8859612999080021,
      0.03543746195714421,
      0.1596145624390949,
      0.0001317672539703648,
      0.519436628764608,
      0.1524317124637151,
      0.7150697579851023,
      0.001490653139068416,
      0.8440635627165479,
      0.7772583268588811,
      0.03069864979762923,
      0.9896558504005482,
      0.01468111163794382,
      0.9044433810006133,
      0.542525680886613,
      0.3305038944513384,
      0.4127557741868469,
      0.2893308847873899,
      0.8925508375194734,
      0.9325569962712585,
      0.9505008489389084,
      0.9808415409123621,
      0.4867266824565918,
      0.02574847536664824,
      0.1146280545404274,
      0.7808345795989967,
      0.8456789485363476,
      0.001087453488081605,
      0.942553835027186,
      0.002102379556685786,
      0.9777383948246723,
      0.5830274638131592,
      0.9427482322358688
    ],
    [
      0.0006284093647101947,
      0.00003483771299827452,
      8.288636402885643e-8,
      3.604478075615047e-7,
      0.1388016782597763,
      0.07104696595530957,
      1.907098682053086e-10,
      1.224637459391196e-8,
      0.0005863648814719943,
      0.07714219996248516,
      8.739248925811171e-10,
      0.01491168634718236,
      0.000007076014037646781,
      0.0001812644127176976,
      0.0001143885011960196,
      0.0004911137139237247,
      3.546366441945472e-10,
      0.000002939694919917718,
      0.00002808211769496294,
      0.000001243937081757178,
      3.305413214040833e-8,
      2.623737499757635e-9,
      0.008070818651831064,
      0.1366946477442384,
      0.1366946477442387,
      0.6445199427704432,
      0.9841652113362017,
      0.9051445189951829,
      0.983560917289603,
      0.05868150575535169,
      0.977545350049066,
      0.00001397941205009081,
      2.714723909566351e-10,
      0.00001991849222401444,
      0.0001973263624381235,
      7.672469895382867e-10,
      0.00001784691370028578,
      0.001288435757234781,
      0.02812147229836465,
      0.0001570806827717149,
      0.000002939694919917718,
      5.853293208007e-7,
      1.225181824969625e-8,
      3.77393069289874e-8,
      2.354359392456451e-11,
      1.341975251447437e-9,
      8.523609490434683e-7,
      4.649818810008984e-7,
      0.1256393799247819,
      0.07209602802474063,
      0.06974851820685633,
      0.2335754506877637,
      0.9890229112839045,
      0.1931440745951289,
      0.000974235758568281,
      0.003178615606470146,
      0.008528895617105786,
      0.0001369052602207856,
      0.01853067544719585,
      9.225501579393324e-11,
      4.317954153299415e-9,
      0.00006385851270324325,
      0.003897855046976957,
      0.002920165695692544,
      0.0004498749049525534,
      0.004732689378962437,
      0.2201049577466286,
      0.3154940210347771,
      5.544100458500232e-8,
      0.009666696565236636,
      6.135070682155632e-7,
      0.000007250562410128732,
      0.1366946477442385,
      0.1366946477442389,
      0.0002900606889986826,
      0.2445501175153879,
      0.06762201544200669,
      0.8924763350109501,
      5.072033701546098e-8,
      0.0009321397544371437,
      0.1881215845780783,
      0.00002848097483518555,
      1.932790389558205e-7,
      0.00001746733707362151,
      0.000002872100505795289,
      1.07000512298964e-10,
      0.2217527009816469,
      0.0002463378179521335,
      0.000005420697633937571,
      0.000005887841997045818,
      0.0008980617787344072,
      3.787639147317899e-8,
      0.0006018116425299809,
      0.9996518802483557,
      0.9980946279565568,
      0.1366946477442389,
      0.1366946477442387,
      0.1366946477442386,
      0.1366946477442386,
      0.1366946477442384,
      0.1366946477442385,
      0.1366946477442384,
      0.1366946477442389,
      0.1366946477442386,
      0.1366946477442384,
      0.1366946477442384,
      0.02073283680162384,
      0.9956109448523739,
      0.9845455190849978,
      0.9970981611717414,
      0.0003516325671663883,
      0.04250270379126937,
      0.9985381682593527,
      0.00001252104749831434,
      0.2804917403285331,
      1.943230553215069e-9,
      0.0001519996682970744,
      7.870621102820457e-9,
      3.238619152133185e-7,
      7.340629190823323e-8,
      4.363226453822502e-8,
      0.00001829838831251524,
      1.595550905868608e-7,
      8.899714524946128e-9,
      0.01768103789728661,
      0.0002073774578726901,
      3.657936789373845e-8,
      0.00004284916662592116,
      0.00221141938017057,
      0.1366946477442386,
      0.0001034148265956646,
      1.801496956670689e-7,
      0.0002975811193216831,
      0.0007639944253250326,
      5.449451199792595e-9,
      0.00003884742648326175,
      2.930509101068155e-7,
      0.0001565542527371058,
      0.4860393256208546,
      5.300640090256445e-11,
      2.907776174048294e-10,
      0.000002301135958899891,
      0.01587055726988072,
      0.00004117176816389641,
      0.000361704889432133,
      0.01494929264291928,
      0.000001426709546700472,
      1.289698586039312e-7,
      6.582016412469018e-7,
      3.28303381564061e-9,
      5.611914276222858e-7,
      0.003163903873990098,
      0.0001960380637292088,
      0.0004049974594712711,
      4.556149446833759e-9,
      0.000002939694919917718,
      6.64823312835885e-11,
      7.616923614818216e-7,
      0.0003048873468169588,
      0.1366946477442386,
      0.09282517633265466,
      0.5674167430309124,
      0.03481884368702901,
      0.0009180153819302147,
      0.9999697614534586,
      0.9926859270799439,
      0.886390347983472,
      0.1366946477442385,
      0.1366946477442388,
      0.1366946477442386,
      0.1366946477442385,
      0.1366946477442386,
      0.136694647744238,
      0.1366946477442386,
      0.1366946477442386,
      0.1366946477442384,
      0.1366946477442385,
      0.1366946477442384,
      0.1366946477442385,
      0.1366946477442386,
      0.1366946477442386,
      0.1366946477442385,
      0.1366946477442386,
      0.1366946477442385,
      0.1366946477442385,
      0.1366946477442388,
      0.1366946477442386,
      0.1366946477442385,
      0.1366946477442385,
      0.1366946477442383,
      0.1366946477442383,
      0.1366946477442385,
      0.1366946477442389,
      0.1366946477442386,
      0.1366946477442388,
      0.1366946477442388,
      0.1366946477442386,
      0.1366946477442385,
      0.1366946477442386,
      0.3435698484800594,
      0.9999461004902949,
      1.88166588136241e-8,
      0.0331011462657464,
      0.01302155532931434,
      0.000002812990005187305,
      4.924271882432648e-7,
      7.072724426515663e-11,
      7.163933275632167e-8,
      0.0408142616983551,
      0.000001971642177458701,
      0.00372500172615266,
      0.00000471914766140288,
      3.640516202032884e-7,
      0.0003178108350916381,
      3.399194964117329e-7,
      0.003550773903032036,
      0.985529837826237,
      2.449664424619499e-8,
      0.9546179532924238,
      0.07018260563265076,
      0.03479960032693336,
      0.2221819427721116,
      0.9999553605217536,
      0.9989570342765163,
      0.001406220568339415,
      0.004288708327972133,
      9.952510126637182e-9,
      0.002874675497181439,
      0.001909136953303935,
      7.340629190823323e-8,
      0.00001194875425975496,
      2.470674534447208e-9,
      1.858485505507591e-7,
      1.57167950047506e-7,
      0.5005125788839824,
      0.003341338426028465,
      0.3908728403514812,
      0.00005423809140667438,
      3.490340995275827e-7,
      0.000004520272935104053,
      0.01055602209073116,
      0.0005190623041005735,
      0.001606262777522609,
      0.995987887868442,
      1.043021482066778e-7,
      0.000001025012677124997,
      1.29413235848913e-7,
      3.691174490616595e-9,
      1.635652819111698e-8,
      4.048745400109004e-7,
      9.864187157655585e-9,
      0.0004156314092394723,
      5.554278629039686e-8,
      0.00003059738875756681,
      0.000002639375412885046,
      0.00008105923001275144,
      0.002119539778850818,
      0.0001193334732830383,
      4.312360254756063e-7,
      0.000004525954550215445,
      2.359252397075569e-7,
      1.814818051015502e-7,
      0.1024452493034616,
      1.007590910497421e-7,
      0.8403850586419289,
      0.9998682327441901,
      0.000005412326866920439,
      0.000004899906851107952,
      0.0001182488263366265,
      0.9985093465625037,
      0.0004902041957275766,
      0.2226435489431925,
      0.9693011936131989,
      0.003251733811289802,
      0.9853188393328236,
      0.09424831706232632,
      0.0001845820219475986,
      0.00004322990856775632,
      0.00003564859698437377,
      0.0000121758901404544,
      0.0006631610003248158,
      0.06661211784132921,
      0.03691787456237493,
      0.01159953340334738,
      0.513218565897811,
      0.000003310014703607726,
      0.000002048192228555258,
      0.0007348315156648648,
      0.00384567244981129,
      7.531772697138463e-11,
      0.005767215825989681,
      0.9978976201088786,
      0.01435045719362057,
      0.0004594502321114959,
      0.002298108654488146
    ],
    [
      0.1752750752718866,
      0.8413316847483482,
      0.9662142095781244,
      0.7790977606326133,
      0.0002433587633748063,
      0.0004925073593215111,
      0.996492530806537,
      0.9836824134329242,
      0.5260503754321385,
      0.005343917514537616,
      0.9957421179940209,
      0.02376184757656054,
      0.8852730176933219,
      0.3797616616801999,
      0.3763312466000875,
      0.1744920583723794,
      0.9986380120994871,
      0.9750683807154896,
      0.827145292303042,
      0.892243389521822,
      0.9258564262271302,
      0.9936032064136017,
      0.06000651548572682,
      0.4563018547051862,
      0.4563018547051864,
      0.000003143294879944138,
      9.004914386156609e-8,
      0.000002820195259800678,
      4.437985606648862e-8,
      0.002117955234433125,
      4.922162839132621e-8,
      0.7140681467934811,
      0.9983386657033001,
      0.4049358493945938,
      0.4699883603677938,
      0.9935260629149767,
      0.5300319679589112,
      0.2815142361197029,
      0.003685806239086978,
      0.5063086369555694,
      0.9750683807154896,
      0.9243959106225388,
      0.9918979850146096,
      0.9416950258342258,
      0.9981146662669681,
      0.9963417923138184,
      0.9729699863887038,
      0.9749331092635221,
      0.0003568959244919523,
      0.5400205971671715,
      0.5455734429315011,
      0.2560821710404168,
      6.018202706290119e-8,
      0.001188505322949645,
      0.2079554182956778,
      0.06591369754100629,
      0.02392225230703077,
      0.3053220493650289,
      0.04780248571204867,
      0.998377377812656,
      0.986480861735374,
      0.4835094260222089,
      0.04901980629148173,
      0.1117347512752169,
      0.04803269108746069,
      0.02710848068919629,
      0.0005481669422258839,
      0.0000729597130134252,
      0.976738555774201,
      0.04480098002095305,
      0.7643735042768265,
      0.795928073739232,
      0.4563018547051862,
      0.4563018547051856,
      0.5491966731965204,
      0.0001072011746710943,
      0.0008591090382453535,
      0.000007428679486683983,
      0.9823253012746304,
      0.120796573160416,
      0.003539178257714687,
      0.757996353940675,
      0.9816417012901204,
      0.2985975498046063,
      0.8972874397467815,
      0.9982900960984923,
      0.005773616088026591,
      0.5842594203654661,
      0.9049408940885089,
      0.9268516435322108,
      0.3426135201680305,
      0.9853054548373599,
      0.02714656343231192,
      4.916195942713651e-11,
      9.358544939921752e-10,
      0.4563018547051865,
      0.4563018547051861,
      0.4563018547051855,
      0.4563018547051856,
      0.4563018547051866,
      0.4563018547051866,
      0.4563018547051868,
      0.4563018547051865,
      0.4563018547051864,
      0.4563018547051862,
      0.4563018547051862,
      0.009420350193471382,
      2.607077940700174e-9,
      8.722795192305181e-9,
      8.974909985468342e-11,
      0.03587207091333557,
      0.003734939980450251,
      1.365630357677592e-9,
      0.8453859823993519,
      0.0004825206202758121,
      0.9981676256358727,
      0.3434366936167501,
      0.9971498455931458,
      0.9485738115099839,
      0.9931354324807677,
      0.9550268210141276,
      0.6383617171429162,
      0.9481292395427113,
      0.9908124314639489,
      0.00175892649423202,
      0.6409630075346268,
      0.9473439794865116,
      0.3486665671610846,
      0.2620352116266748,
      0.4563018547051859,
      0.4813690470402223,
      0.8303975697589738,
      0.2714540440190715,
      0.007323424804141614,
      0.9858414361845561,
      0.7542430552794611,
      0.9541787966028984,
      0.6825416507185562,
      0.0001974837618162664,
      0.9984602091858695,
      0.9986730133566126,
      0.7607338171596721,
      0.01813559084000197,
      0.7385141353665587,
      0.1468452684144167,
      0.003553241232501525,
      0.8316757134936946,
      0.9254221485630054,
      0.9528353804666158,
      0.9911497557597412,
      0.9743688309533073,
      0.008519320768385364,
      0.2829510164882821,
      0.05478912443046056,
      0.9941376189024821,
      0.9750683807154896,
      0.9994383359787278,
      0.9650770603419755,
      0.1436037804033408,
      0.4563018547051855,
      0.3490222454239276,
      0.02721865366348784,
      0.001521819510529259,
      0.02631821395720706,
      6.069338724489892e-14,
      2.314660179188839e-8,
      0.000003847099549562388,
      0.4563018547051865,
      0.4563018547051866,
      0.4563018547051855,
      0.456301854705187,
      0.4563018547051866,
      0.4563018547051873,
      0.4563018547051864,
      0.4563018547051855,
      0.4563018547051873,
      0.4563018547051855,
      0.4563018547051873,
      0.4563018547051862,
      0.4563018547051862,
      0.4563018547051855,
      0.4563018547051865,
      0.4563018547051863,
      0.4563018547051863,
      0.4563018547051862,
      0.4563018547051862,
      0.456301854705186,
      0.4563018547051863,
      0.4563018547051868,
      0.4563018547051861,
      0.4563018547051861,
      0.456301854705187,
      0.4563018547051867,
      0.4563018547051866,
      0.4563018547051862,
      0.4563018547051866,
      0.4563018547051866,
      0.4563018547051863,
      0.4563018547051863,
      0.0001000683840802837,
      2.432715295773572e-13,
      0.9590769375914158,
      0.003176594631911423,
      0.004551300950118489,
      0.8573216549665935,
      0.970633245961271,
      0.9986904948801323,
      0.9662495928257328,
      0.003187673574422103,
      0.8471650683949092,
      0.01701496487566449,
      0.7014768864179108,
      0.9226917589124716,
      0.2165182834562774,
      0.9387316638427893,
      0.09556933207112299,
      1.736063364040297e-8,
      0.9833770288573478,
      3.989144735890712e-8,
      0.004976973327429352,
      0.001139779885874527,
      0.00259910533590019,
      1.482121581141155e-14,
      1.511208364284724e-10,
      0.3036692259801301,
      0.0817455017014118,
      0.9568691828178936,
      0.223823715417262,
      0.2310579612799491,
      0.9931354324807677,
      0.7923307618636967,
      0.9946962877218468,
      0.8386088165263533,
      0.8977811262402968,
      0.0002313522910105417,
      0.05406275081104425,
      0.00002718149505880204,
      0.2586277166007299,
      0.9660284790229848,
      0.7768775509810715,
      0.02199040340804611,
      0.0595062406694046,
      0.06034899183357052,
      5.123801650154901e-10,
      0.884603566380145,
      0.970981108890742,
      0.9420042131336325,
      0.986398345535425,
      0.99258426547421,
      0.797758091876163,
      0.9827791680629798,
      0.4011207727775351,
      0.9801644496772421,
      0.5165418870812367,
      0.5561411936918991,
      0.1291393515531767,
      0.06321307402427165,
      0.3425171711936197,
      0.8543085057690164,
      0.894487433157362,
      0.7904070785082296,
      0.8454730384404113,
      0.0115934507885363,
      0.9645624372837648,
      3.789189762450541e-7,
      1.839518290926015e-12,
      0.4805579589085251,
      0.8475633876294337,
      0.284811993188561,
      2.984278198722627e-10,
      0.1554462330877246,
      0.00009812419792638943,
      1.565891718402661e-7,
      0.007092415788162004,
      4.902923265126984e-8,
      0.00130830193706032,
      0.4572897370914394,
      0.6694528756400938,
      0.5872085772161687,
      0.7106569393224698,
      0.1067860014802018,
      0.0008308858874122137,
      0.01258127649871657,
      0.007558925684290577,
      0.00005475164559727541,
      0.9742482146186481,
      0.885369897267344,
      0.2184305888853384,
      0.1504753790138411,
      0.9989125464366008,
      0.05167894914682444,
      3.344356880608584e-10,
      0.007911147981707204,
      0.4165130859547293,
      0.054953659109643
    ]
  ],
  "analysis": {
    "authors": "Sergei L Kosakovsky Pond",
    "citation": "*Gene-wide identification of episodic selection*, Mol Biol Evol. 32(5):1365-71",
    "contact": "spond@temple.edu",
    "info": "BUSTED (branch-site unrestricted statistical test of episodic diversification) uses a random effects branch-site model fitted \njointly to all or a subset of tree branches in order to test for alignment-wide evidence of episodic diversifying selection. \nAssuming there is evidence of positive selection (i.e. there is an omega > 1),  BUSTED will also perform a quick evidence-ratio \nstyle analysis to explore which individual sites may have been subject to selection. v2.0 adds support for synonymous rate variation, \nand relaxes the test statistic to 0.5 (chi^2_0 + chi^2_2). Version 2.1 adds a grid search for the initial starting point.\nVersion 2.2 changes the grid search to LHC, and adds an initial search phase to use adaptive Nedler-Mead. Version 3.0 implements the option\nfor branch-site variation in synonymous substitution rates. Version 3.1 adds HMM auto-correlation option for SRV, and binds SRV distributions for multiple branch sets\n",
    "requirements": "in-frame codon alignment and a phylogenetic tree (optionally annotated with {})",
    "version": "3.1"
  },
  "background": 1,
  "branch attributes": {
    "0": {
      "BLTXBLABR": {
        "MG94xREV with separate rates for branch sets": 0.2626327466980511,
        "Nucleotide GTR": 0.2518460204931056,
        "constrained": 0.3952871858255428,
        "original name": "BLTXBLABR",
        "unconstrained": 0.547502656389796
      },
      "CALU_KLK1B": {
        "MG94xREV with separate rates for branch sets": 0.1023208198924022,
        "Nucleotide GTR": 0.09844638541437087,
        "constrained": 0.1648314305000088,
        "original name": "CALU_KLK1B",
        "unconstrained": 0.1666762168728115
      },
      "CALU_KLK2": {
        "MG94xREV with separate rates for branch sets": 0.2250579970813628,
        "Nucleotide GTR": 0.2200956706779595,
        "constrained": 0.3851448467319849,
        "original name": "CALU_KLK2",
        "unconstrained": 0.3859135896994805
      },
      "EREUK1A": {
        "MG94xREV with separate rates for branch sets": 0.2529667386707234,
        "Nucleotide GTR": 0.2324983474187717,
        "constrained": 0.4397531012616641,
        "original name": "EREUK1A",
        "unconstrained": 0.4418347775055961
      },
      "EREUK1B": {
        "MG94xREV with separate rates for branch sets": 0.1951322313859351,
        "Nucleotide GTR": 0.1773416346795613,
        "constrained": 0.3348674237279584,
        "original name": "EREUK1B",
        "unconstrained": 0.3364417798190621
      },
      "HOSA_KLK1": {
        "MG94xREV with separate rates for branch sets": 0.1327980558905445,
        "Nucleotide GTR": 0.1239956872338238,
        "constrained": 0.1888475016966716,
        "original name": "HOSA_KLK1",
        "unconstrained": 0.1885683799232665
      },
      "HOSA_KLK2": {
        "MG94xREV with separate rates for branch sets": 0.05182914345638392,
        "Nucleotide GTR": 0.05430004027222572,
        "constrained": 0.05696155194473877,
        "original name": "HOSA_KLK2",
        "unconstrained": 0.05669339038173307
      },
      "HOSA_KLK3": {
        "MG94xREV with separate rates for branch sets": 0.1074507837253394,
        "Nucleotide GTR": 0.1015038115814137,
        "constrained": 0.1342724156166728,
        "original name": "HOSA_KLK3",
        "unconstrained": 0.1358636624629481
      },
      "MUMUKLK1": {
        "MG94xREV with separate rates for branch sets": 0.02544857442576473,
        "Nucleotide GTR": 0.02516419322394241,
        "constrained": 0.02809596370222282,
        "original name": "MUMUKLK1",
        "unconstrained": 0.03067106091369968
      },
      "MUMUKLK1B1": {
        "MG94xREV with separate rates for branch sets": 0.05007552034359739,
        "Nucleotide GTR": 0.04949583228231486,
        "constrained": 0.0530797810265472,
        "original name": "MUMUKLK1B1",
        "unconstrained": 0.06000003862336946
      },
      "MUMUKLK1B11": {
        "MG94xREV with separate rates for branch sets": 0.06646716926805087,
        "Nucleotide GTR": 0.06579024988506588,
        "constrained": 0.07456383206777076,
        "original name": "MUMUKLK1B11",
        "unconstrained": 0.08088317656548058
      },
      "MUMUKLK1B16": {
        "MG94xREV with separate rates for branch sets": 0.05741022622083874,
        "Nucleotide GTR": 0.05802382627964644,
        "constrained": 0.06439557336352908,
        "original name": "MUMUKLK1B16",
        "unconstrained": 0.07113058721864032
      },
      "MUMUKLK1B21": {
        "MG94xREV with separate rates for branch sets": 0.02322203215644258,
        "Nucleotide GTR": 0.0228706036585768,
        "constrained": 0.02446565292600686,
        "original name": "MUMUKLK1B21",
        "unconstrained": 0.02730738328881419
      },
      "MUMUKLK1B22": {
        "MG94xREV with separate rates for branch sets": 0.06385414571682117,
        "Nucleotide GTR": 0.06310672490158366,
        "constrained": 0.0703080711445064,
        "original name": "MUMUKLK1B22",
        "unconstrained": 0.0743988609981416
      },
      "MUMUKLK1B24": {
        "MG94xREV with separate rates for branch sets": 0.03587458439787698,
        "Nucleotide GTR": 0.03545460089735143,
        "constrained": 0.03816328718404165,
        "original name": "MUMUKLK1B24",
        "unconstrained": 0.03924330294694654
      },
      "MUMUKLK1B26": {
        "MG94xREV with separate rates for branch sets": 0.02466784985347112,
        "Nucleotide GTR": 0.02369947511724259,
        "constrained": 0.02353482962149611,
        "original name": "MUMUKLK1B26",
        "unconstrained": 0.02368264032711342
      },
      "MUMUKLK1B27": {
        "MG94xREV with separate rates for branch sets": 0.03364632149725624,
        "Nucleotide GTR": 0.0337947097460303,
        "constrained": 0.03570244921872874,
        "original name": "MUMUKLK1B27",
        "unconstrained": 0.03771054847678613
      },
      "MUMUKLK1B3": {
        "MG94xREV with separate rates for branch sets": 0.04834436688468311,
        "Nucleotide GTR": 0.0483695894124769,
        "constrained": 0.05419978572106367,
        "original name": "MUMUKLK1B3",
        "unconstrained": 0.05779187060288846
      },
      "MUMUKLK1B4": {
        "MG94xREV with separate rates for branch sets": 0.06003203516186659,
        "Nucleotide GTR": 0.05923176165713804,
        "constrained": 0.06663973383716137,
        "original name": "MUMUKLK1B4",
        "unconstrained": 0.06878528808215376
      },
      "MUMUKLK1B5": {
        "MG94xREV with separate rates for branch sets": 0.02804905298712923,
        "Nucleotide GTR": 0.02790570544318134,
        "constrained": 0.02951897537022014,
        "original name": "MUMUKLK1B5",
        "unconstrained": 0.03089299799075496
      },
      "MUMUKLK1B9": {
        "MG94xREV with separate rates for branch sets": 0.0281703728199026,
        "Nucleotide GTR": 0.02818549056152526,
        "constrained": 0.03138078729906962,
        "original name": "MUMUKLK1B9",
        "unconstrained": 0.03324856447288999
      },
      "MUMU_KLK1B8": {
        "MG94xREV with separate rates for branch sets": 0.05364062541662146,
        "Nucleotide GTR": 0.05273702238569506,
        "constrained": 0.06149417202192612,
        "original name": "MUMU_KLK1B8",
        "unconstrained": 0.0655839122910965
      },
      "Node14": {
        "MG94xREV with separate rates for branch sets": 0.03632212239492764,
        "Nucleotide GTR": 0.03425087043502271,
        "constrained": 0.05512029357251763,
        "unconstrained": 0.05093301003832612
      },
      "Node15": {
        "MG94xREV with separate rates for branch sets": 0.02322082800066662,
        "Nucleotide GTR": 0.01803273933373297,
        "constrained": 0.02084686189224002,
        "unconstrained": 0.02085318209417773
      },
      "Node16": {
        "MG94xREV with separate rates for branch sets": 0.09991197784626732,
        "Nucleotide GTR": 0.0958676617964066,
        "constrained": 0.1271174704353446,
        "unconstrained": 0.1302501613480018
      },
      "Node21": {
        "MG94xREV with separate rates for branch sets": 0.01127460302058037,
        "Nucleotide GTR": 0.007727508606868457,
        "constrained": 0.004964713158982952,
        "unconstrained": 0.00597551447936055
      },
      "Node22": {
        "MG94xREV with separate rates for branch sets": 0.01814510372930328,
        "Nucleotide GTR": 0.01858576550453602,
        "constrained": 0.01101750529604238,
        "unconstrained": 0.009934020794127259
      },
      "Node26": {
        "MG94xREV with separate rates for branch sets": 0.1613838147201676,
        "Nucleotide GTR": 0.1665001475922774,
        "constrained": 0.2590765096775452,
        "unconstrained": 0.2999440362362081
      },
      "Node27": {
        "MG94xREV with separate rates for branch sets": 0.01534968637470762,
        "Nucleotide GTR": 0.01373386616757927,
        "constrained": 0.01898994235838398,
        "unconstrained": 0.01910858060473847
      },
      "Node28": {
        "MG94xREV with separate rates for branch sets": 0.02369321867904381,
        "Nucleotide GTR": 0.0236956834113577,
        "constrained": 0.02727461720481872,
        "unconstrained": 0.02767294325022083
      },
      "Node29": {
        "MG94xREV with separate rates for branch sets": 0.03001941216960828,
        "Nucleotide GTR": 0.02987087766220603,
        "constrained": 0.02984370021065891,
        "unconstrained": 0.02898350724934644
      },
      "Node3": {
        "MG94xREV with separate rates for branch sets": 0.08025235179983985,
        "Nucleotide GTR": 0.06755419118610241,
        "constrained": 0.1187555031555629,
        "unconstrained": 0.1060761453679287
      },
      "Node30": {
        "MG94xREV with separate rates for branch sets": 0.06042197742723044,
        "Nucleotide GTR": 0.06097998834390993,
        "constrained": 0.06977902334329322,
        "unconstrained": 0.07640544825299718
      },
      "Node32": {
        "MG94xREV with separate rates for branch sets": 0.02536423740000328,
        "Nucleotide GTR": 0.02569897408029138,
        "constrained": 0.02547961084070991,
        "unconstrained": 0.02560839826166385
      },
      "Node36": {
        "MG94xREV with separate rates for branch sets": 0.0123967497495208,
        "Nucleotide GTR": 0.0132386281305568,
        "constrained": 0.01462888687498834,
        "unconstrained": 0.01488137968524501
      },
      "Node38": {
        "MG94xREV with separate rates for branch sets": 0.0256718741764358,
        "Nucleotide GTR": 0.02509985153427689,
        "constrained": 0.02545904911986325,
        "unconstrained": 0.02461929693571862
      },
      "Node4": {
        "MG94xREV with separate rates for branch sets": 0.02180647944090736,
        "Nucleotide GTR": 0.02481351244554685,
        "constrained": 0.01990174453254877,
        "unconstrained": 0.02397652951036153
      },
      "Node40": {
        "MG94xREV with separate rates for branch sets": 0.01321090767952287,
        "Nucleotide GTR": 0.013650025733493,
        "constrained": 0.01410741920044517,
        "unconstrained": 0.01443504883635083
      },
      "Node43": {
        "MG94xREV with separate rates for branch sets": 0.01093303382262239,
        "Nucleotide GTR": 0.01267796842848103,
        "constrained": 0.007937270689865173,
        "unconstrained": 0.009509821546963712
      },
      "Node44": {
        "MG94xREV with separate rates for branch sets": 0.03880690963299095,
        "Nucleotide GTR": 0.03690361263963492,
        "constrained": 0.04412361011135886,
        "unconstrained": 0.04561703000337486
      },
      "Node48": {
        "MG94xREV with separate rates for branch sets": 0.02630800131037412,
        "Nucleotide GTR": 0.02601606318472039,
        "constrained": 0.0262816189236976,
        "unconstrained": 0.02649767150662559
      },
      "Node49": {
        "MG94xREV with separate rates for branch sets": 0.02882045986676806,
        "Nucleotide GTR": 0.0285481460061605,
        "constrained": 0.0306554537465316,
        "unconstrained": 0.03127212651020448
      },
      "Node5": {
        "MG94xREV with separate rates for branch sets": 0.06368676026498722,
        "Nucleotide GTR": 0.05641146356363633,
        "constrained": 0.08843616187946825,
        "unconstrained": 0.08651514366919758
      },
      "Node7": {
        "MG94xREV with separate rates for branch sets": 0.169622429747,
        "Nucleotide GTR": 0.1614663065793014,
        "constrained": 0.2639744095625502,
        "unconstrained": 0.3207662233702744
      },
      "Node8": {
        "MG94xREV with separate rates for branch sets": 0.02580675530576981,
        "Nucleotide GTR": 0.02594403971335302,
        "constrained": 0.03119079687600204,
        "unconstrained": 0.03313935946408895
      },
      "Node9": {
        "MG94xREV with separate rates for branch sets": 0.03614042969039363,
        "Nucleotide GTR": 0.03558199896776706,
        "constrained": 0.03771307668687042,
        "unconstrained": 0.03870967167394337
      },
      "ORAN_A_14": {
        "MG94xREV with separate rates for branch sets": 0.5023094753928936,
        "Nucleotide GTR": 0.4364795633805445,
        "constrained": 1.309892264768856,
        "original name": "ORAN_A_14",
        "unconstrained": 1.293975762657949
      },
      "SOPAB2": {
        "MG94xREV with separate rates for branch sets": 0.05279390980630972,
        "Nucleotide GTR": 0.05248065624713127,
        "constrained": 0.05668260543628007,
        "original name": "SOPAB2",
        "unconstrained": 0.0580345150895471
      },
      "SOPAB3": {
        "MG94xREV with separate rates for branch sets": 0.03215097864984402,
        "Nucleotide GTR": 0.03155852844573071,
        "constrained": 0.03338839862459207,
        "original name": "SOPAB3",
        "unconstrained": 0.03312220674357708
      },
      "SOPAB5": {
        "MG94xREV with separate rates for branch sets": 0.0360968636789366,
        "Nucleotide GTR": 0.03428264989524708,
        "constrained": 0.03920564409719098,
        "original name": "SOPAB5",
        "unconstrained": 0.04133972930999812
      },
      "SOPAB7": {
        "MG94xREV with separate rates for branch sets": 0.07586450928055448,
        "Nucleotide GTR": 0.07466512900786071,
        "constrained": 0.08127345819652344,
        "original name": "SOPAB7",
        "unconstrained": 0.09055444466507981
      }
    },
    "attributes": {
      "MG94xREV with separate rates for branch sets": {
        "attribute type": "branch length",
        "display order": 1
      },
      "Nucleotide GTR": {
        "attribute type": "branch length",
        "display order": 0
      },
      "constrained": {
        "attribute type": "branch length",
        "display order": 1
      },
      "original name": {
        "attribute type": "node label",
        "display order": 0
      },
      "unconstrained": {
        "attribute type": "branch length",
        "display order": 0
      }
    }
  },
  "data partitions": {
    "0": {
      "coverage": [
        [
          0,
          1,
          2,
          3,
          4,
          5,
          6,
          7,
          8,
          9,
          10,
          11,
          12,
          13,
          14,
          15,
          16,
          17,
          18,
          19,
          20,
          21,
          22,
          23,
          24,
          25,
          26,
          27,
          28,
          29,
          30,
          31,
          32,
          33,
          34,
          35,
          36,
          37,
          38,
          39,
          40,
          41,
          42,
          43,
          44,
          45,
          46,
          47,
          48,
          49,
          50,
          51,
          52,
          53,
          54,
          55,
          56,
          57,
          58,
          59,
          60,
          61,
          62,
          63,
          64,
          65,
          66,
          67,
          68,
          69,
          70,
          71,
          72,
          73,
          74,
          75,
          76,
          77,
          78,
          79,
          80,
          81,
          82,
          83,
          84,
          85,
          86,
          87,
          88,
          89,
          90,
          91,
          92,
          93,
          94,
          95,
          96,
          97,
          98,
          99,
          100,
          101,
          102,
          103,
          104,
          105,
          106,
          107,
          108,
          109,
          110,
          111,
          112,
          113,
          114,
          115,
          116,
          117,
          118,
          119,
          120,
          121,
          122,
          123,
          124,
          125,
          126,
          127,
          128,
          129,
          130,
          131,
          132,
          133,
          134,
          135,
          136,
          137,
          138,
          139,
          140,
          141,
          142,
          143,
          144,
          145,
          146,
          147,
          148,
          149,
          150,
          151,
          152,
          153,
          154,
          155,
          156,
          157,
          158,
          159,
          160,
          161,
          162,
          163,
          164,
          165,
          166,
          167,
          168,
          169,
          170,
          171,
          172,
          173,
          174,
          175,
          176,
          177,
          178,
          179,
          180,
          181,
          182,
          183,
          184,
          185,
          186,
          187,
          188,
          189,
          190,
          191,
          192,
          193,
          194,
          195,
          196,
          197,
          198,
          199,
          200,
          201,
          202,
          203,
          204,
          205,
          206,
          207,
          208,
          209,
          210,
          211,
          212,
          213,
          214,
          215,
          216,
          217,
          218,
          219,
          220,
          221,
          222,
          223,
          224,
          225,
          226,
          227,
          228,
          229,
          230,
          231,
          232,
          233,
          234,
          235,
          236,
          237,
          238,
          239,
          240,
          241,
          242,
          243,
          244,
          245,
          246,
          247,
          248,
          249,
          250,
          251,
          252,
          253,
          254,
          255,
          256,
          257,
          258,
          259,
          260,
          261,
          262,
          263,
          264,
          265,
          266,
          267,
          268,
          269,
          270,
          271,
          272,
          273,
          274,
          275,
          276,
          277,
          278,
          279,
          280,
          281,
          282,
          283,
          284,
          285,
          286,
          287,
          288,
          289,
          290,
          291,
          292,
          293,
          294
        ]
      ],
      "name": "busted.filter.default"
    }
  },
  "fits": {
    "Constrained model": {
      "AIC-c": 20282.29637320754,
      "Log Likelihood": -10061.34666472679,
      "Rate Distributions": {
        "Background": {
          "0": {
            "omega": 0,
            "proportion": 0.2924183257493969
          },
          "1": {
            "omega": 0.3164471906067695,
            "proportion": 0.6248240809323928
          },
          "2": {
            "omega": 3.418115226456135,
            "proportion": 0.0827575933182103
          }
        },
        "Synonymous site-to-site rates": {
          "0": {
            "proportion": 0.4726155878406683,
            "rate": 0.335205646863283
          },
          "1": {
            "proportion": 0.3882718417202034,
            "rate": 1.043896883161614
          },
          "2": {
            "proportion": 0.1391125704391284,
            "rate": 3.136027315086906
          }
        },
        "Test": {
          "0": {
            "omega": 0.02812334746748146,
            "proportion": 0.4315054506792677
          },
          "1": {
            "omega": 1,
            "proportion": 0.4882840033230546
          },
          "2": {
            "omega": 1,
            "proportion": 0.08021054599767774
          }
        }
      },
      "display order": 3,
      "estimated parameters": 79,
      "log-likelihood": -10061.34666472679,
      "parameters": 79,
      "display-order": 3,
      "branch-annotations": [
        {
          "BLTXBLABR": {
            "is_foreground": true
          },
          "CALU_KLK1B": {
            "is_foreground": false
          },
          "CALU_KLK2": {
            "is_foreground": false
          },
          "EREUK1A": {
            "is_foreground": false
          },
          "EREUK1B": {
            "is_foreground": false
          },
          "HOSA_KLK1": {
            "is_foreground": false
          },
          "HOSA_KLK2": {
            "is_foreground": false
          },
          "HOSA_KLK3": {
            "is_foreground": false
          },
          "MUMUKLK1": {
            "is_foreground": true
          },
          "MUMUKLK1B1": {
            "is_foreground": true
          },
          "MUMUKLK1B11": {
            "is_foreground": true
          },
          "MUMUKLK1B16": {
            "is_foreground": true
          },
          "MUMUKLK1B21": {
            "is_foreground": true
          },
          "MUMUKLK1B22": {
            "is_foreground": true
          },
          "MUMUKLK1B24": {
            "is_foreground": true
          },
          "MUMUKLK1B26": {
            "is_foreground": true
          },
          "MUMUKLK1B27": {
            "is_foreground": true
          },
          "MUMUKLK1B3": {
            "is_foreground": true
          },
          "MUMUKLK1B4": {
            "is_foreground": true
          },
          "MUMUKLK1B5": {
            "is_foreground": true
          },
          "MUMUKLK1B9": {
            "is_foreground": true
          },
          "MUMU_KLK1B8": {
            "is_foreground": true
          },
          "Node14": {
            "is_foreground": false
          },
          "Node15": {
            "is_foreground": false
          },
          "Node16": {
            "is_foreground": false
          },
          "Node21": {
            "is_foreground": false
          },
          "Node22": {
            "is_foreground": false
          },
          "Node26": {
            "is_foreground": true
          },
          "Node27": {
            "is_foreground": true
          },
          "Node28": {
            "is_foreground": true
          },
          "Node29": {
            "is_foreground": true
          },
          "Node3": {
            "is_foreground": false
          },
          "Node30": {
            "is_foreground": true
          },
          "Node32": {
            "is_foreground": true
          },
          "Node36": {
            "is_foreground": true
          },
          "Node38": {
            "is_foreground": true
          },
          "Node4": {
            "is_foreground": false
          },
          "Node40": {
            "is_foreground": true
          },
          "Node43": {
            "is_foreground": false
          },
          "Node44": {
            "is_foreground": true
          },
          "Node48": {
            "is_foreground": true
          },
          "Node49": {
            "is_foreground": true
          },
          "Node5": {
            "is_foreground": false
          },
          "Node7": {
            "is_foreground": true
          },
          "Node8": {
            "is_foreground": true
          },
          "Node9": {
            "is_foreground": true
          },
          "ORAN_A_14": {
            "is_foreground": false
          },
          "SOPAB2": {
            "is_foreground": true
          },
          "SOPAB3": {
            "is_foreground": true
          },
          "SOPAB5": {
            "is_foreground": true
          },
          "SOPAB7": {
            "is_foreground": true
          }
        }
      ]
    },
    "MG94xREV with separate rates for branch sets": {
      "AIC-c": 21056.45468268327,
      "Equilibrium frequencies": [
        [
          0.01520018567118441
        ],
        [
          0.03265975632956344
        ],
        [
          0.0248168114460614
        ],
        [
          0.01745406942366436
        ],
        [
          0.009669224877074644
        ],
        [
          0.02077570203498731
        ],
        [
          0.01578660522935769
        ],
        [
          0.0111029776825307
        ],
        [
          0.009753903154829269
        ],
        [
          0.02095764533342451
        ],
        [
          0.01592485649141941
        ],
        [
          0.01120021205654281
        ],
        [
          0.01155351044514676
        ],
        [
          0.02482435702117033
        ],
        [
          0.01886301236443822
        ],
        [
          0.01326666514205217
        ],
        [
          0.01379550235250837
        ],
        [
          0.02964159484781708
        ],
        [
          0.02252343412718456
        ],
        [
          0.01584109964205746
        ],
        [
          0.008775670075628869
        ],
        [
          0.01885577271875176
        ],
        [
          0.01432772956139522
        ],
        [
          0.01007692656212567
        ],
        [
          0.008852523043430757
        ],
        [
          0.01902090222808215
        ],
        [
          0.0144532047136248
        ],
        [
          0.0101651752891114
        ],
        [
          0.01048582457962388
        ],
        [
          0.0225302823987398
        ],
        [
          0.01711983899922487
        ],
        [
          0.01204066280085514
        ],
        [
          0.01705571649446966
        ],
        [
          0.03664662766531131
        ],
        [
          0.02784627171516329
        ],
        [
          0.01958473838442359
        ],
        [
          0.0108495752481034
        ],
        [
          0.02331185233836088
        ],
        [
          0.01771372199172989
        ],
        [
          0.01245835042374923
        ],
        [
          0.01094459044922431
        ],
        [
          0.0235160059838059
        ],
        [
          0.01786884998698835
        ],
        [
          0.01256745448027479
        ],
        [
          0.01296388102955078
        ],
        [
          0.02785473840054659
        ],
        [
          0.02116567508312976
        ],
        [
          0.01488616549723194
        ],
        [
          0.02484777345996001
        ],
        [
          0.01327917938570315
        ],
        [
          0.007356414630120173
        ],
        [
          0.01580630095423297
        ],
        [
          0.01201056084076862
        ],
        [
          0.008447223898507335
        ],
        [
          0.01594472470168858
        ],
        [
          0.01211574337812741
        ],
        [
          0.008521200497523997
        ],
        [
          0.008789992408743908
        ],
        [
          0.01888654628426779
        ],
        [
          0.01435111313367996
        ],
        [
          0.01009337261100339
        ]
      ],
      "Log Likelihood": -10460.65041339431,
      "Rate Distributions": {
        "non-synonymous/synonymous rate ratio for *background*": [
          [
            0.4155369466477699,
            1
          ]
        ],
        "non-synonymous/synonymous rate ratio for *test*": [
          [
            0.662521222723744,
            1
          ]
        ]
      },
      "display order": 1,
      "estimated parameters": 67,
      "log-likelihood": -10460.65041339431,
      "parameters": 67,
      "display-order": 1
    },
    "Nucleotide GTR": {
      "AIC-c": 21418.80341327142,
      "Equilibrium frequencies": [
        [
          0.2470329445467567
        ],
        [
          0.2806425209740127
        ],
        [
          0.2619705340699816
        ],
        [
          0.210354000409249
        ]
      ],
      "Log Likelihood": -10650.25318555327,
      "Rate Distributions": {
        "Substitution rate from nucleotide A to nucleotide C": 0.6543672898234976,
        "Substitution rate from nucleotide A to nucleotide G": 1,
        "Substitution rate from nucleotide A to nucleotide T": 0.6296822557677638,
        "Substitution rate from nucleotide C to nucleotide G": 0.4823253415255808,
        "Substitution rate from nucleotide C to nucleotide T": 1.042630498634654,
        "Substitution rate from nucleotide G to nucleotide T": 0.3527556008781501
      },
      "display order": 0,
      "estimated parameters": 59,
      "log-likelihood": -10650.25318555327,
      "parameters": 59,
      "display-order": 0
    },
    "Unconstrained model": {
      "AIC-c": 20249.61207979803,
      "Log Likelihood": -10043.9841220908,
      "Rate Distributions": {
        "Background": {
          "0": {
            "omega": 0,
            "proportion": 0.2487404920656854
          },
          "1": {
            "omega": 0.2786273915724994,
            "proportion": 0.6513129503683028
          },
          "2": {
            "omega": 3.128861802675557,
            "proportion": 0.09994655756601178
          }
        },
        "Synonymous site-to-site rates": {
          "0": {
            "proportion": 0.456301854705186,
            "rate": 0.3257320823675583
          },
          "1": {
            "proportion": 0.4070034975505754,
            "rate": 1.009042003189027
          },
          "2": {
            "proportion": 0.1366946477442386,
            "rate": 3.223858647559243
          }
        },
        "Test": {
          "0": {
            "omega": 0.2756249764118195,
            "proportion": 0.8527016868639675,
            "prop": 0.8527016868639675
          },
          "1": {
            "omega": 0.2829444436131163,
            "proportion": 0.02323539946064869,
            "prop": 0.02323539946064869
          },
          "2": {
            "omega": 4.454930890092777,
            "proportion": 0.1240629136753838,
            "prop": 0.1240629136753838
          }
        }
      },
      "display order": 2,
      "estimated parameters": 80,
      "log-likelihood": -10043.9841220908,
      "parameters": 80,
      "display-order": 2,
      "branch-annotations": [
        {
          "BLTXBLABR": {
            "is_foreground": true
          },
          "CALU_KLK1B": {
            "is_foreground": false
          },
          "CALU_KLK2": {
            "is_foreground": false
          },
          "EREUK1A": {
            "is_foreground": false
          },
          "EREUK1B": {
            "is_foreground": false
          },
          "HOSA_KLK1": {
            "is_foreground": false
          },
          "HOSA_KLK2": {
            "is_foreground": false
          },
          "HOSA_KLK3": {
            "is_foreground": false
          },
          "MUMUKLK1": {
            "is_foreground": true
          },
          "MUMUKLK1B1": {
            "is_foreground": true
          },
          "MUMUKLK1B11": {
            "is_foreground": true
          },
          "MUMUKLK1B16": {
            "is_foreground": true
          },
          "MUMUKLK1B21": {
            "is_foreground": true
          },
          "MUMUKLK1B22": {
            "is_foreground": true
          },
          "MUMUKLK1B24": {
            "is_foreground": true
          },
          "MUMUKLK1B26": {
            "is_foreground": true
          },
          "MUMUKLK1B27": {
            "is_foreground": true
          },
          "MUMUKLK1B3": {
            "is_foreground": true
          },
          "MUMUKLK1B4": {
            "is_foreground": true
          },
          "MUMUKLK1B5": {
            "is_foreground": true
          },
          "MUMUKLK1B9": {
            "is_foreground": true
          },
          "MUMU_KLK1B8": {
            "is_foreground": true
          },
          "Node14": {
            "is_foreground": false
          },
          "Node15": {
            "is_foreground": false
          },
          "Node16": {
            "is_foreground": false
          },
          "Node21": {
            "is_foreground": false
          },
          "Node22": {
            "is_foreground": false
          },
          "Node26": {
            "is_foreground": true
          },
          "Node27": {
            "is_foreground": true
          },
          "Node28": {
            "is_foreground": true
          },
          "Node29": {
            "is_foreground": true
          },
          "Node3": {
            "is_foreground": false
          },
          "Node30": {
            "is_foreground": true
          },
          "Node32": {
            "is_foreground": true
          },
          "Node36": {
            "is_foreground": true
          },
          "Node38": {
            "is_foreground": true
          },
          "Node4": {
            "is_foreground": false
          },
          "Node40": {
            "is_foreground": true
          },
          "Node43": {
            "is_foreground": false
          },
          "Node44": {
            "is_foreground": true
          },
          "Node48": {
            "is_foreground": true
          },
          "Node49": {
            "is_foreground": true
          },
          "Node5": {
            "is_foreground": false
          },
          "Node7": {
            "is_foreground": true
          },
          "Node8": {
            "is_foreground": true
          },
          "Node9": {
            "is_foreground": true
          },
          "ORAN_A_14": {
            "is_foreground": false
          },
          "SOPAB2": {
            "is_foreground": true
          },
          "SOPAB3": {
            "is_foreground": true
          },
          "SOPAB5": {
            "is_foreground": true
          },
          "SOPAB7": {
            "is_foreground": true
          }
        }
      ]
    }
  },
  "input": {
    "file name": "/home/datamonkey/datamonkey-js-server/production/app/busted/output/615e9395adc11214bb087324",
    "number of sequences": 27,
    "number of sites": 295,
    "partition count": 1,
    "trees": {
      "0": "((((BLTXBLABR:0.2351466845996412,(((SOPAB2:0.04228277654076466,SOPAB3:0.04064285867111332)Node9:0.01290407951890989,SOPAB5:0.0528793053664306)Node8:0.01295189506668794,SOPAB7:0.07630628760058415)Node7:0.1408182919032184)Node5:0.0148994652589915,(((HOSA_KLK2:0.0575459483111913,HOSA_KLK3:0.09600972497397214)Node16:0.07824244562992778,CALU_KLK2:0.2084948120664945)Node15:0.01363650556981505,EREUK1A:0.2101133794112041)Node14:0.02199692692214972)Node4:0.005468836487722412,((CALU_KLK1B:0.1059782544653307,HOSA_KLK1:0.1127746708144838)Node22:0.01515511776837178,EREUK1B:0.1546774140645275)Node21:0.005643011546596698)Node3:0.01879108555221518,(((((MUMU_KLK1B8:0.05745155138920942,(MUMUKLK1B26:0.02577609541078377,MUMUKLK1B16:0.05631225450973804)Node32:0.01665623506869583)Node30:0.04981960954871518,MUMUKLK1B22:0.0596771654840492)Node29:0.01184362028093816,(MUMUKLK1B11:0.0600931521686171,(MUMUKLK1B21:0.02795136171094526,(MUMUKLK1B24:0.03609236317158517,MUMUKLK1B27:0.03325726746916434)Node40:0.002819767270767465)Node38:0.01726691516718731)Node36:0.01697955110686225)Node28:0.01332036188141946,((MUMUKLK1B1:0.04127082719707104,MUMUKLK1B9:0.03595323446440282)Node44:0.03214110437374453,MUMUKLK1B3:0.04769869749418407)Node43:0.006832639751307906)Node27:0.009604391508035111,((MUMUKLK1:0.03099151603239943,MUMUKLK1B5:0.0210245546944925)Node49:0.02472728105838756,MUMUKLK1B4:0.05516584607628113)Node48:0.02212491916737286)Node26:0.1583135319459599,ORAN_A_14:0.1949516312680944)"
    }
  },
  "test results": {
    "LRT": 34.72508527198806,
    "p-value": 1.440500940752543e-8
  },
  "tested": {
    "0": {
      "BLTXBLABR": "test",
      "CALU_KLK1B": "background",
      "CALU_KLK2": "background",
      "EREUK1A": "background",
      "EREUK1B": "background",
      "HOSA_KLK1": "background",
      "HOSA_KLK2": "background",
      "HOSA_KLK3": "background",
      "MUMUKLK1": "test",
      "MUMUKLK1B1": "test",
      "MUMUKLK1B11": "test",
      "MUMUKLK1B16": "test",
      "MUMUKLK1B21": "test",
      "MUMUKLK1B22": "test",
      "MUMUKLK1B24": "test",
      "MUMUKLK1B26": "test",
      "MUMUKLK1B27": "test",
      "MUMUKLK1B3": "test",
      "MUMUKLK1B4": "test",
      "MUMUKLK1B5": "test",
      "MUMUKLK1B9": "test",
      "MUMU_KLK1B8": "test",
      "Node14": "background",
      "Node15": "background",
      "Node16": "background",
      "Node21": "background",
      "Node22": "background",
      "Node26": "test",
      "Node27": "test",
      "Node28": "test",
      "Node29": "test",
      "Node3": "background",
      "Node30": "test",
      "Node32": "test",
      "Node36": "test",
      "Node38": "test",
      "Node4": "background",
      "Node40": "test",
      "Node43": "background",
      "Node44": "test",
      "Node48": "test",
      "Node49": "test",
      "Node5": "background",
      "Node7": "test",
      "Node8": "test",
      "Node9": "test",
      "ORAN_A_14": "background",
      "SOPAB2": "test",
      "SOPAB3": "test",
      "SOPAB5": "test",
      "SOPAB7": "test"
    }
  },
  "timers": {
    "Constrained BUSTED model fitting": {
      "order": 3,
      "timer": 510
    },
    "Overall": {
      "order": 0,
      "timer": 1020
    },
    "Preliminary model fitting": {
      "order": 1,
      "timer": 19
    },
    "Unconstrained BUSTED model fitting": {
      "order": 2,
      "timer": 489
    }
  },
  "trees": [
    {
      "newickString": "((((BLTXBLABR:0.2351466845996412,(((SOPAB2:0.04228277654076466,SOPAB3:0.04064285867111332)Node9:0.01290407951890989,SOPAB5:0.0528793053664306)Node8:0.01295189506668794,SOPAB7:0.07630628760058415)Node7:0.1408182919032184)Node5:0.0148994652589915,(((HOSA_KLK2:0.0575459483111913,HOSA_KLK3:0.09600972497397214)Node16:0.07824244562992778,CALU_KLK2:0.2084948120664945)Node15:0.01363650556981505,EREUK1A:0.2101133794112041)Node14:0.02199692692214972)Node4:0.005468836487722412,((CALU_KLK1B:0.1059782544653307,HOSA_KLK1:0.1127746708144838)Node22:0.01515511776837178,EREUK1B:0.1546774140645275)Node21:0.005643011546596698)Node3:0.01879108555221518,(((((MUMU_KLK1B8:0.05745155138920942,(MUMUKLK1B26:0.02577609541078377,MUMUKLK1B16:0.05631225450973804)Node32:0.01665623506869583)Node30:0.04981960954871518,MUMUKLK1B22:0.0596771654840492)Node29:0.01184362028093816,(MUMUKLK1B11:0.0600931521686171,(MUMUKLK1B21:0.02795136171094526,(MUMUKLK1B24:0.03609236317158517,MUMUKLK1B27:0.03325726746916434)Node40:0.002819767270767465)Node38:0.01726691516718731)Node36:0.01697955110686225)Node28:0.01332036188141946,((MUMUKLK1B1:0.04127082719707104,MUMUKLK1B9:0.03595323446440282)Node44:0.03214110437374453,MUMUKLK1B3:0.04769869749418407)Node43:0.006832639751307906)Node27:0.009604391508035111,((MUMUKLK1:0.03099151603239943,MUMUKLK1B5:0.0210245546944925)Node49:0.02472728105838756,MUMUKLK1B4:0.05516584607628113)Node48:0.02212491916737286)Node26:0.1583135319459599,ORAN_A_14:0.1949516312680944)",
      "branchLengths": {
        "Unconstrained model": {
          "BLTXBLABR": 0.547502656389796,
          "CALU_KLK1B": 0.1666762168728115,
          "CALU_KLK2": 0.3859135896994805,
          "EREUK1A": 0.4418347775055961,
          "EREUK1B": 0.3364417798190621,
          "HOSA_KLK1": 0.1885683799232665,
          "HOSA_KLK2": 0.05669339038173307,
          "HOSA_KLK3": 0.1358636624629481,
          "MUMUKLK1": 0.03067106091369968,
          "MUMUKLK1B1": 0.06000003862336946,
          "MUMUKLK1B11": 0.08088317656548058,
          "MUMUKLK1B16": 0.07113058721864032,
          "MUMUKLK1B21": 0.02730738328881419,
          "MUMUKLK1B22": 0.0743988609981416,
          "MUMUKLK1B24": 0.03924330294694654,
          "MUMUKLK1B26": 0.02368264032711342,
          "MUMUKLK1B27": 0.03771054847678613,
          "MUMUKLK1B3": 0.05779187060288846,
          "MUMUKLK1B4": 0.06878528808215376,
          "MUMUKLK1B5": 0.03089299799075496,
          "MUMUKLK1B9": 0.03324856447288999,
          "MUMU_KLK1B8": 0.0655839122910965,
          "Node14": 0.05093301003832612,
          "Node15": 0.02085318209417773,
          "Node16": 0.1302501613480018,
          "Node21": 0.00597551447936055,
          "Node22": 0.009934020794127259,
          "Node26": 0.2999440362362081,
          "Node27": 0.01910858060473847,
          "Node28": 0.02767294325022083,
          "Node29": 0.02898350724934644,
          "Node3": 0.1060761453679287,
          "Node30": 0.07640544825299718,
          "Node32": 0.02560839826166385,
          "Node36": 0.01488137968524501,
          "Node38": 0.02461929693571862,
          "Node4": 0.02397652951036153,
          "Node40": 0.01443504883635083,
          "Node43": 0.009509821546963712,
          "Node44": 0.04561703000337486,
          "Node48": 0.02649767150662559,
          "Node49": 0.03127212651020448,
          "Node5": 0.08651514366919758,
          "Node7": 0.3207662233702744,
          "Node8": 0.03313935946408895,
          "Node9": 0.03870967167394337,
          "ORAN_A_14": 1.293975762657949,
          "SOPAB2": 0.0580345150895471,
          "SOPAB3": 0.03312220674357708,
          "SOPAB5": 0.04133972930999812,
          "SOPAB7": 0.09055444466507981
        },
        "Constrained model": {
          "BLTXBLABR": 0.3952871858255428,
          "CALU_KLK1B": 0.1648314305000088,
          "CALU_KLK2": 0.3851448467319849,
          "EREUK1A": 0.4397531012616641,
          "EREUK1B": 0.3348674237279584,
          "HOSA_KLK1": 0.1888475016966716,
          "HOSA_KLK2": 0.05696155194473877,
          "HOSA_KLK3": 0.1342724156166728,
          "MUMUKLK1": 0.02809596370222282,
          "MUMUKLK1B1": 0.0530797810265472,
          "MUMUKLK1B11": 0.07456383206777076,
          "MUMUKLK1B16": 0.06439557336352908,
          "MUMUKLK1B21": 0.02446565292600686,
          "MUMUKLK1B22": 0.0703080711445064,
          "MUMUKLK1B24": 0.03816328718404165,
          "MUMUKLK1B26": 0.02353482962149611,
          "MUMUKLK1B27": 0.03570244921872874,
          "MUMUKLK1B3": 0.05419978572106367,
          "MUMUKLK1B4": 0.06663973383716137,
          "MUMUKLK1B5": 0.02951897537022014,
          "MUMUKLK1B9": 0.03138078729906962,
          "MUMU_KLK1B8": 0.06149417202192612,
          "Node14": 0.05512029357251763,
          "Node15": 0.02084686189224002,
          "Node16": 0.1271174704353446,
          "Node21": 0.004964713158982952,
          "Node22": 0.01101750529604238,
          "Node26": 0.2590765096775452,
          "Node27": 0.01898994235838398,
          "Node28": 0.02727461720481872,
          "Node29": 0.02984370021065891,
          "Node3": 0.1187555031555629,
          "Node30": 0.06977902334329322,
          "Node32": 0.02547961084070991,
          "Node36": 0.01462888687498834,
          "Node38": 0.02545904911986325,
          "Node4": 0.01990174453254877,
          "Node40": 0.01410741920044517,
          "Node43": 0.007937270689865173,
          "Node44": 0.04412361011135886,
          "Node48": 0.0262816189236976,
          "Node49": 0.0306554537465316,
          "Node5": 0.08843616187946825,
          "Node7": 0.2639744095625502,
          "Node8": 0.03119079687600204,
          "Node9": 0.03771307668687042,
          "ORAN_A_14": 1.309892264768856,
          "SOPAB2": 0.05668260543628007,
          "SOPAB3": 0.03338839862459207,
          "SOPAB5": 0.03920564409719098,
          "SOPAB7": 0.08127345819652344
        }
      }
    }
  ]
}
