# Supplementary material for: Co-option of the same ancestral gene family gave rise to mammalian and reptilian toxins
Source: BMC Biol. 2021 Dec 23;19:268. doi: 10.1186/s12915-021-01191-1 (PMC8705180; doi:10.1186/s12915-021-01191-1)
Supplement: Supplementary file 23 — Additional file 23. – aBSREL results venomous mammals and mouse KLK copies. [file 12915_2021_1191_MOESM23_ESM.json]

{
  "analysis": {
    "authors": "Sergei L Kosakovsky Pond, Ben Murrell, Steven Weaver and Temple iGEM / UCSD viral evolution group",
    "citation": "Less Is More: An Adaptive Branch-Site Random Effects Model for Efficient Detection of Episodic Diversifying Selection (2015). Mol Biol Evol 32 (5): 1342-1353. v2.2 adds support for multiple-hit models",
    "contact": "spond@temple.edu",
    "info": "aBSREL (Adaptive branch-site random effects likelihood)\n                            uses an adaptive random effects branch-site model framework\n                            to test whether each branch has evolved under positive selection,\n                            using a procedure which infers an optimal number of rate categories per branch.",
    "requirements": "in-frame codon alignment and a phylogenetic tree",
    "version": "2.2"
  },
  "branch attributes": {
    "0": {
      "BLTXBLABR": {
        "Baseline MG94xREV": 0.267756370020202,
        "Baseline MG94xREV omega ratio": 0.5428588159287214,
        "Corrected P-value": 0.03380417110254719,
        "Full adaptive model": 1.206082997841852,
        "Full adaptive model (non-synonymous subs/site)": 1.116616617114432,
        "Full adaptive model (synonymous subs/site)": 0.08946638072741978,
        "LRT": 11.56936531389147,
        "Nucleotide GTR": 0.251890077479746,
        "Rate Distributions": [
          [
            0.3683192141153214,
            0.8650918045842412
          ],
          [
            29.62773256730575,
            0.1349081954157588
          ]
        ],
        "Rate classes": 2,
        "Uncorrected P-value": 0.0010563803469546,
        "original name": "BLTXBLABR"
      },
      "CALU_KLK1B": {
        "Baseline MG94xREV": 0.107051348835259,
        "Baseline MG94xREV omega ratio": 0.1978378413535997,
        "Corrected P-value": null,
        "Full adaptive model": 0.1090881641873089,
        "Full adaptive model (non-synonymous subs/site)": 0.04245040471076456,
        "Full adaptive model (synonymous subs/site)": 0.06663775947654431,
        "LRT": null,
        "Nucleotide GTR": 0.09843986850300976,
        "Rate Distributions": [
          [
            0.2202743031381662,
            1
          ]
        ],
        "Rate classes": 1,
        "Uncorrected P-value": null,
        "original name": "CALU_KLK1B"
      },
      "CALU_KLK2": {
        "Baseline MG94xREV": 0.2267317713619954,
        "Baseline MG94xREV omega ratio": 0.4450534880492166,
        "Corrected P-value": null,
        "Full adaptive model": 0.259916324088722,
        "Full adaptive model (non-synonymous subs/site)": 0.1624476502671943,
        "Full adaptive model (synonymous subs/site)": 0.09746867382152771,
        "LRT": null,
        "Nucleotide GTR": 0.2201020775790135,
        "Rate Distributions": [
          [
            0.01414457875868436,
            0.563701208315388
          ],
          [
            1.30261541129883,
            0.4362987916846121
          ]
        ],
        "Rate classes": 2,
        "Uncorrected P-value": null,
        "original name": "CALU_KLK2"
      },
      "EREUK1A": {
        "Baseline MG94xREV": 0.2475033755475077,
        "Baseline MG94xREV omega ratio": 0.5070850605110598,
        "Corrected P-value": null,
        "Full adaptive model": 13.79107266945544,
        "Full adaptive model (non-synonymous subs/site)": 13.70858105224132,
        "Full adaptive model (synonymous subs/site)": 0.08249161721411696,
        "LRT": null,
        "Nucleotide GTR": 0.2325604328548949,
        "Rate Distributions": [
          [
            0.3869503254985899,
            0.9064818399854477
          ],
          [
            610.7028865681435,
            0.09351816001455227
          ]
        ],
        "Rate classes": 2,
        "Uncorrected P-value": null,
        "original name": "EREUK1A"
      },
      "EREUK1B": {
        "Baseline MG94xREV": 0.2039389296799797,
        "Baseline MG94xREV omega ratio": 0.2920279421433812,
        "Corrected P-value": null,
        "Full adaptive model": 24.98158093516072,
        "Full adaptive model (non-synonymous subs/site)": 24.88681411633289,
        "Full adaptive model (synonymous subs/site)": 0.09476681882783562,
        "LRT": null,
        "Nucleotide GTR": 0.17736531453789,
        "Rate Distributions": [
          [
            0.1444375547380903,
            0.9044374801838428
          ],
          [
            948.8609327606703,
            0.09556251981615715
          ]
        ],
        "Rate classes": 2,
        "Uncorrected P-value": null,
        "original name": "EREUK1B"
      },
      "HOSA_KLK1": {
        "Baseline MG94xREV": 0.1345137164151999,
        "Baseline MG94xREV omega ratio": 0.483658385127721,
        "Corrected P-value": null,
        "Full adaptive model": 28.64902783776184,
        "Full adaptive model (non-synonymous subs/site)": 28.60026431267154,
        "Full adaptive model (synonymous subs/site)": 0.04876352509029062,
        "LRT": null,
        "Nucleotide GTR": 0.1239813376429715,
        "Rate Distributions": [
          [
            0.3474061956723637,
            0.9473559193470902
          ],
          [
            3846.116511027803,
            0.05264408065290982
          ]
        ],
        "Rate classes": 2,
        "Uncorrected P-value": null,
        "original name": "HOSA_KLK1"
      },
      "HOSA_KLK2": {
        "Baseline MG94xREV": 0.05281320271479343,
        "Baseline MG94xREV omega ratio": 0.4135584557174382,
        "Corrected P-value": null,
        "Full adaptive model": 0.04775594334973642,
        "Full adaptive model (non-synonymous subs/site)": 0.02396813315808467,
        "Full adaptive model (synonymous subs/site)": 0.02378781019165166,
        "LRT": null,
        "Nucleotide GTR": 0.05431312444432355,
        "Rate Distributions": [
          [
            0.3484031972677126,
            1
          ]
        ],
        "Rate classes": 1,
        "Uncorrected P-value": null,
        "original name": "HOSA_KLK2"
      },
      "HOSA_KLK3": {
        "Baseline MG94xREV": 0.1041461304191703,
        "Baseline MG94xREV omega ratio": 0.9080118874014901,
        "Corrected P-value": null,
        "Full adaptive model": 0.1568558948041227,
        "Full adaptive model (non-synonymous subs/site)": 0.1286782181831779,
        "Full adaptive model (synonymous subs/site)": 0.02817767662094476,
        "LRT": null,
        "Nucleotide GTR": 0.1015095814471334,
        "Rate Distributions": [
          [
            0.2313428898153579,
            0.8575040628223548
          ],
          [
            9.689368668404741,
            0.1424959371776452
          ]
        ],
        "Rate classes": 2,
        "Uncorrected P-value": null,
        "original name": "HOSA_KLK3"
      },
      "MUMUKLK1": {
        "Baseline MG94xREV": 0.02593525138520866,
        "Baseline MG94xREV omega ratio": 0.3980537499686751,
        "Corrected P-value": 1,
        "Full adaptive model": 0.03321836073626161,
        "Full adaptive model (non-synonymous subs/site)": 0.02240520734668797,
        "Full adaptive model (synonymous subs/site)": 0.01081315338957364,
        "LRT": 2.548543194199738,
        "Nucleotide GTR": 0.02516082094852101,
        "Rate Distributions": [
          [
            0.07062979873594777,
            0.9621050794805431
          ],
          [
            17.11359520440518,
            0.03789492051945687
          ]
        ],
        "Rate classes": 2,
        "Uncorrected P-value": 0.1059695753539397,
        "original name": "MUMUKLK1"
      },
      "MUMUKLK1B1": {
        "Baseline MG94xREV": 0.04991742705939872,
        "Baseline MG94xREV omega ratio": 0.576645491034382,
        "Corrected P-value": 1,
        "Full adaptive model": 0.04963196573343576,
        "Full adaptive model (non-synonymous subs/site)": 0.03142850314473648,
        "Full adaptive model (synonymous subs/site)": 0.0182034625886993,
        "LRT": 0,
        "Nucleotide GTR": 0.04949931616679865,
        "Rate Distributions": [
          [
            0.596996904400816,
            1
          ]
        ],
        "Rate classes": 1,
        "Uncorrected P-value": 1,
        "original name": "MUMUKLK1B1"
      },
      "MUMUKLK1B11": {
        "Baseline MG94xREV": 0.06703728691733805,
        "Baseline MG94xREV omega ratio": 0.5382833730970458,
        "Corrected P-value": 0.05748429563487223,
        "Full adaptive model": 0.08757013712331868,
        "Full adaptive model (non-synonymous subs/site)": 0.06379248610894657,
        "Full adaptive model (synonymous subs/site)": 0.02377765101437211,
        "LRT": 10.32347504354766,
        "Nucleotide GTR": 0.0657763669549651,
        "Rate Distributions": [
          [
            0,
            0.870430393247199
          ],
          [
            7.159782442005684,
            0.129569606752801
          ]
        ],
        "Rate classes": 2,
        "Uncorrected P-value": 0.001982217090857663,
        "original name": "MUMUKLK1B11"
      },
      "MUMUKLK1B16": {
        "Baseline MG94xREV": 0.05751359082911697,
        "Baseline MG94xREV omega ratio": 1.407726559534226,
        "Corrected P-value": 1,
        "Full adaptive model": 0.06045775221014695,
        "Full adaptive model (non-synonymous subs/site)": 0.04761985535547975,
        "Full adaptive model (synonymous subs/site)": 0.01283789685466717,
        "LRT": 0.06237719838463818,
        "Nucleotide GTR": 0.05801485459260245,
        "Rate Distributions": [
          [
            1.282615776066826,
            1
          ]
        ],
        "Rate classes": 1,
        "Uncorrected P-value": 0.4513433007518006,
        "original name": "MUMUKLK1B16"
      },
      "MUMUKLK1B21": {
        "Baseline MG94xREV": 0.02303515469082931,
        "Baseline MG94xREV omega ratio": 0.2409636601026982,
        "Corrected P-value": 1,
        "Full adaptive model": 0.02225854025268334,
        "Full adaptive model (non-synonymous subs/site)": 0.008712452045160116,
        "Full adaptive model (synonymous subs/site)": 0.01354608820752323,
        "LRT": 0,
        "Nucleotide GTR": 0.02287339447998904,
        "Rate Distributions": [
          [
            0.2223969817601995,
            1
          ]
        ],
        "Rate classes": 1,
        "Uncorrected P-value": 1,
        "original name": "MUMUKLK1B21"
      },
      "MUMUKLK1B22": {
        "Baseline MG94xREV": 0.06596358907648668,
        "Baseline MG94xREV omega ratio": 0.7579769554799136,
        "Corrected P-value": 0.03332329600946338,
        "Full adaptive model": 0.08947800730913183,
        "Full adaptive model (non-synonymous subs/site)": 0.07315640161825018,
        "Full adaptive model (synonymous subs/site)": 0.01632160569088165,
        "LRT": 11.53485463792458,
        "Nucleotide GTR": 0.06311640206881652,
        "Rate Distributions": [
          [
            0,
            0.8412026799127457
          ],
          [
            9.759974264219732,
            0.1587973200872543
          ]
        ],
        "Rate classes": 2,
        "Uncorrected P-value": 0.001074945032563335,
        "original name": "MUMUKLK1B22"
      },
      "MUMUKLK1B24": {
        "Baseline MG94xREV": 0.03504581544066136,
        "Baseline MG94xREV omega ratio": 0.6793977638962208,
        "Corrected P-value": 1,
        "Full adaptive model": 0.03525135939260707,
        "Full adaptive model (non-synonymous subs/site)": 0.02346590020913597,
        "Full adaptive model (synonymous subs/site)": 0.01178545918347108,
        "LRT": 0,
        "Nucleotide GTR": 0.03546342958286521,
        "Rate Distributions": [
          [
            0.6884828061982703,
            1
          ]
        ],
        "Rate classes": 1,
        "Uncorrected P-value": 1,
        "original name": "MUMUKLK1B24"
      },
      "MUMUKLK1B26": {
        "Baseline MG94xREV": 0.0247269538417755,
        "Baseline MG94xREV omega ratio": 0.8827238541703358,
        "Corrected P-value": 1,
        "Full adaptive model": 0.02085505422066679,
        "Full adaptive model (non-synonymous subs/site)": 0.01539027224409503,
        "Full adaptive model (synonymous subs/site)": 0.005464781976571756,
        "LRT": 0,
        "Nucleotide GTR": 0.02369597720808447,
        "Rate Distributions": [
          [
            0.9738136322167779,
            1
          ]
        ],
        "Rate classes": 1,
        "Uncorrected P-value": 1,
        "original name": "MUMUKLK1B26"
      },
      "MUMUKLK1B27": {
        "Baseline MG94xREV": 0.03441299618872864,
        "Baseline MG94xREV omega ratio": 0.7168430385144384,
        "Corrected P-value": 1,
        "Full adaptive model": 0.0341054345015585,
        "Full adaptive model (non-synonymous subs/site)": 0.02301654479906616,
        "Full adaptive model (synonymous subs/site)": 0.01108888970249233,
        "LRT": 0,
        "Nucleotide GTR": 0.03379763189923365,
        "Rate Distributions": [
          [
            0.7177190151661322,
            1
          ]
        ],
        "Rate classes": 1,
        "Uncorrected P-value": 1,
        "original name": "MUMUKLK1B27"
      },
      "MUMUKLK1B3": {
        "Baseline MG94xREV": 0.04979277005212345,
        "Baseline MG94xREV omega ratio": 0.9723006972430513,
        "Corrected P-value": 0.2204728802313968,
        "Full adaptive model": 0.07035237106524624,
        "Full adaptive model (non-synonymous subs/site)": 0.06005546989556308,
        "Full adaptive model (synonymous subs/site)": 0.01029690116968315,
        "LRT": 7.378158770730806,
        "Nucleotide GTR": 0.04835158581106753,
        "Rate Distributions": [
          [
            0.7988466285078336,
            0.9671741308598122
          ],
          [
            37.9002681485103,
            0.03282586914018781
          ]
        ],
        "Rate classes": 2,
        "Uncorrected P-value": 0.008818915209255873,
        "original name": "MUMUKLK1B3"
      },
      "MUMUKLK1B4": {
        "Baseline MG94xREV": 0.05976004817184988,
        "Baseline MG94xREV omega ratio": 0.9938551533255572,
        "Corrected P-value": 0.01301580372071981,
        "Full adaptive model": 0.07679977247286807,
        "Full adaptive model (non-synonymous subs/site)": 0.06258095747089856,
        "Full adaptive model (synonymous subs/site)": 0.01421881500196951,
        "LRT": 13.52280213719496,
        "Nucleotide GTR": 0.05920517104656081,
        "Rate Distributions": [
          [
            0.3365579755644945,
            0.9038812577848725
          ],
          [
            12.66843750002643,
            0.0961187422151275
          ]
        ],
        "Rate classes": 2,
        "Uncorrected P-value": 0.000394418294567267,
        "original name": "MUMUKLK1B4"
      },
      "MUMUKLK1B5": {
        "Baseline MG94xREV": 0.02818134287759498,
        "Baseline MG94xREV omega ratio": 0.5923572136373577,
        "Corrected P-value": 1,
        "Full adaptive model": 0.03116053508711825,
        "Full adaptive model (non-synonymous subs/site)": 0.02059271546212866,
        "Full adaptive model (synonymous subs/site)": 0.0105678196249896,
        "LRT": 2.302948147807911,
        "Nucleotide GTR": 0.02790454422956583,
        "Rate Distributions": [
          [
            0,
            0.9134916980977492
          ],
          [
            7.788840798089289,
            0.08650830190225078
          ]
        ],
        "Rate classes": 2,
        "Uncorrected P-value": 0.1206768499280701,
        "original name": "MUMUKLK1B5"
      },
      "MUMUKLK1B9": {
        "Baseline MG94xREV": 0.0284840603847463,
        "Baseline MG94xREV omega ratio": 0.4938264999213544,
        "Corrected P-value": 1,
        "Full adaptive model": 0.02834638374755064,
        "Full adaptive model (non-synonymous subs/site)": 0.01614302761484918,
        "Full adaptive model (synonymous subs/site)": 0.01220335613270144,
        "LRT": 0,
        "Nucleotide GTR": 0.02817891682140317,
        "Rate Distributions": [
          [
            0.4574125663590053,
            1
          ]
        ],
        "Rate classes": 1,
        "Uncorrected P-value": 1,
        "original name": "MUMUKLK1B9"
      },
      "MUMU_KLK1B8": {
        "Baseline MG94xREV": 0.05242383733208877,
        "Baseline MG94xREV omega ratio": 0.8549137120280543,
        "Corrected P-value": 0.1261172430235933,
        "Full adaptive model": 0.1960958323378982,
        "Full adaptive model (non-synonymous subs/site)": 0.1856946178655373,
        "Full adaptive model (synonymous subs/site)": 0.01040121447236088,
        "LRT": 8.701872366993484,
        "Nucleotide GTR": 0.05273461725267541,
        "Rate Distributions": [
          [
            0.9054870826496124,
            0.9719007154307079
          ],
          [
            188.3770484582009,
            0.02809928456929212
          ]
        ],
        "Rate classes": 2,
        "Uncorrected P-value": 0.004504187250842617,
        "original name": "MUMU_KLK1B8"
      },
      "Node1": {
        "Baseline MG94xREV": 0.01228045090137555,
        "Baseline MG94xREV omega ratio": 10000000000,
        "Corrected P-value": 1,
        "Full adaptive model": 0.01283492383109779,
        "Full adaptive model (non-synonymous subs/site)": 0.01283492383109779,
        "Full adaptive model (synonymous subs/site)": 1e-10,
        "LRT": 3.180468596921855,
        "Nucleotide GTR": 0.01267838926093976,
        "Rate Distributions": [
          [
            10000000000,
            1
          ]
        ],
        "Rate classes": 1,
        "Uncorrected P-value": 0.07606802236394511
      },
      "Node10": {
        "Baseline MG94xREV": 0.03555313786346323,
        "Baseline MG94xREV omega ratio": 1.164563345798828,
        "Corrected P-value": 1,
        "Full adaptive model": 0.041146391410246,
        "Full adaptive model (non-synonymous subs/site)": 0.03449421399154134,
        "Full adaptive model (synonymous subs/site)": 0.006652177418704656,
        "LRT": 3.487319847259641,
        "Nucleotide GTR": 0.03556529292219093,
        "Rate Distributions": [
          [
            0,
            0.8490929539461393
          ],
          [
            11.88161016490175,
            0.1509070460538607
          ]
        ],
        "Rate classes": 2,
        "Uncorrected P-value": 0.06483188064097273
      },
      "Node15": {
        "Baseline MG94xREV": 0.03554387345858013,
        "Baseline MG94xREV omega ratio": 0.7219765158369974,
        "Corrected P-value": null,
        "Full adaptive model": 0.1003049653317616,
        "Full adaptive model (non-synonymous subs/site)": 0.0939243536420147,
        "Full adaptive model (synonymous subs/site)": 0.006380611689746873,
        "LRT": null,
        "Nucleotide GTR": 0.03426064935608709,
        "Rate Distributions": [
          [
            0.1003503344950259,
            0.922167578251882
          ],
          [
            64.2080251687202,
            0.077832421748118
          ]
        ],
        "Rate classes": 2,
        "Uncorrected P-value": null
      },
      "Node16": {
        "Baseline MG94xREV": 0.01802762368248682,
        "Baseline MG94xREV omega ratio": 10000000000,
        "Corrected P-value": null,
        "Full adaptive model": 0.01188429640797861,
        "Full adaptive model (non-synonymous subs/site)": 0.01188429640797861,
        "Full adaptive model (synonymous subs/site)": 1e-10,
        "LRT": null,
        "Nucleotide GTR": 0.01803084406731983,
        "Rate Distributions": [
          [
            10000000000,
            1
          ]
        ],
        "Rate classes": 1,
        "Uncorrected P-value": null
      },
      "Node17": {
        "Baseline MG94xREV": 0.1001985376646757,
        "Baseline MG94xREV omega ratio": 0.5580240019218698,
        "Corrected P-value": null,
        "Full adaptive model": 0.1441228714820458,
        "Full adaptive model (non-synonymous subs/site)": 0.1099589834001308,
        "Full adaptive model (synonymous subs/site)": 0.034163888081915,
        "LRT": null,
        "Nucleotide GTR": 0.0959178813736388,
        "Rate Distributions": [
          [
            2.487438208267193e-9,
            0.8312577406897499
          ],
          [
            6.595412342428657,
            0.1687422593102501
          ]
        ],
        "Rate classes": 2,
        "Uncorrected P-value": null
      },
      "Node2": {
        "Baseline MG94xREV": 0.01526681396031596,
        "Baseline MG94xREV omega ratio": 0.45556371353584,
        "Corrected P-value": 1,
        "Full adaptive model": 0.01222198485782387,
        "Full adaptive model (non-synonymous subs/site)": 0.00849159462445103,
        "Full adaptive model (synonymous subs/site)": 0.003730390233372825,
        "LRT": 0,
        "Nucleotide GTR": 0.01374301828434261,
        "Rate Distributions": [
          [
            0.787113526115278,
            1
          ]
        ],
        "Rate classes": 1,
        "Uncorrected P-value": 1
      },
      "Node22": {
        "Baseline MG94xREV": 0.01166753457709542,
        "Baseline MG94xREV omega ratio": 1.555917692962162,
        "Corrected P-value": null,
        "Full adaptive model": 7.277696091841971,
        "Full adaptive model (non-synonymous subs/site)": 7.27657247806092,
        "Full adaptive model (synonymous subs/site)": 0.001123613781051297,
        "LRT": null,
        "Nucleotide GTR": 0.007723840120548841,
        "Rate Distributions": [
          [
            1,
            0.9776167808205137
          ],
          [
            100000,
            0.02238321917948627
          ]
        ],
        "Rate classes": 2,
        "Uncorrected P-value": null
      },
      "Node23": {
        "Baseline MG94xREV": 0.01880092586993684,
        "Baseline MG94xREV omega ratio": 0.347660966109421,
        "Corrected P-value": null,
        "Full adaptive model": 0.009529709099382276,
        "Full adaptive model (non-synonymous subs/site)": 0.006090332437710874,
        "Full adaptive model (synonymous subs/site)": 0.003439376661671406,
        "LRT": null,
        "Nucleotide GTR": 0.01858537546233471,
        "Rate Distributions": [
          [
            0.6122991359624465,
            1
          ]
        ],
        "Rate classes": 1,
        "Uncorrected P-value": null
      },
      "Node28": {
        "Baseline MG94xREV": 0.02528355340936744,
        "Baseline MG94xREV omega ratio": 0.8458706538309329,
        "Corrected P-value": 0.04139592834416728,
        "Full adaptive model": 0.0415152986251071,
        "Full adaptive model (non-synonymous subs/site)": 0.03607644912671262,
        "Full adaptive model (synonymous subs/site)": 0.005438849498394471,
        "LRT": 11.04032112381537,
        "Nucleotide GTR": 0.02601044623123906,
        "Rate Distributions": [
          [
            0,
            0.9548451645678203
          ],
          [
            50.79428685984312,
            0.04515483543217969
          ]
        ],
        "Rate classes": 2,
        "Uncorrected P-value": 0.001379864278138909
      },
      "Node29": {
        "Baseline MG94xREV": 0.0283057646120254,
        "Baseline MG94xREV omega ratio": 1.116953670348785,
        "Corrected P-value": 1,
        "Full adaptive model": 0.02788676951341375,
        "Full adaptive model (non-synonymous subs/site)": 0.0210268757561195,
        "Full adaptive model (synonymous subs/site)": 0.006859893757294218,
        "LRT": -0.272064466982556,
        "Nucleotide GTR": 0.02854251683387672,
        "Rate Distributions": [
          [
            1.059887441978053,
            1
          ]
        ],
        "Rate classes": 1,
        "Uncorrected P-value": 0.5
      },
      "Node3": {
        "Baseline MG94xREV": 0.1803936455242399,
        "Baseline MG94xREV omega ratio": 0.4098466826018544,
        "Corrected P-value": null,
        "Full adaptive model": 1946.466332309393,
        "Full adaptive model (non-synonymous subs/site)": 1946.424547193475,
        "Full adaptive model (synonymous subs/site)": 0.04178511591767289,
        "LRT": null,
        "Nucleotide GTR": 0.166527630185683,
        "Rate Distributions": [
          [
            0.1069354067738255,
            0.8389295283503954
          ],
          [
            100000,
            0.1610704716496046
          ]
        ],
        "Rate classes": 2,
        "Uncorrected P-value": null
      },
      "Node33": {
        "Baseline MG94xREV": 0.02374423508009287,
        "Baseline MG94xREV omega ratio": 2.475725127977648,
        "Corrected P-value": 0.3123125044221413,
        "Full adaptive model": 0.05973455942039653,
        "Full adaptive model (non-synonymous subs/site)": 0.05669541587717553,
        "Full adaptive model (synonymous subs/site)": 0.003039143543221003,
        "LRT": 6.613750819025881,
        "Nucleotide GTR": 0.02369837761943885,
        "Rate Distributions": [
          [
            1,
            0.967680364518576
          ],
          [
            169.6462480124214,
            0.03231963548142402
          ]
        ],
        "Rate classes": 2,
        "Uncorrected P-value": 0.01301302101758922
      },
      "Node34": {
        "Baseline MG94xREV": 0.02869044408506584,
        "Baseline MG94xREV omega ratio": 2.227220485520933,
        "Corrected P-value": 1,
        "Full adaptive model": 0.0258134908641039,
        "Full adaptive model (non-synonymous subs/site)": 0.02193159778198825,
        "Full adaptive model (synonymous subs/site)": 0.003881893082115612,
        "LRT": 0.439888298362348,
        "Nucleotide GTR": 0.02987325241777688,
        "Rate Distributions": [
          [
            1.953570508469135,
            1
          ]
        ],
        "Rate classes": 1,
        "Uncorrected P-value": 0.3422043609500518
      },
      "Node35": {
        "Baseline MG94xREV": 0.06055248096355598,
        "Baseline MG94xREV omega ratio": 0.575106248544934,
        "Corrected P-value": 0.2088725593398189,
        "Full adaptive model": 0.08379060151099915,
        "Full adaptive model (non-synonymous subs/site)": 0.06321509012351101,
        "Full adaptive model (synonymous subs/site)": 0.02057551138748815,
        "LRT": 7.561666839628742,
        "Nucleotide GTR": 0.06098163913564455,
        "Rate Distributions": [
          [
            0.07701134159289348,
            0.8956316888242235
          ],
          [
            9.518101322314438,
            0.1043683111757765
          ]
        ],
        "Rate classes": 2,
        "Uncorrected P-value": 0.008033559974608417
      },
      "Node37": {
        "Baseline MG94xREV": 0.02639001379314615,
        "Baseline MG94xREV omega ratio": 0.3516340870569321,
        "Corrected P-value": 1,
        "Full adaptive model": 0.02775157236637359,
        "Full adaptive model (non-synonymous subs/site)": 0.0145384660696138,
        "Full adaptive model (synonymous subs/site)": 0.0132131062967598,
        "LRT": 3.121332350368903,
        "Nucleotide GTR": 0.02570976242747383,
        "Rate Distributions": [
          [
            0,
            0.9698113993572929
          ],
          [
            12.60297467798669,
            0.03018860064270712
          ]
        ],
        "Rate classes": 2,
        "Uncorrected P-value": 0.07845355454920383
      },
      "Node4": {
        "Baseline MG94xREV": 0.07239484705098224,
        "Baseline MG94xREV omega ratio": 0.3190734791141135,
        "Corrected P-value": null,
        "Full adaptive model": 0.07292665131256947,
        "Full adaptive model (non-synonymous subs/site)": 0.03130274329486669,
        "Full adaptive model (synonymous subs/site)": 0.04162390801770273,
        "LRT": null,
        "Nucleotide GTR": 0.06754225129023587,
        "Rate Distributions": [
          [
            0.2600410638341904,
            1
          ]
        ],
        "Rate classes": 1,
        "Uncorrected P-value": null
      },
      "Node41": {
        "Baseline MG94xREV": 0.01063785037222527,
        "Baseline MG94xREV omega ratio": 10000000000,
        "Corrected P-value": 1,
        "Full adaptive model": 0.01061880204516538,
        "Full adaptive model (non-synonymous subs/site)": 0.01061880204516538,
        "Full adaptive model (synonymous subs/site)": 1e-10,
        "LRT": 2.07032864978828,
        "Nucleotide GTR": 0.01323850568673186,
        "Rate Distributions": [
          [
            10000000000,
            1
          ]
        ],
        "Rate classes": 1,
        "Uncorrected P-value": 0.1365882346920106
      },
      "Node43": {
        "Baseline MG94xREV": 0.02626848987646248,
        "Baseline MG94xREV omega ratio": 2.041435936433379,
        "Corrected P-value": 1,
        "Full adaptive model": 0.02497162993494534,
        "Full adaptive model (non-synonymous subs/site)": 0.02113110041312205,
        "Full adaptive model (synonymous subs/site)": 0.003840529521823257,
        "LRT": 0.5022640261049673,
        "Nucleotide GTR": 0.0250907162546402,
        "Rate Distributions": [
          [
            1.902538234884946,
            1
          ]
        ],
        "Rate classes": 1,
        "Uncorrected P-value": 0.3290773036567767
      },
      "Node45": {
        "Baseline MG94xREV": 0.01330796496867945,
        "Baseline MG94xREV omega ratio": 0.618082786017116,
        "Corrected P-value": 1,
        "Full adaptive model": 0.01422326353062171,
        "Full adaptive model (non-synonymous subs/site)": 0.00940816634808877,
        "Full adaptive model (synonymous subs/site)": 0.004815097182532945,
        "LRT": 0,
        "Nucleotide GTR": 0.01366406318386935,
        "Rate Distributions": [
          [
            0.6756197216570642,
            1
          ]
        ],
        "Rate classes": 1,
        "Uncorrected P-value": 1
      },
      "Node48": {
        "Baseline MG94xREV": 0.03706531160915481,
        "Baseline MG94xREV omega ratio": 0.7024095405481833,
        "Corrected P-value": 1,
        "Full adaptive model": 0.04091642451604104,
        "Full adaptive model (non-synonymous subs/site)": 0.02852588059340299,
        "Full adaptive model (synonymous subs/site)": 0.01239054392263805,
        "LRT": 2.530347552226885,
        "Nucleotide GTR": 0.03689850097124793,
        "Rate Distributions": [
          [
            0,
            0.8662639896642896
          ],
          [
            5.952545351912095,
            0.1337360103357104
          ]
        ],
        "Rate classes": 2,
        "Uncorrected P-value": 0.1069921994512916
      },
      "Node5": {
        "Baseline MG94xREV": 0.01960895347029226,
        "Baseline MG94xREV omega ratio": 10000000000,
        "Corrected P-value": null,
        "Full adaptive model": 0.004548657422848453,
        "Full adaptive model (non-synonymous subs/site)": 0.004548657422848453,
        "Full adaptive model (synonymous subs/site)": 1e-10,
        "LRT": null,
        "Nucleotide GTR": 0.02482306725243714,
        "Rate Distributions": [
          [
            10000000000,
            1
          ]
        ],
        "Rate classes": 1,
        "Uncorrected P-value": null
      },
      "Node6": {
        "Baseline MG94xREV": 0.06053401710347046,
        "Baseline MG94xREV omega ratio": 0.3479539657281158,
        "Corrected P-value": null,
        "Full adaptive model": 0.05939241785685297,
        "Full adaptive model (non-synonymous subs/site)": 0.02894164971927762,
        "Full adaptive model (synonymous subs/site)": 0.03045076813757527,
        "LRT": null,
        "Nucleotide GTR": 0.0563840760233711,
        "Rate Distributions": [
          [
            0.3286452941791723,
            1
          ]
        ],
        "Rate classes": 1,
        "Uncorrected P-value": null
      },
      "Node8": {
        "Baseline MG94xREV": 0.1837098186496618,
        "Baseline MG94xREV omega ratio": 0.3720544709267387,
        "Corrected P-value": 0.8649456426967297,
        "Full adaptive model": 0.2387968970192069,
        "Full adaptive model (non-synonymous subs/site)": 0.1582962211122043,
        "Full adaptive model (synonymous subs/site)": 0.08050067590700263,
        "LRT": 4.454180622575223,
        "Nucleotide GTR": 0.1615812874796392,
        "Rate Distributions": [
          [
            0,
            0.7314727148776056
          ],
          [
            2.53212410177672,
            0.2685272851223944
          ]
        ],
        "Rate classes": 2,
        "Uncorrected P-value": 0.03931571103166953
      },
      "Node9": {
        "Baseline MG94xREV": 0.02621875941486694,
        "Baseline MG94xREV omega ratio": 0.7008671386410094,
        "Corrected P-value": 0.4001926265504641,
        "Full adaptive model": 0.4440341767784709,
        "Full adaptive model (non-synonymous subs/site)": 0.4411338465851586,
        "Full adaptive model (synonymous subs/site)": 0.002900330193312291,
        "LRT": 6.04424324964566,
        "Nucleotide GTR": 0.02593591011315155,
        "Rate Distributions": [
          [
            1,
            0.9734352301253248
          ],
          [
            1943.146797727658,
            0.02656476987467515
          ]
        ],
        "Rate classes": 2,
        "Uncorrected P-value": 0.01739967941523757
      },
      "ORAN_A_14": {
        "Baseline MG94xREV": 0.5616256290791922,
        "Baseline MG94xREV omega ratio": 0.2928698081050382,
        "Corrected P-value": null,
        "Full adaptive model": 0.7917052331943641,
        "Full adaptive model (non-synonymous subs/site)": 0.5495415107175361,
        "Full adaptive model (synonymous subs/site)": 0.242163722476828,
        "LRT": null,
        "Nucleotide GTR": 0.4364754559862398,
        "Rate Distributions": [
          [
            0,
            0.5609809187000058
          ],
          [
            1.787353315983463,
            0.4390190812999942
          ]
        ],
        "Rate classes": 2,
        "Uncorrected P-value": null,
        "original name": "ORAN_A_14"
      },
      "SOPAB2": {
        "Baseline MG94xREV": 0.05320415820356519,
        "Baseline MG94xREV omega ratio": 1.170632039238111,
        "Corrected P-value": 0.1841920861076383,
        "Full adaptive model": 0.1064927521029309,
        "Full adaptive model (non-synonymous subs/site)": 0.09642448162605996,
        "Full adaptive model (synonymous subs/site)": 0.01006827047687097,
        "LRT": 7.883526181023626,
        "Nucleotide GTR": 0.05245819924126589,
        "Rate Distributions": [
          [
            0.9842723848690084,
            0.9793825122923453
          ],
          [
            113.8643870385938,
            0.0206174877076547
          ]
        ],
        "Rate classes": 2,
        "Uncorrected P-value": 0.006821929115097713,
        "original name": "SOPAB2"
      },
      "SOPAB3": {
        "Baseline MG94xREV": 0.03125464404891948,
        "Baseline MG94xREV omega ratio": 1.705601822323926,
        "Corrected P-value": 0.01053139349487975,
        "Full adaptive model": 0.1768729970765534,
        "Full adaptive model (non-synonymous subs/site)": 0.1727295382119325,
        "Full adaptive model (synonymous subs/site)": 0.004143458864620756,
        "LRT": 14.00243287306512,
        "Nucleotide GTR": 0.03155546807543836,
        "Rate Distributions": [
          [
            1,
            0.9761808943203031
          ],
          [
            564.1912514597095,
            0.02381910567969692
          ]
        ],
        "Rate classes": 2,
        "Uncorrected P-value": 0.0003097468674964632,
        "original name": "SOPAB3"
      },
      "SOPAB5": {
        "Baseline MG94xREV": 0.03693767222229122,
        "Baseline MG94xREV omega ratio": 0.5422380274462479,
        "Corrected P-value": 1,
        "Full adaptive model": 0.03816514346308037,
        "Full adaptive model (non-synonymous subs/site)": 0.02377378304367331,
        "Full adaptive model (synonymous subs/site)": 0.01439136041940709,
        "LRT": 0,
        "Nucleotide GTR": 0.0342947833823036,
        "Rate Distributions": [
          [
            0.5712139863826553,
            1
          ]
        ],
        "Rate classes": 1,
        "Uncorrected P-value": 1,
        "original name": "SOPAB5"
      },
      "SOPAB7": {
        "Baseline MG94xREV": 0.07497190051092358,
        "Baseline MG94xREV omega ratio": 0.6639844985567759,
        "Corrected P-value": 1,
        "Full adaptive model": 0.0717426128957941,
        "Full adaptive model (non-synonymous subs/site)": 0.04598410766857317,
        "Full adaptive model (synonymous subs/site)": 0.02575850522722087,
        "LRT": 0,
        "Nucleotide GTR": 0.07468611919305701,
        "Rate Distributions": [
          [
            0.6172903583911569,
            1
          ]
        ],
        "Rate classes": 1,
        "Uncorrected P-value": 1,
        "original name": "SOPAB7"
      }
    },
    "attributes": {
      "Baseline MG94xREV": {
        "attribute type": "branch length",
        "display order": 1
      },
      "Baseline MG94xREV omega ratio": {
        "attribute type": "branch label",
        "display order": 1
      },
      "Corrected P-value": {
        "attribute type": "branch label",
        "display order": 6
      },
      "Full adaptive model": {
        "attribute type": "branch length",
        "display order": 2
      },
      "Full adaptive model (non-synonymous subs/site)": {
        "attribute type": "branch label",
        "display order": 10
      },
      "Full adaptive model (synonymous subs/site)": {
        "attribute type": "branch label",
        "display order": 9
      },
      "LRT": {
        "attribute type": "branch label",
        "display order": 4
      },
      "Nucleotide GTR": {
        "attribute type": "branch length",
        "display order": 0
      },
      "Rate Distributions": {
        "attribute type": "branch label",
        "display order": 3
      },
      "Rate classes": {
        "attribute type": "branch label",
        "display order": 2
      },
      "Uncorrected P-value": {
        "attribute type": "branch label",
        "display order": 5
      },
      "original name": {
        "attribute type": "node label",
        "display order": -1
      }
    }
  },
  "data partitions": {
    "0": {
      "coverage": [
        [
          0,
          1,
          2,
          3,
          4,
          5,
          6,
          7,
          8,
          9,
          10,
          11,
          12,
          13,
          14,
          15,
          16,
          17,
          18,
          19,
          20,
          21,
          22,
          23,
          24,
          25,
          26,
          27,
          28,
          29,
          30,
          31,
          32,
          33,
          34,
          35,
          36,
          37,
          38,
          39,
          40,
          41,
          42,
          43,
          44,
          45,
          46,
          47,
          48,
          49,
          50,
          51,
          52,
          53,
          54,
          55,
          56,
          57,
          58,
          59,
          60,
          61,
          62,
          63,
          64,
          65,
          66,
          67,
          68,
          69,
          70,
          71,
          72,
          73,
          74,
          75,
          76,
          77,
          78,
          79,
          80,
          81,
          82,
          83,
          84,
          85,
          86,
          87,
          88,
          89,
          90,
          91,
          92,
          93,
          94,
          95,
          96,
          97,
          98,
          99,
          100,
          101,
          102,
          103,
          104,
          105,
          106,
          107,
          108,
          109,
          110,
          111,
          112,
          113,
          114,
          115,
          116,
          117,
          118,
          119,
          120,
          121,
          122,
          123,
          124,
          125,
          126,
          127,
          128,
          129,
          130,
          131,
          132,
          133,
          134,
          135,
          136,
          137,
          138,
          139,
          140,
          141,
          142,
          143,
          144,
          145,
          146,
          147,
          148,
          149,
          150,
          151,
          152,
          153,
          154,
          155,
          156,
          157,
          158,
          159,
          160,
          161,
          162,
          163,
          164,
          165,
          166,
          167,
          168,
          169,
          170,
          171,
          172,
          173,
          174,
          175,
          176,
          177,
          178,
          179,
          180,
          181,
          182,
          183,
          184,
          185,
          186,
          187,
          188,
          189,
          190,
          191,
          192,
          193,
          194,
          195,
          196,
          197,
          198,
          199,
          200,
          201,
          202,
          203,
          204,
          205,
          206,
          207,
          208,
          209,
          210,
          211,
          212,
          213,
          214,
          215,
          216,
          217,
          218,
          219,
          220,
          221,
          222,
          223,
          224,
          225,
          226,
          227,
          228,
          229,
          230,
          231,
          232,
          233,
          234,
          235,
          236,
          237,
          238,
          239,
          240,
          241,
          242,
          243,
          244,
          245,
          246,
          247,
          248,
          249,
          250,
          251,
          252,
          253,
          254,
          255,
          256,
          257,
          258,
          259,
          260,
          261,
          262,
          263,
          264,
          265,
          266,
          267,
          268,
          269,
          270,
          271,
          272,
          273,
          274,
          275,
          276,
          277,
          278,
          279,
          280,
          281,
          282,
          283,
          284,
          285,
          286,
          287,
          288,
          289,
          290,
          291,
          292,
          293,
          294
        ]
      ],
      "name": "absrel.filter.default"
    }
  },
  "fits": {
    "Baseline MG94xREV": {
      "AIC-c": 21089.66072454239,
      "Equilibrium frequencies": [
        [
          0.01520018567118441
        ],
        [
          0.03265975632956344
        ],
        [
          0.0248168114460614
        ],
        [
          0.01745406942366436
        ],
        [
          0.009669224877074644
        ],
        [
          0.02077570203498731
        ],
        [
          0.01578660522935769
        ],
        [
          0.0111029776825307
        ],
        [
          0.009753903154829269
        ],
        [
          0.02095764533342451
        ],
        [
          0.01592485649141941
        ],
        [
          0.01120021205654281
        ],
        [
          0.01155351044514676
        ],
        [
          0.02482435702117033
        ],
        [
          0.01886301236443822
        ],
        [
          0.01326666514205217
        ],
        [
          0.01379550235250837
        ],
        [
          0.02964159484781708
        ],
        [
          0.02252343412718456
        ],
        [
          0.01584109964205746
        ],
        [
          0.008775670075628869
        ],
        [
          0.01885577271875176
        ],
        [
          0.01432772956139522
        ],
        [
          0.01007692656212567
        ],
        [
          0.008852523043430757
        ],
        [
          0.01902090222808215
        ],
        [
          0.0144532047136248
        ],
        [
          0.0101651752891114
        ],
        [
          0.01048582457962388
        ],
        [
          0.0225302823987398
        ],
        [
          0.01711983899922487
        ],
        [
          0.01204066280085514
        ],
        [
          0.01705571649446966
        ],
        [
          0.03664662766531131
        ],
        [
          0.02784627171516329
        ],
        [
          0.01958473838442359
        ],
        [
          0.0108495752481034
        ],
        [
          0.02331185233836088
        ],
        [
          0.01771372199172989
        ],
        [
          0.01245835042374923
        ],
        [
          0.01094459044922431
        ],
        [
          0.0235160059838059
        ],
        [
          0.01786884998698835
        ],
        [
          0.01256745448027479
        ],
        [
          0.01296388102955078
        ],
        [
          0.02785473840054659
        ],
        [
          0.02116567508312976
        ],
        [
          0.01488616549723194
        ],
        [
          0.02484777345996001
        ],
        [
          0.01327917938570315
        ],
        [
          0.007356414630120173
        ],
        [
          0.01580630095423297
        ],
        [
          0.01201056084076862
        ],
        [
          0.008447223898507335
        ],
        [
          0.01594472470168858
        ],
        [
          0.01211574337812741
        ],
        [
          0.008521200497523997
        ],
        [
          0.008789992408743908
        ],
        [
          0.01888654628426779
        ],
        [
          0.01435111313367996
        ],
        [
          0.01009337261100339
        ]
      ],
      "Log Likelihood": -10427.10100447303,
      "display order": 1,
      "estimated parameters": 116,
      "branch-annotations": {
        "BLTXBLABR": {
          "LRT": 11.56936531389147,
          "omegas": [
            {
              "omega": 0.5428588159287214,
              "prop": 1
            }
          ],
          "p": 0.03380417110254719,
          "uncorrected p": 0.0010563803469546,
          "tested": true
        },
        "CALU_KLK1B": {
          "LRT": "test not run",
          "omegas": [
            {
              "omega": 0.1978378413535997,
              "prop": 1
            }
          ],
          "p": 1,
          "uncorrected p": 1,
          "tested": false
        },
        "CALU_KLK2": {
          "LRT": "test not run",
          "omegas": [
            {
              "omega": 0.4450534880492166,
              "prop": 1
            }
          ],
          "p": 1,
          "uncorrected p": 1,
          "tested": false
        },
        "EREUK1A": {
          "LRT": "test not run",
          "omegas": [
            {
              "omega": 0.5070850605110598,
              "prop": 1
            }
          ],
          "p": 1,
          "uncorrected p": 1,
          "tested": false
        },
        "EREUK1B": {
          "LRT": "test not run",
          "omegas": [
            {
              "omega": 0.2920279421433812,
              "prop": 1
            }
          ],
          "p": 1,
          "uncorrected p": 1,
          "tested": false
        },
        "HOSA_KLK1": {
          "LRT": "test not run",
          "omegas": [
            {
              "omega": 0.483658385127721,
              "prop": 1
            }
          ],
          "p": 1,
          "uncorrected p": 1,
          "tested": false
        },
        "HOSA_KLK2": {
          "LRT": "test not run",
          "omegas": [
            {
              "omega": 0.4135584557174382,
              "prop": 1
            }
          ],
          "p": 1,
          "uncorrected p": 1,
          "tested": false
        },
        "HOSA_KLK3": {
          "LRT": "test not run",
          "omegas": [
            {
              "omega": 0.9080118874014901,
              "prop": 1
            }
          ],
          "p": 1,
          "uncorrected p": 1,
          "tested": false
        },
        "MUMUKLK1": {
          "LRT": 2.548543194199738,
          "omegas": [
            {
              "omega": 0.3980537499686751,
              "prop": 1
            }
          ],
          "p": 1,
          "uncorrected p": 0.1059695753539397,
          "tested": true
        },
        "MUMUKLK1B1": {
          "LRT": 0,
          "omegas": [
            {
              "omega": 0.576645491034382,
              "prop": 1
            }
          ],
          "p": 1,
          "uncorrected p": 1,
          "tested": true
        },
        "MUMUKLK1B11": {
          "LRT": 10.32347504354766,
          "omegas": [
            {
              "omega": 0.5382833730970458,
              "prop": 1
            }
          ],
          "p": 0.05748429563487223,
          "uncorrected p": 0.001982217090857663,
          "tested": true
        },
        "MUMUKLK1B16": {
          "LRT": 0.06237719838463818,
          "omegas": [
            {
              "omega": 1.407726559534226,
              "prop": 1
            }
          ],
          "p": 1,
          "uncorrected p": 0.4513433007518006,
          "tested": true
        },
        "MUMUKLK1B21": {
          "LRT": 0,
          "omegas": [
            {
              "omega": 0.2409636601026982,
              "prop": 1
            }
          ],
          "p": 1,
          "uncorrected p": 1,
          "tested": true
        },
        "MUMUKLK1B22": {
          "LRT": 11.53485463792458,
          "omegas": [
            {
              "omega": 0.7579769554799136,
              "prop": 1
            }
          ],
          "p": 0.03332329600946338,
          "uncorrected p": 0.001074945032563335,
          "tested": true
        },
        "MUMUKLK1B24": {
          "LRT": 0,
          "omegas": [
            {
              "omega": 0.6793977638962208,
              "prop": 1
            }
          ],
          "p": 1,
          "uncorrected p": 1,
          "tested": true
        },
        "MUMUKLK1B26": {
          "LRT": 0,
          "omegas": [
            {
              "omega": 0.8827238541703358,
              "prop": 1
            }
          ],
          "p": 1,
          "uncorrected p": 1,
          "tested": true
        },
        "MUMUKLK1B27": {
          "LRT": 0,
          "omegas": [
            {
              "omega": 0.7168430385144384,
              "prop": 1
            }
          ],
          "p": 1,
          "uncorrected p": 1,
          "tested": true
        },
        "MUMUKLK1B3": {
          "LRT": 7.378158770730806,
          "omegas": [
            {
              "omega": 0.9723006972430513,
              "prop": 1
            }
          ],
          "p": 0.2204728802313968,
          "uncorrected p": 0.008818915209255873,
          "tested": true
        },
        "MUMUKLK1B4": {
          "LRT": 13.52280213719496,
          "omegas": [
            {
              "omega": 0.9938551533255572,
              "prop": 1
            }
          ],
          "p": 0.01301580372071981,
          "uncorrected p": 0.000394418294567267,
          "tested": true
        },
        "MUMUKLK1B5": {
          "LRT": 2.302948147807911,
          "omegas": [
            {
              "omega": 0.5923572136373577,
              "prop": 1
            }
          ],
          "p": 1,
          "uncorrected p": 0.1206768499280701,
          "tested": true
        },
        "MUMUKLK1B9": {
          "LRT": 0,
          "omegas": [
            {
              "omega": 0.4938264999213544,
              "prop": 1
            }
          ],
          "p": 1,
          "uncorrected p": 1,
          "tested": true
        },
        "MUMU_KLK1B8": {
          "LRT": 8.701872366993484,
          "omegas": [
            {
              "omega": 0.8549137120280543,
              "prop": 1
            }
          ],
          "p": 0.1261172430235933,
          "uncorrected p": 0.004504187250842617,
          "tested": true
        },
        "Node1": {
          "LRT": 3.180468596921855,
          "omegas": [
            {
              "omega": 10000000000,
              "prop": 1
            }
          ],
          "p": 1,
          "uncorrected p": 0.07606802236394511,
          "tested": true
        },
        "Node10": {
          "LRT": 3.487319847259641,
          "omegas": [
            {
              "omega": 1.164563345798828,
              "prop": 1
            }
          ],
          "p": 1,
          "uncorrected p": 0.06483188064097273,
          "tested": true
        },
        "Node15": {
          "LRT": "test not run",
          "omegas": [
            {
              "omega": 0.7219765158369974,
              "prop": 1
            }
          ],
          "p": 1,
          "uncorrected p": 1,
          "tested": false
        },
        "Node16": {
          "LRT": "test not run",
          "omegas": [
            {
              "omega": 10000000000,
              "prop": 1
            }
          ],
          "p": 1,
          "uncorrected p": 1,
          "tested": false
        },
        "Node17": {
          "LRT": "test not run",
          "omegas": [
            {
              "omega": 0.5580240019218698,
              "prop": 1
            }
          ],
          "p": 1,
          "uncorrected p": 1,
          "tested": false
        },
        "Node2": {
          "LRT": 0,
          "omegas": [
            {
              "omega": 0.45556371353584,
              "prop": 1
            }
          ],
          "p": 1,
          "uncorrected p": 1,
          "tested": true
        },
        "Node22": {
          "LRT": "test not run",
          "omegas": [
            {
              "omega": 1.555917692962162,
              "prop": 1
            }
          ],
          "p": 1,
          "uncorrected p": 1,
          "tested": false
        },
        "Node23": {
          "LRT": "test not run",
          "omegas": [
            {
              "omega": 0.347660966109421,
              "prop": 1
            }
          ],
          "p": 1,
          "uncorrected p": 1,
          "tested": false
        },
        "Node28": {
          "LRT": 11.04032112381537,
          "omegas": [
            {
              "omega": 0.8458706538309329,
              "prop": 1
            }
          ],
          "p": 0.04139592834416728,
          "uncorrected p": 0.001379864278138909,
          "tested": true
        },
        "Node29": {
          "LRT": -0.272064466982556,
          "omegas": [
            {
              "omega": 1.116953670348785,
              "prop": 1
            }
          ],
          "p": 1,
          "uncorrected p": 0.5,
          "tested": true
        },
        "Node3": {
          "LRT": "test not run",
          "omegas": [
            {
              "omega": 0.4098466826018544,
              "prop": 1
            }
          ],
          "p": 1,
          "uncorrected p": 1,
          "tested": false
        },
        "Node33": {
          "LRT": 6.613750819025881,
          "omegas": [
            {
              "omega": 2.475725127977648,
              "prop": 1
            }
          ],
          "p": 0.3123125044221413,
          "uncorrected p": 0.01301302101758922,
          "tested": true
        },
        "Node34": {
          "LRT": 0.439888298362348,
          "omegas": [
            {
              "omega": 2.227220485520933,
              "prop": 1
            }
          ],
          "p": 1,
          "uncorrected p": 0.3422043609500518,
          "tested": true
        },
        "Node35": {
          "LRT": 7.561666839628742,
          "omegas": [
            {
              "omega": 0.575106248544934,
              "prop": 1
            }
          ],
          "p": 0.2088725593398189,
          "uncorrected p": 0.008033559974608417,
          "tested": true
        },
        "Node37": {
          "LRT": 3.121332350368903,
          "omegas": [
            {
              "omega": 0.3516340870569321,
              "prop": 1
            }
          ],
          "p": 1,
          "uncorrected p": 0.07845355454920383,
          "tested": true
        },
        "Node4": {
          "LRT": "test not run",
          "omegas": [
            {
              "omega": 0.3190734791141135,
              "prop": 1
            }
          ],
          "p": 1,
          "uncorrected p": 1,
          "tested": false
        },
        "Node41": {
          "LRT": 2.07032864978828,
          "omegas": [
            {
              "omega": 10000000000,
              "prop": 1
            }
          ],
          "p": 1,
          "uncorrected p": 0.1365882346920106,
          "tested": true
        },
        "Node43": {
          "LRT": 0.5022640261049673,
          "omegas": [
            {
              "omega": 2.041435936433379,
              "prop": 1
            }
          ],
          "p": 1,
          "uncorrected p": 0.3290773036567767,
          "tested": true
        },
        "Node45": {
          "LRT": 0,
          "omegas": [
            {
              "omega": 0.618082786017116,
              "prop": 1
            }
          ],
          "p": 1,
          "uncorrected p": 1,
          "tested": true
        },
        "Node48": {
          "LRT": 2.530347552226885,
          "omegas": [
            {
              "omega": 0.7024095405481833,
              "prop": 1
            }
          ],
          "p": 1,
          "uncorrected p": 0.1069921994512916,
          "tested": true
        },
        "Node5": {
          "LRT": "test not run",
          "omegas": [
            {
              "omega": 10000000000,
              "prop": 1
            }
          ],
          "p": 1,
          "uncorrected p": 1,
          "tested": false
        },
        "Node6": {
          "LRT": "test not run",
          "omegas": [
            {
              "omega": 0.3479539657281158,
              "prop": 1
            }
          ],
          "p": 1,
          "uncorrected p": 1,
          "tested": false
        },
        "Node8": {
          "LRT": 4.454180622575223,
          "omegas": [
            {
              "omega": 0.3720544709267387,
              "prop": 1
            }
          ],
          "p": 0.8649456426967297,
          "uncorrected p": 0.03931571103166953,
          "tested": true
        },
        "Node9": {
          "LRT": 6.04424324964566,
          "omegas": [
            {
              "omega": 0.7008671386410094,
              "prop": 1
            }
          ],
          "p": 0.4001926265504641,
          "uncorrected p": 0.01739967941523757,
          "tested": true
        },
        "ORAN_A_14": {
          "LRT": "test not run",
          "omegas": [
            {
              "omega": 0.2928698081050382,
              "prop": 1
            }
          ],
          "p": 1,
          "uncorrected p": 1,
          "tested": false
        },
        "SOPAB2": {
          "LRT": 7.883526181023626,
          "omegas": [
            {
              "omega": 1.170632039238111,
              "prop": 1
            }
          ],
          "p": 0.1841920861076383,
          "uncorrected p": 0.006821929115097713,
          "tested": true
        },
        "SOPAB3": {
          "LRT": 14.00243287306512,
          "omegas": [
            {
              "omega": 1.705601822323926,
              "prop": 1
            }
          ],
          "p": 0.01053139349487975,
          "uncorrected p": 0.0003097468674964632,
          "tested": true
        },
        "SOPAB5": {
          "LRT": 0,
          "omegas": [
            {
              "omega": 0.5422380274462479,
              "prop": 1
            }
          ],
          "p": 1,
          "uncorrected p": 1,
          "tested": true
        },
        "SOPAB7": {
          "LRT": 0,
          "omegas": [
            {
              "omega": 0.6639844985567759,
              "prop": 1
            }
          ],
          "p": 1,
          "uncorrected p": 1,
          "tested": true
        }
      },
      "annotation-tag": "ω"
    },
    "Full adaptive model": {
      "AIC-c": 20746.70583525468,
      "Log Likelihood": -10197.53412912632,
      "display order": 2,
      "estimated parameters": 172,
      "branch-annotations": {
        "BLTXBLABR": {
          "LRT": 11.56936531389147,
          "omegas": [
            {
              "omega": 0.3683192141153214,
              "prop": 0.8650918045842412
            },
            {
              "omega": 29.62773256730575,
              "prop": 0.1349081954157588
            }
          ],
          "p": 0.03380417110254719,
          "uncorrected p": 0.0010563803469546,
          "tested": true
        },
        "CALU_KLK1B": {
          "LRT": "test not run",
          "omegas": [
            {
              "omega": 0.2202743031381662,
              "prop": 1
            }
          ],
          "p": 1,
          "uncorrected p": 1,
          "tested": false
        },
        "CALU_KLK2": {
          "LRT": "test not run",
          "omegas": [
            {
              "omega": 0.01414457875868436,
              "prop": 0.563701208315388
            },
            {
              "omega": 1.30261541129883,
              "prop": 0.4362987916846121
            }
          ],
          "p": 1,
          "uncorrected p": 1,
          "tested": false
        },
        "EREUK1A": {
          "LRT": "test not run",
          "omegas": [
            {
              "omega": 0.3869503254985899,
              "prop": 0.9064818399854477
            },
            {
              "omega": 610.7028865681435,
              "prop": 0.09351816001455227
            }
          ],
          "p": 1,
          "uncorrected p": 1,
          "tested": false
        },
        "EREUK1B": {
          "LRT": "test not run",
          "omegas": [
            {
              "omega": 0.1444375547380903,
              "prop": 0.9044374801838428
            },
            {
              "omega": 948.8609327606703,
              "prop": 0.09556251981615715
            }
          ],
          "p": 1,
          "uncorrected p": 1,
          "tested": false
        },
        "HOSA_KLK1": {
          "LRT": "test not run",
          "omegas": [
            {
              "omega": 0.3474061956723637,
              "prop": 0.9473559193470902
            },
            {
              "omega": 3846.116511027803,
              "prop": 0.05264408065290982
            }
          ],
          "p": 1,
          "uncorrected p": 1,
          "tested": false
        },
        "HOSA_KLK2": {
          "LRT": "test not run",
          "omegas": [
            {
              "omega": 0.3484031972677126,
              "prop": 1
            }
          ],
          "p": 1,
          "uncorrected p": 1,
          "tested": false
        },
        "HOSA_KLK3": {
          "LRT": "test not run",
          "omegas": [
            {
              "omega": 0.2313428898153579,
              "prop": 0.8575040628223548
            },
            {
              "omega": 9.689368668404741,
              "prop": 0.1424959371776452
            }
          ],
          "p": 1,
          "uncorrected p": 1,
          "tested": false
        },
        "MUMUKLK1": {
          "LRT": 2.548543194199738,
          "omegas": [
            {
              "omega": 0.07062979873594777,
              "prop": 0.9621050794805431
            },
            {
              "omega": 17.11359520440518,
              "prop": 0.03789492051945687
            }
          ],
          "p": 1,
          "uncorrected p": 0.1059695753539397,
          "tested": true
        },
        "MUMUKLK1B1": {
          "LRT": 0,
          "omegas": [
            {
              "omega": 0.596996904400816,
              "prop": 1
            }
          ],
          "p": 1,
          "uncorrected p": 1,
          "tested": true
        },
        "MUMUKLK1B11": {
          "LRT": 10.32347504354766,
          "omegas": [
            {
              "omega": 0,
              "prop": 0.870430393247199
            },
            {
              "omega": 7.159782442005684,
              "prop": 0.129569606752801
            }
          ],
          "p": 0.05748429563487223,
          "uncorrected p": 0.001982217090857663,
          "tested": true
        },
        "MUMUKLK1B16": {
          "LRT": 0.06237719838463818,
          "omegas": [
            {
              "omega": 1.282615776066826,
              "prop": 1
            }
          ],
          "p": 1,
          "uncorrected p": 0.4513433007518006,
          "tested": true
        },
        "MUMUKLK1B21": {
          "LRT": 0,
          "omegas": [
            {
              "omega": 0.2223969817601995,
              "prop": 1
            }
          ],
          "p": 1,
          "uncorrected p": 1,
          "tested": true
        },
        "MUMUKLK1B22": {
          "LRT": 11.53485463792458,
          "omegas": [
            {
              "omega": 0,
              "prop": 0.8412026799127457
            },
            {
              "omega": 9.759974264219732,
              "prop": 0.1587973200872543
            }
          ],
          "p": 0.03332329600946338,
          "uncorrected p": 0.001074945032563335,
          "tested": true
        },
        "MUMUKLK1B24": {
          "LRT": 0,
          "omegas": [
            {
              "omega": 0.6884828061982703,
              "prop": 1
            }
          ],
          "p": 1,
          "uncorrected p": 1,
          "tested": true
        },
        "MUMUKLK1B26": {
          "LRT": 0,
          "omegas": [
            {
              "omega": 0.9738136322167779,
              "prop": 1
            }
          ],
          "p": 1,
          "uncorrected p": 1,
          "tested": true
        },
        "MUMUKLK1B27": {
          "LRT": 0,
          "omegas": [
            {
              "omega": 0.7177190151661322,
              "prop": 1
            }
          ],
          "p": 1,
          "uncorrected p": 1,
          "tested": true
        },
        "MUMUKLK1B3": {
          "LRT": 7.378158770730806,
          "omegas": [
            {
              "omega": 0.7988466285078336,
              "prop": 0.9671741308598122
            },
            {
              "omega": 37.9002681485103,
              "prop": 0.03282586914018781
            }
          ],
          "p": 0.2204728802313968,
          "uncorrected p": 0.008818915209255873,
          "tested": true
        },
        "MUMUKLK1B4": {
          "LRT": 13.52280213719496,
          "omegas": [
            {
              "omega": 0.3365579755644945,
              "prop": 0.9038812577848725
            },
            {
              "omega": 12.66843750002643,
              "prop": 0.0961187422151275
            }
          ],
          "p": 0.01301580372071981,
          "uncorrected p": 0.000394418294567267,
          "tested": true
        },
        "MUMUKLK1B5": {
          "LRT": 2.302948147807911,
          "omegas": [
            {
              "omega": 0,
              "prop": 0.9134916980977492
            },
            {
              "omega": 7.788840798089289,
              "prop": 0.08650830190225078
            }
          ],
          "p": 1,
          "uncorrected p": 0.1206768499280701,
          "tested": true
        },
        "MUMUKLK1B9": {
          "LRT": 0,
          "omegas": [
            {
              "omega": 0.4574125663590053,
              "prop": 1
            }
          ],
          "p": 1,
          "uncorrected p": 1,
          "tested": true
        },
        "MUMU_KLK1B8": {
          "LRT": 8.701872366993484,
          "omegas": [
            {
              "omega": 0.9054870826496124,
              "prop": 0.9719007154307079
            },
            {
              "omega": 188.3770484582009,
              "prop": 0.02809928456929212
            }
          ],
          "p": 0.1261172430235933,
          "uncorrected p": 0.004504187250842617,
          "tested": true
        },
        "Node1": {
          "LRT": 3.180468596921855,
          "omegas": [
            {
              "omega": 10000000000,
              "prop": 1
            }
          ],
          "p": 1,
          "uncorrected p": 0.07606802236394511,
          "tested": true
        },
        "Node10": {
          "LRT": 3.487319847259641,
          "omegas": [
            {
              "omega": 0,
              "prop": 0.8490929539461393
            },
            {
              "omega": 11.88161016490175,
              "prop": 0.1509070460538607
            }
          ],
          "p": 1,
          "uncorrected p": 0.06483188064097273,
          "tested": true
        },
        "Node15": {
          "LRT": "test not run",
          "omegas": [
            {
              "omega": 0.1003503344950259,
              "prop": 0.922167578251882
            },
            {
              "omega": 64.2080251687202,
              "prop": 0.077832421748118
            }
          ],
          "p": 1,
          "uncorrected p": 1,
          "tested": false
        },
        "Node16": {
          "LRT": "test not run",
          "omegas": [
            {
              "omega": 10000000000,
              "prop": 1
            }
          ],
          "p": 1,
          "uncorrected p": 1,
          "tested": false
        },
        "Node17": {
          "LRT": "test not run",
          "omegas": [
            {
              "omega": 2.487438208267193e-9,
              "prop": 0.8312577406897499
            },
            {
              "omega": 6.595412342428657,
              "prop": 0.1687422593102501
            }
          ],
          "p": 1,
          "uncorrected p": 1,
          "tested": false
        },
        "Node2": {
          "LRT": 0,
          "omegas": [
            {
              "omega": 0.787113526115278,
              "prop": 1
            }
          ],
          "p": 1,
          "uncorrected p": 1,
          "tested": true
        },
        "Node22": {
          "LRT": "test not run",
          "omegas": [
            {
              "omega": 1,
              "prop": 0.9776167808205137
            },
            {
              "omega": 100000,
              "prop": 0.02238321917948627
            }
          ],
          "p": 1,
          "uncorrected p": 1,
          "tested": false
        },
        "Node23": {
          "LRT": "test not run",
          "omegas": [
            {
              "omega": 0.6122991359624465,
              "prop": 1
            }
          ],
          "p": 1,
          "uncorrected p": 1,
          "tested": false
        },
        "Node28": {
          "LRT": 11.04032112381537,
          "omegas": [
            {
              "omega": 0,
              "prop": 0.9548451645678203
            },
            {
              "omega": 50.79428685984312,
              "prop": 0.04515483543217969
            }
          ],
          "p": 0.04139592834416728,
          "uncorrected p": 0.001379864278138909,
          "tested": true
        },
        "Node29": {
          "LRT": -0.272064466982556,
          "omegas": [
            {
              "omega": 1.059887441978053,
              "prop": 1
            }
          ],
          "p": 1,
          "uncorrected p": 0.5,
          "tested": true
        },
        "Node3": {
          "LRT": "test not run",
          "omegas": [
            {
              "omega": 0.1069354067738255,
              "prop": 0.8389295283503954
            },
            {
              "omega": 100000,
              "prop": 0.1610704716496046
            }
          ],
          "p": 1,
          "uncorrected p": 1,
          "tested": false
        },
        "Node33": {
          "LRT": 6.613750819025881,
          "omegas": [
            {
              "omega": 1,
              "prop": 0.967680364518576
            },
            {
              "omega": 169.6462480124214,
              "prop": 0.03231963548142402
            }
          ],
          "p": 0.3123125044221413,
          "uncorrected p": 0.01301302101758922,
          "tested": true
        },
        "Node34": {
          "LRT": 0.439888298362348,
          "omegas": [
            {
              "omega": 1.953570508469135,
              "prop": 1
            }
          ],
          "p": 1,
          "uncorrected p": 0.3422043609500518,
          "tested": true
        },
        "Node35": {
          "LRT": 7.561666839628742,
          "omegas": [
            {
              "omega": 0.07701134159289348,
              "prop": 0.8956316888242235
            },
            {
              "omega": 9.518101322314438,
              "prop": 0.1043683111757765
            }
          ],
          "p": 0.2088725593398189,
          "uncorrected p": 0.008033559974608417,
          "tested": true
        },
        "Node37": {
          "LRT": 3.121332350368903,
          "omegas": [
            {
              "omega": 0,
              "prop": 0.9698113993572929
            },
            {
              "omega": 12.60297467798669,
              "prop": 0.03018860064270712
            }
          ],
          "p": 1,
          "uncorrected p": 0.07845355454920383,
          "tested": true
        },
        "Node4": {
          "LRT": "test not run",
          "omegas": [
            {
              "omega": 0.2600410638341904,
              "prop": 1
            }
          ],
          "p": 1,
          "uncorrected p": 1,
          "tested": false
        },
        "Node41": {
          "LRT": 2.07032864978828,
          "omegas": [
            {
              "omega": 10000000000,
              "prop": 1
            }
          ],
          "p": 1,
          "uncorrected p": 0.1365882346920106,
          "tested": true
        },
        "Node43": {
          "LRT": 0.5022640261049673,
          "omegas": [
            {
              "omega": 1.902538234884946,
              "prop": 1
            }
          ],
          "p": 1,
          "uncorrected p": 0.3290773036567767,
          "tested": true
        },
        "Node45": {
          "LRT": 0,
          "omegas": [
            {
              "omega": 0.6756197216570642,
              "prop": 1
            }
          ],
          "p": 1,
          "uncorrected p": 1,
          "tested": true
        },
        "Node48": {
          "LRT": 2.530347552226885,
          "omegas": [
            {
              "omega": 0,
              "prop": 0.8662639896642896
            },
            {
              "omega": 5.952545351912095,
              "prop": 0.1337360103357104
            }
          ],
          "p": 1,
          "uncorrected p": 0.1069921994512916,
          "tested": true
        },
        "Node5": {
          "LRT": "test not run",
          "omegas": [
            {
              "omega": 10000000000,
              "prop": 1
            }
          ],
          "p": 1,
          "uncorrected p": 1,
          "tested": false
        },
        "Node6": {
          "LRT": "test not run",
          "omegas": [
            {
              "omega": 0.3286452941791723,
              "prop": 1
            }
          ],
          "p": 1,
          "uncorrected p": 1,
          "tested": false
        },
        "Node8": {
          "LRT": 4.454180622575223,
          "omegas": [
            {
              "omega": 0,
              "prop": 0.7314727148776056
            },
            {
              "omega": 2.53212410177672,
              "prop": 0.2685272851223944
            }
          ],
          "p": 0.8649456426967297,
          "uncorrected p": 0.03931571103166953,
          "tested": true
        },
        "Node9": {
          "LRT": 6.04424324964566,
          "omegas": [
            {
              "omega": 1,
              "prop": 0.9734352301253248
            },
            {
              "omega": 1943.146797727658,
              "prop": 0.02656476987467515
            }
          ],
          "p": 0.4001926265504641,
          "uncorrected p": 0.01739967941523757,
          "tested": true
        },
        "ORAN_A_14": {
          "LRT": "test not run",
          "omegas": [
            {
              "omega": 0,
              "prop": 0.5609809187000058
            },
            {
              "omega": 1.787353315983463,
              "prop": 0.4390190812999942
            }
          ],
          "p": 1,
          "uncorrected p": 1,
          "tested": false
        },
        "SOPAB2": {
          "LRT": 7.883526181023626,
          "omegas": [
            {
              "omega": 0.9842723848690084,
              "prop": 0.9793825122923453
            },
            {
              "omega": 113.8643870385938,
              "prop": 0.0206174877076547
            }
          ],
          "p": 0.1841920861076383,
          "uncorrected p": 0.006821929115097713,
          "tested": true
        },
        "SOPAB3": {
          "LRT": 14.00243287306512,
          "omegas": [
            {
              "omega": 1,
              "prop": 0.9761808943203031
            },
            {
              "omega": 564.1912514597095,
              "prop": 0.02381910567969692
            }
          ],
          "p": 0.01053139349487975,
          "uncorrected p": 0.0003097468674964632,
          "tested": true
        },
        "SOPAB5": {
          "LRT": 0,
          "omegas": [
            {
              "omega": 0.5712139863826553,
              "prop": 1
            }
          ],
          "p": 1,
          "uncorrected p": 1,
          "tested": true
        },
        "SOPAB7": {
          "LRT": 0,
          "omegas": [
            {
              "omega": 0.6172903583911569,
              "prop": 1
            }
          ],
          "p": 1,
          "uncorrected p": 1,
          "tested": true
        }
      },
      "annotation-tag": "ω"
    },
    "Nucleotide GTR": {
      "AIC-c": 21418.80374192715,
      "Equilibrium frequencies": [
        [
          0.2470329445467567
        ],
        [
          0.2806425209740127
        ],
        [
          0.2619705340699816
        ],
        [
          0.210354000409249
        ]
      ],
      "Log Likelihood": -10650.25334988113,
      "display order": 0,
      "estimated parameters": 59
    }
  },
  "input": {
    "file name": "/home/datamonkey/datamonkey-js-server/production/app/absrel/output/615e4e44adc11214bb086b8c",
    "number of sequences": 27,
    "number of sites": 295,
    "partition count": 1,
    "trees": {
      "0": "(((((((BLTXBLABR:0.2351466845996412,(((SOPAB2:0.04228277654076466,SOPAB3:0.04064285867111332)Node10:0.01290407951890989,SOPAB5:0.0528793053664306)Node9:0.01295189506668794,SOPAB7:0.07630628760058415)Node8:0.1408182919032184)Node6:0.0148994652589915,(((HOSA_KLK2:0.0575459483111913,HOSA_KLK3:0.09600972497397214)Node17:0.07824244562992778,CALU_KLK2:0.2084948120664945)Node16:0.01363650556981505,EREUK1A:0.2101133794112041)Node15:0.02199692692214972)Node5:0.005468836487722412,((CALU_KLK1B:0.1059782544653307,HOSA_KLK1:0.1127746708144838)Node23:0.01515511776837178,EREUK1B:0.1546774140645275)Node22:0.005643011546596698)Node4:0.01879108555221518,ORAN_A_14:0.3899032625361889)Node3:0.1583135319459599,((MUMUKLK1:0.03099151603239943,MUMUKLK1B5:0.0210245546944925)Node29:0.02472728105838756,MUMUKLK1B4:0.05516584607628113)Node28:0.02212491916737286)Node2:0.009604391508035111,(((MUMU_KLK1B8:0.05745155138920942,(MUMUKLK1B26:0.02577609541078377,MUMUKLK1B16:0.05631225450973804)Node37:0.01665623506869583)Node35:0.04981960954871518,MUMUKLK1B22:0.0596771654840492)Node34:0.01184362028093816,(MUMUKLK1B11:0.0600931521686171,(MUMUKLK1B21:0.02795136171094526,(MUMUKLK1B24:0.03609236317158517,MUMUKLK1B27:0.03325726746916434)Node45:0.002819767270767465)Node43:0.01726691516718731)Node41:0.01697955110686225)Node33:0.01332036188141946)Node1:0.006832639751307906,(MUMUKLK1B1:0.04127082719707104,MUMUKLK1B9:0.03595323446440282)Node48:0.03214110437374453,MUMUKLK1B3:0.04769869749418407)"
    }
  },
  "test results": {
    "P-value threshold": 0.05,
    "positive test results": 5,
    "tested": 34
  },
  "tested": {
    "0": {
      "BLTXBLABR": "test",
      "CALU_KLK1B": "background",
      "CALU_KLK2": "background",
      "EREUK1A": "background",
      "EREUK1B": "background",
      "HOSA_KLK1": "background",
      "HOSA_KLK2": "background",
      "HOSA_KLK3": "background",
      "MUMUKLK1": "test",
      "MUMUKLK1B1": "test",
      "MUMUKLK1B11": "test",
      "MUMUKLK1B16": "test",
      "MUMUKLK1B21": "test",
      "MUMUKLK1B22": "test",
      "MUMUKLK1B24": "test",
      "MUMUKLK1B26": "test",
      "MUMUKLK1B27": "test",
      "MUMUKLK1B3": "test",
      "MUMUKLK1B4": "test",
      "MUMUKLK1B5": "test",
      "MUMUKLK1B9": "test",
      "MUMU_KLK1B8": "test",
      "Node1": "test",
      "Node10": "test",
      "Node15": "background",
      "Node16": "background",
      "Node17": "background",
      "Node2": "test",
      "Node22": "background",
      "Node23": "background",
      "Node28": "test",
      "Node29": "test",
      "Node3": "background",
      "Node33": "test",
      "Node34": "test",
      "Node35": "test",
      "Node37": "test",
      "Node4": "background",
      "Node41": "test",
      "Node43": "test",
      "Node45": "test",
      "Node48": "test",
      "Node5": "background",
      "Node6": "background",
      "Node8": "test",
      "Node9": "test",
      "ORAN_A_14": "background",
      "SOPAB2": "test",
      "SOPAB3": "test",
      "SOPAB5": "test",
      "SOPAB7": "test"
    }
  },
  "timers": {
    "Baseline model fitting": {
      "order": 2,
      "timer": 12
    },
    "Complexity analysis": {
      "order": 3,
      "timer": 249
    },
    "Full adaptive model fitting": {
      "order": 4,
      "timer": 216
    },
    "Overall": {
      "order": 0,
      "timer": 1237
    },
    "Preliminary model fitting": {
      "order": 1,
      "timer": 2
    },
    "Testing for selection": {
      "order": 5,
      "timer": 757
    }
  },
  "trees": {
    "branchLengths": {
      "Baseline MG94xREV": {
        "BLTXBLABR": 0.267756370020202,
        "CALU_KLK1B": 0.107051348835259,
        "CALU_KLK2": 0.2267317713619954,
        "EREUK1A": 0.2475033755475077,
        "EREUK1B": 0.2039389296799797,
        "HOSA_KLK1": 0.1345137164151999,
        "HOSA_KLK2": 0.05281320271479343,
        "HOSA_KLK3": 0.1041461304191703,
        "MUMUKLK1": 0.02593525138520866,
        "MUMUKLK1B1": 0.04991742705939872,
        "MUMUKLK1B11": 0.06703728691733805,
        "MUMUKLK1B16": 0.05751359082911697,
        "MUMUKLK1B21": 0.02303515469082931,
        "MUMUKLK1B22": 0.06596358907648668,
        "MUMUKLK1B24": 0.03504581544066136,
        "MUMUKLK1B26": 0.0247269538417755,
        "MUMUKLK1B27": 0.03441299618872864,
        "MUMUKLK1B3": 0.04979277005212345,
        "MUMUKLK1B4": 0.05976004817184988,
        "MUMUKLK1B5": 0.02818134287759498,
        "MUMUKLK1B9": 0.0284840603847463,
        "MUMU_KLK1B8": 0.05242383733208877,
        "Node1": 0.01228045090137555,
        "Node10": 0.03555313786346323,
        "Node15": 0.03554387345858013,
        "Node16": 0.01802762368248682,
        "Node17": 0.1001985376646757,
        "Node2": 0.01526681396031596,
        "Node22": 0.01166753457709542,
        "Node23": 0.01880092586993684,
        "Node28": 0.02528355340936744,
        "Node29": 0.0283057646120254,
        "Node3": 0.1803936455242399,
        "Node33": 0.02374423508009287,
        "Node34": 0.02869044408506584,
        "Node35": 0.06055248096355598,
        "Node37": 0.02639001379314615,
        "Node4": 0.07239484705098224,
        "Node41": 0.01063785037222527,
        "Node43": 0.02626848987646248,
        "Node45": 0.01330796496867945,
        "Node48": 0.03706531160915481,
        "Node5": 0.01960895347029226,
        "Node6": 0.06053401710347046,
        "Node8": 0.1837098186496618,
        "Node9": 0.02621875941486694,
        "ORAN_A_14": 0.5616256290791922,
        "SOPAB2": 0.05320415820356519,
        "SOPAB3": 0.03125464404891948,
        "SOPAB5": 0.03693767222229122,
        "SOPAB7": 0.07497190051092358
      },
      "Full adaptive model": {
        "BLTXBLABR": 1.206082997841852,
        "CALU_KLK1B": 0.1090881641873089,
        "CALU_KLK2": 0.259916324088722,
        "EREUK1A": 13.79107266945544,
        "EREUK1B": 24.98158093516072,
        "HOSA_KLK1": 28.64902783776184,
        "HOSA_KLK2": 0.04775594334973642,
        "HOSA_KLK3": 0.1568558948041227,
        "MUMUKLK1": 0.03321836073626161,
        "MUMUKLK1B1": 0.04963196573343576,
        "MUMUKLK1B11": 0.08757013712331868,
        "MUMUKLK1B16": 0.06045775221014695,
        "MUMUKLK1B21": 0.02225854025268334,
        "MUMUKLK1B22": 0.08947800730913183,
        "MUMUKLK1B24": 0.03525135939260707,
        "MUMUKLK1B26": 0.02085505422066679,
        "MUMUKLK1B27": 0.0341054345015585,
        "MUMUKLK1B3": 0.07035237106524624,
        "MUMUKLK1B4": 0.07679977247286807,
        "MUMUKLK1B5": 0.03116053508711825,
        "MUMUKLK1B9": 0.02834638374755064,
        "MUMU_KLK1B8": 0.1960958323378982,
        "Node1": 0.01283492383109779,
        "Node10": 0.041146391410246,
        "Node15": 0.1003049653317616,
        "Node16": 0.01188429640797861,
        "Node17": 0.1441228714820458,
        "Node2": 0.01222198485782387,
        "Node22": 7.277696091841971,
        "Node23": 0.009529709099382276,
        "Node28": 0.0415152986251071,
        "Node29": 0.02788676951341375,
        "Node3": 1946.466332309393,
        "Node33": 0.05973455942039653,
        "Node34": 0.0258134908641039,
        "Node35": 0.08379060151099915,
        "Node37": 0.02775157236637359,
        "Node4": 0.07292665131256947,
        "Node41": 0.01061880204516538,
        "Node43": 0.02497162993494534,
        "Node45": 0.01422326353062171,
        "Node48": 0.04091642451604104,
        "Node5": 0.004548657422848453,
        "Node6": 0.05939241785685297,
        "Node8": 0.2387968970192069,
        "Node9": 0.4440341767784709,
        "ORAN_A_14": 0.7917052331943641,
        "SOPAB2": 0.1064927521029309,
        "SOPAB3": 0.1768729970765534,
        "SOPAB5": 0.03816514346308037,
        "SOPAB7": 0.0717426128957941
      }
    }
  }
}
